# Supplementary material for: Classification of Developmental Toxicants in a Human iPSC Transcriptomics-Based Test
Source: Chem Res Toxicol. 2022 Apr 13;35(5):760–73. doi: 10.1021/acs.chemrestox.1c00392 (PMC9377669; doi:10.1021/acs.chemrestox.1c00392)
Supplement: Supplementary file 2 — tx1c00392_si_002.xlsx [file tx1c00392_si_002.xlsx]

## Sheet: 1160 PS
227195_at	ZNF503
210587_at	INHBE
1559280_a_at	APELA
206424_at	CYP26A1
242128_at	OTX2
207480_s_at	MEIS2
205932_s_at	MSX1
214639_s_at	HOXA1
222760_at	ZNF703
244867_at	244867_at
223282_at	TSHZ1
235521_at	HOXA3
231666_at	PAX3
213524_s_at	G0S2
214079_at	DHRS2
206552_s_at	TAC1
230746_s_at	230746_s_at
AFFX-ThrX-M_at	AFFX-ThrX-M_at
221577_x_at	GDF15
230865_at	LIX1
213707_s_at	DLX5
AFFX-r2-Bs-lys-5_at	AFFX-r2-Bs-lys-5_at
AFFX-r2-Bs-thr-5_s_at	AFFX-r2-Bs-thr-5_s_at
AFFX-r2-Bs-lys-M_at	AFFX-r2-Bs-lys-M_at
AFFX-LysX-5_at	AFFX-LysX-5_at
239612_at	LOC100240734
AFFX-r2-Bs-phe-5_at	AFFX-r2-Bs-phe-5_at
231776_at	EOMES
40284_at	FOXA2
AFFX-ThrX-5_at	AFFX-ThrX-5_at
211548_s_at	HPGD
AFFX-r2-Bs-lys-3_at	AFFX-r2-Bs-lys-3_at
203934_at	KDR
220281_at	SLC12A1
206783_at	FGF4
219778_at	ZFPM2
205975_s_at	HOXD1
213241_at	PLXNC1
AFFX-PheX-5_at	AFFX-PheX-5_at
239468_at	MKX
227198_at	AFF3
1557050_at	1557050_at
AFFX-r2-Bs-thr-M_s_at	AFFX-r2-Bs-thr-M_s_at
AFFX-r2-Bs-phe-M_at	AFFX-r2-Bs-phe-M_at
225540_at	MAP2
228642_at	HOTAIRM1
229623_at	TMEM150C
208553_at	H1-4
AFFX-PheX-M_at	AFFX-PheX-M_at
243811_at	HOXB1
AFFX-ThrX-3_at	AFFX-ThrX-3_at
203913_s_at	HPGD
1557051_s_at	HOTAIRM1
206268_at	LEFTY1
AFFX-LysX-M_at	AFFX-LysX-M_at
AFFX-LysX-3_at	AFFX-LysX-3_at
228915_at	DACH1
231746_at	MIXL1
208891_at	DUSP6
206619_at	DKK4
203914_x_at	HPGD
230040_at	ADAMTS18
AFFX-r2-Bs-thr-3_s_at	AFFX-r2-Bs-thr-3_s_at
204597_x_at	STC1
207558_s_at	PITX2
204602_at	DKK1
208892_s_at	DUSP6
201012_at	ANXA1
215933_s_at	HHEX
228904_at	HOXB3
204596_s_at	STC1
219764_at	FZD10
204273_at	EDNRB
220275_at	CUZD1
203603_s_at	ZEB2
238763_at	RBM20
205472_s_at	DACH1
218145_at	TRIB3
206332_s_at	IFI16
213844_at	HOXA5
243610_at	CFAP95
237974_at	ABHD12B
208893_s_at	DUSP6
209292_at	ID4
208966_x_at	IFI16
202856_s_at	SLC16A3
208965_s_at	IFI16
244406_at	244406_at
206432_at	HAS2
AFFX-r2-Bs-phe-3_at	AFFX-r2-Bs-phe-3_at
220317_at	LRAT
236163_at	LIX1
1561101_at	JAKMIP2-AS1
204653_at	TFAP2A
205626_s_at	CALB1
205471_s_at	DACH1
204595_s_at	STC1
204361_s_at	SKAP2
230493_at	SHISA2
1564413_at	LINC01356
227404_s_at	EGR1
231731_at	OTX2
AFFX-r2-Bs-dap-5_at	AFFX-r2-Bs-dap-5_at
209803_s_at	PHLDA2
AFFX-DapX-5_at	AFFX-DapX-5_at
36711_at	MAFF
AFFX-PheX-3_at	AFFX-PheX-3_at
229485_x_at	SHISA3
216899_s_at	SKAP2
228656_at	PROX1
229073_at	PRTG
238592_at	238592_at
206935_at	PCDH8
241902_at	MKX
228333_at	ZEB2
203699_s_at	DIO2
229178_at	PRTG
AFFX-r2-Bs-dap-M_at	AFFX-r2-Bs-dap-M_at
AFFX-DapX-M_at	AFFX-DapX-M_at
1553798_a_at	FBXL13
204932_at	TNFRSF11B
220493_at	DMRT1
1569023_a_at	LINC00458
211549_s_at	HPGD
206026_s_at	TNFAIP6
206373_at	ZIC1
205625_s_at	CALB1
1559360_at	1559360_at
219270_at	CHAC1
223283_s_at	TSHZ1
1555788_a_at	TRIB3
217322_x_at	217322_x_at
209101_at	CCN2
232238_at	ASPM
241060_x_at	241060_x_at
238727_at	238727_at
210103_s_at	FOXA2
242344_at	GABRB2
242940_x_at	DLX6
228964_at	PRDM1
1556054_at	1556054_at
241803_s_at	241803_s_at
209598_at	PNMA2
211421_s_at	RET
224851_at	CDK6
204362_at	SKAP2
226682_at	RORA
201694_s_at	EGR1
224833_at	ETS1
240815_at	240815_at
238447_at	RBMS3
205239_at	AREG
1570515_a_at	FILIP1
209822_s_at	VLDLR
225639_at	SKAP2
241772_at	241772_at
AFFX-DapX-3_at	AFFX-DapX-3_at
201464_x_at	JUN
203001_s_at	STMN2
204933_s_at	TNFRSF11B
203083_at	THBS2
229103_at	229103_at
224559_at	MALAT1
203504_s_at	ABCA1
235216_at	ESCO1
212543_at	CRYBG1
238623_at	238623_at
228335_at	CLDN11
239520_at	239520_at
1562529_s_at	1562529_s_at
235147_at	235147_at
209875_s_at	SPP1
202855_s_at	SLC16A3
215220_s_at	TPR
238878_at	ARX
214834_at	PWAR5
230372_at	HAS2
222484_s_at	CXCL14
229376_at	PROX1
1556348_at	HEATR1
203789_s_at	SEMA3C
209291_at	ID4
212977_at	ACKR3
231202_at	ALDH1L2
1562828_at	1562828_at
218002_s_at	CXCL14
217028_at	CXCR4
202887_s_at	DDIT4
219949_at	LRRC2
207886_s_at	CALCR
242193_at	MIR124-2HG
203872_at	ACTA1
210170_at	PDLIM3
AFFX-r2-Bs-dap-3_at	AFFX-r2-Bs-dap-3_at
1557129_a_at	FAM111B
236896_at	ZIC1
206502_s_at	INSM1
214537_at	H1-3
243907_at	GREB1L
202035_s_at	SFRP1
201110_s_at	THBS1
205547_s_at	TAGLN
1555830_s_at	ESYT2
218435_at	DNAJC15
222283_at	ZNF480
227099_s_at	C11orf96
232760_at	TEX15
209921_at	SLC7A11
226498_at	FLT1
242814_at	SERPINB9
231898_x_at	SOX2-OT
228716_at	THRB
228640_at	PCDH7
237435_at	237435_at
238419_at	PHLDB2
235004_at	RBM24
206907_at	TNFSF9
213943_at	TWIST1
203788_s_at	SEMA3C
239812_s_at	IQCH
232127_at	CLCN5
235593_at	ZEB2
206588_at	DAZL
209610_s_at	SLC1A4
241436_at	SCNN1G
203505_at	ABCA1
204998_s_at	ATF5
1554029_a_at	TTC37
206698_at	XK
204689_at	HHEX
1552853_at	VWA5B1
227812_at	TNFRSF19
209398_at	H1-2
1556834_at	DSG2-AS1
207466_at	GAL
1552982_a_at	FGF4
1555829_at	ESYT2
226069_at	PRICKLE1
209383_at	DDIT3
212845_at	SAMD4A
226435_at	PAPLN
242136_x_at	MGC70870
231735_s_at	231735_s_at
237275_at	LINC00458
227399_at	VGLL3
232191_at	ERVH48-1
202437_s_at	CYP1B1
238617_at	KIF26B
244396_at	G3BP1
33767_at	NEFH
203349_s_at	ETV5
230003_at	SLC16A7
236962_at	236962_at
233191_at	RUFY2
231930_at	ELMOD1
214382_at	UNC93A
201466_s_at	JUN
201650_at	KRT19
236619_at	236619_at
210319_x_at	MSX2
236551_at	ZNF311
227760_at	IGFBPL1
201109_s_at	THBS1
1554576_a_at	ETV4
221841_s_at	KLF4
220053_at	GDF3
217678_at	SLC7A11
217967_s_at	NIBAN1
230137_at	SMIM43
1553749_at	FAM76B
204999_s_at	ATF5
206025_s_at	TNFAIP6
208763_s_at	TSC22D3
1553202_at	STOX1
231923_at	TMEM150C
229944_at	OPRK1
203000_at	STMN2
217999_s_at	PHLDA1
230180_at	DDX17
202600_s_at	NRIP1
233819_s_at	LTN1
229795_at	229795_at
1557122_s_at	GABRB2
221796_at	NTRK2
217383_at	PGK1
1558212_at	VLDLR-AS1
226281_at	DNER
212501_at	CEBPB
228186_s_at	RSPO3
228547_at	NRXN1
214633_at	SOX3
206336_at	CXCL6
207818_s_at	HTR7
244852_at	DSEL
228966_at	PANK2
226582_at	LINC02381
220786_s_at	SLC38A4
1557765_at	PURPL
1557267_s_at	GEN1
204121_at	GADD45G
201465_s_at	JUN
211022_s_at	ATRX
221433_at	FGF21
206524_at	TBXT
223541_at	HAS3
223940_x_at	MALAT1
207455_at	P2RY1
228601_at	HAGLR
237885_at	SOX21-AS1
241703_at	RUNDC3B
207345_at	FST
212915_at	PDZRN3
1555724_s_at	TAGLN
226407_at	TPT1-AS1
221210_s_at	NPL
1562528_at	1562528_at
236471_at	NFE2L3
209722_s_at	SERPINB9
217561_at	CALCA
205442_at	MFAP3L
206430_at	CDX1
204326_x_at	MT1X
204909_at	DDX6
240624_x_at	240624_x_at
230916_at	NODAL
221029_s_at	WNT5B
206463_s_at	DHRS2
226065_at	PRICKLE1
231925_at	P2RY1
205289_at	BMP2
240267_at	240267_at
215469_at	SLITRK5
231042_s_at	231042_s_at
225975_at	PCDH18
235567_at	RORA
209189_at	FOS
224227_s_at	BDP1
207716_at	KRT38
212843_at	NCAM1
225842_at	PHLDA1
207457_s_at	LY6G6D
209172_s_at	CENPF
241925_x_at	SLC16A7
213435_at	SATB2
205453_at	HOXB2
226933_s_at	ID4
225799_at	225799_at
232523_at	MEGF10
203439_s_at	STC2
239309_at	DLX6
206012_at	LEFTY2
224568_x_at	MALAT1
214046_at	FUT9
231500_s_at	BOLA2
209160_at	AKR1C3
205517_at	GATA4
201860_s_at	PLAT
210387_at	210387_at
1557227_s_at	TPR
225016_at	APCDD1
230559_x_at	FGD4
229399_at	CCDC186
1555963_x_at	B3GNT7
241652_x_at	LIN7A
208581_x_at	MT1X
1562484_at	MEIOC
237896_at	NODAL
226612_at	UBE2QL1
207957_s_at	PRKCB
212328_at	LIMCH1
221958_s_at	WLS
244688_at	244688_at
241472_at	DMXL1
222161_at	NAALAD2
1560017_at	TMTC3
206456_at	GABRA5
220197_at	ATP6V0A4
222150_s_at	GSAP
209990_s_at	GABBR2
216171_at	216171_at
230472_at	IRX1
213385_at	213385_at
229782_at	RMST
212614_at	ARID5B
209930_s_at	NFE2
1559214_at	FBXO22
207401_at	PROX1
242348_at	TAFA4
205348_s_at	DYNC1I1
230708_at	PRICKLE1
205830_at	CLGN
203438_at	STC2
231235_at	NKTR
224847_at	CDK6
235570_at	RBMS3
205506_at	VIL1
223557_s_at	TMEFF2
205413_at	MPPED2
213142_x_at	GSAP
212099_at	RHOB
228821_at	ST6GAL2
213425_at	WNT5A
214785_at	VPS13A
236517_at	MEGF10
206085_s_at	CTH
221019_s_at	COLEC12
236513_at	PRELID2
1555962_at	B3GNT7
208937_s_at	ID1
AFFX-BioB-3_at	AFFX-BioB-3_at
226830_x_at	CHASERR
235591_at	SSTR1
202599_s_at	NRIP1
205080_at	RARB
238962_at	ZNF681
225667_s_at	LRATD1
206119_at	BHMT
1558511_s_at	ESYT2
209324_s_at	RGS16
242598_at	242598_at
221911_at	ETV1
227558_at	CBX4
204891_s_at	LCK
206704_at	CLCN5
229498_at	MBNL3
242474_s_at	VMA21
201150_s_at	TIMP3
205206_at	ANOS1
204135_at	FILIP1L
232010_at	FSTL5
1558678_s_at	MALAT1
205278_at	GAD1
204712_at	WIF1
205290_s_at	BMP2
228749_at	ZDBF2
208859_s_at	ATRX
219454_at	EGFL6
225136_at	PLEKHA2
238852_at	PRRX1
218559_s_at	MAFB
213479_at	NPTX2
236448_at	UNC5A
200878_at	EPAS1
228582_x_at	MALAT1
1552365_at	SCIN
231361_at	NLGN1
233234_at	KCTD16
204422_s_at	FGF2
203562_at	FEZ1
242765_at	MOBP
242918_at	NASP
229667_s_at	HOXB8
231079_at	NANOG
216098_s_at	216098_s_at
200799_at	200799_at
209470_s_at	GPM6A
233078_at	API5
1561347_a_at	LOC101927166
1556267_at	MYRFL
224699_s_at	ESYT2
235852_at	STON2
202436_s_at	CYP1B1
205668_at	LY75
241661_at	JMJD1C
213659_at	ZNF75D
205627_at	CDA
228986_at	OSBPL8
214640_at	UNC93A
210479_s_at	RORA
227758_at	RERG
AFFX-BioC-5_at	AFFX-BioC-5_at
228950_s_at	WLS
218589_at	LPAR6
1552368_at	CTCFL
215342_s_at	RABGAP1L
212810_s_at	SLC1A4
214090_at	PAWR
205046_at	CENPE
1552680_a_at	KNL1
210095_s_at	IGFBP3
204420_at	FOSL1
224321_at	TMEFF2
217996_at	PHLDA1
217494_s_at	PTENP1
202431_s_at	MYC
230904_at	FSD1L
202935_s_at	SOX9
231534_at	CDK1
220048_at	EDAR
200800_s_at	200800_s_at
223422_s_at	ARHGAP24
205992_s_at	IL15
207528_s_at	SLC7A11
1560271_at	1560271_at
236947_at	236947_at
228635_at	PCDH10
207012_at	MMP16
205555_s_at	MSX2
230469_at	RTKN2
230653_at	LOC105369228
206355_at	GNAL
242450_at	RGMB
225681_at	CTHRC1
217966_s_at	NIBAN1
242008_at	AGTPBP1
226497_s_at	FLT1
213721_at	SOX2
225973_at	TAP2
223761_at	FGF19
214930_at	SLITRK5
201083_s_at	BCLAF1
219682_s_at	TBX3
217127_at	CTH
221489_s_at	SPRY4
212907_at	SLC30A1
232151_at	MACC1
204567_s_at	ABCG1
203910_at	ARHGAP29
209684_at	RIN2
243233_at	243233_at
206091_at	MATN3
204727_at	WDHD1
1559410_at	LINC02754
212185_x_at	MT2A
204424_s_at	LMO3
226614_s_at	FAM167A
1569287_at	LINC00458
206987_x_at	FGF18
225491_at	SLC1A2
236266_at	RORA
223537_s_at	WNT5B
225767_at	RNA45SN5
236915_at	C4orf47
236105_at	ZBTB10
201963_at	ACSL1
228949_at	WLS
230939_at	MAILR
203320_at	SH2B3
213722_at	SOX2
227209_at	CNTN1
226898_s_at	SFPQ
228863_at	PCDH17
223122_s_at	SFRP2
1555436_a_at	AFF4
202581_at	202581_at
227987_at	VPS13A
209469_at	GPM6A
223710_at	CCL26
228598_at	DPP10
1553225_s_at	ZNF75D
242352_at	NIPBL
227487_s_at	SERPINE2
1569472_s_at	TTC3
210426_x_at	RORA
220065_at	TNMD
214240_at	GAL
202036_s_at	SFRP1
235645_at	ESCO1
213087_s_at	EEF1D
202435_s_at	CYP1B1
235798_at	TMEM170B
223374_s_at	B3GALNT1
206387_at	CDX2
231867_at	TENM2
215145_s_at	CNTNAP2
238695_s_at	RAB39B
231841_s_at	JCAD
203798_s_at	VSNL1
221683_s_at	CEP290
235846_at	235846_at
230836_at	ST8SIA4
217997_at	PHLDA1
206632_s_at	APOBEC3B
223292_s_at	MRPS15
243835_at	ZDHHC21
228181_at	SLC30A1
239913_at	SLC10A4
211029_x_at	FGF18
1560019_at	DLGAP1-AS2
228634_s_at	YBX3
241780_at	CDH11
AFFX-BioB-M_at	AFFX-BioB-M_at
210282_at	ZMYM2
1558404_at	LINC00622
227612_at	ELAVL3
AFFX-HUMRGE/M10098_3_at	AFFX-HUMRGE/M10098_3_at
205386_s_at	MDM2
209459_s_at	ABAT
212909_at	LYPD1
207659_s_at	MOBP
228262_at	MAP7D2
212257_s_at	SMARCA2
230030_at	HS6ST2
225786_at	HNRNPU
227394_at	NCAM1
1552670_a_at	PPP1R3B
213712_at	ELOVL2
219730_at	MED18
228941_at	ALG10B
243000_at	CDK6
231606_at	CDX2
215228_at	NHLH2
222027_at	NUCKS1
234331_s_at	LRATD1
208530_s_at	RARB
206670_s_at	GAD1
230300_at	PSMA5
202037_s_at	SFRP1
228812_at	REL
222936_s_at	DESI2
216218_s_at	PLCL2
222662_at	PPP1R3B
207781_s_at	ZNF711
235009_at	BOD1L1
206461_x_at	MT1H
220360_at	THAP9
239292_at	239292_at
221558_s_at	LEF1
214041_x_at	RPL37A
228885_at	MAMDC2
231382_at	FGF18
223734_at	MGARP
213293_s_at	TRIM22
236420_s_at	ANO4
204451_at	FZD1
224259_at	WNT8A
1559470_at	D21S2088E
218656_s_at	LHFPL6
205899_at	CCNA1
227337_at	ANKRD37
223577_x_at	223577_x_at
238013_at	PLEKHA2
217465_at	NCKAP1
204058_at	ME1
AFFX-BioB-5_at	AFFX-BioB-5_at
209318_x_at	PLAGL1
226834_at	CLMP
230269_at	B3GALT5
219300_s_at	CNTNAP2
227759_at	PCSK9
210512_s_at	VEGFA
238441_at	PRKAA2
204890_s_at	LCK
226591_at	PWAR6
202149_at	NEDD9
227688_at	LRCH2
240383_at	UBE2D3
223962_at	TTC29
205990_s_at	WNT5A
216962_at	RPAIN
236099_at	236099_at
240865_at	240865_at
214071_at	GNAL
207368_at	HTR1D
228697_at	HINT3
236029_at	FAT3
1563357_at	TNF
201567_s_at	GOLGA4
229800_at	DCLK1
229657_at	THRB
201163_s_at	IGFBP7
236665_at	CCDC18
1558014_s_at	FAR1
227971_at	NRK
219892_at	TM6SF1
217373_x_at	MDM2
1553122_s_at	RBAK
1569607_s_at	1569607_s_at
232038_at	TBC1D32
236439_at	236439_at
47550_at	LZTS1
224216_at	224216_at
243416_at	243416_at
239002_at	ASPM
235803_at	235803_at
205569_at	LAMP3
241399_at	TAFA2
1556166_x_at	LINC02575
213094_at	ADGRG6
225571_at	LIFR
227510_x_at	227510_x_at
1557132_at	WDR17
210057_at	SMG1
227623_at	CACNA2D1
236778_at	236778_at
228912_at	VIL1
205893_at	NLGN1
1557296_at	FLJ12825
238697_at	SMIM10L2A
222303_at	222303_at
241383_at	ZNF385C
219814_at	MBNL3
1555935_s_at	HUNK
1558747_at	SMCHD1
202627_s_at	SERPINE1
228530_at	MZT1
216555_at	PRR14L
212940_at	COL6A1
203178_at	GATM
242310_at	242310_at
227685_at	TMF1
242753_x_at	AP1AR
231875_at	KIF21A
210656_at	EED
33323_r_at	SFN
227174_at	WDR72
1558250_s_at	PUS7L
1569886_a_at	GLB1L3
204796_at	EML1
230156_x_at	CHASERR
210145_at	PLA2G4A
231945_at	FILIP1
207080_s_at	PYY
233202_at	233202_at
222344_at	222344_at
214313_s_at	EIF5B
218280_x_at	218280_x_at
239486_at	REL
215692_s_at	MPPED2
203791_at	DMXL1
227929_at	LIN7A
226094_at	PIK3C2A
235144_at	RASEF
235845_at	SP5
213496_at	PLPPR4
242408_at	STYX
206932_at	CH25H
202847_at	PCK2
239233_at	CCDC88A
230387_at	230387_at
210643_at	TNFSF11
230356_at	NKX1-2
209483_s_at	NSL1
236128_at	ZNF91
217523_at	CD44
223827_at	TNFRSF19
1553191_at	DST
205132_at	ACTC1
206002_at	ADGRG2
224165_s_at	IQCH
211947_s_at	PRRC2C
236750_at	236750_at
228473_at	MSX1
240570_at	PATJ
228623_at	228623_at
222912_at	ARRB1
204948_s_at	FST
214131_at	TXLNGY
228999_at	CHD2
224698_at	ESYT2
201340_s_at	ENC1
212859_x_at	MT1E
201693_s_at	EGR1
212325_at	LIMCH1
204750_s_at	DSC2
216319_at	216319_at
224275_at	ADGRV1
AFFX-r2-Ec-bioC-5_at	AFFX-r2-Ec-bioC-5_at
211089_s_at	NEK3
219387_at	CCDC88A
228709_at	TPR
216550_x_at	ANKRD12
235874_at	PRSS35
212327_at	LIMCH1
227049_at	ZADH2
232636_at	SLITRK4
235764_at	PRDM5
227892_at	PRKAA2
1567213_at	PNN
225885_at	EEA1
239552_at	VWDE
222953_at	GPR83
241801_at	PGAP1
202274_at	ACTG2
209560_s_at	DLK1
209325_s_at	RGS16
204457_s_at	GAS1
237192_at	LOC101927668
206622_at	TRH
211538_s_at	HSPA2
239243_at	ZNF638
228692_at	PREX2
224848_at	CDK6
215321_at	RUNDC3B
208844_at	VDAC3
1554478_a_at	HEATR3
220184_at	NANOG
203998_s_at	SYT1
216563_at	ANKRD12
229010_at	CBL
211456_x_at	MT1HL1
227711_at	GTSF1
33148_at	ZFR
44783_s_at	HEY1
209457_at	DUSP5
AFFX-r2-Ec-bioB-M_at	AFFX-r2-Ec-bioB-M_at
206100_at	CPM
228432_at	RAB3IP
229885_at	RSF1
227084_at	DTNA
208861_s_at	ATRX
230332_at	ZCCHC7
214290_s_at	214290_s_at
222108_at	AMIGO2
235146_at	TMCC3
222111_at	MINDY2
1553328_a_at	SLC18A2
203849_s_at	KIF1A
205857_at	SLC18A2
208860_s_at	ATRX
209859_at	TRIM9
204014_at	DUSP4
228658_at	MIAT
240139_at	240139_at
238850_at	LINC00461
243857_at	MORF4L2
207008_at	CXCR2
217168_s_at	HERPUD1
238735_at	238735_at
1552767_a_at	HS6ST2
224480_s_at	GPAT3
39248_at	AQP3
205822_s_at	HMGCS1
1561341_at	1561341_at
238458_at	MICU3
206669_at	GAD1
216468_s_at	ZNF682
206115_at	EGR3
209735_at	ABCG2
230425_at	EPHB1
219301_s_at	CNTNAP2
1554547_at	FAM13C
1552766_at	HS6ST2
222863_at	ZBTB10
1555412_at	FBXL21P
239597_at	239597_at
214374_s_at	PPFIBP1
239813_at	IQCH
230102_at	ETV5
231947_at	MYCT1
205739_x_at	ZNF107
205825_at	PCSK1
235408_x_at	ZNF117
238687_x_at	ZNF770
AFFX-BioC-3_at	AFFX-BioC-3_at
207754_at	RASSF8
227978_s_at	ZADH2
210073_at	ST8SIA1
236723_at	236723_at
238453_at	FGFBP3
235287_at	CDK6
228176_at	S1PR3
235611_at	SREK1
204745_x_at	MT1G
208343_s_at	NR5A2
242993_at	242993_at
227499_at	FZD3
227152_at	RESF1
229775_s_at	AFDN
227449_at	EPHA4
227988_s_at	VPS13A
229649_at	NRXN3
230075_at	RAB39B
209369_at	ANXA3
229552_at	HRK
242024_at	242024_at
223837_at	GULP1
228377_at	KLHL14
208449_s_at	FGF8
233413_at	233413_at
227701_at	CCDC186
226587_at	PWAR6
204897_at	PTGER4
226810_at	OGFRL1
203066_at	CHST15
1562701_at	ADAMTS16-DT
230569_at	CFAP97
206701_x_at	EDNRB
229085_at	LRRC3B
210001_s_at	SOCS1
227339_at	RGMB
241916_at	241916_at
219302_s_at	CNTNAP2
223614_at	MMP16
228740_at	ARMH4
214499_s_at	BCLAF1
222051_s_at	222051_s_at
227148_at	PLEKHH2
213316_at	JCAD
232687_at	GPRIN3
213686_at	VPS13A
242774_at	SYNE2
209278_s_at	TFPI2
212177_at	PNISR
226436_at	RASSF4
206337_at	CCR7
216997_x_at	TLE4
235527_at	DLGAP1
202936_s_at	SOX9
AFFX-HUMRGE/M10098_5_at	AFFX-HUMRGE/M10098_5_at
1565436_s_at	KMT2A
237187_at	HRK
205113_at	NEFM
206364_at	KIF14
213572_s_at	SERPINB1
213409_s_at	213409_s_at
201328_at	ETS2
226220_at	METTL9
219463_at	LAMP5
203140_at	BCL6
225626_at	PAG1
204011_at	SPRY2
219984_s_at	PLAAT1
206960_at	LPAR4
201631_s_at	IER3
224558_s_at	MALAT1
215028_at	SEMA6A
242733_at	242733_at
235850_at	FAM162A
235693_at	235693_at
232000_at	TTC39B
244774_at	PHACTR2
229546_at	LRATD1
218175_at	CCDC92
227663_at	227663_at
206018_at	FOXG1
230272_at	LINC00461
238661_at	MIR124-2HG
206308_at	TRDMT1
242586_at	FSD1L
230130_at	SLIT2
220623_s_at	TSGA10
233002_at	PPP4R4
207002_s_at	PLAGL1
233555_s_at	SULF2
1557348_at	LOC105379362
222805_at	MANEA
242110_at	242110_at
1566968_at	SPRY4-IT1
1553694_a_at	PIK3C2A
1553106_at	C5orf24
217208_s_at	DLG1
243543_at	243543_at
236894_at	L1TD1
240105_at	240105_at
228423_at	MAP9
1553138_a_at	ANKLE1
238614_x_at	ZNF430
209911_x_at	H2BC5
201300_s_at	PRNP
217426_at	217426_at
207574_s_at	GADD45B
202147_s_at	IFRD1
228080_at	LAYN
213145_at	FBXL14
1555272_at	1555272_at
AFFX-BioDn-5_at	AFFX-BioDn-5_at
224724_at	SULF2
206224_at	CST1
238831_at	TMEM33
234103_at	KCNT2
205888_s_at	JAKMIP2
209006_s_at	RSRP1
229228_at	CREB5
1557029_at	HMMR-AS1
201427_s_at	SELENOP
234032_at	234032_at
1554309_at	EIF4G3
226847_at	FST
212143_s_at	IGFBP3
205777_at	DUSP9
1559266_s_at	SKIDA1
201939_at	PLK2
203700_s_at	DIO2
AFFX-r2-Ec-bioB-5_at	AFFX-r2-Ec-bioB-5_at
236641_at	KIF14
237449_at	SP8
239994_at	B3GALT5
211832_s_at	MDM2
212063_at	CD44
210962_s_at	AKAP9
231040_at	RORB
1567457_at	RAC1
202481_at	DHRS3
232098_at	DST
219918_s_at	ASPM
228715_at	ZCCHC12
1552754_a_at	CADM2
243278_at	FOXP2
1558322_a_at	PAQR9
232235_at	DSEL
233827_s_at	SUPT16H
228321_s_at	NAA30
1562226_at	VWDE
1553269_at	ZNF718
201730_s_at	TPR
1553802_a_at	SOX3
241816_at	241816_at
228937_at	LACC1
242442_x_at	TRMT10A
226570_at	ATP1B3
1557217_a_at	FANCB
215646_s_at	VCAN
229072_at	RAB30
232852_at	232852_at
227985_at	MACC1-DT
221703_at	BRIP1
213982_s_at	RABGAP1L
214636_at	CALCB
241838_at	241838_at
231929_at	IKZF2
203817_at	GUCY1B1
1562921_at	EP300-AS1
219754_at	RBM41
210292_s_at	210292_s_at
225045_at	CCDC88A
213350_at	RPS11
227997_at	IL17RD
228875_at	FAM162B
228242_at	N4BP2
229081_at	SLC25A13
229420_at	LINC02067
217300_at	217300_at
227624_at	TET2
239680_at	WDR76
1552848_a_at	PTCHD1
235388_at	CHD9
213810_s_at	213810_s_at
231842_at	JCAD
218486_at	KLF11
219536_s_at	ZFP64
227282_at	PCDH19
213309_at	PLCL2
227244_s_at	227244_s_at
227171_at	CCT4
208080_at	AURKA
221615_at	221615_at
224030_s_at	TCAF1
219138_at	RPL14
229525_at	229525_at
228881_at	PARL
222556_at	ALG5
226420_at	MECOM
231852_at	ERI1
1557369_a_at	LINC00698
204782_at	MLF1
237356_at	237356_at
201171_at	ATP6V0E1
224565_at	NEAT1
225782_at	MSRB3
210926_at	210926_at
203485_at	RTN1
217546_at	MT1M
203395_s_at	HES1
1556194_a_at	HSPA4L
219737_s_at	PCDH9
213424_at	KIAA0895
213416_at	ITGA4
216504_s_at	SLC39A8
232889_at	232889_at
231544_s_at	POLR3G
211379_x_at	B3GALNT1
229216_s_at	229216_s_at
231644_at	231644_at
206942_s_at	PMCH
237305_at	237305_at
201289_at	CCN1
223079_s_at	GLS
223654_s_at	CELF4
205719_s_at	PAH
215506_s_at	DIRAS3
205029_s_at	FABP7
226228_at	AQP4
213139_at	SNAI2
210560_at	GBX2
201641_at	BST2
238533_at	EPHA7
222897_s_at	ZFP64
244745_at	RERG
221960_s_at	RAB2A
226279_at	PRSS23
242629_at	RAB3B
235723_at	BNC2
226267_at	JDP2
227856_at	FAM241A
229684_s_at	229684_s_at
1561886_a_at	1561886_a_at
209723_at	SERPINB9
215071_s_at	H2AC6
210764_s_at	CCN1
207275_s_at	ACSL1
212192_at	KCTD12
213286_at	ZFR
203324_s_at	CAV2
236535_at	SMC6
1565951_s_at	CHML
201147_s_at	TIMP3
214369_s_at	RASGRP2
231964_at	BICD1
241866_at	SLC16A7
221865_at	TMEM268
1558076_at	SLF1
225121_at	TBC1D23
227850_x_at	CDC42EP5
234347_s_at	DENR
226643_s_at	NUDCD2
228529_at	228529_at
228744_at	HAUS2
222869_s_at	ELAC1
244071_at	FBLL1
233675_s_at	TPTE2P6
203799_at	203799_at
227297_at	ITGA9
1565823_at	SEPTIN7
213672_at	MARS1
221915_s_at	RANBP1
223838_at	TSGA10
242321_at	PTPN14
232362_at	CCDC18
1562633_at	RMST
225093_at	UTRN
202028_s_at	RPL38
244174_at	ERICH2-DT
204446_s_at	ALOX5
228280_at	ZC3HAV1L
238057_at	USP45
206286_s_at	206286_s_at
227503_at	227503_at
232528_at	232528_at
1560738_at	1560738_at
218362_s_at	DIS3
217371_s_at	IL15
206382_s_at	BDNF
204249_s_at	LMO2
206984_s_at	RIT2
212451_at	SECISBP2L
223169_s_at	RHOU
226873_at	MINDY2
211571_s_at	VCAN
204271_s_at	EDNRB
225299_at	MYO5B
209267_s_at	SLC39A8
232628_at	232628_at
235635_at	ARHGAP5
236281_x_at	HTR7
207761_s_at	METTL7A
228562_at	ZBTB10
211708_s_at	SCD
233090_at	233090_at
209535_s_at	209535_s_at
214727_at	BRCA2
235355_at	CSRNP3
202342_s_at	TRIM2
219869_s_at	SLC39A8
238335_at	DNAJC21
202341_s_at	TRIM2
219955_at	L1TD1
229569_at	229569_at
207236_at	ZNF345
203634_s_at	CPT1A

## Sheet: Folic_Acid
227195_at	ZNF503
210587_at	INHBE
1559280_a_at	APELA
206424_at	CYP26A1
242128_at	OTX2
207480_s_at	MEIS2
205932_s_at	MSX1
214639_s_at	HOXA1
222760_at	ZNF703
244867_at	244867_at
223282_at	TSHZ1
235521_at	HOXA3
231666_at	PAX3
213524_s_at	G0S2
214079_at	DHRS2
206552_s_at	TAC1
230746_s_at	230746_s_at
AFFX-ThrX-M_at	AFFX-ThrX-M_at
221577_x_at	GDF15
230865_at	LIX1
213707_s_at	DLX5
AFFX-r2-Bs-lys-5_at	AFFX-r2-Bs-lys-5_at
AFFX-r2-Bs-thr-5_s_at	AFFX-r2-Bs-thr-5_s_at
AFFX-r2-Bs-lys-M_at	AFFX-r2-Bs-lys-M_at
AFFX-LysX-5_at	AFFX-LysX-5_at
239612_at	LOC100240734
AFFX-r2-Bs-phe-5_at	AFFX-r2-Bs-phe-5_at
231776_at	EOMES
40284_at	FOXA2
AFFX-ThrX-5_at	AFFX-ThrX-5_at
211548_s_at	HPGD
AFFX-r2-Bs-lys-3_at	AFFX-r2-Bs-lys-3_at
203934_at	KDR
220281_at	SLC12A1
206783_at	FGF4
219778_at	ZFPM2
205975_s_at	HOXD1
213241_at	PLXNC1
AFFX-PheX-5_at	AFFX-PheX-5_at
239468_at	MKX
227198_at	AFF3
1557050_at	1557050_at
AFFX-r2-Bs-thr-M_s_at	AFFX-r2-Bs-thr-M_s_at
AFFX-r2-Bs-phe-M_at	AFFX-r2-Bs-phe-M_at
225540_at	MAP2
228642_at	HOTAIRM1
229623_at	TMEM150C
208553_at	H1-4
AFFX-PheX-M_at	AFFX-PheX-M_at
243811_at	HOXB1
AFFX-ThrX-3_at	AFFX-ThrX-3_at
203913_s_at	HPGD
1557051_s_at	HOTAIRM1
206268_at	LEFTY1
AFFX-LysX-M_at	AFFX-LysX-M_at
AFFX-LysX-3_at	AFFX-LysX-3_at
228915_at	DACH1
231746_at	MIXL1
208891_at	DUSP6
206619_at	DKK4
203914_x_at	HPGD
230040_at	ADAMTS18
AFFX-r2-Bs-thr-3_s_at	AFFX-r2-Bs-thr-3_s_at
204597_x_at	STC1
207558_s_at	PITX2
204602_at	DKK1
208892_s_at	DUSP6
201012_at	ANXA1
215933_s_at	HHEX
228904_at	HOXB3
204596_s_at	STC1
219764_at	FZD10
204273_at	EDNRB
220275_at	CUZD1
203603_s_at	ZEB2
238763_at	RBM20
205472_s_at	DACH1
218145_at	TRIB3
206332_s_at	IFI16
213844_at	HOXA5
243610_at	CFAP95
237974_at	ABHD12B
208893_s_at	DUSP6
209292_at	ID4
208966_x_at	IFI16
202856_s_at	SLC16A3
208965_s_at	IFI16
244406_at	244406_at
206432_at	HAS2
AFFX-r2-Bs-phe-3_at	AFFX-r2-Bs-phe-3_at
220317_at	LRAT
236163_at	LIX1
1561101_at	JAKMIP2-AS1
204653_at	TFAP2A
205626_s_at	CALB1
205471_s_at	DACH1
204595_s_at	STC1
204361_s_at	SKAP2
230493_at	SHISA2
1564413_at	LINC01356
227404_s_at	EGR1
231731_at	OTX2
AFFX-r2-Bs-dap-5_at	AFFX-r2-Bs-dap-5_at
209803_s_at	PHLDA2
AFFX-DapX-5_at	AFFX-DapX-5_at
36711_at	MAFF
AFFX-PheX-3_at	AFFX-PheX-3_at
229485_x_at	SHISA3
216899_s_at	SKAP2
228656_at	PROX1
229073_at	PRTG
238592_at	238592_at
206935_at	PCDH8
241902_at	MKX
228333_at	ZEB2
203699_s_at	DIO2
229178_at	PRTG
AFFX-r2-Bs-dap-M_at	AFFX-r2-Bs-dap-M_at
AFFX-DapX-M_at	AFFX-DapX-M_at
1553798_a_at	FBXL13
204932_at	TNFRSF11B
220493_at	DMRT1
1569023_a_at	LINC00458
211549_s_at	HPGD
206026_s_at	TNFAIP6
206373_at	ZIC1
205625_s_at	CALB1
1559360_at	1559360_at
219270_at	CHAC1
223283_s_at	TSHZ1
1555788_a_at	TRIB3
217322_x_at	217322_x_at
209101_at	CCN2
232238_at	ASPM
241060_x_at	241060_x_at
238727_at	238727_at
210103_s_at	FOXA2
242344_at	GABRB2
242940_x_at	DLX6
228964_at	PRDM1
1556054_at	1556054_at
241803_s_at	241803_s_at
209598_at	PNMA2
211421_s_at	RET
224851_at	CDK6
204362_at	SKAP2
226682_at	RORA
201694_s_at	EGR1
224833_at	ETS1
240815_at	240815_at
238447_at	RBMS3
205239_at	AREG
1570515_a_at	FILIP1
209822_s_at	VLDLR
225639_at	SKAP2
241772_at	241772_at
AFFX-DapX-3_at	AFFX-DapX-3_at
201464_x_at	JUN
203001_s_at	STMN2
204933_s_at	TNFRSF11B
203083_at	THBS2
229103_at	229103_at
224559_at	MALAT1
203504_s_at	ABCA1
235216_at	ESCO1
212543_at	CRYBG1
238623_at	238623_at
228335_at	CLDN11
239520_at	239520_at
1562529_s_at	1562529_s_at
235147_at	235147_at
209875_s_at	SPP1
202855_s_at	SLC16A3
215220_s_at	TPR
238878_at	ARX
214834_at	PWAR5
230372_at	HAS2
222484_s_at	CXCL14
229376_at	PROX1
1556348_at	HEATR1
203789_s_at	SEMA3C
209291_at	ID4
212977_at	ACKR3
231202_at	ALDH1L2
1562828_at	1562828_at
218002_s_at	CXCL14
217028_at	CXCR4
202887_s_at	DDIT4
219949_at	LRRC2
207886_s_at	CALCR
242193_at	MIR124-2HG
203872_at	ACTA1
210170_at	PDLIM3
AFFX-r2-Bs-dap-3_at	AFFX-r2-Bs-dap-3_at
1557129_a_at	FAM111B
236896_at	ZIC1
206502_s_at	INSM1
214537_at	H1-3
243907_at	GREB1L
202035_s_at	SFRP1
201110_s_at	THBS1
205547_s_at	TAGLN
1555830_s_at	ESYT2
218435_at	DNAJC15
222283_at	ZNF480
227099_s_at	C11orf96
232760_at	TEX15
209921_at	SLC7A11
226498_at	FLT1
242814_at	SERPINB9
231898_x_at	SOX2-OT
228716_at	THRB
228640_at	PCDH7
237435_at	237435_at
238419_at	PHLDB2
235004_at	RBM24
206907_at	TNFSF9
213943_at	TWIST1
203788_s_at	SEMA3C
239812_s_at	IQCH
232127_at	CLCN5
235593_at	ZEB2
206588_at	DAZL
209610_s_at	SLC1A4
241436_at	SCNN1G
203505_at	ABCA1
204998_s_at	ATF5
1554029_a_at	TTC37
206698_at	XK
204689_at	HHEX
1552853_at	VWA5B1
227812_at	TNFRSF19
209398_at	H1-2
1556834_at	DSG2-AS1
207466_at	GAL
1552982_a_at	FGF4
1555829_at	ESYT2
226069_at	PRICKLE1
209383_at	DDIT3
212845_at	SAMD4A
226435_at	PAPLN
242136_x_at	MGC70870
231735_s_at	231735_s_at
237275_at	LINC00458
227399_at	VGLL3
232191_at	ERVH48-1
202437_s_at	CYP1B1
238617_at	KIF26B
244396_at	G3BP1
33767_at	NEFH
203349_s_at	ETV5
230003_at	SLC16A7
236962_at	236962_at
233191_at	RUFY2
231930_at	ELMOD1
214382_at	UNC93A
201466_s_at	JUN
201650_at	KRT19
236619_at	236619_at
210319_x_at	MSX2
236551_at	ZNF311
227760_at	IGFBPL1
201109_s_at	THBS1
1554576_a_at	ETV4
221841_s_at	KLF4
220053_at	GDF3
217678_at	SLC7A11
217967_s_at	NIBAN1
230137_at	SMIM43
1553749_at	FAM76B
204999_s_at	ATF5
206025_s_at	TNFAIP6
208763_s_at	TSC22D3
1553202_at	STOX1
231923_at	TMEM150C
229944_at	OPRK1
203000_at	STMN2
217999_s_at	PHLDA1
230180_at	DDX17
202600_s_at	NRIP1
233819_s_at	LTN1
229795_at	229795_at
1557122_s_at	GABRB2
221796_at	NTRK2
217383_at	PGK1
1558212_at	VLDLR-AS1
226281_at	DNER
212501_at	CEBPB
228186_s_at	RSPO3
228547_at	NRXN1
214633_at	SOX3
206336_at	CXCL6
207818_s_at	HTR7
244852_at	DSEL
228966_at	PANK2
226582_at	LINC02381
220786_s_at	SLC38A4
1557765_at	PURPL
1557267_s_at	GEN1
204121_at	GADD45G
201465_s_at	JUN
211022_s_at	ATRX
221433_at	FGF21
206524_at	TBXT
223541_at	HAS3
223940_x_at	MALAT1
207455_at	P2RY1
228601_at	HAGLR
237885_at	SOX21-AS1
241703_at	RUNDC3B
207345_at	FST
212915_at	PDZRN3
1555724_s_at	TAGLN
226407_at	TPT1-AS1
221210_s_at	NPL
1562528_at	1562528_at
236471_at	NFE2L3
209722_s_at	SERPINB9
217561_at	CALCA
205442_at	MFAP3L
206430_at	CDX1
204326_x_at	MT1X
204909_at	DDX6
240624_x_at	240624_x_at
230916_at	NODAL
221029_s_at	WNT5B
206463_s_at	DHRS2
226065_at	PRICKLE1
231925_at	P2RY1
205289_at	BMP2
240267_at	240267_at
215469_at	SLITRK5
231042_s_at	231042_s_at
225975_at	PCDH18
235567_at	RORA
209189_at	FOS
224227_s_at	BDP1
207716_at	KRT38
212843_at	NCAM1
225842_at	PHLDA1
207457_s_at	LY6G6D
209172_s_at	CENPF
241925_x_at	SLC16A7
213435_at	SATB2
205453_at	HOXB2
226933_s_at	ID4
225799_at	225799_at
232523_at	MEGF10
203439_s_at	STC2
239309_at	DLX6
206012_at	LEFTY2
224568_x_at	MALAT1
214046_at	FUT9
231500_s_at	BOLA2
209160_at	AKR1C3
205517_at	GATA4
201860_s_at	PLAT
210387_at	210387_at
1557227_s_at	TPR
225016_at	APCDD1
230559_x_at	FGD4
229399_at	CCDC186
1555963_x_at	B3GNT7
241652_x_at	LIN7A
208581_x_at	MT1X
1562484_at	MEIOC
237896_at	NODAL
226612_at	UBE2QL1
207957_s_at	PRKCB
212328_at	LIMCH1
221958_s_at	WLS
244688_at	244688_at
241472_at	DMXL1
222161_at	NAALAD2
1560017_at	TMTC3
206456_at	GABRA5
220197_at	ATP6V0A4
222150_s_at	GSAP
209990_s_at	GABBR2
216171_at	216171_at
230472_at	IRX1
213385_at	213385_at
229782_at	RMST
212614_at	ARID5B
209930_s_at	NFE2
1559214_at	FBXO22
207401_at	PROX1
242348_at	TAFA4
205348_s_at	DYNC1I1
230708_at	PRICKLE1
205830_at	CLGN
203438_at	STC2
231235_at	NKTR
224847_at	CDK6
235570_at	RBMS3
205506_at	VIL1
223557_s_at	TMEFF2
205413_at	MPPED2
213142_x_at	GSAP
212099_at	RHOB
228821_at	ST6GAL2
213425_at	WNT5A
214785_at	VPS13A
236517_at	MEGF10
206085_s_at	CTH
221019_s_at	COLEC12
236513_at	PRELID2
1555962_at	B3GNT7
208937_s_at	ID1
AFFX-BioB-3_at	AFFX-BioB-3_at
226830_x_at	CHASERR
235591_at	SSTR1
202599_s_at	NRIP1
205080_at	RARB
238962_at	ZNF681
225667_s_at	LRATD1
206119_at	BHMT
1558511_s_at	ESYT2
209324_s_at	RGS16
242598_at	242598_at
221911_at	ETV1
227558_at	CBX4
204891_s_at	LCK
206704_at	CLCN5
229498_at	MBNL3
242474_s_at	VMA21
201150_s_at	TIMP3
205206_at	ANOS1
204135_at	FILIP1L
232010_at	FSTL5
1558678_s_at	MALAT1
205278_at	GAD1
204712_at	WIF1
205290_s_at	BMP2
228749_at	ZDBF2
208859_s_at	ATRX
219454_at	EGFL6
225136_at	PLEKHA2
238852_at	PRRX1
218559_s_at	MAFB
213479_at	NPTX2
236448_at	UNC5A
200878_at	EPAS1
228582_x_at	MALAT1
1552365_at	SCIN
231361_at	NLGN1
233234_at	KCTD16
204422_s_at	FGF2
203562_at	FEZ1
242765_at	MOBP
242918_at	NASP
229667_s_at	HOXB8
231079_at	NANOG
216098_s_at	216098_s_at
200799_at	200799_at
209470_s_at	GPM6A
233078_at	API5
1561347_a_at	LOC101927166
1556267_at	MYRFL
224699_s_at	ESYT2
235852_at	STON2
202436_s_at	CYP1B1
205668_at	LY75
241661_at	JMJD1C
213659_at	ZNF75D
205627_at	CDA
228986_at	OSBPL8
214640_at	UNC93A
210479_s_at	RORA
227758_at	RERG
AFFX-BioC-5_at	AFFX-BioC-5_at
228950_s_at	WLS
218589_at	LPAR6
1552368_at	CTCFL
215342_s_at	RABGAP1L
212810_s_at	SLC1A4
214090_at	PAWR
205046_at	CENPE
1552680_a_at	KNL1
210095_s_at	IGFBP3
204420_at	FOSL1
224321_at	TMEFF2
217996_at	PHLDA1
217494_s_at	PTENP1
202431_s_at	MYC
230904_at	FSD1L
202935_s_at	SOX9
231534_at	CDK1
220048_at	EDAR
200800_s_at	200800_s_at
223422_s_at	ARHGAP24
205992_s_at	IL15
207528_s_at	SLC7A11
1560271_at	1560271_at
236947_at	236947_at
228635_at	PCDH10
207012_at	MMP16
205555_s_at	MSX2
230469_at	RTKN2
230653_at	LOC105369228
206355_at	GNAL
242450_at	RGMB
225681_at	CTHRC1
217966_s_at	NIBAN1
242008_at	AGTPBP1
226497_s_at	FLT1
213721_at	SOX2
225973_at	TAP2
223761_at	FGF19
214930_at	SLITRK5
201083_s_at	BCLAF1
219682_s_at	TBX3
217127_at	CTH
221489_s_at	SPRY4
212907_at	SLC30A1
232151_at	MACC1
204567_s_at	ABCG1
203910_at	ARHGAP29
209684_at	RIN2
243233_at	243233_at
206091_at	MATN3
204727_at	WDHD1
1559410_at	LINC02754
212185_x_at	MT2A
204424_s_at	LMO3
226614_s_at	FAM167A
1569287_at	LINC00458
206987_x_at	FGF18
225491_at	SLC1A2
236266_at	RORA
223537_s_at	WNT5B
225767_at	RNA45SN5
236915_at	C4orf47
236105_at	ZBTB10
201963_at	ACSL1
228949_at	WLS
230939_at	MAILR
203320_at	SH2B3
213722_at	SOX2
227209_at	CNTN1
226898_s_at	SFPQ
228863_at	PCDH17
223122_s_at	SFRP2
1555436_a_at	AFF4
202581_at	202581_at
227987_at	VPS13A
209469_at	GPM6A
223710_at	CCL26
228598_at	DPP10
1553225_s_at	ZNF75D
242352_at	NIPBL
227487_s_at	SERPINE2
1569472_s_at	TTC3
210426_x_at	RORA
220065_at	TNMD
214240_at	GAL
202036_s_at	SFRP1
235645_at	ESCO1
213087_s_at	EEF1D
202435_s_at	CYP1B1
235798_at	TMEM170B
223374_s_at	B3GALNT1
206387_at	CDX2
231867_at	TENM2
215145_s_at	CNTNAP2
238695_s_at	RAB39B
231841_s_at	JCAD
203798_s_at	VSNL1
221683_s_at	CEP290
235846_at	235846_at
230836_at	ST8SIA4
217997_at	PHLDA1
206632_s_at	APOBEC3B
223292_s_at	MRPS15
243835_at	ZDHHC21
228181_at	SLC30A1
239913_at	SLC10A4
211029_x_at	FGF18
1560019_at	DLGAP1-AS2
228634_s_at	YBX3
241780_at	CDH11
AFFX-BioB-M_at	AFFX-BioB-M_at
210282_at	ZMYM2
1558404_at	LINC00622
227612_at	ELAVL3
AFFX-HUMRGE/M10098_3_at	AFFX-HUMRGE/M10098_3_at
205386_s_at	MDM2
209459_s_at	ABAT
212909_at	LYPD1
207659_s_at	MOBP
228262_at	MAP7D2
212257_s_at	SMARCA2
230030_at	HS6ST2
225786_at	HNRNPU
227394_at	NCAM1
1552670_a_at	PPP1R3B
213712_at	ELOVL2
219730_at	MED18
228941_at	ALG10B
243000_at	CDK6
231606_at	CDX2
215228_at	NHLH2
222027_at	NUCKS1
234331_s_at	LRATD1
208530_s_at	RARB
206670_s_at	GAD1
230300_at	PSMA5
202037_s_at	SFRP1
228812_at	REL
222936_s_at	DESI2
216218_s_at	PLCL2
222662_at	PPP1R3B
207781_s_at	ZNF711
235009_at	BOD1L1
206461_x_at	MT1H
220360_at	THAP9
239292_at	239292_at
221558_s_at	LEF1
214041_x_at	RPL37A
228885_at	MAMDC2
231382_at	FGF18
223734_at	MGARP
213293_s_at	TRIM22
236420_s_at	ANO4
204451_at	FZD1
224259_at	WNT8A
1559470_at	D21S2088E
218656_s_at	LHFPL6
205899_at	CCNA1
227337_at	ANKRD37
223577_x_at	223577_x_at
238013_at	PLEKHA2
217465_at	NCKAP1
204058_at	ME1
AFFX-BioB-5_at	AFFX-BioB-5_at
209318_x_at	PLAGL1
226834_at	CLMP
230269_at	B3GALT5
219300_s_at	CNTNAP2
227759_at	PCSK9
210512_s_at	VEGFA
238441_at	PRKAA2
204890_s_at	LCK
226591_at	PWAR6
202149_at	NEDD9
227688_at	LRCH2
240383_at	UBE2D3
223962_at	TTC29
205990_s_at	WNT5A
216962_at	RPAIN
236099_at	236099_at
240865_at	240865_at
214071_at	GNAL
207368_at	HTR1D
228697_at	HINT3
236029_at	FAT3
1563357_at	TNF
201567_s_at	GOLGA4
229800_at	DCLK1
229657_at	THRB
201163_s_at	IGFBP7
236665_at	CCDC18
1558014_s_at	FAR1
227971_at	NRK
219892_at	TM6SF1
217373_x_at	MDM2
1553122_s_at	RBAK
1569607_s_at	1569607_s_at
232038_at	TBC1D32
236439_at	236439_at
47550_at	LZTS1
224216_at	224216_at
243416_at	243416_at
239002_at	ASPM
235803_at	235803_at
205569_at	LAMP3
241399_at	TAFA2
1556166_x_at	LINC02575
213094_at	ADGRG6
225571_at	LIFR
227510_x_at	227510_x_at
1557132_at	WDR17
210057_at	SMG1
227623_at	CACNA2D1
236778_at	236778_at
228912_at	VIL1
205893_at	NLGN1
1557296_at	FLJ12825
238697_at	SMIM10L2A
222303_at	222303_at
241383_at	ZNF385C
219814_at	MBNL3
1555935_s_at	HUNK
1558747_at	SMCHD1
202627_s_at	SERPINE1
228530_at	MZT1
216555_at	PRR14L
212940_at	COL6A1
203178_at	GATM
242310_at	242310_at
227685_at	TMF1
242753_x_at	AP1AR
231875_at	KIF21A
210656_at	EED
33323_r_at	SFN
227174_at	WDR72
1558250_s_at	PUS7L
1569886_a_at	GLB1L3
204796_at	EML1
230156_x_at	CHASERR
210145_at	PLA2G4A
231945_at	FILIP1
207080_s_at	PYY
233202_at	233202_at
222344_at	222344_at
214313_s_at	EIF5B
218280_x_at	218280_x_at
239486_at	REL
215692_s_at	MPPED2
203791_at	DMXL1
227929_at	LIN7A
226094_at	PIK3C2A
235144_at	RASEF
235845_at	SP5
213496_at	PLPPR4
242408_at	STYX
206932_at	CH25H
202847_at	PCK2
239233_at	CCDC88A
230387_at	230387_at
210643_at	TNFSF11
230356_at	NKX1-2
209483_s_at	NSL1
236128_at	ZNF91
217523_at	CD44
223827_at	TNFRSF19
1553191_at	DST
205132_at	ACTC1
206002_at	ADGRG2
224165_s_at	IQCH
211947_s_at	PRRC2C
236750_at	236750_at
228473_at	MSX1
240570_at	PATJ
228623_at	228623_at
222912_at	ARRB1
204948_s_at	FST
214131_at	TXLNGY
228999_at	CHD2
224698_at	ESYT2
201340_s_at	ENC1
212859_x_at	MT1E
201693_s_at	EGR1
212325_at	LIMCH1
204750_s_at	DSC2
216319_at	216319_at
224275_at	ADGRV1
AFFX-r2-Ec-bioC-5_at	AFFX-r2-Ec-bioC-5_at
211089_s_at	NEK3
219387_at	CCDC88A
228709_at	TPR
216550_x_at	ANKRD12
235874_at	PRSS35
212327_at	LIMCH1
227049_at	ZADH2
232636_at	SLITRK4
235764_at	PRDM5
227892_at	PRKAA2
1567213_at	PNN
225885_at	EEA1
239552_at	VWDE
222953_at	GPR83
241801_at	PGAP1
202274_at	ACTG2
209560_s_at	DLK1
209325_s_at	RGS16
204457_s_at	GAS1
237192_at	LOC101927668
206622_at	TRH
211538_s_at	HSPA2
239243_at	ZNF638
228692_at	PREX2
224848_at	CDK6
215321_at	RUNDC3B
208844_at	VDAC3
1554478_a_at	HEATR3
220184_at	NANOG
203998_s_at	SYT1
216563_at	ANKRD12
229010_at	CBL
211456_x_at	MT1HL1
227711_at	GTSF1
33148_at	ZFR
44783_s_at	HEY1
209457_at	DUSP5
AFFX-r2-Ec-bioB-M_at	AFFX-r2-Ec-bioB-M_at
206100_at	CPM
228432_at	RAB3IP
229885_at	RSF1
227084_at	DTNA
208861_s_at	ATRX
230332_at	ZCCHC7
214290_s_at	214290_s_at
222108_at	AMIGO2
235146_at	TMCC3
222111_at	MINDY2
1553328_a_at	SLC18A2
203849_s_at	KIF1A
205857_at	SLC18A2
208860_s_at	ATRX
209859_at	TRIM9
204014_at	DUSP4
228658_at	MIAT
240139_at	240139_at
238850_at	LINC00461
243857_at	MORF4L2
207008_at	CXCR2
217168_s_at	HERPUD1
238735_at	238735_at
1552767_a_at	HS6ST2
224480_s_at	GPAT3
39248_at	AQP3
205822_s_at	HMGCS1
1561341_at	1561341_at
238458_at	MICU3
206669_at	GAD1
216468_s_at	ZNF682
206115_at	EGR3
209735_at	ABCG2
230425_at	EPHB1
219301_s_at	CNTNAP2
1554547_at	FAM13C
1552766_at	HS6ST2
222863_at	ZBTB10
1555412_at	FBXL21P
239597_at	239597_at
214374_s_at	PPFIBP1
239813_at	IQCH
230102_at	ETV5
231947_at	MYCT1
205739_x_at	ZNF107
205825_at	PCSK1
235408_x_at	ZNF117
238687_x_at	ZNF770
AFFX-BioC-3_at	AFFX-BioC-3_at
207754_at	RASSF8
227978_s_at	ZADH2
210073_at	ST8SIA1
236723_at	236723_at
238453_at	FGFBP3
235287_at	CDK6
228176_at	S1PR3
235611_at	SREK1
204745_x_at	MT1G
208343_s_at	NR5A2
242993_at	242993_at
227499_at	FZD3
227152_at	RESF1
229775_s_at	AFDN
227449_at	EPHA4
227988_s_at	VPS13A
229649_at	NRXN3
230075_at	RAB39B
209369_at	ANXA3
229552_at	HRK
242024_at	242024_at
223837_at	GULP1
228377_at	KLHL14
208449_s_at	FGF8
233413_at	233413_at
227701_at	CCDC186
226587_at	PWAR6
204897_at	PTGER4
226810_at	OGFRL1
203066_at	CHST15
1562701_at	ADAMTS16-DT
230569_at	CFAP97
206701_x_at	EDNRB
229085_at	LRRC3B
210001_s_at	SOCS1
227339_at	RGMB
241916_at	241916_at
219302_s_at	CNTNAP2
223614_at	MMP16
228740_at	ARMH4
214499_s_at	BCLAF1
222051_s_at	222051_s_at
227148_at	PLEKHH2
213316_at	JCAD
232687_at	GPRIN3
213686_at	VPS13A
242774_at	SYNE2
209278_s_at	TFPI2
212177_at	PNISR
226436_at	RASSF4
206337_at	CCR7
216997_x_at	TLE4
235527_at	DLGAP1
202936_s_at	SOX9
AFFX-HUMRGE/M10098_5_at	AFFX-HUMRGE/M10098_5_at
1565436_s_at	KMT2A
237187_at	HRK
205113_at	NEFM
206364_at	KIF14
213572_s_at	SERPINB1
213409_s_at	213409_s_at
201328_at	ETS2
226220_at	METTL9
219463_at	LAMP5
203140_at	BCL6
225626_at	PAG1
204011_at	SPRY2
219984_s_at	PLAAT1
206960_at	LPAR4
201631_s_at	IER3
224558_s_at	MALAT1
215028_at	SEMA6A
242733_at	242733_at
235850_at	FAM162A
235693_at	235693_at
232000_at	TTC39B
244774_at	PHACTR2
229546_at	LRATD1
218175_at	CCDC92
227663_at	227663_at
206018_at	FOXG1
230272_at	LINC00461
238661_at	MIR124-2HG
206308_at	TRDMT1
242586_at	FSD1L
230130_at	SLIT2
220623_s_at	TSGA10
233002_at	PPP4R4
207002_s_at	PLAGL1
233555_s_at	SULF2
1557348_at	LOC105379362
222805_at	MANEA
242110_at	242110_at
1566968_at	SPRY4-IT1
1553694_a_at	PIK3C2A
1553106_at	C5orf24
217208_s_at	DLG1
243543_at	243543_at
236894_at	L1TD1
240105_at	240105_at
228423_at	MAP9
1553138_a_at	ANKLE1
238614_x_at	ZNF430
209911_x_at	H2BC5
201300_s_at	PRNP
217426_at	217426_at
207574_s_at	GADD45B
202147_s_at	IFRD1
228080_at	LAYN
213145_at	FBXL14
1555272_at	1555272_at
AFFX-BioDn-5_at	AFFX-BioDn-5_at
224724_at	SULF2
206224_at	CST1
238831_at	TMEM33
234103_at	KCNT2
205888_s_at	JAKMIP2
209006_s_at	RSRP1
229228_at	CREB5
1557029_at	HMMR-AS1
201427_s_at	SELENOP
234032_at	234032_at
1554309_at	EIF4G3
226847_at	FST
212143_s_at	IGFBP3
205777_at	DUSP9
1559266_s_at	SKIDA1
201939_at	PLK2
203700_s_at	DIO2
AFFX-r2-Ec-bioB-5_at	AFFX-r2-Ec-bioB-5_at
236641_at	KIF14
237449_at	SP8
239994_at	B3GALT5
211832_s_at	MDM2
212063_at	CD44
210962_s_at	AKAP9
231040_at	RORB
1567457_at	RAC1
202481_at	DHRS3
232098_at	DST
219918_s_at	ASPM
228715_at	ZCCHC12
1552754_a_at	CADM2
243278_at	FOXP2
1558322_a_at	PAQR9
232235_at	DSEL
233827_s_at	SUPT16H
228321_s_at	NAA30
1562226_at	VWDE
1553269_at	ZNF718
201730_s_at	TPR
1553802_a_at	SOX3
241816_at	241816_at
228937_at	LACC1
242442_x_at	TRMT10A

## Sheet: Magnesium_Cl
227195_at	ZNF503
210587_at	INHBE
1559280_a_at	APELA
206424_at	CYP26A1
207480_s_at	MEIS2
205932_s_at	MSX1
242128_at	OTX2
214639_s_at	HOXA1
222760_at	ZNF703
244867_at	244867_at
223282_at	TSHZ1
213524_s_at	G0S2
214079_at	DHRS2
235521_at	HOXA3
231666_at	PAX3
206552_s_at	TAC1
230746_s_at	230746_s_at
AFFX-ThrX-M_at	AFFX-ThrX-M_at
230865_at	LIX1
213707_s_at	DLX5
221577_x_at	GDF15
AFFX-r2-Bs-lys-5_at	AFFX-r2-Bs-lys-5_at
AFFX-r2-Bs-thr-5_s_at	AFFX-r2-Bs-thr-5_s_at
AFFX-r2-Bs-lys-M_at	AFFX-r2-Bs-lys-M_at
AFFX-LysX-5_at	AFFX-LysX-5_at
239612_at	LOC100240734
AFFX-r2-Bs-phe-5_at	AFFX-r2-Bs-phe-5_at
231776_at	EOMES
AFFX-ThrX-5_at	AFFX-ThrX-5_at
40284_at	FOXA2
203934_at	KDR
219778_at	ZFPM2
AFFX-r2-Bs-lys-3_at	AFFX-r2-Bs-lys-3_at
220281_at	SLC12A1
213241_at	PLXNC1
205975_s_at	HOXD1
AFFX-PheX-5_at	AFFX-PheX-5_at
211548_s_at	HPGD
239468_at	MKX
227198_at	AFF3
AFFX-r2-Bs-thr-M_s_at	AFFX-r2-Bs-thr-M_s_at
206783_at	FGF4
229623_at	TMEM150C
1557050_at	1557050_at
AFFX-r2-Bs-phe-M_at	AFFX-r2-Bs-phe-M_at
208553_at	H1-4
228642_at	HOTAIRM1
225540_at	MAP2
AFFX-PheX-M_at	AFFX-PheX-M_at
243811_at	HOXB1
AFFX-ThrX-3_at	AFFX-ThrX-3_at
1557051_s_at	HOTAIRM1
231746_at	MIXL1
AFFX-LysX-M_at	AFFX-LysX-M_at
AFFX-LysX-3_at	AFFX-LysX-3_at
203913_s_at	HPGD
228915_at	DACH1
208891_at	DUSP6
AFFX-r2-Bs-thr-3_s_at	AFFX-r2-Bs-thr-3_s_at
206619_at	DKK4
230040_at	ADAMTS18
204597_x_at	STC1
208892_s_at	DUSP6
201012_at	ANXA1
204602_at	DKK1
207558_s_at	PITX2
203914_x_at	HPGD
215933_s_at	HHEX
228904_at	HOXB3
204596_s_at	STC1
206268_at	LEFTY1
219764_at	FZD10
220275_at	CUZD1
204273_at	EDNRB
203603_s_at	ZEB2
238763_at	RBM20
243610_at	CFAP95
205472_s_at	DACH1
206332_s_at	IFI16
213844_at	HOXA5
209292_at	ID4
208893_s_at	DUSP6
244406_at	244406_at
202856_s_at	SLC16A3
208966_x_at	IFI16
218145_at	TRIB3
208965_s_at	IFI16
AFFX-r2-Bs-phe-3_at	AFFX-r2-Bs-phe-3_at
206432_at	HAS2
220317_at	LRAT
237974_at	ABHD12B
236163_at	LIX1
1561101_at	JAKMIP2-AS1
204653_at	TFAP2A
205626_s_at	CALB1
205471_s_at	DACH1
204595_s_at	STC1
228656_at	PROX1
204361_s_at	SKAP2
1564413_at	LINC01356
AFFX-r2-Bs-dap-5_at	AFFX-r2-Bs-dap-5_at
AFFX-DapX-5_at	AFFX-DapX-5_at
230493_at	SHISA2
227404_s_at	EGR1
209803_s_at	PHLDA2
AFFX-PheX-3_at	AFFX-PheX-3_at
206935_at	PCDH8
231731_at	OTX2
229485_x_at	SHISA3
216899_s_at	SKAP2
36711_at	MAFF
238592_at	238592_at
228333_at	ZEB2
AFFX-r2-Bs-dap-M_at	AFFX-r2-Bs-dap-M_at
241902_at	MKX
AFFX-DapX-M_at	AFFX-DapX-M_at
229073_at	PRTG
220493_at	DMRT1
1553798_a_at	FBXL13
203699_s_at	DIO2
229178_at	PRTG
206026_s_at	TNFAIP6
206373_at	ZIC1
1569023_a_at	LINC00458
211549_s_at	HPGD
205625_s_at	CALB1
1559360_at	1559360_at
219270_at	CHAC1
223283_s_at	TSHZ1
217322_x_at	217322_x_at
241060_x_at	241060_x_at
1556054_at	1556054_at
210103_s_at	FOXA2
204932_at	TNFRSF11B
238727_at	238727_at
1555788_a_at	TRIB3
241803_s_at	241803_s_at
242940_x_at	DLX6
211421_s_at	RET
232238_at	ASPM
228964_at	PRDM1
209598_at	PNMA2
224851_at	CDK6
242344_at	GABRB2
226682_at	RORA
240815_at	240815_at
224833_at	ETS1
205239_at	AREG
238447_at	RBMS3
209822_s_at	VLDLR
204362_at	SKAP2
203001_s_at	STMN2
AFFX-DapX-3_at	AFFX-DapX-3_at
224559_at	MALAT1
229103_at	229103_at
1570515_a_at	FILIP1
241772_at	241772_at
201694_s_at	EGR1
203083_at	THBS2
225639_at	SKAP2
229376_at	PROX1
209101_at	CCN2
204933_s_at	TNFRSF11B
202887_s_at	DDIT4
228335_at	CLDN11
212977_at	ACKR3
212543_at	CRYBG1
1562529_s_at	1562529_s_at
209875_s_at	SPP1
238878_at	ARX
209291_at	ID4
203504_s_at	ABCA1
202855_s_at	SLC16A3
235147_at	235147_at
214834_at	PWAR5
203789_s_at	SEMA3C
239520_at	239520_at
231202_at	ALDH1L2
238623_at	238623_at
230372_at	HAS2
235216_at	ESCO1
242193_at	MIR124-2HG
217028_at	CXCR4
215220_s_at	TPR
1562828_at	1562828_at
219949_at	LRRC2
207886_s_at	CALCR
AFFX-r2-Bs-dap-3_at	AFFX-r2-Bs-dap-3_at
1556348_at	HEATR1
206502_s_at	INSM1
210170_at	PDLIM3
236896_at	ZIC1
243907_at	GREB1L
214537_at	H1-3
218002_s_at	CXCL14
203872_at	ACTA1
222484_s_at	CXCL14
1557129_a_at	FAM111B
227099_s_at	C11orf96
202035_s_at	SFRP1
218435_at	DNAJC15
232760_at	TEX15
209921_at	SLC7A11
1555830_s_at	ESYT2
226498_at	FLT1
228716_at	THRB
228640_at	PCDH7
231898_x_at	SOX2-OT
203788_s_at	SEMA3C
213943_at	TWIST1
205547_s_at	TAGLN
206588_at	DAZL
232127_at	CLCN5
201464_x_at	JUN
206698_at	XK
235593_at	ZEB2
238419_at	PHLDB2
241436_at	SCNN1G
206907_at	TNFSF9
237435_at	237435_at
1552853_at	VWA5B1
209398_at	H1-2
235004_at	RBM24
209610_s_at	SLC1A4
204689_at	HHEX
227812_at	TNFRSF19
239812_s_at	IQCH
222283_at	ZNF480
201110_s_at	THBS1
203505_at	ABCA1
226069_at	PRICKLE1
209383_at	DDIT3
227399_at	VGLL3
1554029_a_at	TTC37
242136_x_at	MGC70870
226435_at	PAPLN
1556834_at	DSG2-AS1
236619_at	236619_at
33767_at	NEFH
202437_s_at	CYP1B1
212845_at	SAMD4A
238617_at	KIF26B
236962_at	236962_at
1553749_at	FAM76B
236551_at	ZNF311
1555829_at	ESYT2
230003_at	SLC16A7
233191_at	RUFY2
228186_s_at	RSPO3
214382_at	UNC93A
201650_at	KRT19
207466_at	GAL
204998_s_at	ATF5
217383_at	PGK1
203349_s_at	ETV5
210319_x_at	MSX2
232191_at	ERVH48-1
231735_s_at	231735_s_at
221841_s_at	KLF4
237275_at	LINC00458
242814_at	SERPINB9
203000_at	STMN2
227760_at	IGFBPL1
231923_at	TMEM150C
1553202_at	STOX1
1552982_a_at	FGF4
206025_s_at	TNFAIP6
208763_s_at	TSC22D3
217999_s_at	PHLDA1
217678_at	SLC7A11
220053_at	GDF3
229944_at	OPRK1
230137_at	SMIM43
244396_at	G3BP1
217967_s_at	NIBAN1
229795_at	229795_at
212501_at	CEBPB
1554576_a_at	ETV4
1558212_at	VLDLR-AS1
207818_s_at	HTR7
221796_at	NTRK2
214633_at	SOX3
226281_at	DNER
1557122_s_at	GABRB2
202600_s_at	NRIP1
230180_at	DDX17
228547_at	NRXN1
220786_s_at	SLC38A4
206524_at	TBXT
244852_at	DSEL
226582_at	LINC02381
223541_at	HAS3
204121_at	GADD45G
226407_at	TPT1-AS1
206336_at	CXCL6
221433_at	FGF21
228601_at	HAGLR
1557267_s_at	GEN1
221210_s_at	NPL
223940_x_at	MALAT1
237885_at	SOX21-AS1
233819_s_at	LTN1
217561_at	CALCA
211022_s_at	ATRX
241703_at	RUNDC3B
228966_at	PANK2
207455_at	P2RY1
231925_at	P2RY1
1557765_at	PURPL
1562528_at	1562528_at
205289_at	BMP2
212915_at	PDZRN3
221029_s_at	WNT5B
205442_at	MFAP3L
240624_x_at	240624_x_at
207345_at	FST
204326_x_at	MT1X
230916_at	NODAL
201109_s_at	THBS1
206463_s_at	DHRS2
226065_at	PRICKLE1
207401_at	PROX1
236471_at	NFE2L3
207716_at	KRT38
240267_at	240267_at
212843_at	NCAM1
225842_at	PHLDA1
241925_x_at	SLC16A7
226933_s_at	ID4
209189_at	FOS
204999_s_at	ATF5
215469_at	SLITRK5
207457_s_at	LY6G6D
225975_at	PCDH18
225016_at	APCDD1
224227_s_at	BDP1
205453_at	HOXB2
231930_at	ELMOD1
206430_at	CDX1
210387_at	210387_at
213435_at	SATB2
1555724_s_at	TAGLN
203439_s_at	STC2
205517_at	GATA4
235567_at	RORA
206012_at	LEFTY2
225799_at	225799_at
239309_at	DLX6
1555963_x_at	B3GNT7
231500_s_at	BOLA2
209160_at	AKR1C3
232523_at	MEGF10
1559214_at	FBXO22
231042_s_at	231042_s_at
213385_at	213385_at
201860_s_at	PLAT
209172_s_at	CENPF
224568_x_at	MALAT1
208937_s_at	ID1
241472_at	DMXL1
229399_at	CCDC186
230559_x_at	FGD4
204909_at	DDX6
212328_at	LIMCH1
221958_s_at	WLS
207957_s_at	PRKCB
1562484_at	MEIOC
208581_x_at	MT1X
214046_at	FUT9
241652_x_at	LIN7A
237896_at	NODAL
220197_at	ATP6V0A4
222150_s_at	GSAP
216171_at	216171_at
244688_at	244688_at
231235_at	NKTR
212614_at	ARID5B
229782_at	RMST
212099_at	RHOB
230708_at	PRICKLE1
205290_s_at	BMP2
203438_at	STC2
205348_s_at	DYNC1I1
224847_at	CDK6
213142_x_at	GSAP
235570_at	RBMS3
1555962_at	B3GNT7
223557_s_at	TMEFF2
236513_at	PRELID2
238962_at	ZNF681
226830_x_at	CHASERR
205506_at	VIL1
209990_s_at	GABBR2
205080_at	RARB
222161_at	NAALAD2
214785_at	VPS13A
206085_s_at	CTH
213425_at	WNT5A
236517_at	MEGF10
206119_at	BHMT
204135_at	FILIP1L
242474_s_at	VMA21
242348_at	TAFA4
AFFX-BioB-3_at	AFFX-BioB-3_at
205830_at	CLGN
205413_at	MPPED2
1557227_s_at	TPR
201466_s_at	JUN
225667_s_at	LRATD1
242598_at	242598_at
206456_at	GABRA5
221019_s_at	COLEC12
225136_at	PLEKHA2
209930_s_at	NFE2
204891_s_at	LCK
206704_at	CLCN5
221911_at	ETV1
201150_s_at	TIMP3
1558511_s_at	ESYT2
1560017_at	TMTC3
205278_at	GAD1
238852_at	PRRX1
208859_s_at	ATRX
228749_at	ZDBF2
216098_s_at	216098_s_at
1558678_s_at	MALAT1
232010_at	FSTL5
205206_at	ANOS1
1561347_a_at	LOC101927166
203562_at	FEZ1
242765_at	MOBP
1552365_at	SCIN
204712_at	WIF1
204422_s_at	FGF2
229667_s_at	HOXB8
224321_at	TMEFF2
231361_at	NLGN1
241661_at	JMJD1C
209470_s_at	GPM6A
202599_s_at	NRIP1
219454_at	EGFL6
231079_at	NANOG
228821_at	ST6GAL2
229498_at	MBNL3
209722_s_at	SERPINB9
201465_s_at	JUN
233078_at	API5
228582_x_at	MALAT1
223292_s_at	MRPS15
230472_at	IRX1
230904_at	FSD1L
218559_s_at	MAFB
218589_at	LPAR6
233234_at	KCTD16
202436_s_at	CYP1B1
1556267_at	MYRFL
205046_at	CENPE
200878_at	EPAS1
204420_at	FOSL1
213659_at	ZNF75D
224699_s_at	ESYT2
205627_at	CDA
227758_at	RERG
230653_at	LOC105369228
228950_s_at	WLS
209324_s_at	RGS16
210479_s_at	RORA
AFFX-BioC-5_at	AFFX-BioC-5_at
207012_at	MMP16
236448_at	UNC5A
214640_at	UNC93A
214090_at	PAWR
205668_at	LY75
200799_at	200799_at
1552368_at	CTCFL
217494_s_at	PTENP1
213479_at	NPTX2
210095_s_at	IGFBP3
202431_s_at	MYC
207528_s_at	SLC7A11
217996_at	PHLDA1
205992_s_at	IL15
212810_s_at	SLC1A4
230469_at	RTKN2
1560271_at	1560271_at
223422_s_at	ARHGAP24
221489_s_at	SPRY4
217127_at	CTH
236947_at	236947_at
226612_at	UBE2QL1
225681_at	CTHRC1
209684_at	RIN2
225973_at	TAP2
206355_at	GNAL
232151_at	MACC1
228986_at	OSBPL8
226497_s_at	FLT1
242918_at	NASP
214930_at	SLITRK5
242450_at	RGMB
227987_at	VPS13A
220048_at	EDAR
205555_s_at	MSX2
223761_at	FGF19
204567_s_at	ABCG1
213721_at	SOX2
242008_at	AGTPBP1
200800_s_at	200800_s_at
212907_at	SLC30A1
206091_at	MATN3
206987_x_at	FGF18
1559410_at	LINC02754
201083_s_at	BCLAF1
213087_s_at	EEF1D
227558_at	CBX4
243233_at	243233_at
231534_at	CDK1
212185_x_at	MT2A
223537_s_at	WNT5B
228634_s_at	YBX3
223122_s_at	SFRP2
217966_s_at	NIBAN1
236915_at	C4orf47
225491_at	SLC1A2
209469_at	GPM6A
226614_s_at	FAM167A
215342_s_at	RABGAP1L
228949_at	WLS
219682_s_at	TBX3
223710_at	CCL26
228635_at	PCDH10
204424_s_at	LMO3
203910_at	ARHGAP29
231841_s_at	JCAD
235852_at	STON2
228863_at	PCDH17
1552680_a_at	KNL1
201963_at	ACSL1
202935_s_at	SOX9
1553225_s_at	ZNF75D
213722_at	SOX2
204727_at	WDHD1
214041_x_at	RPL37A
221683_s_at	CEP290
214240_at	GAL
227209_at	CNTN1
215145_s_at	CNTNAP2
230939_at	MAILR
236105_at	ZBTB10
210426_x_at	RORA
235798_at	TMEM170B
202036_s_at	SFRP1
220065_at	TNMD
202435_s_at	CYP1B1
243835_at	ZDHHC21
1569287_at	LINC00458
236266_at	RORA
203320_at	SH2B3
226898_s_at	SFPQ
239913_at	SLC10A4
211029_x_at	FGF18
220360_at	THAP9
217997_at	PHLDA1
230836_at	ST8SIA4
241780_at	CDH11
1552670_a_at	PPP1R3B
206632_s_at	APOBEC3B
228598_at	DPP10
AFFX-BioB-M_at	AFFX-BioB-M_at
206387_at	CDX2
207659_s_at	MOBP
210282_at	ZMYM2
227487_s_at	SERPINE2
222027_at	NUCKS1
225786_at	HNRNPU
238695_s_at	RAB39B
227612_at	ELAVL3
228262_at	MAP7D2
228181_at	SLC30A1
243000_at	CDK6
216962_at	RPAIN
227394_at	NCAM1
1569472_s_at	TTC3
209459_s_at	ABAT
212257_s_at	SMARCA2
225767_at	RNA45SN5
213712_at	ELOVL2
208530_s_at	RARB
235645_at	ESCO1
205386_s_at	MDM2
216218_s_at	PLCL2
219730_at	MED18
215228_at	NHLH2
235846_at	235846_at
238697_at	SMIM10L2A
222662_at	PPP1R3B
230030_at	HS6ST2
222936_s_at	DESI2
234331_s_at	LRATD1
221558_s_at	LEF1
1555436_a_at	AFF4
206670_s_at	GAD1
235591_at	SSTR1
202037_s_at	SFRP1
202581_at	202581_at
227337_at	ANKRD37
204451_at	FZD1
219892_at	TM6SF1
206461_x_at	MT1H
228941_at	ALG10B
239292_at	239292_at
210512_s_at	VEGFA
231606_at	CDX2
231382_at	FGF18
205899_at	CCNA1
219300_s_at	CNTNAP2
218656_s_at	LHFPL6
236420_s_at	ANO4
213293_s_at	TRIM22
240383_at	UBE2D3
203798_s_at	VSNL1
204058_at	ME1
230269_at	B3GALT5
205990_s_at	WNT5A
AFFX-BioB-5_at	AFFX-BioB-5_at
238013_at	PLEKHA2
227688_at	LRCH2
226834_at	CLMP
214071_at	GNAL
201340_s_at	ENC1
204890_s_at	LCK
223962_at	TTC29
228812_at	REL
223734_at	MGARP
223374_s_at	B3GALNT1
201163_s_at	IGFBP7
207781_s_at	ZNF711
242352_at	NIPBL
228885_at	MAMDC2
201567_s_at	GOLGA4
207368_at	HTR1D
227971_at	NRK
209318_x_at	PLAGL1
1558014_s_at	FAR1
1560019_at	DLGAP1-AS2
1557132_at	WDR17
212909_at	LYPD1
238441_at	PRKAA2
210656_at	EED
236778_at	236778_at
230156_x_at	CHASERR
226591_at	PWAR6
229657_at	THRB
241399_at	TAFA2
236665_at	CCDC18
239233_at	CCDC88A
240865_at	240865_at
227759_at	PCSK9
239002_at	ASPM
222303_at	222303_at
228697_at	HINT3
1558404_at	LINC00622
243416_at	243416_at
1559470_at	D21S2088E
232038_at	TBC1D32
1569886_a_at	GLB1L3
236029_at	FAT3
235803_at	235803_at
226094_at	PIK3C2A
202627_s_at	SERPINE1
228912_at	VIL1
1557296_at	FLJ12825
203178_at	GATM
223577_x_at	223577_x_at
224259_at	WNT8A
236439_at	236439_at
33323_r_at	SFN
205893_at	NLGN1
217373_x_at	MDM2
227623_at	CACNA2D1
1558250_s_at	PUS7L
225571_at	LIFR
242753_x_at	AP1AR
1555935_s_at	HUNK
222344_at	222344_at
241383_at	ZNF385C
213094_at	ADGRG6
218280_x_at	218280_x_at
230300_at	PSMA5
227510_x_at	227510_x_at
210057_at	SMG1
217465_at	NCKAP1
227685_at	TMF1
231875_at	KIF21A
214313_s_at	EIF5B
242310_at	242310_at
206002_at	ADGRG2
223827_at	TNFRSF19
210145_at	PLA2G4A
235009_at	BOD1L1
207080_s_at	PYY
233202_at	233202_at
1556166_x_at	LINC02575
242408_at	STYX
47550_at	LZTS1
203791_at	DMXL1
230356_at	NKX1-2
235845_at	SP5
228623_at	228623_at
235144_at	RASEF
231945_at	FILIP1
215692_s_at	MPPED2
1558747_at	SMCHD1
232636_at	SLITRK4
231867_at	TENM2
210643_at	TNFSF11
202847_at	PCK2
228530_at	MZT1
217523_at	CD44
227929_at	LIN7A
212940_at	COL6A1
236128_at	ZNF91
239486_at	REL
236750_at	236750_at
205132_at	ACTC1
209483_s_at	NSL1
214131_at	TXLNGY
212325_at	LIMCH1
227174_at	WDR72
222953_at	GPR83
216550_x_at	ANKRD12
211947_s_at	PRRC2C
213496_at	PLPPR4
222912_at	ARRB1
224275_at	ADGRV1
AFFX-r2-Ec-bioC-5_at	AFFX-r2-Ec-bioC-5_at
219387_at	CCDC88A
216319_at	216319_at
225885_at	EEA1
1553191_at	DST
228999_at	CHD2
212859_x_at	MT1E
228473_at	MSX1
1553122_s_at	RBAK
224165_s_at	IQCH
239552_at	VWDE
212327_at	LIMCH1
209560_s_at	DLK1
239243_at	ZNF638
230387_at	230387_at
1567213_at	PNN
203998_s_at	SYT1
227892_at	PRKAA2
235874_at	PRSS35
204457_s_at	GAS1
228709_at	TPR
204948_s_at	FST
227049_at	ZADH2
215321_at	RUNDC3B
202274_at	ACTG2
202149_at	NEDD9
206622_at	TRH
211089_s_at	NEK3
220184_at	NANOG
204796_at	EML1
211538_s_at	HSPA2
235764_at	PRDM5
211456_x_at	MT1HL1
238735_at	238735_at
224848_at	CDK6
237192_at	LOC101927668
228432_at	RAB3IP
214290_s_at	214290_s_at
229010_at	CBL
44783_s_at	HEY1
224698_at	ESYT2
241801_at	PGAP1
229885_at	RSF1
AFFX-r2-Ec-bioB-M_at	AFFX-r2-Ec-bioB-M_at
208861_s_at	ATRX
227711_at	GTSF1
208860_s_at	ATRX
216555_at	PRR14L
222108_at	AMIGO2
206100_at	CPM
228692_at	PREX2
1561341_at	1561341_at
240570_at	PATJ
219814_at	MBNL3
1553328_a_at	SLC18A2
227084_at	DTNA
235146_at	TMCC3
203849_s_at	KIF1A
222111_at	MINDY2
209457_at	DUSP5
205569_at	LAMP3
201693_s_at	EGR1
204750_s_at	DSC2
224480_s_at	GPAT3
228658_at	MIAT
219301_s_at	CNTNAP2
229800_at	DCLK1
230425_at	EPHB1
208844_at	VDAC3
216563_at	ANKRD12
235287_at	CDK6
206669_at	GAD1
238850_at	LINC00461
1554478_a_at	HEATR3
1552766_at	HS6ST2
205857_at	SLC18A2
1552767_a_at	HS6ST2
236099_at	236099_at
1569607_s_at	1569607_s_at
242993_at	242993_at
228176_at	S1PR3
226220_at	METTL9
216468_s_at	ZNF682
227988_s_at	VPS13A
230102_at	ETV5
224216_at	224216_at
238458_at	MICU3
209735_at	ABCG2
AFFX-BioC-3_at	AFFX-BioC-3_at
243857_at	MORF4L2
39248_at	AQP3
223614_at	MMP16
242774_at	SYNE2
33148_at	ZFR
205822_s_at	HMGCS1
230332_at	ZCCHC7
227978_s_at	ZADH2
226587_at	PWAR6
239597_at	239597_at
1555412_at	FBXL21P
204745_x_at	MT1G
227499_at	FZD3
235408_x_at	ZNF117
205825_at	PCSK1
222863_at	ZBTB10
227449_at	EPHA4
209325_s_at	RGS16
235611_at	SREK1
213316_at	JCAD
230075_at	RAB39B
229552_at	HRK
208449_s_at	FGF8
236723_at	236723_at
229775_s_at	AFDN
1553694_a_at	PIK3C2A
229649_at	NRXN3
239813_at	IQCH
208343_s_at	NR5A2
238687_x_at	ZNF770
228377_at	KLHL14
230569_at	CFAP97
240139_at	240139_at
233413_at	233413_at
218175_at	CCDC92
222051_s_at	222051_s_at
227339_at	RGMB
1554547_at	FAM13C
213686_at	VPS13A
1562701_at	ADAMTS16-DT
206932_at	CH25H
206364_at	KIF14
231947_at	MYCT1
227701_at	CCDC186
205739_x_at	ZNF107
209859_at	TRIM9
206224_at	CST1
203066_at	CHST15
207008_at	CXCR2
209369_at	ANXA3
226810_at	OGFRL1
209278_s_at	TFPI2
212177_at	PNISR
241916_at	241916_at
206701_x_at	EDNRB
213409_s_at	213409_s_at
242586_at	FSD1L
219463_at	LAMP5
227148_at	PLEKHH2
206337_at	CCR7
237187_at	HRK
228740_at	ARMH4
1562226_at	VWDE
223837_at	GULP1
210073_at	ST8SIA1
227663_at	227663_at
1566968_at	SPRY4-IT1
219302_s_at	CNTNAP2
209006_s_at	RSRP1
219984_s_at	PLAAT1
232687_at	GPRIN3
217168_s_at	HERPUD1
204011_at	SPRY2
1555272_at	1555272_at
AFFX-HUMRGE/M10098_3_at	AFFX-HUMRGE/M10098_3_at
216997_x_at	TLE4
201328_at	ETS2
235527_at	DLGAP1
225626_at	PAG1
204897_at	PTGER4
230272_at	LINC00461
242110_at	242110_at
226436_at	RASSF4
214499_s_at	BCLAF1
228423_at	MAP9
242024_at	242024_at
235693_at	235693_at
214374_s_at	PPFIBP1
238614_x_at	ZNF430
206960_at	LPAR4
1565436_s_at	KMT2A
207754_at	RASSF8
203140_at	BCL6
238661_at	MIR124-2HG
215028_at	SEMA6A
201631_s_at	IER3
1553138_a_at	ANKLE1
207002_s_at	PLAGL1
210962_s_at	AKAP9
219918_s_at	ASPM
232000_at	TTC39B
AFFX-BioDn-5_at	AFFX-BioDn-5_at
239994_at	B3GALT5
213145_at	FBXL14
1559266_s_at	SKIDA1
1554309_at	EIF4G3
226570_at	ATP1B3
242733_at	242733_at
236641_at	KIF14
227152_at	RESF1
206018_at	FOXG1
201300_s_at	PRNP
1557217_a_at	FANCB
206115_at	EGR3
231040_at	RORB
202147_s_at	IFRD1
224558_s_at	MALAT1
234032_at	234032_at
233555_s_at	SULF2
205777_at	DUSP9
230130_at	SLIT2
234103_at	KCNT2
212143_s_at	IGFBP3
217426_at	217426_at
205888_s_at	JAKMIP2
202481_at	DHRS3
AFFX-r2-Ec-bioB-5_at	AFFX-r2-Ec-bioB-5_at
1557348_at	LOC105379362
233002_at	PPP4R4
228080_at	LAYN
215646_s_at	VCAN
212063_at	CD44
229228_at	CREB5
203700_s_at	DIO2
229546_at	LRATD1
243543_at	243543_at
1553802_a_at	SOX3
237449_at	SP8
228937_at	LACC1
222805_at	MANEA
201730_s_at	TPR
1567457_at	RAC1
213572_s_at	SERPINB1
229072_at	RAB30
232852_at	232852_at
204014_at	DUSP4
224724_at	SULF2
227985_at	MACC1-DT
221703_at	BRIP1
244774_at	PHACTR2
228321_s_at	NAA30
213982_s_at	RABGAP1L
235850_at	FAM162A
229085_at	LRRC3B
214636_at	CALCB
241838_at	241838_at
243278_at	FOXP2
228715_at	ZCCHC12
232235_at	DSEL
231929_at	IKZF2
203817_at	GUCY1B1
1562921_at	EP300-AS1
1558322_a_at	PAQR9
1557029_at	HMMR-AS1
202936_s_at	SOX9
219754_at	RBM41
1552754_a_at	CADM2
210292_s_at	210292_s_at
232098_at	DST
225045_at	CCDC88A
213350_at	RPS11
227997_at	IL17RD
228875_at	FAM162B
228242_at	N4BP2
217208_s_at	DLG1
242442_x_at	TRMT10A

## Sheet: Doxylamine
227195_at	ZNF503
210587_at	INHBE
1559280_a_at	APELA
206424_at	CYP26A1
242128_at	OTX2
207480_s_at	MEIS2
205932_s_at	MSX1
214639_s_at	HOXA1
222760_at	ZNF703
244867_at	244867_at
223282_at	TSHZ1
235521_at	HOXA3
213524_s_at	G0S2
214079_at	DHRS2
231666_at	PAX3
206552_s_at	TAC1
230746_s_at	230746_s_at
AFFX-ThrX-M_at	AFFX-ThrX-M_at
221577_x_at	GDF15
230865_at	LIX1
213707_s_at	DLX5
AFFX-r2-Bs-lys-5_at	AFFX-r2-Bs-lys-5_at
AFFX-r2-Bs-thr-5_s_at	AFFX-r2-Bs-thr-5_s_at
AFFX-r2-Bs-lys-M_at	AFFX-r2-Bs-lys-M_at
AFFX-LysX-5_at	AFFX-LysX-5_at
AFFX-r2-Bs-phe-5_at	AFFX-r2-Bs-phe-5_at
239612_at	LOC100240734
231776_at	EOMES
AFFX-ThrX-5_at	AFFX-ThrX-5_at
40284_at	FOXA2
211548_s_at	HPGD
203934_at	KDR
206783_at	FGF4
AFFX-r2-Bs-lys-3_at	AFFX-r2-Bs-lys-3_at
219778_at	ZFPM2
220281_at	SLC12A1
213241_at	PLXNC1
AFFX-PheX-5_at	AFFX-PheX-5_at
205975_s_at	HOXD1
239468_at	MKX
227198_at	AFF3
AFFX-r2-Bs-thr-M_s_at	AFFX-r2-Bs-thr-M_s_at
1557050_at	1557050_at
208553_at	H1-4
229623_at	TMEM150C
AFFX-r2-Bs-phe-M_at	AFFX-r2-Bs-phe-M_at
225540_at	MAP2
228642_at	HOTAIRM1
AFFX-PheX-M_at	AFFX-PheX-M_at
AFFX-ThrX-3_at	AFFX-ThrX-3_at
203913_s_at	HPGD
243811_at	HOXB1
1557051_s_at	HOTAIRM1
206619_at	DKK4
206268_at	LEFTY1
AFFX-LysX-M_at	AFFX-LysX-M_at
231746_at	MIXL1
AFFX-LysX-3_at	AFFX-LysX-3_at
208891_at	DUSP6
AFFX-r2-Bs-thr-3_s_at	AFFX-r2-Bs-thr-3_s_at
204602_at	DKK1
228915_at	DACH1
203914_x_at	HPGD
230040_at	ADAMTS18
208892_s_at	DUSP6
204597_x_at	STC1
207558_s_at	PITX2
201012_at	ANXA1
215933_s_at	HHEX
228904_at	HOXB3
204596_s_at	STC1
219764_at	FZD10
220275_at	CUZD1
238763_at	RBM20
203603_s_at	ZEB2
204273_at	EDNRB
218145_at	TRIB3
205472_s_at	DACH1
243610_at	CFAP95
213844_at	HOXA5
208893_s_at	DUSP6
237974_at	ABHD12B
244406_at	244406_at
206332_s_at	IFI16
209292_at	ID4
208965_s_at	IFI16
208966_x_at	IFI16
202856_s_at	SLC16A3
AFFX-r2-Bs-phe-3_at	AFFX-r2-Bs-phe-3_at
206432_at	HAS2
220317_at	LRAT
236163_at	LIX1
1561101_at	JAKMIP2-AS1
204653_at	TFAP2A
205626_s_at	CALB1
204595_s_at	STC1
1564413_at	LINC01356
230493_at	SHISA2
204361_s_at	SKAP2
205471_s_at	DACH1
AFFX-r2-Bs-dap-5_at	AFFX-r2-Bs-dap-5_at
231731_at	OTX2
228656_at	PROX1
AFFX-DapX-5_at	AFFX-DapX-5_at
209803_s_at	PHLDA2
227404_s_at	EGR1
36711_at	MAFF
229485_x_at	SHISA3
AFFX-PheX-3_at	AFFX-PheX-3_at
206935_at	PCDH8
216899_s_at	SKAP2
238592_at	238592_at
229073_at	PRTG
228333_at	ZEB2
AFFX-r2-Bs-dap-M_at	AFFX-r2-Bs-dap-M_at
AFFX-DapX-M_at	AFFX-DapX-M_at
203699_s_at	DIO2
241902_at	MKX
229178_at	PRTG
220493_at	DMRT1
1553798_a_at	FBXL13
206026_s_at	TNFAIP6
1569023_a_at	LINC00458
211549_s_at	HPGD
204932_at	TNFRSF11B
219270_at	CHAC1
1559360_at	1559360_at
223283_s_at	TSHZ1
209101_at	CCN2
1555788_a_at	TRIB3
205625_s_at	CALB1
217322_x_at	217322_x_at
206373_at	ZIC1
210103_s_at	FOXA2
238727_at	238727_at
241060_x_at	241060_x_at
232238_at	ASPM
241803_s_at	241803_s_at
242940_x_at	DLX6
1556054_at	1556054_at
228964_at	PRDM1
242344_at	GABRB2
211421_s_at	RET
209598_at	PNMA2
224851_at	CDK6
204362_at	SKAP2
226682_at	RORA
224833_at	ETS1
203001_s_at	STMN2
205239_at	AREG
1570515_a_at	FILIP1
240815_at	240815_at
238447_at	RBMS3
AFFX-DapX-3_at	AFFX-DapX-3_at
225639_at	SKAP2
201694_s_at	EGR1
229103_at	229103_at
201464_x_at	JUN
203083_at	THBS2
209822_s_at	VLDLR
241772_at	241772_at
203504_s_at	ABCA1
224559_at	MALAT1
235216_at	ESCO1
204933_s_at	TNFRSF11B
212543_at	CRYBG1
238623_at	238623_at
229376_at	PROX1
228335_at	CLDN11
239520_at	239520_at
235147_at	235147_at
212977_at	ACKR3
238878_at	ARX
1556348_at	HEATR1
209875_s_at	SPP1
202887_s_at	DDIT4
1562529_s_at	1562529_s_at
202855_s_at	SLC16A3
242193_at	MIR124-2HG
230372_at	HAS2
1562828_at	1562828_at
218002_s_at	CXCL14
222484_s_at	CXCL14
203789_s_at	SEMA3C
231202_at	ALDH1L2
209291_at	ID4
219949_at	LRRC2
217028_at	CXCR4
207886_s_at	CALCR
AFFX-r2-Bs-dap-3_at	AFFX-r2-Bs-dap-3_at
214537_at	H1-3
210170_at	PDLIM3
206502_s_at	INSM1
215220_s_at	TPR
1557129_a_at	FAM111B
203872_at	ACTA1
243907_at	GREB1L
201110_s_at	THBS1
1555830_s_at	ESYT2
214834_at	PWAR5
202035_s_at	SFRP1
227099_s_at	C11orf96
236896_at	ZIC1
222283_at	ZNF480
218435_at	DNAJC15
232760_at	TEX15
237435_at	237435_at
242814_at	SERPINB9
205547_s_at	TAGLN
206907_at	TNFSF9
213943_at	TWIST1
228640_at	PCDH7
231898_x_at	SOX2-OT
235004_at	RBM24
226498_at	FLT1
228716_at	THRB
209921_at	SLC7A11
239812_s_at	IQCH
206588_at	DAZL
238419_at	PHLDB2
204998_s_at	ATF5
209610_s_at	SLC1A4
203788_s_at	SEMA3C
241436_at	SCNN1G
206698_at	XK
232127_at	CLCN5
203505_at	ABCA1
204689_at	HHEX
235593_at	ZEB2
1552853_at	VWA5B1
1552982_a_at	FGF4
1553749_at	FAM76B
231735_s_at	231735_s_at
1556834_at	DSG2-AS1
209398_at	H1-2
227812_at	TNFRSF19
1555829_at	ESYT2
1554029_a_at	TTC37
242136_x_at	MGC70870
217383_at	PGK1
226069_at	PRICKLE1
209383_at	DDIT3
237275_at	LINC00458
212845_at	SAMD4A
233191_at	RUFY2
226435_at	PAPLN
33767_at	NEFH
244396_at	G3BP1
227399_at	VGLL3
232191_at	ERVH48-1
238617_at	KIF26B
203349_s_at	ETV5
207466_at	GAL
202437_s_at	CYP1B1
236619_at	236619_at
228186_s_at	RSPO3
236551_at	ZNF311
231930_at	ELMOD1
230003_at	SLC16A7
236962_at	236962_at
214382_at	UNC93A
201650_at	KRT19
201109_s_at	THBS1
227760_at	IGFBPL1
210319_x_at	MSX2
201466_s_at	JUN
1554576_a_at	ETV4
204999_s_at	ATF5
230137_at	SMIM43
217967_s_at	NIBAN1
203000_at	STMN2
208763_s_at	TSC22D3
217999_s_at	PHLDA1
229944_at	OPRK1
206025_s_at	TNFAIP6
1553202_at	STOX1
231923_at	TMEM150C
220053_at	GDF3
221841_s_at	KLF4
229795_at	229795_at
207818_s_at	HTR7
1558212_at	VLDLR-AS1
202600_s_at	NRIP1
230180_at	DDX17
226281_at	DNER
212501_at	CEBPB
214633_at	SOX3
244852_at	DSEL
206336_at	CXCL6
226407_at	TPT1-AS1
233819_s_at	LTN1
1557122_s_at	GABRB2
228966_at	PANK2
221796_at	NTRK2
217678_at	SLC7A11
206524_at	TBXT
226582_at	LINC02381
221433_at	FGF21
220786_s_at	SLC38A4
228547_at	NRXN1
201465_s_at	JUN
1557267_s_at	GEN1
223541_at	HAS3
1557765_at	PURPL
228601_at	HAGLR
211022_s_at	ATRX
237885_at	SOX21-AS1
217561_at	CALCA
221210_s_at	NPL
212915_at	PDZRN3
223940_x_at	MALAT1
204326_x_at	MT1X
241703_at	RUNDC3B
231500_s_at	BOLA2
206430_at	CDX1
1562528_at	1562528_at
209722_s_at	SERPINB9
204121_at	GADD45G
207345_at	FST
204909_at	DDX6
221029_s_at	WNT5B
230916_at	NODAL
240624_x_at	240624_x_at
207455_at	P2RY1
206463_s_at	DHRS2
231042_s_at	231042_s_at
205442_at	MFAP3L
205289_at	BMP2
236471_at	NFE2L3
215469_at	SLITRK5
207716_at	KRT38
240267_at	240267_at
207401_at	PROX1
226065_at	PRICKLE1
225842_at	PHLDA1
1555724_s_at	TAGLN
209189_at	FOS
212843_at	NCAM1
231925_at	P2RY1
207457_s_at	LY6G6D
241925_x_at	SLC16A7
213435_at	SATB2
235567_at	RORA
209172_s_at	CENPF
225016_at	APCDD1
225799_at	225799_at
205453_at	HOXB2
203439_s_at	STC2
226933_s_at	ID4
225975_at	PCDH18
206012_at	LEFTY2
208937_s_at	ID1
239309_at	DLX6
1555963_x_at	B3GNT7
205517_at	GATA4
224227_s_at	BDP1
214046_at	FUT9
226830_x_at	CHASERR
209160_at	AKR1C3
226612_at	UBE2QL1
201860_s_at	PLAT
230559_x_at	FGD4
208581_x_at	MT1X
224568_x_at	MALAT1
237896_at	NODAL
207957_s_at	PRKCB
209990_s_at	GABBR2
229399_at	CCDC186
213385_at	213385_at
1562484_at	MEIOC
241652_x_at	LIN7A
232523_at	MEGF10
206456_at	GABRA5
241472_at	DMXL1
1557227_s_at	TPR
244688_at	244688_at
1559214_at	FBXO22
216171_at	216171_at
230472_at	IRX1
205348_s_at	DYNC1I1
221958_s_at	WLS
229782_at	RMST
242348_at	TAFA4
212328_at	LIMCH1
212614_at	ARID5B
220197_at	ATP6V0A4
212099_at	RHOB
222161_at	NAALAD2
209930_s_at	NFE2
230708_at	PRICKLE1
1560017_at	TMTC3
222150_s_at	GSAP
203438_at	STC2
1555962_at	B3GNT7
213142_x_at	GSAP
223557_s_at	TMEFF2
224321_at	TMEFF2
235570_at	RBMS3
228821_at	ST6GAL2
205830_at	CLGN
205413_at	MPPED2
205506_at	VIL1
236513_at	PRELID2
224847_at	CDK6
213425_at	WNT5A
205080_at	RARB
206119_at	BHMT
228582_x_at	MALAT1
236517_at	MEGF10
206085_s_at	CTH
227558_at	CBX4
1558511_s_at	ESYT2
238962_at	ZNF681
AFFX-BioB-3_at	AFFX-BioB-3_at
225667_s_at	LRATD1
235591_at	SSTR1
202599_s_at	NRIP1
223292_s_at	MRPS15
205290_s_at	BMP2
242598_at	242598_at
242474_s_at	VMA21
204891_s_at	LCK
221911_at	ETV1
214785_at	VPS13A
226898_s_at	SFPQ
204135_at	FILIP1L
206704_at	CLCN5
225136_at	PLEKHA2
221019_s_at	COLEC12
219454_at	EGFL6
209324_s_at	RGS16
201150_s_at	TIMP3
205278_at	GAD1
232010_at	FSTL5
214090_at	PAWR
236448_at	UNC5A
204712_at	WIF1
238852_at	PRRX1
229498_at	MBNL3
213479_at	NPTX2
216098_s_at	216098_s_at
242765_at	MOBP
1552365_at	SCIN
225767_at	RNA45SN5
218559_s_at	MAFB
208859_s_at	ATRX
200878_at	EPAS1
231361_at	NLGN1
231235_at	NKTR
1558678_s_at	MALAT1
224699_s_at	ESYT2
1561347_a_at	LOC101927166
1556267_at	MYRFL
229667_s_at	HOXB8
217494_s_at	PTENP1
210387_at	210387_at
233234_at	KCTD16
203562_at	FEZ1
231079_at	NANOG
228634_s_at	YBX3
228749_at	ZDBF2
231534_at	CDK1
218589_at	LPAR6
200799_at	200799_at
205206_at	ANOS1
222027_at	NUCKS1
242918_at	NASP
233078_at	API5
204422_s_at	FGF2
204420_at	FOSL1
202436_s_at	CYP1B1
205627_at	CDA
213659_at	ZNF75D
1552368_at	CTCFL
227758_at	RERG
AFFX-BioC-5_at	AFFX-BioC-5_at
213087_s_at	EEF1D
205046_at	CENPE
212810_s_at	SLC1A4
230904_at	FSD1L
235852_at	STON2
221489_s_at	SPRY4
214640_at	UNC93A
202431_s_at	MYC
210479_s_at	RORA
228950_s_at	WLS
210095_s_at	IGFBP3
228986_at	OSBPL8
209470_s_at	GPM6A
230653_at	LOC105369228
241661_at	JMJD1C
202935_s_at	SOX9
220048_at	EDAR
217966_s_at	NIBAN1
217996_at	PHLDA1
206091_at	MATN3
242450_at	RGMB
205992_s_at	IL15
207528_s_at	SLC7A11
223422_s_at	ARHGAP24
205555_s_at	MSX2
215342_s_at	RABGAP1L
228635_at	PCDH10
1552680_a_at	KNL1
230469_at	RTKN2
214041_x_at	RPL37A
225681_at	CTHRC1
200800_s_at	200800_s_at
217127_at	CTH
236947_at	236947_at
214930_at	SLITRK5
225973_at	TAP2
1569287_at	LINC00458
206355_at	GNAL
1560271_at	1560271_at
223761_at	FGF19
205668_at	LY75
232151_at	MACC1
209684_at	RIN2
226497_s_at	FLT1
204424_s_at	LMO3
212907_at	SLC30A1
201083_s_at	BCLAF1
212185_x_at	MT2A
226614_s_at	FAM167A
207012_at	MMP16
216962_at	RPAIN
1559410_at	LINC02754
227987_at	VPS13A
236915_at	C4orf47
223537_s_at	WNT5B
223122_s_at	SFRP2
201963_at	ACSL1
236266_at	RORA
243233_at	243233_at
225491_at	SLC1A2
204567_s_at	ABCG1
228863_at	PCDH17
204727_at	WDHD1
227487_s_at	SERPINE2
214240_at	GAL
230939_at	MAILR
203320_at	SH2B3
203910_at	ARHGAP29
220065_at	TNMD
223710_at	CCL26
242008_at	AGTPBP1
227209_at	CNTN1
219682_s_at	TBX3
AFFX-HUMRGE/M10098_3_at	AFFX-HUMRGE/M10098_3_at
213721_at	SOX2
236105_at	ZBTB10
206987_x_at	FGF18
1553225_s_at	ZNF75D
209469_at	GPM6A
231867_at	TENM2
203798_s_at	VSNL1
202036_s_at	SFRP1
202581_at	202581_at
206387_at	CDX2
230836_at	ST8SIA4
210426_x_at	RORA
1569472_s_at	TTC3
239913_at	SLC10A4
215145_s_at	CNTNAP2
202435_s_at	CYP1B1
235798_at	TMEM170B
228949_at	WLS
230156_x_at	CHASERR
235645_at	ESCO1
228598_at	DPP10
242352_at	NIPBL
222936_s_at	DESI2
238695_s_at	RAB39B
206632_s_at	APOBEC3B
220360_at	THAP9
1555436_a_at	AFF4
AFFX-BioB-M_at	AFFX-BioB-M_at
221683_s_at	CEP290
228181_at	SLC30A1
217997_at	PHLDA1
1552670_a_at	PPP1R3B
227612_at	ELAVL3
207659_s_at	MOBP
1560019_at	DLGAP1-AS2
241780_at	CDH11
243835_at	ZDHHC21
209459_s_at	ABAT
228262_at	MAP7D2
223577_x_at	223577_x_at
231841_s_at	JCAD
224216_at	224216_at
212909_at	LYPD1
230030_at	HS6ST2
235846_at	235846_at
219730_at	MED18
227394_at	NCAM1
213712_at	ELOVL2
223374_s_at	B3GALNT1
210282_at	ZMYM2
215228_at	NHLH2
231606_at	CDX2
208530_s_at	RARB
206670_s_at	GAD1
1563357_at	TNF
212257_s_at	SMARCA2
228941_at	ALG10B
243000_at	CDK6
228530_at	MZT1
211029_x_at	FGF18
222662_at	PPP1R3B
234331_s_at	LRATD1
202037_s_at	SFRP1
206461_x_at	MT1H
227337_at	ANKRD37
213722_at	SOX2
223734_at	MGARP
224259_at	WNT8A
216218_s_at	PLCL2
228885_at	MAMDC2
221558_s_at	LEF1
1558404_at	LINC00622
205386_s_at	MDM2
230300_at	PSMA5
238013_at	PLEKHA2
1559470_at	D21S2088E
236029_at	FAT3
202149_at	NEDD9
210512_s_at	VEGFA
225786_at	HNRNPU
239292_at	239292_at
204058_at	ME1
230269_at	B3GALT5
236420_s_at	ANO4
AFFX-BioB-5_at	AFFX-BioB-5_at
227759_at	PCSK9
205990_s_at	WNT5A
204890_s_at	LCK
205899_at	CCNA1
204451_at	FZD1
207368_at	HTR1D
213293_s_at	TRIM22
235009_at	BOD1L1
218656_s_at	LHFPL6
219300_s_at	CNTNAP2
201163_s_at	IGFBP7
228697_at	HINT3
1569607_s_at	1569607_s_at
219892_at	TM6SF1
217465_at	NCKAP1
236099_at	236099_at
227688_at	LRCH2
209318_x_at	PLAGL1
214313_s_at	EIF5B
229657_at	THRB
207781_s_at	ZNF711
47550_at	LZTS1
238697_at	SMIM10L2A
210656_at	EED
227971_at	NRK
1556166_x_at	LINC02575
241399_at	TAFA2
205569_at	LAMP3
223962_at	TTC29
1557132_at	WDR17
201567_s_at	GOLGA4
236665_at	CCDC18
236778_at	236778_at
228812_at	REL
231382_at	FGF18
214071_at	GNAL
239233_at	CCDC88A
243416_at	243416_at
241383_at	ZNF385C
240383_at	UBE2D3
226834_at	CLMP
229800_at	DCLK1
238441_at	PRKAA2
1557296_at	FLJ12825
227510_x_at	227510_x_at
203178_at	GATM
1553122_s_at	RBAK
217373_x_at	MDM2
218280_x_at	218280_x_at
219814_at	MBNL3
204796_at	EML1
236439_at	236439_at
235803_at	235803_at
202627_s_at	SERPINE1
226591_at	PWAR6
1555935_s_at	HUNK
216555_at	PRR14L
228912_at	VIL1
33323_r_at	SFN
205893_at	NLGN1
201340_s_at	ENC1
209483_s_at	NSL1
212940_at	COL6A1
240865_at	240865_at
239002_at	ASPM
208844_at	VDAC3
222303_at	222303_at
222344_at	222344_at
227623_at	CACNA2D1
213094_at	ADGRG6
223827_at	TNFRSF19
1558014_s_at	FAR1
1558250_s_at	PUS7L
1569886_a_at	GLB1L3
225571_at	LIFR
1567213_at	PNN
242310_at	242310_at
231945_at	FILIP1
231875_at	KIF21A
232038_at	TBC1D32
242753_x_at	AP1AR
233202_at	233202_at
202847_at	PCK2
207080_s_at	PYY
230356_at	NKX1-2
210643_at	TNFSF11
235845_at	SP5
210145_at	PLA2G4A
224698_at	ESYT2
206002_at	ADGRG2
206932_at	CH25H
213496_at	PLPPR4
228473_at	MSX1
235874_at	PRSS35
236750_at	236750_at
216563_at	ANKRD12
226094_at	PIK3C2A
215692_s_at	MPPED2
216319_at	216319_at
224165_s_at	IQCH
230387_at	230387_at
228432_at	RAB3IP
216550_x_at	ANKRD12
212859_x_at	MT1E
1558747_at	SMCHD1
239486_at	REL
AFFX-r2-Ec-bioC-5_at	AFFX-r2-Ec-bioC-5_at
204948_s_at	FST
203791_at	DMXL1
227174_at	WDR72
232636_at	SLITRK4
222953_at	GPR83
210057_at	SMG1
222912_at	ARRB1
211089_s_at	NEK3
236128_at	ZNF91
227929_at	LIN7A
224275_at	ADGRV1
211947_s_at	PRRC2C
217523_at	CD44
1554478_a_at	HEATR3
1553191_at	DST
240570_at	PATJ
225885_at	EEA1
235144_at	RASEF
205132_at	ACTC1
242408_at	STYX
219387_at	CCDC88A
228709_at	TPR
227685_at	TMF1
204457_s_at	GAS1
228999_at	CHD2
206224_at	CST1
209560_s_at	DLK1
201693_s_at	EGR1
227049_at	ZADH2
212325_at	LIMCH1
229775_s_at	AFDN
209457_at	DUSP5
214131_at	TXLNGY
206622_at	TRH
228623_at	228623_at
213409_s_at	213409_s_at
214290_s_at	214290_s_at
211538_s_at	HSPA2
211456_x_at	MT1HL1
203998_s_at	SYT1
220184_at	NANOG
239552_at	VWDE
215321_at	RUNDC3B
212327_at	LIMCH1
226220_at	METTL9
44783_s_at	HEY1
AFFX-r2-Ec-bioB-M_at	AFFX-r2-Ec-bioB-M_at
33148_at	ZFR
209325_s_at	RGS16
235764_at	PRDM5
227084_at	DTNA
206100_at	CPM
241801_at	PGAP1
1555272_at	1555272_at
227711_at	GTSF1
230425_at	EPHB1
224848_at	CDK6
228176_at	S1PR3
205822_s_at	HMGCS1
209859_at	TRIM9
1552767_a_at	HS6ST2
216468_s_at	ZNF682
227892_at	PRKAA2
230332_at	ZCCHC7
224480_s_at	GPAT3
238735_at	238735_at
219301_s_at	CNTNAP2
1554547_at	FAM13C
235146_at	TMCC3
237192_at	LOC101927668
208861_s_at	ATRX
217168_s_at	HERPUD1
206669_at	GAD1
242993_at	242993_at
239243_at	ZNF638
39248_at	AQP3
207008_at	CXCR2
1561341_at	1561341_at
1553328_a_at	SLC18A2
209735_at	ABCG2
206115_at	EGR3
205857_at	SLC18A2
238850_at	LINC00461
226570_at	ATP1B3
222108_at	AMIGO2
1552766_at	HS6ST2
229885_at	RSF1
229010_at	CBL
239813_at	IQCH
230102_at	ETV5
228658_at	MIAT
AFFX-BioC-3_at	AFFX-BioC-3_at
238458_at	MICU3
204014_at	DUSP4
208860_s_at	ATRX
222051_s_at	222051_s_at
214374_s_at	PPFIBP1
235287_at	CDK6
202274_at	ACTG2
231947_at	MYCT1
1555412_at	FBXL21P
210073_at	ST8SIA1
203849_s_at	KIF1A
227978_s_at	ZADH2
204750_s_at	DSC2
229085_at	LRRC3B
204745_x_at	MT1G
205825_at	PCSK1
243857_at	MORF4L2
204897_at	PTGER4
208343_s_at	NR5A2
222111_at	MINDY2
227449_at	EPHA4
213350_at	RPS11
238453_at	FGFBP3
239597_at	239597_at
219302_s_at	CNTNAP2
222863_at	ZBTB10
228692_at	PREX2
229552_at	HRK
229649_at	NRXN3
229081_at	SLC25A13
227988_s_at	VPS13A
240139_at	240139_at
208449_s_at	FGF8
218175_at	CCDC92
203066_at	CHST15
228377_at	KLHL14
242774_at	SYNE2
233413_at	233413_at
223837_at	GULP1
227339_at	RGMB
238687_x_at	ZNF770
242024_at	242024_at
223614_at	MMP16
241916_at	241916_at
237187_at	HRK
235408_x_at	ZNF117
230075_at	RAB39B
207754_at	RASSF8
235611_at	SREK1
227499_at	FZD3
209278_s_at	TFPI2
210001_s_at	SOCS1
202936_s_at	SOX9
219463_at	LAMP5
206701_x_at	EDNRB
205739_x_at	ZNF107
206337_at	CCR7
213686_at	VPS13A
AFFX-HUMRGE/M10098_5_at	AFFX-HUMRGE/M10098_5_at
232687_at	GPRIN3
228740_at	ARMH4
226436_at	RASSF4
214499_s_at	BCLAF1
235527_at	DLGAP1
230569_at	CFAP97
238661_at	MIR124-2HG
1562701_at	ADAMTS16-DT
204011_at	SPRY2
227701_at	CCDC186
242586_at	FSD1L
209369_at	ANXA3
209006_s_at	RSRP1
236723_at	236723_at
1566968_at	SPRY4-IT1
205113_at	NEFM
227152_at	RESF1
213572_s_at	SERPINB1
227148_at	PLEKHH2
242733_at	242733_at
225626_at	PAG1
235850_at	FAM162A
201631_s_at	IER3
201328_at	ETS2
230130_at	SLIT2
229420_at	LINC02067
206018_at	FOXG1
213316_at	JCAD
226587_at	PWAR6
229546_at	LRATD1
239994_at	B3GALT5
1553138_a_at	ANKLE1
230272_at	LINC00461
219984_s_at	PLAAT1
1553694_a_at	PIK3C2A
217426_at	217426_at
206960_at	LPAR4
233555_s_at	SULF2
207002_s_at	PLAGL1
212177_at	PNISR
216997_x_at	TLE4
222805_at	MANEA
AFFX-BioDn-5_at	AFFX-BioDn-5_at
1557029_at	HMMR-AS1
203140_at	BCL6
215028_at	SEMA6A
228423_at	MAP9
1567457_at	RAC1
233002_at	PPP4R4
228080_at	LAYN
242110_at	242110_at
224558_s_at	MALAT1
217300_at	217300_at
1554309_at	EIF4G3
226810_at	OGFRL1
1553106_at	C5orf24
207574_s_at	GADD45B
219918_s_at	ASPM
1559266_s_at	SKIDA1
209911_x_at	H2BC5
202147_s_at	IFRD1
201300_s_at	PRNP
210962_s_at	AKAP9
220623_s_at	TSGA10
205888_s_at	JAKMIP2
224724_at	SULF2
238614_x_at	ZNF430
213145_at	FBXL14
AFFX-r2-Ec-bioB-5_at	AFFX-r2-Ec-bioB-5_at
1565436_s_at	KMT2A
244774_at	PHACTR2
231040_at	RORB
227985_at	MACC1-DT
206364_at	KIF14
212143_s_at	IGFBP3
1562226_at	VWDE
203700_s_at	DIO2
229228_at	CREB5
206308_at	TRDMT1
237449_at	SP8
243543_at	243543_at
202481_at	DHRS3
235693_at	235693_at
228321_s_at	NAA30
217208_s_at	DLG1
205777_at	DUSP9
234032_at	234032_at
1557348_at	LOC105379362
234103_at	KCNT2
228715_at	ZCCHC12
1553802_a_at	SOX3
227624_at	TET2
239680_at	WDR76
226847_at	FST
232235_at	DSEL
243278_at	FOXP2
232098_at	DST
233827_s_at	SUPT16H
1562921_at	EP300-AS1
229072_at	RAB30
227663_at	227663_at
212063_at	CD44
211832_s_at	MDM2
201427_s_at	SELENOP
214636_at	CALCB
240105_at	240105_at
1553269_at	ZNF718

## Sheet: Ascorbic_Acid
227195_at	ZNF503
210587_at	INHBE
1559280_a_at	APELA
206424_at	CYP26A1
207480_s_at	MEIS2
242128_at	OTX2
205932_s_at	MSX1
214639_s_at	HOXA1
222760_at	ZNF703
244867_at	244867_at
223282_at	TSHZ1
235521_at	HOXA3
231666_at	PAX3
214079_at	DHRS2
206552_s_at	TAC1
213524_s_at	G0S2
230746_s_at	230746_s_at
AFFX-ThrX-M_at	AFFX-ThrX-M_at
221577_x_at	GDF15
230865_at	LIX1
213707_s_at	DLX5
AFFX-r2-Bs-lys-5_at	AFFX-r2-Bs-lys-5_at
AFFX-r2-Bs-thr-5_s_at	AFFX-r2-Bs-thr-5_s_at
AFFX-r2-Bs-lys-M_at	AFFX-r2-Bs-lys-M_at
239612_at	LOC100240734
AFFX-LysX-5_at	AFFX-LysX-5_at
AFFX-r2-Bs-phe-5_at	AFFX-r2-Bs-phe-5_at
231776_at	EOMES
AFFX-ThrX-5_at	AFFX-ThrX-5_at
40284_at	FOXA2
203934_at	KDR
AFFX-r2-Bs-lys-3_at	AFFX-r2-Bs-lys-3_at
219778_at	ZFPM2
211548_s_at	HPGD
206783_at	FGF4
213241_at	PLXNC1
205975_s_at	HOXD1
AFFX-PheX-5_at	AFFX-PheX-5_at
220281_at	SLC12A1
239468_at	MKX
227198_at	AFF3
AFFX-r2-Bs-thr-M_s_at	AFFX-r2-Bs-thr-M_s_at
208553_at	H1-4
1557050_at	1557050_at
229623_at	TMEM150C
AFFX-r2-Bs-phe-M_at	AFFX-r2-Bs-phe-M_at
228642_at	HOTAIRM1
225540_at	MAP2
AFFX-PheX-M_at	AFFX-PheX-M_at
AFFX-ThrX-3_at	AFFX-ThrX-3_at
206619_at	DKK4
1557051_s_at	HOTAIRM1
203913_s_at	HPGD
231746_at	MIXL1
AFFX-LysX-M_at	AFFX-LysX-M_at
AFFX-LysX-3_at	AFFX-LysX-3_at
243811_at	HOXB1
228915_at	DACH1
206268_at	LEFTY1
AFFX-r2-Bs-thr-3_s_at	AFFX-r2-Bs-thr-3_s_at
230040_at	ADAMTS18
208891_at	DUSP6
204602_at	DKK1
203914_x_at	HPGD
207558_s_at	PITX2
204597_x_at	STC1
208892_s_at	DUSP6
201012_at	ANXA1
215933_s_at	HHEX
228904_at	HOXB3
204596_s_at	STC1
219764_at	FZD10
204273_at	EDNRB
238763_at	RBM20
243610_at	CFAP95
205472_s_at	DACH1
213844_at	HOXA5
218145_at	TRIB3
206332_s_at	IFI16
209292_at	ID4
244406_at	244406_at
237974_at	ABHD12B
203603_s_at	ZEB2
208893_s_at	DUSP6
208966_x_at	IFI16
220275_at	CUZD1
208965_s_at	IFI16
AFFX-r2-Bs-phe-3_at	AFFX-r2-Bs-phe-3_at
206432_at	HAS2
220317_at	LRAT
202856_s_at	SLC16A3
204653_at	TFAP2A
236163_at	LIX1
1561101_at	JAKMIP2-AS1
205626_s_at	CALB1
204595_s_at	STC1
1564413_at	LINC01356
205471_s_at	DACH1
204361_s_at	SKAP2
230493_at	SHISA2
AFFX-r2-Bs-dap-5_at	AFFX-r2-Bs-dap-5_at
231731_at	OTX2
AFFX-DapX-5_at	AFFX-DapX-5_at
209803_s_at	PHLDA2
229485_x_at	SHISA3
227404_s_at	EGR1
36711_at	MAFF
AFFX-PheX-3_at	AFFX-PheX-3_at
228656_at	PROX1
206935_at	PCDH8
229073_at	PRTG
216899_s_at	SKAP2
229178_at	PRTG
AFFX-r2-Bs-dap-M_at	AFFX-r2-Bs-dap-M_at
AFFX-DapX-M_at	AFFX-DapX-M_at
241902_at	MKX
228333_at	ZEB2
238592_at	238592_at
1553798_a_at	FBXL13
206026_s_at	TNFAIP6
211549_s_at	HPGD
220493_at	DMRT1
1569023_a_at	LINC00458
203699_s_at	DIO2
206373_at	ZIC1
209101_at	CCN2
219270_at	CHAC1
223283_s_at	TSHZ1
205625_s_at	CALB1
217322_x_at	217322_x_at
1555788_a_at	TRIB3
1559360_at	1559360_at
204932_at	TNFRSF11B
210103_s_at	FOXA2
242344_at	GABRB2
238727_at	238727_at
232238_at	ASPM
242940_x_at	DLX6
241803_s_at	241803_s_at
1556054_at	1556054_at
228964_at	PRDM1
241060_x_at	241060_x_at
211421_s_at	RET
224851_at	CDK6
209598_at	PNMA2
204362_at	SKAP2
224833_at	ETS1
241772_at	241772_at
205239_at	AREG
226682_at	RORA
225639_at	SKAP2
238447_at	RBMS3
AFFX-DapX-3_at	AFFX-DapX-3_at
203001_s_at	STMN2
201464_x_at	JUN
1570515_a_at	FILIP1
240815_at	240815_at
203083_at	THBS2
224559_at	MALAT1
229103_at	229103_at
203504_s_at	ABCA1
235216_at	ESCO1
201694_s_at	EGR1
209822_s_at	VLDLR
238623_at	238623_at
239520_at	239520_at
212543_at	CRYBG1
209875_s_at	SPP1
228335_at	CLDN11
235147_at	235147_at
212977_at	ACKR3
1556348_at	HEATR1
238878_at	ARX
1562529_s_at	1562529_s_at
230372_at	HAS2
231202_at	ALDH1L2
222484_s_at	CXCL14
214834_at	PWAR5
204933_s_at	TNFRSF11B
1562828_at	1562828_at
218002_s_at	CXCL14
215220_s_at	TPR
209291_at	ID4
202887_s_at	DDIT4
229376_at	PROX1
202855_s_at	SLC16A3
217028_at	CXCR4
AFFX-r2-Bs-dap-3_at	AFFX-r2-Bs-dap-3_at
214537_at	H1-3
203789_s_at	SEMA3C
236896_at	ZIC1
206502_s_at	INSM1
243907_at	GREB1L
1557129_a_at	FAM111B
219949_at	LRRC2
207886_s_at	CALCR
202035_s_at	SFRP1
1555830_s_at	ESYT2
201110_s_at	THBS1
209921_at	SLC7A11
205547_s_at	TAGLN
222283_at	ZNF480
242193_at	MIR124-2HG
232760_at	TEX15
203872_at	ACTA1
228716_at	THRB
226498_at	FLT1
210170_at	PDLIM3
242814_at	SERPINB9
237435_at	237435_at
213943_at	TWIST1
228640_at	PCDH7
206907_at	TNFSF9
235004_at	RBM24
218435_at	DNAJC15
238419_at	PHLDB2
231898_x_at	SOX2-OT
203788_s_at	SEMA3C
232127_at	CLCN5
206698_at	XK
241436_at	SCNN1G
203505_at	ABCA1
227099_s_at	C11orf96
204689_at	HHEX
204998_s_at	ATF5
1552853_at	VWA5B1
1554029_a_at	TTC37
231735_s_at	231735_s_at
209610_s_at	SLC1A4
1555829_at	ESYT2
209398_at	H1-2
244396_at	G3BP1
239812_s_at	IQCH
1552982_a_at	FGF4
227812_at	TNFRSF19
233191_at	RUFY2
212845_at	SAMD4A
207466_at	GAL
227399_at	VGLL3
226069_at	PRICKLE1
242136_x_at	MGC70870
209383_at	DDIT3
202437_s_at	CYP1B1
235593_at	ZEB2
1556834_at	DSG2-AS1
203349_s_at	ETV5
237275_at	LINC00458
33767_at	NEFH
238617_at	KIF26B
230003_at	SLC16A7
236962_at	236962_at
232191_at	ERVH48-1
206588_at	DAZL
226435_at	PAPLN
201466_s_at	JUN
236551_at	ZNF311
201650_at	KRT19
201109_s_at	THBS1
231930_at	ELMOD1
236619_at	236619_at
230137_at	SMIM43
217383_at	PGK1
210319_x_at	MSX2
227760_at	IGFBPL1
1554576_a_at	ETV4
217678_at	SLC7A11
1553749_at	FAM76B
228186_s_at	RSPO3
214382_at	UNC93A
204999_s_at	ATF5
206025_s_at	TNFAIP6
208763_s_at	TSC22D3
229944_at	OPRK1
217967_s_at	NIBAN1
1557122_s_at	GABRB2
231923_at	TMEM150C
217999_s_at	PHLDA1
220053_at	GDF3
1553202_at	STOX1
202600_s_at	NRIP1
221841_s_at	KLF4
203000_at	STMN2
207818_s_at	HTR7
244852_at	DSEL
233819_s_at	LTN1
230180_at	DDX17
226281_at	DNER
228547_at	NRXN1
214633_at	SOX3
220786_s_at	SLC38A4
212501_at	CEBPB
206336_at	CXCL6
1558212_at	VLDLR-AS1
226582_at	LINC02381
221433_at	FGF21
206524_at	TBXT
1557267_s_at	GEN1
228966_at	PANK2
211022_s_at	ATRX
201465_s_at	JUN
226407_at	TPT1-AS1
223940_x_at	MALAT1
229795_at	229795_at
1557765_at	PURPL
228601_at	HAGLR
241703_at	RUNDC3B
237885_at	SOX21-AS1
212915_at	PDZRN3
221796_at	NTRK2
221210_s_at	NPL
236471_at	NFE2L3
223541_at	HAS3
206430_at	CDX1
207455_at	P2RY1
205442_at	MFAP3L
1562528_at	1562528_at
231925_at	P2RY1
204326_x_at	MT1X
240624_x_at	240624_x_at
217561_at	CALCA
230916_at	NODAL
221029_s_at	WNT5B
209722_s_at	SERPINB9
1555724_s_at	TAGLN
204909_at	DDX6
231042_s_at	231042_s_at
206463_s_at	DHRS2
207345_at	FST
207716_at	KRT38
215469_at	SLITRK5
240267_at	240267_at
231500_s_at	BOLA2
212843_at	NCAM1
207457_s_at	LY6G6D
205289_at	BMP2
226065_at	PRICKLE1
241925_x_at	SLC16A7
214046_at	FUT9
209172_s_at	CENPF
225842_at	PHLDA1
209189_at	FOS
224227_s_at	BDP1
225016_at	APCDD1
213435_at	SATB2
225799_at	225799_at
204121_at	GADD45G
235567_at	RORA
205517_at	GATA4
232523_at	MEGF10
226933_s_at	ID4
239309_at	DLX6
226612_at	UBE2QL1
1555963_x_at	B3GNT7
224568_x_at	MALAT1
205453_at	HOXB2
1557227_s_at	TPR
206012_at	LEFTY2
203439_s_at	STC2
230559_x_at	FGD4
1562484_at	MEIOC
201860_s_at	PLAT
241652_x_at	LIN7A
208581_x_at	MT1X
229399_at	CCDC186
222150_s_at	GSAP
213385_at	213385_at
210387_at	210387_at
237896_at	NODAL
222161_at	NAALAD2
221958_s_at	WLS
1559214_at	FBXO22
209990_s_at	GABBR2
207401_at	PROX1
244688_at	244688_at
209160_at	AKR1C3
220197_at	ATP6V0A4
226830_x_at	CHASERR
1560017_at	TMTC3
230472_at	IRX1
216171_at	216171_at
213142_x_at	GSAP
212614_at	ARID5B
206456_at	GABRA5
225975_at	PCDH18
208937_s_at	ID1
229782_at	RMST
242348_at	TAFA4
241472_at	DMXL1
205348_s_at	DYNC1I1
205830_at	CLGN
207957_s_at	PRKCB
238962_at	ZNF681
203438_at	STC2
236513_at	PRELID2
1555962_at	B3GNT7
228821_at	ST6GAL2
235570_at	RBMS3
224847_at	CDK6
230708_at	PRICKLE1
213425_at	WNT5A
223557_s_at	TMEFF2
212328_at	LIMCH1
214785_at	VPS13A
236517_at	MEGF10
205413_at	MPPED2
209930_s_at	NFE2
228582_x_at	MALAT1
205080_at	RARB
206119_at	BHMT
227558_at	CBX4
242474_s_at	VMA21
1558511_s_at	ESYT2
225667_s_at	LRATD1
231235_at	NKTR
202599_s_at	NRIP1
206085_s_at	CTH
224321_at	TMEFF2
212099_at	RHOB
242598_at	242598_at
221911_at	ETV1
209324_s_at	RGS16
204891_s_at	LCK
206704_at	CLCN5
201150_s_at	TIMP3
221019_s_at	COLEC12
205506_at	VIL1
205278_at	GAD1
205290_s_at	BMP2
204712_at	WIF1
AFFX-BioB-3_at	AFFX-BioB-3_at
228749_at	ZDBF2
232010_at	FSTL5
218559_s_at	MAFB
238852_at	PRRX1
225136_at	PLEKHA2
219454_at	EGFL6
236448_at	UNC5A
216098_s_at	216098_s_at
1558678_s_at	MALAT1
205206_at	ANOS1
235591_at	SSTR1
229498_at	MBNL3
225767_at	RNA45SN5
1552365_at	SCIN
231361_at	NLGN1
203562_at	FEZ1
208859_s_at	ATRX
223292_s_at	MRPS15
224699_s_at	ESYT2
229667_s_at	HOXB8
233234_at	KCTD16
204422_s_at	FGF2
209470_s_at	GPM6A
200878_at	EPAS1
242918_at	NASP
204420_at	FOSL1
233078_at	API5
1561347_a_at	LOC101927166
202436_s_at	CYP1B1
241661_at	JMJD1C
242765_at	MOBP
230904_at	FSD1L
231534_at	CDK1
213479_at	NPTX2
213659_at	ZNF75D
1556267_at	MYRFL
205668_at	LY75
205627_at	CDA
218589_at	LPAR6
231079_at	NANOG
235852_at	STON2
227758_at	RERG
228950_s_at	WLS
214090_at	PAWR
228986_at	OSBPL8
230653_at	LOC105369228
200799_at	200799_at
221489_s_at	SPRY4
1552680_a_at	KNL1
217494_s_at	PTENP1
226898_s_at	SFPQ
202431_s_at	MYC
205046_at	CENPE
202935_s_at	SOX9
204135_at	FILIP1L
215342_s_at	RABGAP1L
207528_s_at	SLC7A11
225681_at	CTHRC1
205992_s_at	IL15
AFFX-BioC-5_at	AFFX-BioC-5_at
223422_s_at	ARHGAP24
220048_at	EDAR
212810_s_at	SLC1A4
205555_s_at	MSX2
210095_s_at	IGFBP3
242450_at	RGMB
1560271_at	1560271_at
206091_at	MATN3
217996_at	PHLDA1
210479_s_at	RORA
200800_s_at	200800_s_at
214930_at	SLITRK5
207012_at	MMP16
223761_at	FGF19
206355_at	GNAL
226497_s_at	FLT1
217966_s_at	NIBAN1
209684_at	RIN2
225973_at	TAP2
217127_at	CTH
227987_at	VPS13A
236915_at	C4orf47
230469_at	RTKN2
228634_s_at	YBX3
212907_at	SLC30A1
214041_x_at	RPL37A
204424_s_at	LMO3
226614_s_at	FAM167A
212185_x_at	MT2A
236947_at	236947_at
204727_at	WDHD1
243233_at	243233_at
204567_s_at	ABCG1
1569287_at	LINC00458
201083_s_at	BCLAF1
222027_at	NUCKS1
203910_at	ARHGAP29
242008_at	AGTPBP1
223537_s_at	WNT5B
236105_at	ZBTB10
232151_at	MACC1
1559410_at	LINC02754
223122_s_at	SFRP2
209469_at	GPM6A
214640_at	UNC93A
228863_at	PCDH17
227209_at	CNTN1
243835_at	ZDHHC21
228949_at	WLS
225491_at	SLC1A2
201963_at	ACSL1
202581_at	202581_at
AFFX-HUMRGE/M10098_3_at	AFFX-HUMRGE/M10098_3_at
213087_s_at	EEF1D
1569472_s_at	TTC3
1553225_s_at	ZNF75D
223710_at	CCL26
1555436_a_at	AFF4
214240_at	GAL
228598_at	DPP10
236266_at	RORA
202435_s_at	CYP1B1
215145_s_at	CNTNAP2
220065_at	TNMD
206987_x_at	FGF18
202036_s_at	SFRP1
242352_at	NIPBL
220360_at	THAP9
203320_at	SH2B3
231867_at	TENM2
235645_at	ESCO1
238695_s_at	RAB39B
206387_at	CDX2
231841_s_at	JCAD
203798_s_at	VSNL1
230836_at	ST8SIA4
228181_at	SLC30A1
227487_s_at	SERPINE2
239913_at	SLC10A4
221683_s_at	CEP290
1552670_a_at	PPP1R3B
213721_at	SOX2
223374_s_at	B3GALNT1
206632_s_at	APOBEC3B
1560019_at	DLGAP1-AS2
212909_at	LYPD1
235846_at	235846_at
207659_s_at	MOBP
225786_at	HNRNPU
209459_s_at	ABAT
210282_at	ZMYM2
230030_at	HS6ST2
217997_at	PHLDA1
223577_x_at	223577_x_at
219682_s_at	TBX3
241780_at	CDH11
216962_at	RPAIN
210426_x_at	RORA
243000_at	CDK6
235798_at	TMEM170B
227612_at	ELAVL3
212257_s_at	SMARCA2
227394_at	NCAM1
1563357_at	TNF
AFFX-BioB-M_at	AFFX-BioB-M_at
224216_at	224216_at
207781_s_at	ZNF711
205386_s_at	MDM2
231606_at	CDX2
206670_s_at	GAD1
208530_s_at	RARB
213712_at	ELOVL2
230300_at	PSMA5
230939_at	MAILR
228941_at	ALG10B
211029_x_at	FGF18
234331_s_at	LRATD1
222662_at	PPP1R3B
219730_at	MED18
228812_at	REL
228262_at	MAP7D2
1558404_at	LINC00622
230156_x_at	CHASERR
202037_s_at	SFRP1
227337_at	ANKRD37
206461_x_at	MT1H
1559470_at	D21S2088E
215228_at	NHLH2
236029_at	FAT3
235009_at	BOD1L1
214313_s_at	EIF5B
224259_at	WNT8A
223734_at	MGARP
228697_at	HINT3
238697_at	SMIM10L2A
205899_at	CCNA1
218656_s_at	LHFPL6
221558_s_at	LEF1
236420_s_at	ANO4
202149_at	NEDD9
238013_at	PLEKHA2
226834_at	CLMP
230269_at	B3GALT5
219300_s_at	CNTNAP2
222936_s_at	DESI2
205990_s_at	WNT5A
1558014_s_at	FAR1
201163_s_at	IGFBP7
204451_at	FZD1
210512_s_at	VEGFA
1569607_s_at	1569607_s_at
229657_at	THRB
204890_s_at	LCK
226591_at	PWAR6
239292_at	239292_at
228530_at	MZT1
228635_at	PCDH10
240383_at	UBE2D3
228885_at	MAMDC2
229800_at	DCLK1
209318_x_at	PLAGL1
238441_at	PRKAA2
227759_at	PCSK9
227688_at	LRCH2
207368_at	HTR1D
227971_at	NRK
1553122_s_at	RBAK
201567_s_at	GOLGA4
213293_s_at	TRIM22
236099_at	236099_at
214071_at	GNAL
217373_x_at	MDM2
213722_at	SOX2
1557132_at	WDR17
AFFX-BioB-5_at	AFFX-BioB-5_at
243416_at	243416_at
219892_at	TM6SF1
217465_at	NCKAP1
227510_x_at	227510_x_at
216218_s_at	PLCL2
236665_at	CCDC18
47550_at	LZTS1
222303_at	222303_at
240865_at	240865_at
232038_at	TBC1D32
241383_at	ZNF385C
201340_s_at	ENC1
239002_at	ASPM
203178_at	GATM
205893_at	NLGN1
225571_at	LIFR
236778_at	236778_at
218280_x_at	218280_x_at
1556166_x_at	LINC02575
223962_at	TTC29
241399_at	TAFA2
205569_at	LAMP3
227685_at	TMF1
210057_at	SMG1
1557296_at	FLJ12825
231382_at	FGF18
202627_s_at	SERPINE1
226094_at	PIK3C2A
210656_at	EED
239233_at	CCDC88A
235803_at	235803_at
216555_at	PRR14L
1555935_s_at	HUNK
204796_at	EML1
227623_at	CACNA2D1
33323_r_at	SFN
1558250_s_at	PUS7L
1558747_at	SMCHD1
212940_at	COL6A1
209483_s_at	NSL1
219814_at	MBNL3
213094_at	ADGRG6
242310_at	242310_at
242753_x_at	AP1AR
233202_at	233202_at
210145_at	PLA2G4A
1569886_a_at	GLB1L3
207080_s_at	PYY
206002_at	ADGRG2
213496_at	PLPPR4
1567213_at	PNN
227174_at	WDR72
239486_at	REL
228473_at	MSX1
236128_at	ZNF91
235845_at	SP5
206932_at	CH25H
228999_at	CHD2
232636_at	SLITRK4
227929_at	LIN7A
202847_at	PCK2
235144_at	RASEF
224698_at	ESYT2
231875_at	KIF21A
231945_at	FILIP1
228912_at	VIL1
230356_at	NKX1-2
1553191_at	DST
216319_at	216319_at
235874_at	PRSS35
203791_at	DMXL1
224275_at	ADGRV1
210643_at	TNFSF11
211089_s_at	NEK3
212859_x_at	MT1E
215692_s_at	MPPED2
242408_at	STYX
1554478_a_at	HEATR3
214131_at	TXLNGY
211947_s_at	PRRC2C
217523_at	CD44
241801_at	PGAP1
223827_at	TNFRSF19
227049_at	ZADH2
228709_at	TPR
225885_at	EEA1
230387_at	230387_at
235764_at	PRDM5
216563_at	ANKRD12
239243_at	ZNF638
209560_s_at	DLK1
236439_at	236439_at
219387_at	CCDC88A
240570_at	PATJ
228623_at	228623_at
236750_at	236750_at
209325_s_at	RGS16
228432_at	RAB3IP
237192_at	LOC101927668
215321_at	RUNDC3B
204058_at	ME1
214290_s_at	214290_s_at
204948_s_at	FST
224165_s_at	IQCH
204457_s_at	GAS1
216550_x_at	ANKRD12
239552_at	VWDE
AFFX-r2-Ec-bioC-5_at	AFFX-r2-Ec-bioC-5_at
206622_at	TRH
1552368_at	CTCFL
222953_at	GPR83
211456_x_at	MT1HL1
227892_at	PRKAA2
33148_at	ZFR
227711_at	GTSF1
222111_at	MINDY2
224848_at	CDK6
228692_at	PREX2
206224_at	CST1
209457_at	DUSP5
1561341_at	1561341_at
44783_s_at	HEY1
229010_at	CBL
203998_s_at	SYT1
229885_at	RSF1
238735_at	238735_at
219301_s_at	CNTNAP2
204750_s_at	DSC2
227084_at	DTNA
202274_at	ACTG2
208861_s_at	ATRX
206100_at	CPM
208860_s_at	ATRX
211538_s_at	HSPA2
230332_at	ZCCHC7
205857_at	SLC18A2
230425_at	EPHB1
235146_at	TMCC3
212325_at	LIMCH1
208844_at	VDAC3
222344_at	222344_at
220184_at	NANOG
204014_at	DUSP4
201693_s_at	EGR1
206669_at	GAD1
205822_s_at	HMGCS1
1552767_a_at	HS6ST2
AFFX-r2-Ec-bioB-M_at	AFFX-r2-Ec-bioB-M_at
227499_at	FZD3
209859_at	TRIM9
1553328_a_at	SLC18A2
224480_s_at	GPAT3
229775_s_at	AFDN
222863_at	ZBTB10
240139_at	240139_at
217168_s_at	HERPUD1
227988_s_at	VPS13A
39248_at	AQP3
238850_at	LINC00461
235287_at	CDK6
236723_at	236723_at
212327_at	LIMCH1
209735_at	ABCG2
205825_at	PCSK1
228176_at	S1PR3
242993_at	242993_at
1552766_at	HS6ST2
238458_at	MICU3
206115_at	EGR3
203849_s_at	KIF1A
207008_at	CXCR2
216468_s_at	ZNF682
238687_x_at	ZNF770
243857_at	MORF4L2
226570_at	ATP1B3
214374_s_at	PPFIBP1
1555412_at	FBXL21P
231947_at	MYCT1
205739_x_at	ZNF107
242774_at	SYNE2
222912_at	ARRB1
208343_s_at	NR5A2
1553694_a_at	PIK3C2A
207754_at	RASSF8
1554547_at	FAM13C
204745_x_at	MT1G
235611_at	SREK1
227978_s_at	ZADH2
226587_at	PWAR6
230102_at	ETV5
230075_at	RAB39B
235408_x_at	ZNF117
213409_s_at	213409_s_at
242024_at	242024_at
239597_at	239597_at
227449_at	EPHA4
227148_at	PLEKHH2
208449_s_at	FGF8
204897_at	PTGER4
238453_at	FGFBP3
223837_at	GULP1
210073_at	ST8SIA1
227701_at	CCDC186
229649_at	NRXN3
205132_at	ACTC1
AFFX-BioC-3_at	AFFX-BioC-3_at
219302_s_at	CNTNAP2
203066_at	CHST15
242586_at	FSD1L
222108_at	AMIGO2
213686_at	VPS13A
227339_at	RGMB
226810_at	OGFRL1
206364_at	KIF14
228377_at	KLHL14
1562701_at	ADAMTS16-DT
241916_at	241916_at
210001_s_at	SOCS1
1555272_at	1555272_at
213350_at	RPS11
223614_at	MMP16
232687_at	GPRIN3
228740_at	ARMH4
228658_at	MIAT
226220_at	METTL9
AFFX-HUMRGE/M10098_5_at	AFFX-HUMRGE/M10098_5_at
218175_at	CCDC92
227663_at	227663_at
202936_s_at	SOX9
219984_s_at	PLAAT1
237187_at	HRK
219463_at	LAMP5
233413_at	233413_at
216997_x_at	TLE4
206337_at	CCR7
239813_at	IQCH
227152_at	RESF1
204011_at	SPRY2
213316_at	JCAD
214499_s_at	BCLAF1
229552_at	HRK
213572_s_at	SERPINB1
235527_at	DLGAP1
229085_at	LRRC3B
235850_at	FAM162A
222051_s_at	222051_s_at
205113_at	NEFM
201328_at	ETS2
209278_s_at	TFPI2
225626_at	PAG1
1565436_s_at	KMT2A
1566968_at	SPRY4-IT1
209369_at	ANXA3
209006_s_at	RSRP1
242733_at	242733_at
217426_at	217426_at
239994_at	B3GALT5
230272_at	LINC00461
233002_at	PPP4R4
230569_at	CFAP97
236894_at	L1TD1
228423_at	MAP9
242110_at	242110_at
215028_at	SEMA6A
217208_s_at	DLG1
235693_at	235693_at
229546_at	LRATD1
1557348_at	LOC105379362
1557029_at	HMMR-AS1
230130_at	SLIT2
206308_at	TRDMT1
206018_at	FOXG1
233555_s_at	SULF2
206960_at	LPAR4
232000_at	TTC39B
244774_at	PHACTR2
236641_at	KIF14
226436_at	RASSF4
207002_s_at	PLAGL1
210292_s_at	210292_s_at
234103_at	KCNT2
222805_at	MANEA
221703_at	BRIP1
209911_x_at	H2BC5
224558_s_at	MALAT1
202147_s_at	IFRD1
1554309_at	EIF4G3
238614_x_at	ZNF430
206701_x_at	EDNRB
201300_s_at	PRNP
240105_at	240105_at
231040_at	RORB
224724_at	SULF2
212177_at	PNISR
1559266_s_at	SKIDA1
229228_at	CREB5
201427_s_at	SELENOP
201631_s_at	IER3
234032_at	234032_at
213145_at	FBXL14
211832_s_at	MDM2
227624_at	TET2
215646_s_at	VCAN
202481_at	DHRS3
239680_at	WDR76
232235_at	DSEL
205888_s_at	JAKMIP2
1553802_a_at	SOX3
201730_s_at	TPR
1553106_at	C5orf24
201939_at	PLK2
1552848_a_at	PTCHD1
1567457_at	RAC1
238661_at	MIR124-2HG
228080_at	LAYN
219918_s_at	ASPM
207574_s_at	GADD45B
1552754_a_at	CADM2
233827_s_at	SUPT16H
1557217_a_at	FANCB
217300_at	217300_at
228715_at	ZCCHC12
205777_at	DUSP9
237449_at	SP8
1558322_a_at	PAQR9
AFFX-BioDn-5_at	AFFX-BioDn-5_at
203817_at	GUCY1B1
210962_s_at	AKAP9
1562921_at	EP300-AS1
243278_at	FOXP2
242442_x_at	TRMT10A
1553138_a_at	ANKLE1
235388_at	CHD9
1553269_at	ZNF718
241816_at	241816_at

## Sheet: Methicilin
227195_at	ZNF503
210587_at	INHBE
1559280_a_at	APELA
206424_at	CYP26A1
242128_at	OTX2
207480_s_at	MEIS2
205932_s_at	MSX1
214639_s_at	HOXA1
222760_at	ZNF703
244867_at	244867_at
223282_at	TSHZ1
213524_s_at	G0S2
235521_at	HOXA3
214079_at	DHRS2
231666_at	PAX3
206552_s_at	TAC1
230746_s_at	230746_s_at
AFFX-ThrX-M_at	AFFX-ThrX-M_at
221577_x_at	GDF15
230865_at	LIX1
213707_s_at	DLX5
AFFX-r2-Bs-lys-5_at	AFFX-r2-Bs-lys-5_at
AFFX-r2-Bs-thr-5_s_at	AFFX-r2-Bs-thr-5_s_at
AFFX-r2-Bs-lys-M_at	AFFX-r2-Bs-lys-M_at
AFFX-LysX-5_at	AFFX-LysX-5_at
AFFX-r2-Bs-phe-5_at	AFFX-r2-Bs-phe-5_at
239612_at	LOC100240734
AFFX-ThrX-5_at	AFFX-ThrX-5_at
231776_at	EOMES
40284_at	FOXA2
AFFX-r2-Bs-lys-3_at	AFFX-r2-Bs-lys-3_at
219778_at	ZFPM2
203934_at	KDR
211548_s_at	HPGD
220281_at	SLC12A1
205975_s_at	HOXD1
213241_at	PLXNC1
AFFX-PheX-5_at	AFFX-PheX-5_at
206783_at	FGF4
239468_at	MKX
227198_at	AFF3
AFFX-r2-Bs-thr-M_s_at	AFFX-r2-Bs-thr-M_s_at
1557050_at	1557050_at
AFFX-r2-Bs-phe-M_at	AFFX-r2-Bs-phe-M_at
208553_at	H1-4
229623_at	TMEM150C
228642_at	HOTAIRM1
225540_at	MAP2
AFFX-PheX-M_at	AFFX-PheX-M_at
243811_at	HOXB1
AFFX-ThrX-3_at	AFFX-ThrX-3_at
1557051_s_at	HOTAIRM1
203913_s_at	HPGD
206268_at	LEFTY1
206619_at	DKK4
AFFX-LysX-M_at	AFFX-LysX-M_at
AFFX-LysX-3_at	AFFX-LysX-3_at
228915_at	DACH1
AFFX-r2-Bs-thr-3_s_at	AFFX-r2-Bs-thr-3_s_at
231746_at	MIXL1
230040_at	ADAMTS18
203914_x_at	HPGD
204597_x_at	STC1
208891_at	DUSP6
201012_at	ANXA1
215933_s_at	HHEX
207558_s_at	PITX2
208892_s_at	DUSP6
204596_s_at	STC1
219764_at	FZD10
204273_at	EDNRB
220275_at	CUZD1
204602_at	DKK1
203603_s_at	ZEB2
218145_at	TRIB3
243610_at	CFAP95
238763_at	RBM20
205472_s_at	DACH1
228904_at	HOXB3
206332_s_at	IFI16
213844_at	HOXA5
209292_at	ID4
208966_x_at	IFI16
237974_at	ABHD12B
208893_s_at	DUSP6
244406_at	244406_at
208965_s_at	IFI16
202856_s_at	SLC16A3
AFFX-r2-Bs-phe-3_at	AFFX-r2-Bs-phe-3_at
206432_at	HAS2
236163_at	LIX1
204653_at	TFAP2A
1561101_at	JAKMIP2-AS1
205626_s_at	CALB1
205471_s_at	DACH1
204595_s_at	STC1
230493_at	SHISA2
1564413_at	LINC01356
204361_s_at	SKAP2
228656_at	PROX1
231731_at	OTX2
209803_s_at	PHLDA2
AFFX-r2-Bs-dap-5_at	AFFX-r2-Bs-dap-5_at
229485_x_at	SHISA3
227404_s_at	EGR1
AFFX-DapX-5_at	AFFX-DapX-5_at
220317_at	LRAT
36711_at	MAFF
AFFX-PheX-3_at	AFFX-PheX-3_at
206935_at	PCDH8
216899_s_at	SKAP2
229073_at	PRTG
228333_at	ZEB2
238592_at	238592_at
241902_at	MKX
AFFX-r2-Bs-dap-M_at	AFFX-r2-Bs-dap-M_at
229178_at	PRTG
203699_s_at	DIO2
AFFX-DapX-M_at	AFFX-DapX-M_at
1553798_a_at	FBXL13
206026_s_at	TNFAIP6
1569023_a_at	LINC00458
211549_s_at	HPGD
204932_at	TNFRSF11B
205625_s_at	CALB1
219270_at	CHAC1
1555788_a_at	TRIB3
1559360_at	1559360_at
223283_s_at	TSHZ1
217322_x_at	217322_x_at
206373_at	ZIC1
241060_x_at	241060_x_at
1556054_at	1556054_at
209101_at	CCN2
210103_s_at	FOXA2
232238_at	ASPM
238727_at	238727_at
242344_at	GABRB2
241803_s_at	241803_s_at
220493_at	DMRT1
242940_x_at	DLX6
228964_at	PRDM1
209598_at	PNMA2
211421_s_at	RET
203001_s_at	STMN2
204362_at	SKAP2
224833_at	ETS1
224851_at	CDK6
240815_at	240815_at
209822_s_at	VLDLR
238447_at	RBMS3
205239_at	AREG
241772_at	241772_at
AFFX-DapX-3_at	AFFX-DapX-3_at
224559_at	MALAT1
226682_at	RORA
201694_s_at	EGR1
225639_at	SKAP2
203083_at	THBS2
201464_x_at	JUN
204933_s_at	TNFRSF11B
1570515_a_at	FILIP1
235216_at	ESCO1
229376_at	PROX1
229103_at	229103_at
202887_s_at	DDIT4
228335_at	CLDN11
212977_at	ACKR3
239520_at	239520_at
212543_at	CRYBG1
222484_s_at	CXCL14
203504_s_at	ABCA1
235147_at	235147_at
1562529_s_at	1562529_s_at
238623_at	238623_at
209875_s_at	SPP1
202855_s_at	SLC16A3
238878_at	ARX
209291_at	ID4
1556348_at	HEATR1
1562828_at	1562828_at
215220_s_at	TPR
214834_at	PWAR5
231202_at	ALDH1L2
230372_at	HAS2
218002_s_at	CXCL14
217028_at	CXCR4
203789_s_at	SEMA3C
219949_at	LRRC2
242193_at	MIR124-2HG
214537_at	H1-3
AFFX-r2-Bs-dap-3_at	AFFX-r2-Bs-dap-3_at
203872_at	ACTA1
205547_s_at	TAGLN
236896_at	ZIC1
243907_at	GREB1L
1557129_a_at	FAM111B
218435_at	DNAJC15
201110_s_at	THBS1
210170_at	PDLIM3
206502_s_at	INSM1
202035_s_at	SFRP1
207886_s_at	CALCR
227099_s_at	C11orf96
222283_at	ZNF480
242814_at	SERPINB9
232760_at	TEX15
209921_at	SLC7A11
1555830_s_at	ESYT2
226498_at	FLT1
213943_at	TWIST1
1553749_at	FAM76B
228640_at	PCDH7
228716_at	THRB
231898_x_at	SOX2-OT
235004_at	RBM24
1556834_at	DSG2-AS1
206907_at	TNFSF9
217383_at	PGK1
203788_s_at	SEMA3C
209610_s_at	SLC1A4
238419_at	PHLDB2
232127_at	CLCN5
206698_at	XK
239812_s_at	IQCH
241436_at	SCNN1G
235593_at	ZEB2
204998_s_at	ATF5
1552853_at	VWA5B1
227812_at	TNFRSF19
204689_at	HHEX
1554029_a_at	TTC37
203505_at	ABCA1
207466_at	GAL
206588_at	DAZL
231735_s_at	231735_s_at
209383_at	DDIT3
226069_at	PRICKLE1
212845_at	SAMD4A
244396_at	G3BP1
209398_at	H1-2
33767_at	NEFH
1555829_at	ESYT2
1552982_a_at	FGF4
233191_at	RUFY2
226435_at	PAPLN
237275_at	LINC00458
238617_at	KIF26B
227399_at	VGLL3
203349_s_at	ETV5
236962_at	236962_at
236619_at	236619_at
230003_at	SLC16A7
236551_at	ZNF311
227760_at	IGFBPL1
231930_at	ELMOD1
201109_s_at	THBS1
210319_x_at	MSX2
201466_s_at	JUN
237435_at	237435_at
242136_x_at	MGC70870
201650_at	KRT19
214382_at	UNC93A
208763_s_at	TSC22D3
221841_s_at	KLF4
230137_at	SMIM43
217967_s_at	NIBAN1
203000_at	STMN2
1554576_a_at	ETV4
232191_at	ERVH48-1
206025_s_at	TNFAIP6
1553202_at	STOX1
1558212_at	VLDLR-AS1
212501_at	CEBPB
231923_at	TMEM150C
204999_s_at	ATF5
228966_at	PANK2
230180_at	DDX17
229944_at	OPRK1
233819_s_at	LTN1
1557122_s_at	GABRB2
202437_s_at	CYP1B1
217678_at	SLC7A11
226281_at	DNER
207818_s_at	HTR7
244852_at	DSEL
206336_at	CXCL6
202600_s_at	NRIP1
226407_at	TPT1-AS1
217999_s_at	PHLDA1
221796_at	NTRK2
229795_at	229795_at
220053_at	GDF3
226582_at	LINC02381
228547_at	NRXN1
221433_at	FGF21
207401_at	PROX1
1557765_at	PURPL
220786_s_at	SLC38A4
1557267_s_at	GEN1
201465_s_at	JUN
211022_s_at	ATRX
223940_x_at	MALAT1
214633_at	SOX3
1555724_s_at	TAGLN
221210_s_at	NPL
228601_at	HAGLR
241703_at	RUNDC3B
212915_at	PDZRN3
237885_at	SOX21-AS1
223541_at	HAS3
204326_x_at	MT1X
217561_at	CALCA
1562528_at	1562528_at
207345_at	FST
206430_at	CDX1
231500_s_at	BOLA2
206524_at	TBXT
206463_s_at	DHRS2
230916_at	NODAL
205442_at	MFAP3L
209722_s_at	SERPINB9
204909_at	DDX6
221029_s_at	WNT5B
207455_at	P2RY1
231042_s_at	231042_s_at
236471_at	NFE2L3
204121_at	GADD45G
226065_at	PRICKLE1
224227_s_at	BDP1
207716_at	KRT38
215469_at	SLITRK5
231925_at	P2RY1
235567_at	RORA
226933_s_at	ID4
240267_at	240267_at
209189_at	FOS
241925_x_at	SLC16A7
225975_at	PCDH18
212843_at	NCAM1
203439_s_at	STC2
213435_at	SATB2
240624_x_at	240624_x_at
214046_at	FUT9
205453_at	HOXB2
225842_at	PHLDA1
206012_at	LEFTY2
225799_at	225799_at
209172_s_at	CENPF
210387_at	210387_at
239309_at	DLX6
208937_s_at	ID1
209160_at	AKR1C3
207457_s_at	LY6G6D
226612_at	UBE2QL1
224568_x_at	MALAT1
201860_s_at	PLAT
226830_x_at	CHASERR
1555963_x_at	B3GNT7
230559_x_at	FGD4
205517_at	GATA4
208581_x_at	MT1X
232523_at	MEGF10
229399_at	CCDC186
237896_at	NODAL
221958_s_at	WLS
222150_s_at	GSAP
212328_at	LIMCH1
244688_at	244688_at
1559214_at	FBXO22
225016_at	APCDD1
236513_at	PRELID2
241472_at	DMXL1
223292_s_at	MRPS15
212099_at	RHOB
213385_at	213385_at
224321_at	TMEFF2
207957_s_at	PRKCB
1557227_s_at	TPR
216171_at	216171_at
230472_at	IRX1
222161_at	NAALAD2
229782_at	RMST
209930_s_at	NFE2
212614_at	ARID5B
206456_at	GABRA5
241652_x_at	LIN7A
231235_at	NKTR
205348_s_at	DYNC1I1
209990_s_at	GABBR2
203438_at	STC2
220197_at	ATP6V0A4
242348_at	TAFA4
230708_at	PRICKLE1
228186_s_at	RSPO3
1560017_at	TMTC3
223557_s_at	TMEFF2
205506_at	VIL1
238962_at	ZNF681
235570_at	RBMS3
227558_at	CBX4
213142_x_at	GSAP
228582_x_at	MALAT1
205080_at	RARB
226898_s_at	SFPQ
1555962_at	B3GNT7
221019_s_at	COLEC12
228821_at	ST6GAL2
205413_at	MPPED2
206119_at	BHMT
206085_s_at	CTH
205830_at	CLGN
213425_at	WNT5A
214785_at	VPS13A
1562484_at	MEIOC
236517_at	MEGF10
224847_at	CDK6
225667_s_at	LRATD1
204135_at	FILIP1L
209324_s_at	RGS16
235591_at	SSTR1
221911_at	ETV1
1558511_s_at	ESYT2
242474_s_at	VMA21
242598_at	242598_at
219454_at	EGFL6
205289_at	BMP2
202599_s_at	NRIP1
201150_s_at	TIMP3
204891_s_at	LCK
225136_at	PLEKHA2
232010_at	FSTL5
204712_at	WIF1
205206_at	ANOS1
213087_s_at	EEF1D
238852_at	PRRX1
214090_at	PAWR
213479_at	NPTX2
228634_s_at	YBX3
200878_at	EPAS1
206704_at	CLCN5
236448_at	UNC5A
1558678_s_at	MALAT1
229498_at	MBNL3
208859_s_at	ATRX
1552365_at	SCIN
205278_at	GAD1
218559_s_at	MAFB
242765_at	MOBP
228749_at	ZDBF2
233234_at	KCTD16
229667_s_at	HOXB8
231079_at	NANOG
231361_at	NLGN1
1561347_a_at	LOC101927166
233078_at	API5
204422_s_at	FGF2
1556267_at	MYRFL
200799_at	200799_at
218589_at	LPAR6
225767_at	RNA45SN5
203562_at	FEZ1
242918_at	NASP
209470_s_at	GPM6A
230904_at	FSD1L
216098_s_at	216098_s_at
224699_s_at	ESYT2
212810_s_at	SLC1A4
217494_s_at	PTENP1
205668_at	LY75
235852_at	STON2
205046_at	CENPE
200800_s_at	200800_s_at
227758_at	RERG
228950_s_at	WLS
213659_at	ZNF75D
241661_at	JMJD1C
210479_s_at	RORA
228986_at	OSBPL8
231534_at	CDK1
205627_at	CDA
230653_at	LOC105369228
AFFX-BioB-3_at	AFFX-BioB-3_at
204420_at	FOSL1
1552680_a_at	KNL1
202431_s_at	MYC
1552368_at	CTCFL
222027_at	NUCKS1
216962_at	RPAIN
242450_at	RGMB
225681_at	CTHRC1
207012_at	MMP16
217996_at	PHLDA1
205992_s_at	IL15
217127_at	CTH
223422_s_at	ARHGAP24
236947_at	236947_at
205555_s_at	MSX2
1560271_at	1560271_at
217966_s_at	NIBAN1
220048_at	EDAR
214041_x_at	RPL37A
207528_s_at	SLC7A11
202935_s_at	SOX9
227487_s_at	SERPINE2
206355_at	GNAL
214930_at	SLITRK5
210095_s_at	IGFBP3
225973_at	TAP2
221489_s_at	SPRY4
209684_at	RIN2
226497_s_at	FLT1
201083_s_at	BCLAF1
212185_x_at	MT2A
236915_at	C4orf47
223761_at	FGF19
243233_at	243233_at
232151_at	MACC1
214640_at	UNC93A
230469_at	RTKN2
227987_at	VPS13A
205290_s_at	BMP2
215342_s_at	RABGAP1L
213721_at	SOX2
242008_at	AGTPBP1
206091_at	MATN3
212907_at	SLC30A1
226614_s_at	FAM167A
223710_at	CCL26
203910_at	ARHGAP29
201963_at	ACSL1
223537_s_at	WNT5B
204567_s_at	ABCG1
225491_at	SLC1A2
203320_at	SH2B3
236266_at	RORA
228949_at	WLS
228863_at	PCDH17
202581_at	202581_at
206987_x_at	FGF18
214240_at	GAL
1569287_at	LINC00458
209469_at	GPM6A
230939_at	MAILR
219682_s_at	TBX3
AFFX-BioC-5_at	AFFX-BioC-5_at
AFFX-HUMRGE/M10098_3_at	AFFX-HUMRGE/M10098_3_at
243835_at	ZDHHC21
231841_s_at	JCAD
227209_at	CNTN1
202436_s_at	CYP1B1
230156_x_at	CHASERR
215145_s_at	CNTNAP2
210426_x_at	RORA
242352_at	NIPBL
235645_at	ESCO1
1555436_a_at	AFF4
220065_at	TNMD
213722_at	SOX2
221683_s_at	CEP290
203798_s_at	VSNL1
1569472_s_at	TTC3
235798_at	TMEM170B
230836_at	ST8SIA4
228598_at	DPP10
202036_s_at	SFRP1
238695_s_at	RAB39B
236105_at	ZBTB10
1558404_at	LINC00622
223374_s_at	B3GALNT1
223122_s_at	SFRP2
228635_at	PCDH10
206387_at	CDX2
206632_s_at	APOBEC3B
204424_s_at	LMO3
231867_at	TENM2
217997_at	PHLDA1
1560019_at	DLGAP1-AS2
1553225_s_at	ZNF75D
228181_at	SLC30A1
241780_at	CDH11
210282_at	ZMYM2
1552670_a_at	PPP1R3B
239913_at	SLC10A4
212909_at	LYPD1
227612_at	ELAVL3
235846_at	235846_at
209459_s_at	ABAT
207659_s_at	MOBP
205386_s_at	MDM2
223577_x_at	223577_x_at
222936_s_at	DESI2
228262_at	MAP7D2
230030_at	HS6ST2
212257_s_at	SMARCA2
227394_at	NCAM1
211029_x_at	FGF18
213712_at	ELOVL2
220360_at	THAP9
224216_at	224216_at
231606_at	CDX2
217465_at	NCKAP1
228530_at	MZT1
206670_s_at	GAD1
234331_s_at	LRATD1
1559410_at	LINC02754
208530_s_at	RARB
228941_at	ALG10B
1563357_at	TNF
206461_x_at	MT1H
221558_s_at	LEF1
202037_s_at	SFRP1
222662_at	PPP1R3B
225786_at	HNRNPU
235009_at	BOD1L1
227337_at	ANKRD37
219892_at	TM6SF1
243000_at	CDK6
230300_at	PSMA5
210512_s_at	VEGFA
236029_at	FAT3
207781_s_at	ZNF711
228885_at	MAMDC2
204451_at	FZD1
213293_s_at	TRIM22
238013_at	PLEKHA2
215228_at	NHLH2
239292_at	239292_at
240865_at	240865_at
218656_s_at	LHFPL6
238697_at	SMIM10L2A
204727_at	WDHD1
204058_at	ME1
240383_at	UBE2D3
236420_s_at	ANO4
227759_at	PCSK9
230269_at	B3GALT5
205990_s_at	WNT5A
226834_at	CLMP
204890_s_at	LCK
236099_at	236099_at
223734_at	MGARP
202435_s_at	CYP1B1
201163_s_at	IGFBP7
228812_at	REL
205899_at	CCNA1
209318_x_at	PLAGL1
231382_at	FGF18
1569607_s_at	1569607_s_at
224259_at	WNT8A
227688_at	LRCH2
219300_s_at	CNTNAP2
214313_s_at	EIF5B
229657_at	THRB
1559470_at	D21S2088E
223962_at	TTC29
207368_at	HTR1D
AFFX-BioB-M_at	AFFX-BioB-M_at
1567213_at	PNN
201567_s_at	GOLGA4
236439_at	236439_at
239002_at	ASPM
216218_s_at	PLCL2
243416_at	243416_at
205569_at	LAMP3
226591_at	PWAR6
1556166_x_at	LINC02575
1557132_at	WDR17
228697_at	HINT3
236778_at	236778_at
214071_at	GNAL
229800_at	DCLK1
227510_x_at	227510_x_at
239233_at	CCDC88A
1569886_a_at	GLB1L3
203178_at	GATM
217373_x_at	MDM2
227971_at	NRK
208844_at	VDAC3
1557296_at	FLJ12825
241383_at	ZNF385C
236665_at	CCDC18
228912_at	VIL1
241399_at	TAFA2
204796_at	EML1
1553122_s_at	RBAK
47550_at	LZTS1
202627_s_at	SERPINE1
219814_at	MBNL3
1555935_s_at	HUNK
232038_at	TBC1D32
1558250_s_at	PUS7L
1558747_at	SMCHD1
222303_at	222303_at
210057_at	SMG1
216555_at	PRR14L
218280_x_at	218280_x_at
209483_s_at	NSL1
225571_at	LIFR
202149_at	NEDD9
213094_at	ADGRG6
235803_at	235803_at
210656_at	EED
242310_at	242310_at
238441_at	PRKAA2
233202_at	233202_at
212940_at	COL6A1
205893_at	NLGN1
226094_at	PIK3C2A
33323_r_at	SFN
207080_s_at	PYY
219730_at	MED18
228999_at	CHD2
213496_at	PLPPR4
226220_at	METTL9
205132_at	ACTC1
228473_at	MSX1
242753_x_at	AP1AR
1558014_s_at	FAR1
202847_at	PCK2
235845_at	SP5
236128_at	ZNF91
210145_at	PLA2G4A
223827_at	TNFRSF19
206932_at	CH25H
211947_s_at	PRRC2C
224275_at	ADGRV1
242408_at	STYX
206002_at	ADGRG2
239486_at	REL
228623_at	228623_at
1553191_at	DST
210643_at	TNFSF11
AFFX-BioB-5_at	AFFX-BioB-5_at
230387_at	230387_at
214131_at	TXLNGY
204948_s_at	FST
213409_s_at	213409_s_at
224698_at	ESYT2
216319_at	216319_at
240570_at	PATJ
227623_at	CACNA2D1
227685_at	TMF1
235144_at	RASEF
222344_at	222344_at
212859_x_at	MT1E
236750_at	236750_at
222953_at	GPR83
239243_at	ZNF638
231875_at	KIF21A
217523_at	CD44
235874_at	PRSS35
211089_s_at	NEK3
224165_s_at	IQCH
212325_at	LIMCH1
232636_at	SLITRK4
227174_at	WDR72
227049_at	ZADH2
227929_at	LIN7A
216550_x_at	ANKRD12
237192_at	LOC101927668
241801_at	PGAP1
225885_at	EEA1
202274_at	ACTG2
1561341_at	1561341_at
1555272_at	1555272_at
230356_at	NKX1-2
219387_at	CCDC88A
209325_s_at	RGS16
212327_at	LIMCH1
1554478_a_at	HEATR3
209560_s_at	DLK1
206622_at	TRH
215321_at	RUNDC3B
238735_at	238735_at
220184_at	NANOG
214290_s_at	214290_s_at
229775_s_at	AFDN
228709_at	TPR
235764_at	PRDM5
211456_x_at	MT1HL1
204750_s_at	DSC2
211538_s_at	HSPA2
227711_at	GTSF1
203791_at	DMXL1
231945_at	FILIP1
33148_at	ZFR
227892_at	PRKAA2
209457_at	DUSP5
239552_at	VWDE
229010_at	CBL
204457_s_at	GAS1
215692_s_at	MPPED2
230332_at	ZCCHC7
206100_at	CPM
228432_at	RAB3IP
201340_s_at	ENC1
230425_at	EPHB1
205822_s_at	HMGCS1
222912_at	ARRB1
203998_s_at	SYT1
44783_s_at	HEY1
204014_at	DUSP4
229081_at	SLC25A13
206224_at	CST1
216563_at	ANKRD12
224848_at	CDK6
216468_s_at	ZNF682
1552767_a_at	HS6ST2
217168_s_at	HERPUD1
203849_s_at	KIF1A
222051_s_at	222051_s_at
201693_s_at	EGR1
229885_at	RSF1
243857_at	MORF4L2
238850_at	LINC00461
205857_at	SLC18A2
219301_s_at	CNTNAP2
226570_at	ATP1B3
235146_at	TMCC3
227988_s_at	VPS13A
227084_at	DTNA
224480_s_at	GPAT3
231947_at	MYCT1
240139_at	240139_at
239597_at	239597_at
208861_s_at	ATRX
39248_at	AQP3
228692_at	PREX2
242993_at	242993_at
209859_at	TRIM9
207008_at	CXCR2
222111_at	MINDY2
229552_at	HRK
242774_at	SYNE2
209735_at	ABCG2
213350_at	RPS11
206115_at	EGR3
227978_s_at	ZADH2
238458_at	MICU3
206669_at	GAD1
204745_x_at	MT1G
210073_at	ST8SIA1
228658_at	MIAT
214374_s_at	PPFIBP1
208343_s_at	NR5A2
1552766_at	HS6ST2
1553328_a_at	SLC18A2
1555412_at	FBXL21P
235287_at	CDK6
238453_at	FGFBP3
230075_at	RAB39B
208860_s_at	ATRX
223614_at	MMP16
219302_s_at	CNTNAP2
AFFX-r2-Ec-bioC-5_at	AFFX-r2-Ec-bioC-5_at
213316_at	JCAD
237187_at	HRK
236723_at	236723_at
1553694_a_at	PIK3C2A
239813_at	IQCH
242024_at	242024_at
226587_at	PWAR6
233413_at	233413_at
235408_x_at	ZNF117
207754_at	RASSF8
223837_at	GULP1
1562701_at	ADAMTS16-DT
227152_at	RESF1
222863_at	ZBTB10
238687_x_at	ZNF770
230569_at	CFAP97
226810_at	OGFRL1
206701_x_at	EDNRB
203066_at	CHST15
235611_at	SREK1
1554547_at	FAM13C
213686_at	VPS13A
229420_at	LINC02067
228176_at	S1PR3
209278_s_at	TFPI2
228740_at	ARMH4
210001_s_at	SOCS1
214499_s_at	BCLAF1
206337_at	CCR7
232687_at	GPRIN3
AFFX-HUMRGE/M10098_5_at	AFFX-HUMRGE/M10098_5_at
227449_at	EPHA4
238661_at	MIR124-2HG
228377_at	KLHL14
227148_at	PLEKHH2
230102_at	ETV5
242586_at	FSD1L
209369_at	ANXA3
216997_x_at	TLE4
235527_at	DLGAP1
227339_at	RGMB
213572_s_at	SERPINB1
217426_at	217426_at
227701_at	CCDC186
241916_at	241916_at
1565436_s_at	KMT2A
202936_s_at	SOX9
227499_at	FZD3
226436_at	RASSF4
217300_at	217300_at
AFFX-r2-Ec-bioB-M_at	AFFX-r2-Ec-bioB-M_at
219463_at	LAMP5
1562226_at	VWDE
205739_x_at	ZNF107
205113_at	NEFM
209006_s_at	RSRP1
235850_at	FAM162A
204897_at	PTGER4
205825_at	PCSK1
227663_at	227663_at
219984_s_at	PLAAT1
220623_s_at	TSGA10
201328_at	ETS2
206364_at	KIF14
242733_at	242733_at
224558_s_at	MALAT1
229649_at	NRXN3
212177_at	PNISR
230272_at	LINC00461
235693_at	235693_at
218175_at	CCDC92
204011_at	SPRY2
1553106_at	C5orf24
222805_at	MANEA
242110_at	242110_at
229546_at	LRATD1
1553138_a_at	ANKLE1
206960_at	LPAR4
1567457_at	RAC1
225626_at	PAG1
1557029_at	HMMR-AS1
201300_s_at	PRNP
228423_at	MAP9
213145_at	FBXL14
228080_at	LAYN
232000_at	TTC39B
207002_s_at	PLAGL1
217208_s_at	DLG1
1554309_at	EIF4G3
219918_s_at	ASPM
238614_x_at	ZNF430
244774_at	PHACTR2
239994_at	B3GALT5
243543_at	243543_at
209911_x_at	H2BC5
206018_at	FOXG1
206308_at	TRDMT1
229228_at	CREB5
233555_s_at	SULF2
205888_s_at	JAKMIP2
1557217_a_at	FANCB
203140_at	BCL6
224724_at	SULF2
234032_at	234032_at
234103_at	KCNT2
202147_s_at	IFRD1
227624_at	TET2
1553269_at	ZNF718
215028_at	SEMA6A
1557348_at	LOC105379362
201427_s_at	SELENOP
231040_at	RORB
233002_at	PPP4R4
AFFX-BioC-3_at	AFFX-BioC-3_at
227985_at	MACC1-DT
229072_at	RAB30
203700_s_at	DIO2
228321_s_at	NAA30
1552848_a_at	PTCHD1
232235_at	DSEL
213810_s_at	213810_s_at
210292_s_at	210292_s_at
228715_at	ZCCHC12
201939_at	PLK2
1566968_at	SPRY4-IT1
211832_s_at	MDM2
212063_at	CD44
241816_at	241816_at
226847_at	FST
1559266_s_at	SKIDA1
207574_s_at	GADD45B
243278_at	FOXP2
205777_at	DUSP9
240105_at	240105_at
210962_s_at	AKAP9
233827_s_at	SUPT16H
201730_s_at	TPR
229085_at	LRRC3B
1562921_at	EP300-AS1
228875_at	FAM162B
237449_at	SP8
236641_at	KIF14
228937_at	LACC1
232098_at	DST

## Sheet: Ampicilin
227195_at	ZNF503
210587_at	INHBE
1559280_a_at	APELA
206424_at	CYP26A1
207480_s_at	MEIS2
242128_at	OTX2
214639_s_at	HOXA1
205932_s_at	MSX1
222760_at	ZNF703
244867_at	244867_at
223282_at	TSHZ1
213524_s_at	G0S2
214079_at	DHRS2
235521_at	HOXA3
231666_at	PAX3
206552_s_at	TAC1
230746_s_at	230746_s_at
AFFX-ThrX-M_at	AFFX-ThrX-M_at
221577_x_at	GDF15
230865_at	LIX1
213707_s_at	DLX5
AFFX-r2-Bs-lys-5_at	AFFX-r2-Bs-lys-5_at
AFFX-r2-Bs-thr-5_s_at	AFFX-r2-Bs-thr-5_s_at
AFFX-r2-Bs-lys-M_at	AFFX-r2-Bs-lys-M_at
AFFX-r2-Bs-phe-5_at	AFFX-r2-Bs-phe-5_at
AFFX-LysX-5_at	AFFX-LysX-5_at
239612_at	LOC100240734
AFFX-ThrX-5_at	AFFX-ThrX-5_at
231776_at	EOMES
40284_at	FOXA2
AFFX-r2-Bs-lys-3_at	AFFX-r2-Bs-lys-3_at
211548_s_at	HPGD
219778_at	ZFPM2
203934_at	KDR
206783_at	FGF4
220281_at	SLC12A1
AFFX-PheX-5_at	AFFX-PheX-5_at
205975_s_at	HOXD1
213241_at	PLXNC1
239468_at	MKX
227198_at	AFF3
AFFX-r2-Bs-thr-M_s_at	AFFX-r2-Bs-thr-M_s_at
AFFX-r2-Bs-phe-M_at	AFFX-r2-Bs-phe-M_at
229623_at	TMEM150C
225540_at	MAP2
AFFX-PheX-M_at	AFFX-PheX-M_at
1557050_at	1557050_at
208553_at	H1-4
AFFX-ThrX-3_at	AFFX-ThrX-3_at
243811_at	HOXB1
203913_s_at	HPGD
228642_at	HOTAIRM1
AFFX-LysX-M_at	AFFX-LysX-M_at
AFFX-LysX-3_at	AFFX-LysX-3_at
231746_at	MIXL1
AFFX-r2-Bs-thr-3_s_at	AFFX-r2-Bs-thr-3_s_at
206268_at	LEFTY1
228915_at	DACH1
230040_at	ADAMTS18
208891_at	DUSP6
206619_at	DKK4
203914_x_at	HPGD
204597_x_at	STC1
1557051_s_at	HOTAIRM1
201012_at	ANXA1
207558_s_at	PITX2
208892_s_at	DUSP6
204602_at	DKK1
215933_s_at	HHEX
228904_at	HOXB3
204596_s_at	STC1
220275_at	CUZD1
219764_at	FZD10
203603_s_at	ZEB2
218145_at	TRIB3
243610_at	CFAP95
204273_at	EDNRB
238763_at	RBM20
205472_s_at	DACH1
206332_s_at	IFI16
213844_at	HOXA5
208893_s_at	DUSP6
237974_at	ABHD12B
208966_x_at	IFI16
244406_at	244406_at
208965_s_at	IFI16
202856_s_at	SLC16A3
209292_at	ID4
AFFX-r2-Bs-phe-3_at	AFFX-r2-Bs-phe-3_at
206432_at	HAS2
220317_at	LRAT
236163_at	LIX1
1561101_at	JAKMIP2-AS1
204653_at	TFAP2A
205626_s_at	CALB1
204595_s_at	STC1
1564413_at	LINC01356
205471_s_at	DACH1
230493_at	SHISA2
228656_at	PROX1
204361_s_at	SKAP2
209803_s_at	PHLDA2
AFFX-r2-Bs-dap-5_at	AFFX-r2-Bs-dap-5_at
227404_s_at	EGR1
AFFX-DapX-5_at	AFFX-DapX-5_at
36711_at	MAFF
229485_x_at	SHISA3
231731_at	OTX2
AFFX-PheX-3_at	AFFX-PheX-3_at
206935_at	PCDH8
238592_at	238592_at
229073_at	PRTG
216899_s_at	SKAP2
241902_at	MKX
228333_at	ZEB2
AFFX-r2-Bs-dap-M_at	AFFX-r2-Bs-dap-M_at
AFFX-DapX-M_at	AFFX-DapX-M_at
203699_s_at	DIO2
229178_at	PRTG
1553798_a_at	FBXL13
204932_at	TNFRSF11B
206026_s_at	TNFAIP6
1569023_a_at	LINC00458
211549_s_at	HPGD
220493_at	DMRT1
219270_at	CHAC1
1555788_a_at	TRIB3
1559360_at	1559360_at
223283_s_at	TSHZ1
205625_s_at	CALB1
217322_x_at	217322_x_at
206373_at	ZIC1
241060_x_at	241060_x_at
210103_s_at	FOXA2
209101_at	CCN2
1556054_at	1556054_at
238727_at	238727_at
232238_at	ASPM
241803_s_at	241803_s_at
242940_x_at	DLX6
209598_at	PNMA2
228964_at	PRDM1
242344_at	GABRB2
211421_s_at	RET
240815_at	240815_at
204362_at	SKAP2
209822_s_at	VLDLR
203001_s_at	STMN2
224833_at	ETS1
205239_at	AREG
238447_at	RBMS3
224851_at	CDK6
AFFX-DapX-3_at	AFFX-DapX-3_at
224559_at	MALAT1
201694_s_at	EGR1
225639_at	SKAP2
204933_s_at	TNFRSF11B
226682_at	RORA
229376_at	PROX1
1570515_a_at	FILIP1
203083_at	THBS2
229103_at	229103_at
203504_s_at	ABCA1
201464_x_at	JUN
241772_at	241772_at
235216_at	ESCO1
202887_s_at	DDIT4
228335_at	CLDN11
238623_at	238623_at
212543_at	CRYBG1
222484_s_at	CXCL14
212977_at	ACKR3
239520_at	239520_at
235147_at	235147_at
1562529_s_at	1562529_s_at
202855_s_at	SLC16A3
238878_at	ARX
209875_s_at	SPP1
1556348_at	HEATR1
218002_s_at	CXCL14
1562828_at	1562828_at
230372_at	HAS2
242193_at	MIR124-2HG
209291_at	ID4
231202_at	ALDH1L2
217028_at	CXCR4
215220_s_at	TPR
203789_s_at	SEMA3C
219949_at	LRRC2
AFFX-r2-Bs-dap-3_at	AFFX-r2-Bs-dap-3_at
207886_s_at	CALCR
203872_at	ACTA1
210170_at	PDLIM3
214834_at	PWAR5
205547_s_at	TAGLN
214537_at	H1-3
1557129_a_at	FAM111B
206502_s_at	INSM1
236896_at	ZIC1
201110_s_at	THBS1
243907_at	GREB1L
202035_s_at	SFRP1
1555830_s_at	ESYT2
218435_at	DNAJC15
227099_s_at	C11orf96
242814_at	SERPINB9
222283_at	ZNF480
232760_at	TEX15
206907_at	TNFSF9
228716_at	THRB
228640_at	PCDH7
209921_at	SLC7A11
238419_at	PHLDB2
235004_at	RBM24
213943_at	TWIST1
226498_at	FLT1
206588_at	DAZL
204998_s_at	ATF5
203788_s_at	SEMA3C
232127_at	CLCN5
209610_s_at	SLC1A4
231898_x_at	SOX2-OT
206698_at	XK
235593_at	ZEB2
241436_at	SCNN1G
239812_s_at	IQCH
203505_at	ABCA1
1552853_at	VWA5B1
1556834_at	DSG2-AS1
209398_at	H1-2
1553749_at	FAM76B
217383_at	PGK1
207466_at	GAL
1554029_a_at	TTC37
227812_at	TNFRSF19
237435_at	237435_at
1555829_at	ESYT2
204689_at	HHEX
209383_at	DDIT3
226069_at	PRICKLE1
33767_at	NEFH
231735_s_at	231735_s_at
1552982_a_at	FGF4
237275_at	LINC00458
226435_at	PAPLN
233191_at	RUFY2
203349_s_at	ETV5
212845_at	SAMD4A
244396_at	G3BP1
232191_at	ERVH48-1
202437_s_at	CYP1B1
236962_at	236962_at
238617_at	KIF26B
230003_at	SLC16A7
236551_at	ZNF311
227399_at	VGLL3
227760_at	IGFBPL1
231930_at	ELMOD1
242136_x_at	MGC70870
214382_at	UNC93A
230137_at	SMIM43
201109_s_at	THBS1
201650_at	KRT19
210319_x_at	MSX2
208763_s_at	TSC22D3
1554576_a_at	ETV4
203000_at	STMN2
236619_at	236619_at
204999_s_at	ATF5
206025_s_at	TNFAIP6
217967_s_at	NIBAN1
217999_s_at	PHLDA1
221841_s_at	KLF4
231923_at	TMEM150C
1553202_at	STOX1
1558212_at	VLDLR-AS1
229944_at	OPRK1
201466_s_at	JUN
212501_at	CEBPB
229795_at	229795_at
207818_s_at	HTR7
230180_at	DDX17
226281_at	DNER
244852_at	DSEL
220053_at	GDF3
228966_at	PANK2
202600_s_at	NRIP1
221796_at	NTRK2
217678_at	SLC7A11
206336_at	CXCL6
221433_at	FGF21
1557122_s_at	GABRB2
220786_s_at	SLC38A4
228547_at	NRXN1
226582_at	LINC02381
226407_at	TPT1-AS1
233819_s_at	LTN1
1557765_at	PURPL
207401_at	PROX1
1557267_s_at	GEN1
228601_at	HAGLR
228186_s_at	RSPO3
1555724_s_at	TAGLN
221210_s_at	NPL
206524_at	TBXT
223940_x_at	MALAT1
212915_at	PDZRN3
223541_at	HAS3
211022_s_at	ATRX
237885_at	SOX21-AS1
241703_at	RUNDC3B
204121_at	GADD45G
204326_x_at	MT1X
201465_s_at	JUN
1562528_at	1562528_at
207455_at	P2RY1
207345_at	FST
209722_s_at	SERPINB9
217561_at	CALCA
230916_at	NODAL
231042_s_at	231042_s_at
206463_s_at	DHRS2
214633_at	SOX3
231500_s_at	BOLA2
205442_at	MFAP3L
221029_s_at	WNT5B
204909_at	DDX6
206430_at	CDX1
226065_at	PRICKLE1
236471_at	NFE2L3
207716_at	KRT38
215469_at	SLITRK5
209189_at	FOS
231925_at	P2RY1
240267_at	240267_at
208937_s_at	ID1
212843_at	NCAM1
207457_s_at	LY6G6D
203439_s_at	STC2
241925_x_at	SLC16A7
225842_at	PHLDA1
213435_at	SATB2
225975_at	PCDH18
226933_s_at	ID4
224227_s_at	BDP1
235567_at	RORA
225799_at	225799_at
205289_at	BMP2
239309_at	DLX6
225016_at	APCDD1
206012_at	LEFTY2
209160_at	AKR1C3
240624_x_at	240624_x_at
205517_at	GATA4
209172_s_at	CENPF
214046_at	FUT9
224568_x_at	MALAT1
226612_at	UBE2QL1
205453_at	HOXB2
226830_x_at	CHASERR
1555963_x_at	B3GNT7
208581_x_at	MT1X
201860_s_at	PLAT
237896_at	NODAL
241652_x_at	LIN7A
221958_s_at	WLS
207957_s_at	PRKCB
236513_at	PRELID2
209990_s_at	GABBR2
220197_at	ATP6V0A4
212099_at	RHOB
222150_s_at	GSAP
241472_at	DMXL1
212614_at	ARID5B
232523_at	MEGF10
224321_at	TMEFF2
216171_at	216171_at
230472_at	IRX1
206456_at	GABRA5
229399_at	CCDC186
222161_at	NAALAD2
242348_at	TAFA4
213142_x_at	GSAP
244688_at	244688_at
212328_at	LIMCH1
203438_at	STC2
213385_at	213385_at
210387_at	210387_at
209930_s_at	NFE2
229782_at	RMST
230708_at	PRICKLE1
235570_at	RBMS3
205413_at	MPPED2
223557_s_at	TMEFF2
1562484_at	MEIOC
231235_at	NKTR
206085_s_at	CTH
205080_at	RARB
1557227_s_at	TPR
205348_s_at	DYNC1I1
1559214_at	FBXO22
228821_at	ST6GAL2
1555962_at	B3GNT7
230559_x_at	FGD4
206119_at	BHMT
227558_at	CBX4
204135_at	FILIP1L
228582_x_at	MALAT1
205506_at	VIL1
213425_at	WNT5A
236517_at	MEGF10
225667_s_at	LRATD1
221911_at	ETV1
209324_s_at	RGS16
242598_at	242598_at
1560017_at	TMTC3
235591_at	SSTR1
221019_s_at	COLEC12
1558511_s_at	ESYT2
219454_at	EGFL6
204891_s_at	LCK
205830_at	CLGN
202599_s_at	NRIP1
224847_at	CDK6
225136_at	PLEKHA2
242474_s_at	VMA21
204712_at	WIF1
205278_at	GAD1
223292_s_at	MRPS15
238852_at	PRRX1
213479_at	NPTX2
205290_s_at	BMP2
226898_s_at	SFPQ
218559_s_at	MAFB
232010_at	FSTL5
206704_at	CLCN5
242765_at	MOBP
238962_at	ZNF681
216098_s_at	216098_s_at
201150_s_at	TIMP3
200878_at	EPAS1
1552365_at	SCIN
1558678_s_at	MALAT1
229667_s_at	HOXB8
214785_at	VPS13A
1556267_at	MYRFL
229498_at	MBNL3
236448_at	UNC5A
228749_at	ZDBF2
1561347_a_at	LOC101927166
203562_at	FEZ1
242918_at	NASP
231079_at	NANOG
224699_s_at	ESYT2
200799_at	200799_at
205206_at	ANOS1
233234_at	KCTD16
231361_at	NLGN1
218589_at	LPAR6
233078_at	API5
217494_s_at	PTENP1
214090_at	PAWR
204420_at	FOSL1
202436_s_at	CYP1B1
230904_at	FSD1L
AFFX-BioB-3_at	AFFX-BioB-3_at
213659_at	ZNF75D
227758_at	RERG
212810_s_at	SLC1A4
228950_s_at	WLS
225767_at	RNA45SN5
228634_s_at	YBX3
209470_s_at	GPM6A
208859_s_at	ATRX
1552368_at	CTCFL
241661_at	JMJD1C
202935_s_at	SOX9
200800_s_at	200800_s_at
205627_at	CDA
202431_s_at	MYC
205046_at	CENPE
205668_at	LY75
217996_at	PHLDA1
235852_at	STON2
207528_s_at	SLC7A11
231534_at	CDK1
214041_x_at	RPL37A
205992_s_at	IL15
213087_s_at	EEF1D
225681_at	CTHRC1
214640_at	UNC93A
204422_s_at	FGF2
236947_at	236947_at
217127_at	CTH
242450_at	RGMB
207012_at	MMP16
210479_s_at	RORA
205555_s_at	MSX2
230653_at	LOC105369228
206355_at	GNAL
213721_at	SOX2
221489_s_at	SPRY4
223422_s_at	ARHGAP24
214930_at	SLITRK5
225973_at	TAP2
228986_at	OSBPL8
206091_at	MATN3
217966_s_at	NIBAN1
223761_at	FGF19
1552680_a_at	KNL1
236915_at	C4orf47
226614_s_at	FAM167A
212185_x_at	MT2A
204567_s_at	ABCG1
209684_at	RIN2
228635_at	PCDH10
1569287_at	LINC00458
204424_s_at	LMO3
206987_x_at	FGF18
220048_at	EDAR
243233_at	243233_at
215342_s_at	RABGAP1L
222027_at	NUCKS1
232151_at	MACC1
1560271_at	1560271_at
228949_at	WLS
203910_at	ARHGAP29
201963_at	ACSL1
212907_at	SLC30A1
242008_at	AGTPBP1
203320_at	SH2B3
231841_s_at	JCAD
223537_s_at	WNT5B
223710_at	CCL26
AFFX-BioC-5_at	AFFX-BioC-5_at
227487_s_at	SERPINE2
228863_at	PCDH17
202581_at	202581_at
230939_at	MAILR
213722_at	SOX2
216962_at	RPAIN
225491_at	SLC1A2
236266_at	RORA
201083_s_at	BCLAF1
214240_at	GAL
AFFX-HUMRGE/M10098_3_at	AFFX-HUMRGE/M10098_3_at
210095_s_at	IGFBP3
227209_at	CNTN1
226497_s_at	FLT1
209469_at	GPM6A
220065_at	TNMD
1559410_at	LINC02754
1553225_s_at	ZNF75D
202036_s_at	SFRP1
215145_s_at	CNTNAP2
230836_at	ST8SIA4
230469_at	RTKN2
203798_s_at	VSNL1
231867_at	TENM2
1555436_a_at	AFF4
202435_s_at	CYP1B1
239913_at	SLC10A4
236105_at	ZBTB10
235798_at	TMEM170B
217997_at	PHLDA1
211029_x_at	FGF18
227987_at	VPS13A
228598_at	DPP10
228181_at	SLC30A1
230156_x_at	CHASERR
223122_s_at	SFRP2
219682_s_at	TBX3
210426_x_at	RORA
238695_s_at	RAB39B
1560019_at	DLGAP1-AS2
235645_at	ESCO1
206632_s_at	APOBEC3B
1552670_a_at	PPP1R3B
241780_at	CDH11
221683_s_at	CEP290
1558404_at	LINC00622
207659_s_at	MOBP
223374_s_at	B3GALNT1
243835_at	ZDHHC21
212257_s_at	SMARCA2
1569472_s_at	TTC3
227612_at	ELAVL3
209459_s_at	ABAT
222936_s_at	DESI2
228262_at	MAP7D2
227394_at	NCAM1
242352_at	NIPBL
212909_at	LYPD1
213712_at	ELOVL2
208530_s_at	RARB
220360_at	THAP9
223577_x_at	223577_x_at
1563357_at	TNF
234331_s_at	LRATD1
215228_at	NHLH2
235846_at	235846_at
216218_s_at	PLCL2
206670_s_at	GAD1
204727_at	WDHD1
206461_x_at	MT1H
202037_s_at	SFRP1
222662_at	PPP1R3B
227337_at	ANKRD37
210282_at	ZMYM2
230030_at	HS6ST2
205386_s_at	MDM2
230300_at	PSMA5
206387_at	CDX2
217465_at	NCKAP1
223734_at	MGARP
213293_s_at	TRIM22
210512_s_at	VEGFA
221558_s_at	LEF1
238697_at	SMIM10L2A
243000_at	CDK6
1559470_at	D21S2088E
205899_at	CCNA1
231606_at	CDX2
224216_at	224216_at
228941_at	ALG10B
238013_at	PLEKHA2
236420_s_at	ANO4
219730_at	MED18
230269_at	B3GALT5
231382_at	FGF18
204058_at	ME1
224259_at	WNT8A
223962_at	TTC29
236029_at	FAT3
228885_at	MAMDC2
227759_at	PCSK9
214071_at	GNAL
204451_at	FZD1
219892_at	TM6SF1
209318_x_at	PLAGL1
204890_s_at	LCK
207368_at	HTR1D
225786_at	HNRNPU
239292_at	239292_at
AFFX-BioB-M_at	AFFX-BioB-M_at
229657_at	THRB
219300_s_at	CNTNAP2
226834_at	CLMP
240865_at	240865_at
201163_s_at	IGFBP7
205990_s_at	WNT5A
214313_s_at	EIF5B
218656_s_at	LHFPL6
236099_at	236099_at
1569607_s_at	1569607_s_at
235009_at	BOD1L1
227971_at	NRK
207781_s_at	ZNF711
47550_at	LZTS1
1567213_at	PNN
217373_x_at	MDM2
1569886_a_at	GLB1L3
236778_at	236778_at
202149_at	NEDD9
241399_at	TAFA2
1556166_x_at	LINC02575
227688_at	LRCH2
228812_at	REL
229800_at	DCLK1
227510_x_at	227510_x_at
203178_at	GATM
1557296_at	FLJ12825
240383_at	UBE2D3
210656_at	EED
205569_at	LAMP3
243416_at	243416_at
241383_at	ZNF385C
236439_at	236439_at
219814_at	MBNL3
202627_s_at	SERPINE1
235803_at	235803_at
204796_at	EML1
239002_at	ASPM
236665_at	CCDC18
238441_at	PRKAA2
228530_at	MZT1
1553122_s_at	RBAK
201340_s_at	ENC1
33323_r_at	SFN
213094_at	ADGRG6
228912_at	VIL1
1558250_s_at	PUS7L
212940_at	COL6A1
222344_at	222344_at
232038_at	TBC1D32
225571_at	LIFR
222303_at	222303_at
233202_at	233202_at
209483_s_at	NSL1
205893_at	NLGN1
218280_x_at	218280_x_at
206002_at	ADGRG2
207080_s_at	PYY
228697_at	HINT3
1557132_at	WDR17
216555_at	PRR14L
202847_at	PCK2
AFFX-BioB-5_at	AFFX-BioB-5_at
1558014_s_at	FAR1
205132_at	ACTC1
201567_s_at	GOLGA4
211947_s_at	PRRC2C
242310_at	242310_at
239486_at	REL
206932_at	CH25H
1558747_at	SMCHD1
1555935_s_at	HUNK
208844_at	VDAC3
239233_at	CCDC88A
235874_at	PRSS35
226591_at	PWAR6
242408_at	STYX
235845_at	SP5
242753_x_at	AP1AR
224275_at	ADGRV1
215692_s_at	MPPED2
230356_at	NKX1-2
210643_at	TNFSF11
210057_at	SMG1
204948_s_at	FST
236750_at	236750_at
228999_at	CHD2
232636_at	SLITRK4
212859_x_at	MT1E
213496_at	PLPPR4
227623_at	CACNA2D1
228473_at	MSX1
235144_at	RASEF
210145_at	PLA2G4A
240570_at	PATJ
231945_at	FILIP1
217523_at	CD44
224698_at	ESYT2
224165_s_at	IQCH
1553191_at	DST
1554478_a_at	HEATR3
227049_at	ZADH2
212325_at	LIMCH1
227929_at	LIN7A
202274_at	ACTG2
204750_s_at	DSC2
230387_at	230387_at
228623_at	228623_at
227685_at	TMF1
209325_s_at	RGS16
226094_at	PIK3C2A
222953_at	GPR83
211089_s_at	NEK3
215321_at	RUNDC3B
211538_s_at	HSPA2
236128_at	ZNF91
231875_at	KIF21A
206622_at	TRH
222912_at	ARRB1
227174_at	WDR72
209457_at	DUSP5
220184_at	NANOG
228709_at	TPR
214290_s_at	214290_s_at
223827_at	TNFRSF19
211456_x_at	MT1HL1
237192_at	LOC101927668
209560_s_at	DLK1
204014_at	DUSP4
203791_at	DMXL1
204457_s_at	GAS1
213409_s_at	213409_s_at
201693_s_at	EGR1
216319_at	216319_at
227711_at	GTSF1
214131_at	TXLNGY
44783_s_at	HEY1
229010_at	CBL
205822_s_at	HMGCS1
206100_at	CPM
226220_at	METTL9
228432_at	RAB3IP
203998_s_at	SYT1
216550_x_at	ANKRD12
219387_at	CCDC88A
212327_at	LIMCH1
230425_at	EPHB1
230332_at	ZCCHC7
239552_at	VWDE
207008_at	CXCR2
203849_s_at	KIF1A
241801_at	PGAP1
228658_at	MIAT
209859_at	TRIM9
33148_at	ZFR
242993_at	242993_at
224480_s_at	GPAT3
231947_at	MYCT1
227084_at	DTNA
240139_at	240139_at
217168_s_at	HERPUD1
216563_at	ANKRD12
239243_at	ZNF638
238850_at	LINC00461
39248_at	AQP3
227892_at	PRKAA2
1553328_a_at	SLC18A2
209735_at	ABCG2
224848_at	CDK6
206669_at	GAD1
206115_at	EGR3
205857_at	SLC18A2
243857_at	MORF4L2
235146_at	TMCC3
230102_at	ETV5
238735_at	238735_at
1552766_at	HS6ST2
1555272_at	1555272_at
238453_at	FGFBP3
205825_at	PCSK1
1561341_at	1561341_at
225885_at	EEA1
1555412_at	FBXL21P
222051_s_at	222051_s_at
1552767_a_at	HS6ST2
226570_at	ATP1B3
213316_at	JCAD
235287_at	CDK6
213350_at	RPS11
229775_s_at	AFDN
219301_s_at	CNTNAP2
235764_at	PRDM5
229552_at	HRK
210073_at	ST8SIA1
204745_x_at	MT1G
239597_at	239597_at
1554547_at	FAM13C
229085_at	LRRC3B
214374_s_at	PPFIBP1
207754_at	RASSF8
AFFX-r2-Ec-bioC-5_at	AFFX-r2-Ec-bioC-5_at
237187_at	HRK
204897_at	PTGER4
227978_s_at	ZADH2
238458_at	MICU3
228176_at	S1PR3
230075_at	RAB39B
229885_at	RSF1
222863_at	ZBTB10
222111_at	MINDY2
222108_at	AMIGO2
233413_at	233413_at
1562701_at	ADAMTS16-DT
203066_at	CHST15
227449_at	EPHA4
216468_s_at	ZNF682
219302_s_at	CNTNAP2
239813_at	IQCH
208861_s_at	ATRX
210001_s_at	SOCS1
232687_at	GPRIN3
242024_at	242024_at
206701_x_at	EDNRB
228377_at	KLHL14
206337_at	CCR7
1553694_a_at	PIK3C2A
209278_s_at	TFPI2
228740_at	ARMH4
AFFX-HUMRGE/M10098_5_at	AFFX-HUMRGE/M10098_5_at
227339_at	RGMB
223837_at	GULP1
218175_at	CCDC92
235611_at	SREK1
219463_at	LAMP5
208860_s_at	ATRX
243543_at	243543_at
223614_at	MMP16
AFFX-r2-Ec-bioB-M_at	AFFX-r2-Ec-bioB-M_at
213572_s_at	SERPINB1
229649_at	NRXN3
205113_at	NEFM
238661_at	MIR124-2HG
208343_s_at	NR5A2
238687_x_at	ZNF770
229420_at	LINC02067
202936_s_at	SOX9
236723_at	236723_at
216997_x_at	TLE4
235408_x_at	ZNF117
213686_at	VPS13A
227988_s_at	VPS13A
242774_at	SYNE2
209006_s_at	RSRP1
228692_at	PREX2
226436_at	RASSF4
235850_at	FAM162A
235527_at	DLGAP1
204011_at	SPRY2
219984_s_at	PLAAT1
227148_at	PLEKHH2
1565436_s_at	KMT2A
201328_at	ETS2
225626_at	PAG1
206018_at	FOXG1
242733_at	242733_at
230130_at	SLIT2
241916_at	241916_at
230272_at	LINC00461
206224_at	CST1
229546_at	LRATD1
229081_at	SLC25A13
1567457_at	RAC1
217426_at	217426_at
1557029_at	HMMR-AS1
224558_s_at	MALAT1
217300_at	217300_at
1553106_at	C5orf24
226810_at	OGFRL1
214499_s_at	BCLAF1
227152_at	RESF1
1553138_a_at	ANKLE1
201300_s_at	PRNP
220623_s_at	TSGA10
239994_at	B3GALT5
213145_at	FBXL14
209369_at	ANXA3
230569_at	CFAP97
207002_s_at	PLAGL1
206960_at	LPAR4
209911_x_at	H2BC5
207574_s_at	GADD45B
227701_at	CCDC186
233555_s_at	SULF2
228080_at	LAYN
1559266_s_at	SKIDA1
203140_at	BCL6
201631_s_at	IER3
205739_x_at	ZNF107
1557348_at	LOC105379362
201939_at	PLK2
1566968_at	SPRY4-IT1
AFFX-BioC-3_at	AFFX-BioC-3_at
1554309_at	EIF4G3
226587_at	PWAR6
212063_at	CD44
229228_at	CREB5
242586_at	FSD1L
205888_s_at	JAKMIP2
227985_at	MACC1-DT
206308_at	TRDMT1
226847_at	FST
228715_at	ZCCHC12
224724_at	SULF2
215028_at	SEMA6A
202147_s_at	IFRD1
227624_at	TET2
235693_at	235693_at
205777_at	DUSP9
1562226_at	VWDE
237449_at	SP8
203817_at	GUCY1B1
1558322_a_at	PAQR9
203700_s_at	DIO2
229072_at	RAB30
227499_at	FZD3
228875_at	FAM162B
211832_s_at	MDM2
202481_at	DHRS3
243278_at	FOXP2
234032_at	234032_at
242110_at	242110_at
212177_at	PNISR
234103_at	KCNT2
222805_at	MANEA
213982_s_at	RABGAP1L
206364_at	KIF14
217208_s_at	DLG1
231040_at	RORB
228321_s_at	NAA30
232000_at	TTC39B
208449_s_at	FGF8
1562921_at	EP300-AS1
239680_at	WDR76
1553802_a_at	SOX3
233002_at	PPP4R4
232098_at	DST
232235_at	DSEL
227663_at	227663_at
231842_at	JCAD
240105_at	240105_at
218486_at	KLF11
214636_at	CALCB
219536_s_at	ZFP64
227282_at	PCDH19
213309_at	PLCL2

## Sheet: Chlorophenamine
227195_at	ZNF503
210587_at	INHBE
206424_at	CYP26A1
1559280_a_at	APELA
207480_s_at	MEIS2
242128_at	OTX2
205932_s_at	MSX1
214639_s_at	HOXA1
222760_at	ZNF703
244867_at	244867_at
223282_at	TSHZ1
235521_at	HOXA3
213524_s_at	G0S2
214079_at	DHRS2
231666_at	PAX3
206552_s_at	TAC1
230746_s_at	230746_s_at
AFFX-ThrX-M_at	AFFX-ThrX-M_at
221577_x_at	GDF15
230865_at	LIX1
213707_s_at	DLX5
AFFX-r2-Bs-lys-5_at	AFFX-r2-Bs-lys-5_at
AFFX-r2-Bs-thr-5_s_at	AFFX-r2-Bs-thr-5_s_at
AFFX-r2-Bs-lys-M_at	AFFX-r2-Bs-lys-M_at
AFFX-LysX-5_at	AFFX-LysX-5_at
239612_at	LOC100240734
AFFX-r2-Bs-phe-5_at	AFFX-r2-Bs-phe-5_at
231776_at	EOMES
AFFX-ThrX-5_at	AFFX-ThrX-5_at
40284_at	FOXA2
203934_at	KDR
AFFX-r2-Bs-lys-3_at	AFFX-r2-Bs-lys-3_at
211548_s_at	HPGD
206783_at	FGF4
219778_at	ZFPM2
213241_at	PLXNC1
220281_at	SLC12A1
205975_s_at	HOXD1
AFFX-PheX-5_at	AFFX-PheX-5_at
239468_at	MKX
227198_at	AFF3
AFFX-r2-Bs-thr-M_s_at	AFFX-r2-Bs-thr-M_s_at
1557050_at	1557050_at
225540_at	MAP2
AFFX-r2-Bs-phe-M_at	AFFX-r2-Bs-phe-M_at
228642_at	HOTAIRM1
229623_at	TMEM150C
AFFX-PheX-M_at	AFFX-PheX-M_at
243811_at	HOXB1
AFFX-ThrX-3_at	AFFX-ThrX-3_at
203913_s_at	HPGD
1557051_s_at	HOTAIRM1
206619_at	DKK4
AFFX-LysX-M_at	AFFX-LysX-M_at
AFFX-LysX-3_at	AFFX-LysX-3_at
231746_at	MIXL1
AFFX-r2-Bs-thr-3_s_at	AFFX-r2-Bs-thr-3_s_at
208553_at	H1-4
228915_at	DACH1
208891_at	DUSP6
230040_at	ADAMTS18
206268_at	LEFTY1
203914_x_at	HPGD
207558_s_at	PITX2
204597_x_at	STC1
204602_at	DKK1
201012_at	ANXA1
208892_s_at	DUSP6
215933_s_at	HHEX
204596_s_at	STC1
219764_at	FZD10
204273_at	EDNRB
220275_at	CUZD1
238763_at	RBM20
203603_s_at	ZEB2
228904_at	HOXB3
218145_at	TRIB3
205472_s_at	DACH1
243610_at	CFAP95
213844_at	HOXA5
206332_s_at	IFI16
244406_at	244406_at
209292_at	ID4
237974_at	ABHD12B
208966_x_at	IFI16
208965_s_at	IFI16
202856_s_at	SLC16A3
208893_s_at	DUSP6
AFFX-r2-Bs-phe-3_at	AFFX-r2-Bs-phe-3_at
206432_at	HAS2
204653_at	TFAP2A
236163_at	LIX1
205626_s_at	CALB1
1561101_at	JAKMIP2-AS1
204595_s_at	STC1
1564413_at	LINC01356
204361_s_at	SKAP2
230493_at	SHISA2
205471_s_at	DACH1
227404_s_at	EGR1
228656_at	PROX1
AFFX-r2-Bs-dap-5_at	AFFX-r2-Bs-dap-5_at
209803_s_at	PHLDA2
231731_at	OTX2
AFFX-DapX-5_at	AFFX-DapX-5_at
229485_x_at	SHISA3
36711_at	MAFF
AFFX-PheX-3_at	AFFX-PheX-3_at
229073_at	PRTG
216899_s_at	SKAP2
238592_at	238592_at
220317_at	LRAT
228333_at	ZEB2
229178_at	PRTG
241902_at	MKX
AFFX-r2-Bs-dap-M_at	AFFX-r2-Bs-dap-M_at
AFFX-DapX-M_at	AFFX-DapX-M_at
203699_s_at	DIO2
1553798_a_at	FBXL13
206935_at	PCDH8
204932_at	TNFRSF11B
1569023_a_at	LINC00458
206026_s_at	TNFAIP6
206373_at	ZIC1
211549_s_at	HPGD
205625_s_at	CALB1
220493_at	DMRT1
219270_at	CHAC1
1559360_at	1559360_at
223283_s_at	TSHZ1
209101_at	CCN2
1555788_a_at	TRIB3
1556054_at	1556054_at
217322_x_at	217322_x_at
210103_s_at	FOXA2
241060_x_at	241060_x_at
238727_at	238727_at
232238_at	ASPM
242344_at	GABRB2
228964_at	PRDM1
242940_x_at	DLX6
241803_s_at	241803_s_at
209598_at	PNMA2
211421_s_at	RET
224851_at	CDK6
204362_at	SKAP2
241772_at	241772_at
224833_at	ETS1
240815_at	240815_at
201694_s_at	EGR1
204933_s_at	TNFRSF11B
238447_at	RBMS3
205239_at	AREG
226682_at	RORA
225639_at	SKAP2
1570515_a_at	FILIP1
209822_s_at	VLDLR
AFFX-DapX-3_at	AFFX-DapX-3_at
201464_x_at	JUN
229103_at	229103_at
203001_s_at	STMN2
203083_at	THBS2
203504_s_at	ABCA1
212543_at	CRYBG1
235216_at	ESCO1
239520_at	239520_at
238623_at	238623_at
228335_at	CLDN11
222484_s_at	CXCL14
235147_at	235147_at
214834_at	PWAR5
209875_s_at	SPP1
215220_s_at	TPR
202887_s_at	DDIT4
1562529_s_at	1562529_s_at
224559_at	MALAT1
212977_at	ACKR3
238878_at	ARX
202855_s_at	SLC16A3
1562828_at	1562828_at
229376_at	PROX1
231202_at	ALDH1L2
230372_at	HAS2
218002_s_at	CXCL14
203789_s_at	SEMA3C
209291_at	ID4
242193_at	MIR124-2HG
217028_at	CXCR4
207886_s_at	CALCR
219949_at	LRRC2
1556348_at	HEATR1
AFFX-r2-Bs-dap-3_at	AFFX-r2-Bs-dap-3_at
210170_at	PDLIM3
203872_at	ACTA1
1553749_at	FAM76B
236896_at	ZIC1
1556834_at	DSG2-AS1
214537_at	H1-3
205547_s_at	TAGLN
202035_s_at	SFRP1
243907_at	GREB1L
1555830_s_at	ESYT2
206502_s_at	INSM1
227099_s_at	C11orf96
217383_at	PGK1
218435_at	DNAJC15
201110_s_at	THBS1
232760_at	TEX15
1557129_a_at	FAM111B
237435_at	237435_at
242814_at	SERPINB9
226498_at	FLT1
222283_at	ZNF480
209921_at	SLC7A11
231898_x_at	SOX2-OT
213943_at	TWIST1
228640_at	PCDH7
203788_s_at	SEMA3C
206907_at	TNFSF9
228716_at	THRB
235004_at	RBM24
232127_at	CLCN5
239812_s_at	IQCH
238419_at	PHLDB2
209610_s_at	SLC1A4
206588_at	DAZL
235593_at	ZEB2
203505_at	ABCA1
241436_at	SCNN1G
204689_at	HHEX
227812_at	TNFRSF19
231735_s_at	231735_s_at
1552853_at	VWA5B1
206698_at	XK
209398_at	H1-2
1552982_a_at	FGF4
1554029_a_at	TTC37
207466_at	GAL
204998_s_at	ATF5
1555829_at	ESYT2
226069_at	PRICKLE1
209383_at	DDIT3
233191_at	RUFY2
212845_at	SAMD4A
227399_at	VGLL3
244396_at	G3BP1
237275_at	LINC00458
226435_at	PAPLN
232191_at	ERVH48-1
238617_at	KIF26B
203349_s_at	ETV5
230003_at	SLC16A7
236962_at	236962_at
242136_x_at	MGC70870
228966_at	PANK2
226407_at	TPT1-AS1
236619_at	236619_at
231930_at	ELMOD1
227760_at	IGFBPL1
214382_at	UNC93A
201650_at	KRT19
201466_s_at	JUN
33767_at	NEFH
201109_s_at	THBS1
230137_at	SMIM43
1554576_a_at	ETV4
210319_x_at	MSX2
221841_s_at	KLF4
236551_at	ZNF311
208763_s_at	TSC22D3
220053_at	GDF3
217999_s_at	PHLDA1
217967_s_at	NIBAN1
229944_at	OPRK1
1553202_at	STOX1
206025_s_at	TNFAIP6
202600_s_at	NRIP1
203000_at	STMN2
217678_at	SLC7A11
231923_at	TMEM150C
228186_s_at	RSPO3
230180_at	DDX17
1557122_s_at	GABRB2
212501_at	CEBPB
229795_at	229795_at
221796_at	NTRK2
207818_s_at	HTR7
1558212_at	VLDLR-AS1
214633_at	SOX3
204999_s_at	ATF5
228547_at	NRXN1
244852_at	DSEL
220786_s_at	SLC38A4
226281_at	DNER
233819_s_at	LTN1
206336_at	CXCL6
226582_at	LINC02381
206524_at	TBXT
1557765_at	PURPL
221433_at	FGF21
201465_s_at	JUN
231500_s_at	BOLA2
211022_s_at	ATRX
223940_x_at	MALAT1
223541_at	HAS3
1557267_s_at	GEN1
204121_at	GADD45G
228601_at	HAGLR
207455_at	P2RY1
237885_at	SOX21-AS1
207345_at	FST
241703_at	RUNDC3B
1555724_s_at	TAGLN
236471_at	NFE2L3
204326_x_at	MT1X
221210_s_at	NPL
1562528_at	1562528_at
212915_at	PDZRN3
206430_at	CDX1
217561_at	CALCA
205442_at	MFAP3L
207401_at	PROX1
209722_s_at	SERPINB9
240624_x_at	240624_x_at
202437_s_at	CYP1B1
230916_at	NODAL
206463_s_at	DHRS2
221029_s_at	WNT5B
231042_s_at	231042_s_at
226065_at	PRICKLE1
204909_at	DDX6
231925_at	P2RY1
240267_at	240267_at
226933_s_at	ID4
215469_at	SLITRK5
207716_at	KRT38
225842_at	PHLDA1
209172_s_at	CENPF
209189_at	FOS
212843_at	NCAM1
241925_x_at	SLC16A7
224227_s_at	BDP1
214046_at	FUT9
213435_at	SATB2
235567_at	RORA
225975_at	PCDH18
203439_s_at	STC2
225799_at	225799_at
207457_s_at	LY6G6D
205453_at	HOXB2
223292_s_at	MRPS15
205517_at	GATA4
239309_at	DLX6
225016_at	APCDD1
205289_at	BMP2
1555963_x_at	B3GNT7
232523_at	MEGF10
224568_x_at	MALAT1
1557227_s_at	TPR
209160_at	AKR1C3
226830_x_at	CHASERR
230559_x_at	FGD4
201860_s_at	PLAT
206012_at	LEFTY2
224321_at	TMEFF2
241472_at	DMXL1
226612_at	UBE2QL1
241652_x_at	LIN7A
208581_x_at	MT1X
237896_at	NODAL
1559214_at	FBXO22
212328_at	LIMCH1
1562484_at	MEIOC
226898_s_at	SFPQ
221958_s_at	WLS
206456_at	GABRA5
212099_at	RHOB
207957_s_at	PRKCB
230472_at	IRX1
229399_at	CCDC186
244688_at	244688_at
222161_at	NAALAD2
220197_at	ATP6V0A4
212614_at	ARID5B
213087_s_at	EEF1D
209990_s_at	GABBR2
205348_s_at	DYNC1I1
216171_at	216171_at
229782_at	RMST
230708_at	PRICKLE1
210387_at	210387_at
222150_s_at	GSAP
209930_s_at	NFE2
242348_at	TAFA4
231235_at	NKTR
203438_at	STC2
205830_at	CLGN
213385_at	213385_at
1555962_at	B3GNT7
205413_at	MPPED2
235570_at	RBMS3
228634_s_at	YBX3
223557_s_at	TMEFF2
228821_at	ST6GAL2
1560017_at	TMTC3
214785_at	VPS13A
213425_at	WNT5A
224847_at	CDK6
206085_s_at	CTH
238962_at	ZNF681
217494_s_at	PTENP1
205080_at	RARB
236513_at	PRELID2
221019_s_at	COLEC12
236517_at	MEGF10
205506_at	VIL1
206119_at	BHMT
202599_s_at	NRIP1
213142_x_at	GSAP
242474_s_at	VMA21
214090_at	PAWR
228582_x_at	MALAT1
227558_at	CBX4
209324_s_at	RGS16
1558511_s_at	ESYT2
225667_s_at	LRATD1
221911_at	ETV1
242598_at	242598_at
204891_s_at	LCK
235591_at	SSTR1
229498_at	MBNL3
204135_at	FILIP1L
232010_at	FSTL5
216962_at	RPAIN
222027_at	NUCKS1
231534_at	CDK1
206704_at	CLCN5
201150_s_at	TIMP3
225136_at	PLEKHA2
219454_at	EGFL6
1558678_s_at	MALAT1
205206_at	ANOS1
228749_at	ZDBF2
204712_at	WIF1
214041_x_at	RPL37A
208859_s_at	ATRX
238852_at	PRRX1
218559_s_at	MAFB
236448_at	UNC5A
213479_at	NPTX2
242765_at	MOBP
200878_at	EPAS1
216098_s_at	216098_s_at
225767_at	RNA45SN5
205278_at	GAD1
1552365_at	SCIN
204422_s_at	FGF2
231361_at	NLGN1
209470_s_at	GPM6A
1556267_at	MYRFL
233078_at	API5
224699_s_at	ESYT2
233234_at	KCTD16
208937_s_at	ID1
229667_s_at	HOXB8
200799_at	200799_at
AFFX-BioB-3_at	AFFX-BioB-3_at
231079_at	NANOG
205290_s_at	BMP2
203562_at	FEZ1
218589_at	LPAR6
227487_s_at	SERPINE2
204420_at	FOSL1
242918_at	NASP
1561347_a_at	LOC101927166
241661_at	JMJD1C
214640_at	UNC93A
230653_at	LOC105369228
230904_at	FSD1L
227758_at	RERG
228986_at	OSBPL8
205046_at	CENPE
221489_s_at	SPRY4
212810_s_at	SLC1A4
213659_at	ZNF75D
205627_at	CDA
205668_at	LY75
200800_s_at	200800_s_at
228950_s_at	WLS
202431_s_at	MYC
1552368_at	CTCFL
215342_s_at	RABGAP1L
235852_at	STON2
202935_s_at	SOX9
1552680_a_at	KNL1
217996_at	PHLDA1
220048_at	EDAR
1560271_at	1560271_at
210095_s_at	IGFBP3
228635_at	PCDH10
217127_at	CTH
223422_s_at	ARHGAP24
236947_at	236947_at
213721_at	SOX2
222936_s_at	DESI2
205992_s_at	IL15
206355_at	GNAL
226497_s_at	FLT1
207012_at	MMP16
225973_at	TAP2
206091_at	MATN3
201083_s_at	BCLAF1
217966_s_at	NIBAN1
207528_s_at	SLC7A11
242450_at	RGMB
242008_at	AGTPBP1
227987_at	VPS13A
205555_s_at	MSX2
223761_at	FGF19
214930_at	SLITRK5
212907_at	SLC30A1
219682_s_at	TBX3
210479_s_at	RORA
232151_at	MACC1
1569287_at	LINC00458
236915_at	C4orf47
225681_at	CTHRC1
226614_s_at	FAM167A
228530_at	MZT1
243233_at	243233_at
1559410_at	LINC02754
212185_x_at	MT2A
204727_at	WDHD1
AFFX-BioC-5_at	AFFX-BioC-5_at
209684_at	RIN2
206987_x_at	FGF18
225491_at	SLC1A2
223537_s_at	WNT5B
204567_s_at	ABCG1
230156_x_at	CHASERR
230469_at	RTKN2
209469_at	GPM6A
236105_at	ZBTB10
223710_at	CCL26
201963_at	ACSL1
203320_at	SH2B3
243835_at	ZDHHC21
213722_at	SOX2
236266_at	RORA
223122_s_at	SFRP2
227209_at	CNTN1
228863_at	PCDH17
231841_s_at	JCAD
214240_at	GAL
228949_at	WLS
204424_s_at	LMO3
217465_at	NCKAP1
203910_at	ARHGAP29
1569472_s_at	TTC3
220065_at	TNMD
202581_at	202581_at
235798_at	TMEM170B
1555436_a_at	AFF4
202036_s_at	SFRP1
1553225_s_at	ZNF75D
230939_at	MAILR
228598_at	DPP10
223374_s_at	B3GALNT1
215145_s_at	CNTNAP2
206387_at	CDX2
238695_s_at	RAB39B
221683_s_at	CEP290
242352_at	NIPBL
235846_at	235846_at
AFFX-HUMRGE/M10098_3_at	AFFX-HUMRGE/M10098_3_at
230836_at	ST8SIA4
217997_at	PHLDA1
203798_s_at	VSNL1
228181_at	SLC30A1
1560019_at	DLGAP1-AS2
211029_x_at	FGF18
241780_at	CDH11
1558404_at	LINC00622
1552670_a_at	PPP1R3B
210282_at	ZMYM2
239913_at	SLC10A4
231867_at	TENM2
223577_x_at	223577_x_at
225786_at	HNRNPU
220360_at	THAP9
227612_at	ELAVL3
207781_s_at	ZNF711
206632_s_at	APOBEC3B
224216_at	224216_at
212909_at	LYPD1
205386_s_at	MDM2
235645_at	ESCO1
212257_s_at	SMARCA2
209459_s_at	ABAT
230030_at	HS6ST2
207659_s_at	MOBP
210426_x_at	RORA
219730_at	MED18
227394_at	NCAM1
216218_s_at	PLCL2
208530_s_at	RARB
228941_at	ALG10B
214313_s_at	EIF5B
213712_at	ELOVL2
243000_at	CDK6
1563357_at	TNF
208844_at	VDAC3
231606_at	CDX2
228262_at	MAP7D2
1567213_at	PNN
234331_s_at	LRATD1
215228_at	NHLH2
230300_at	PSMA5
228812_at	REL
235009_at	BOD1L1
222662_at	PPP1R3B
202037_s_at	SFRP1
1559470_at	D21S2088E
227337_at	ANKRD37
206461_x_at	MT1H
206670_s_at	GAD1
221558_s_at	LEF1
219892_at	TM6SF1
223734_at	MGARP
AFFX-BioB-M_at	AFFX-BioB-M_at
213293_s_at	TRIM22
239292_at	239292_at
224259_at	WNT8A
240383_at	UBE2D3
238013_at	PLEKHA2
228885_at	MAMDC2
1558014_s_at	FAR1
210512_s_at	VEGFA
202436_s_at	CYP1B1
226591_at	PWAR6
236420_s_at	ANO4
209318_x_at	PLAGL1
236029_at	FAT3
204890_s_at	LCK
226220_at	METTL9
1569607_s_at	1569607_s_at
231382_at	FGF18
205990_s_at	WNT5A
223962_at	TTC29
236099_at	236099_at
204058_at	ME1
201163_s_at	IGFBP7
227688_at	LRCH2
227759_at	PCSK9
205899_at	CCNA1
230269_at	B3GALT5
229800_at	DCLK1
236778_at	236778_at
218656_s_at	LHFPL6
201567_s_at	GOLGA4
214071_at	GNAL
207368_at	HTR1D
204451_at	FZD1
240865_at	240865_at
219300_s_at	CNTNAP2
202149_at	NEDD9
238697_at	SMIM10L2A
1555272_at	1555272_at
213094_at	ADGRG6
213409_s_at	213409_s_at
226094_at	PIK3C2A
227971_at	NRK
226834_at	CLMP
217373_x_at	MDM2
238441_at	PRKAA2
243416_at	243416_at
236665_at	CCDC18
47550_at	LZTS1
236439_at	236439_at
228432_at	RAB3IP
1556166_x_at	LINC02575
232038_at	TBC1D32
225571_at	LIFR
1569886_a_at	GLB1L3
229657_at	THRB
227623_at	CACNA2D1
241399_at	TAFA2
210057_at	SMG1
203178_at	GATM
1558250_s_at	PUS7L
227510_x_at	227510_x_at
1557296_at	FLJ12825
222303_at	222303_at
1558747_at	SMCHD1
241383_at	ZNF385C
239002_at	ASPM
202627_s_at	SERPINE1
204796_at	EML1
235803_at	235803_at
219814_at	MBNL3
227685_at	TMF1
1553122_s_at	RBAK
209483_s_at	NSL1
242310_at	242310_at
205893_at	NLGN1
216555_at	PRR14L
1555935_s_at	HUNK
206224_at	CST1
231875_at	KIF21A
205569_at	LAMP3
228697_at	HINT3
223827_at	TNFRSF19
AFFX-BioB-5_at	AFFX-BioB-5_at
239233_at	CCDC88A
222344_at	222344_at
212940_at	COL6A1
228912_at	VIL1
203791_at	DMXL1
242753_x_at	AP1AR
210656_at	EED
222051_s_at	222051_s_at
33323_r_at	SFN
233202_at	233202_at
1557132_at	WDR17
228473_at	MSX1
227929_at	LIN7A
201340_s_at	ENC1
228623_at	228623_at
213496_at	PLPPR4
236128_at	ZNF91
215692_s_at	MPPED2
232636_at	SLITRK4
235845_at	SP5
206932_at	CH25H
235144_at	RASEF
210643_at	TNFSF11
211947_s_at	PRRC2C
210145_at	PLA2G4A
207080_s_at	PYY
231945_at	FILIP1
230387_at	230387_at
241801_at	PGAP1
224698_at	ESYT2
217523_at	CD44
239243_at	ZNF638
230356_at	NKX1-2
204948_s_at	FST
227174_at	WDR72
216319_at	216319_at
224275_at	ADGRV1
216563_at	ANKRD12
202847_at	PCK2
214131_at	TXLNGY
236750_at	236750_at
206002_at	ADGRG2
239486_at	REL
229775_s_at	AFDN
235764_at	PRDM5
222912_at	ARRB1
240570_at	PATJ
1553191_at	DST
212859_x_at	MT1E
225885_at	EEA1
219387_at	CCDC88A
224165_s_at	IQCH
228709_at	TPR
222953_at	GPR83
205132_at	ACTC1
209325_s_at	RGS16
228999_at	CHD2
212325_at	LIMCH1
202435_s_at	CYP1B1
212327_at	LIMCH1
229081_at	SLC25A13
242408_at	STYX
201693_s_at	EGR1
216550_x_at	ANKRD12
239552_at	VWDE
204750_s_at	DSC2
203998_s_at	SYT1
218280_x_at	218280_x_at
1554478_a_at	HEATR3
228692_at	PREX2
209560_s_at	DLK1
211538_s_at	HSPA2
227049_at	ZADH2
1561341_at	1561341_at
238735_at	238735_at
220184_at	NANOG
206622_at	TRH
222111_at	MINDY2
215321_at	RUNDC3B
229420_at	LINC02067
211456_x_at	MT1HL1
237192_at	LOC101927668
202274_at	ACTG2
213350_at	RPS11
227711_at	GTSF1
229885_at	RSF1
226570_at	ATP1B3
208861_s_at	ATRX
224848_at	CDK6
208860_s_at	ATRX
227892_at	PRKAA2
44783_s_at	HEY1
209457_at	DUSP5
227084_at	DTNA
206100_at	CPM
230332_at	ZCCHC7
204457_s_at	GAS1
205822_s_at	HMGCS1
230425_at	EPHB1
1553328_a_at	SLC18A2
211089_s_at	NEK3
222108_at	AMIGO2
219301_s_at	CNTNAP2
AFFX-r2-Ec-bioC-5_at	AFFX-r2-Ec-bioC-5_at
235146_at	TMCC3
235874_at	PRSS35
203849_s_at	KIF1A
216468_s_at	ZNF682
229010_at	CBL
217168_s_at	HERPUD1
204014_at	DUSP4
224480_s_at	GPAT3
238850_at	LINC00461
1554547_at	FAM13C
1552767_a_at	HS6ST2
242993_at	242993_at
39248_at	AQP3
227988_s_at	VPS13A
238458_at	MICU3
236723_at	236723_at
207008_at	CXCR2
227499_at	FZD3
235408_x_at	ZNF117
1553694_a_at	PIK3C2A
1552766_at	HS6ST2
222863_at	ZBTB10
205857_at	SLC18A2
33148_at	ZFR
243857_at	MORF4L2
230102_at	ETV5
228176_at	S1PR3
231947_at	MYCT1
239813_at	IQCH
205739_x_at	ZNF107
206669_at	GAD1
227701_at	CCDC186
235611_at	SREK1
239597_at	239597_at
226587_at	PWAR6
242774_at	SYNE2
208343_s_at	NR5A2
238687_x_at	ZNF770
240139_at	240139_at
210073_at	ST8SIA1
229552_at	HRK
206115_at	EGR3
204745_x_at	MT1G
214290_s_at	214290_s_at
AFFX-r2-Ec-bioB-M_at	AFFX-r2-Ec-bioB-M_at
235287_at	CDK6
230075_at	RAB39B
238453_at	FGFBP3
209735_at	ABCG2
209859_at	TRIM9
207754_at	RASSF8
217426_at	217426_at
206364_at	KIF14
1555412_at	FBXL21P
217300_at	217300_at
227152_at	RESF1
230569_at	CFAP97
229649_at	NRXN3
227978_s_at	ZADH2
242024_at	242024_at
213686_at	VPS13A
228658_at	MIAT
227148_at	PLEKHH2
233413_at	233413_at
208449_s_at	FGF8
213316_at	JCAD
223837_at	GULP1
1562701_at	ADAMTS16-DT
214499_s_at	BCLAF1
219302_s_at	CNTNAP2
214374_s_at	PPFIBP1
228377_at	KLHL14
241916_at	241916_at
210001_s_at	SOCS1
206701_x_at	EDNRB
203066_at	CHST15
227449_at	EPHA4
218175_at	CCDC92
209369_at	ANXA3
237187_at	HRK
227663_at	227663_at
223614_at	MMP16
1562226_at	VWDE
228740_at	ARMH4
209278_s_at	TFPI2
AFFX-HUMRGE/M10098_5_at	AFFX-HUMRGE/M10098_5_at
219463_at	LAMP5
232687_at	GPRIN3
227244_s_at	227244_s_at
242586_at	FSD1L
213810_s_at	213810_s_at
226810_at	OGFRL1
212177_at	PNISR
204897_at	PTGER4
227171_at	CCT4
227339_at	RGMB
226436_at	RASSF4
238661_at	MIR124-2HG
206337_at	CCR7
202936_s_at	SOX9
204011_at	SPRY2
213572_s_at	SERPINB1
224558_s_at	MALAT1
244774_at	PHACTR2
229085_at	LRRC3B
209006_s_at	RSRP1
206960_at	LPAR4
220623_s_at	TSGA10
205113_at	NEFM
203140_at	BCL6
201328_at	ETS2
1567457_at	RAC1
1566968_at	SPRY4-IT1
225626_at	PAG1
235693_at	235693_at
228321_s_at	NAA30
232000_at	TTC39B
236641_at	KIF14
AFFX-BioC-3_at	AFFX-BioC-3_at
230130_at	SLIT2
235850_at	FAM162A
222805_at	MANEA
206308_at	TRDMT1
235527_at	DLGAP1
243543_at	243543_at
208080_at	AURKA
215028_at	SEMA6A
216997_x_at	TLE4
228423_at	MAP9
242110_at	242110_at
230272_at	LINC00461
242733_at	242733_at
221703_at	BRIP1
207002_s_at	PLAGL1
229546_at	LRATD1
205825_at	PCSK1
239994_at	B3GALT5
236894_at	L1TD1
201300_s_at	PRNP
233555_s_at	SULF2
228080_at	LAYN
219984_s_at	PLAAT1
217208_s_at	DLG1
201631_s_at	IER3
201730_s_at	TPR
207574_s_at	GADD45B
210962_s_at	AKAP9
1553138_a_at	ANKLE1
219918_s_at	ASPM
1565436_s_at	KMT2A
233002_at	PPP4R4
221615_at	221615_at
1553269_at	ZNF718
210292_s_at	210292_s_at
215646_s_at	VCAN
202147_s_at	IFRD1
240105_at	240105_at
1554309_at	EIF4G3
224030_s_at	TCAF1
234032_at	234032_at
234103_at	KCNT2
1557029_at	HMMR-AS1
205888_s_at	JAKMIP2
219138_at	RPL14
209911_x_at	H2BC5
1559266_s_at	SKIDA1
238831_at	TMEM33
229525_at	229525_at
206018_at	FOXG1
229228_at	CREB5
224724_at	SULF2
1557217_a_at	FANCB
226847_at	FST
213145_at	FBXL14
227624_at	TET2
219754_at	RBM41
201427_s_at	SELENOP
238614_x_at	ZNF430
1552848_a_at	PTCHD1
228937_at	LACC1
201939_at	PLK2
211832_s_at	MDM2
229072_at	RAB30

## Sheet: Buspirone
227195_at	ZNF503
210587_at	INHBE
206424_at	CYP26A1
207480_s_at	MEIS2
1559280_a_at	APELA
242128_at	OTX2
205932_s_at	MSX1
214639_s_at	HOXA1
222760_at	ZNF703
244867_at	244867_at
223282_at	TSHZ1
235521_at	HOXA3
231666_at	PAX3
206552_s_at	TAC1
214079_at	DHRS2
213524_s_at	G0S2
230746_s_at	230746_s_at
AFFX-ThrX-M_at	AFFX-ThrX-M_at
221577_x_at	GDF15
230865_at	LIX1
213707_s_at	DLX5
AFFX-r2-Bs-lys-5_at	AFFX-r2-Bs-lys-5_at
AFFX-r2-Bs-thr-5_s_at	AFFX-r2-Bs-thr-5_s_at
AFFX-r2-Bs-lys-M_at	AFFX-r2-Bs-lys-M_at
AFFX-LysX-5_at	AFFX-LysX-5_at
239612_at	LOC100240734
AFFX-r2-Bs-phe-5_at	AFFX-r2-Bs-phe-5_at
231776_at	EOMES
AFFX-ThrX-5_at	AFFX-ThrX-5_at
40284_at	FOXA2
203934_at	KDR
206783_at	FGF4
AFFX-r2-Bs-lys-3_at	AFFX-r2-Bs-lys-3_at
211548_s_at	HPGD
219778_at	ZFPM2
213241_at	PLXNC1
205975_s_at	HOXD1
220281_at	SLC12A1
AFFX-PheX-5_at	AFFX-PheX-5_at
227198_at	AFF3
AFFX-r2-Bs-thr-M_s_at	AFFX-r2-Bs-thr-M_s_at
1557050_at	1557050_at
239468_at	MKX
AFFX-r2-Bs-phe-M_at	AFFX-r2-Bs-phe-M_at
228642_at	HOTAIRM1
225540_at	MAP2
229623_at	TMEM150C
AFFX-PheX-M_at	AFFX-PheX-M_at
AFFX-ThrX-3_at	AFFX-ThrX-3_at
243811_at	HOXB1
203913_s_at	HPGD
1557051_s_at	HOTAIRM1
206619_at	DKK4
231746_at	MIXL1
208553_at	H1-4
AFFX-LysX-M_at	AFFX-LysX-M_at
AFFX-LysX-3_at	AFFX-LysX-3_at
208891_at	DUSP6
206268_at	LEFTY1
AFFX-r2-Bs-thr-3_s_at	AFFX-r2-Bs-thr-3_s_at
228915_at	DACH1
203914_x_at	HPGD
230040_at	ADAMTS18
204602_at	DKK1
208892_s_at	DUSP6
204597_x_at	STC1
207558_s_at	PITX2
201012_at	ANXA1
215933_s_at	HHEX
204596_s_at	STC1
219764_at	FZD10
204273_at	EDNRB
220275_at	CUZD1
238763_at	RBM20
203603_s_at	ZEB2
228904_at	HOXB3
205472_s_at	DACH1
243610_at	CFAP95
213844_at	HOXA5
218145_at	TRIB3
206332_s_at	IFI16
244406_at	244406_at
237974_at	ABHD12B
208893_s_at	DUSP6
209292_at	ID4
208966_x_at	IFI16
208965_s_at	IFI16
202856_s_at	SLC16A3
AFFX-r2-Bs-phe-3_at	AFFX-r2-Bs-phe-3_at
206432_at	HAS2
236163_at	LIX1
204653_at	TFAP2A
205626_s_at	CALB1
1561101_at	JAKMIP2-AS1
1564413_at	LINC01356
204595_s_at	STC1
230493_at	SHISA2
204361_s_at	SKAP2
205471_s_at	DACH1
228656_at	PROX1
227404_s_at	EGR1
AFFX-r2-Bs-dap-5_at	AFFX-r2-Bs-dap-5_at
209803_s_at	PHLDA2
231731_at	OTX2
AFFX-DapX-5_at	AFFX-DapX-5_at
229485_x_at	SHISA3
220317_at	LRAT
36711_at	MAFF
AFFX-PheX-3_at	AFFX-PheX-3_at
216899_s_at	SKAP2
229073_at	PRTG
238592_at	238592_at
228333_at	ZEB2
AFFX-r2-Bs-dap-M_at	AFFX-r2-Bs-dap-M_at
203699_s_at	DIO2
229178_at	PRTG
AFFX-DapX-M_at	AFFX-DapX-M_at
241902_at	MKX
1553798_a_at	FBXL13
206935_at	PCDH8
1569023_a_at	LINC00458
204932_at	TNFRSF11B
206026_s_at	TNFAIP6
211549_s_at	HPGD
206373_at	ZIC1
220493_at	DMRT1
205625_s_at	CALB1
223283_s_at	TSHZ1
209101_at	CCN2
1559360_at	1559360_at
219270_at	CHAC1
1555788_a_at	TRIB3
217322_x_at	217322_x_at
210103_s_at	FOXA2
1556054_at	1556054_at
232238_at	ASPM
238727_at	238727_at
241060_x_at	241060_x_at
242344_at	GABRB2
242940_x_at	DLX6
228964_at	PRDM1
241803_s_at	241803_s_at
209598_at	PNMA2
211421_s_at	RET
224851_at	CDK6
204362_at	SKAP2
201694_s_at	EGR1
224833_at	ETS1
240815_at	240815_at
238447_at	RBMS3
204933_s_at	TNFRSF11B
205239_at	AREG
225639_at	SKAP2
241772_at	241772_at
AFFX-DapX-3_at	AFFX-DapX-3_at
226682_at	RORA
201464_x_at	JUN
1570515_a_at	FILIP1
203001_s_at	STMN2
229103_at	229103_at
209822_s_at	VLDLR
203083_at	THBS2
203504_s_at	ABCA1
235216_at	ESCO1
212543_at	CRYBG1
239520_at	239520_at
229376_at	PROX1
238623_at	238623_at
212977_at	ACKR3
235147_at	235147_at
228335_at	CLDN11
209875_s_at	SPP1
222484_s_at	CXCL14
1556348_at	HEATR1
202855_s_at	SLC16A3
238878_at	ARX
214834_at	PWAR5
215220_s_at	TPR
1562529_s_at	1562529_s_at
203789_s_at	SEMA3C
231202_at	ALDH1L2
218002_s_at	CXCL14
209291_at	ID4
230372_at	HAS2
202887_s_at	DDIT4
242193_at	MIR124-2HG
1562828_at	1562828_at
219949_at	LRRC2
207886_s_at	CALCR
217028_at	CXCR4
210170_at	PDLIM3
AFFX-r2-Bs-dap-3_at	AFFX-r2-Bs-dap-3_at
1553749_at	FAM76B
236896_at	ZIC1
214537_at	H1-3
224559_at	MALAT1
1556834_at	DSG2-AS1
206502_s_at	INSM1
1557129_a_at	FAM111B
243907_at	GREB1L
1555830_s_at	ESYT2
202035_s_at	SFRP1
227099_s_at	C11orf96
217383_at	PGK1
201110_s_at	THBS1
218435_at	DNAJC15
205547_s_at	TAGLN
232760_at	TEX15
203872_at	ACTA1
222283_at	ZNF480
242814_at	SERPINB9
226498_at	FLT1
237435_at	237435_at
231898_x_at	SOX2-OT
228640_at	PCDH7
213943_at	TWIST1
203788_s_at	SEMA3C
238419_at	PHLDB2
206907_at	TNFSF9
235004_at	RBM24
239812_s_at	IQCH
209610_s_at	SLC1A4
228716_at	THRB
209921_at	SLC7A11
1552982_a_at	FGF4
232127_at	CLCN5
241436_at	SCNN1G
204689_at	HHEX
203505_at	ABCA1
206588_at	DAZL
235593_at	ZEB2
227812_at	TNFRSF19
1552853_at	VWA5B1
206698_at	XK
209398_at	H1-2
231735_s_at	231735_s_at
204998_s_at	ATF5
207466_at	GAL
1554029_a_at	TTC37
1555829_at	ESYT2
242136_x_at	MGC70870
226069_at	PRICKLE1
212845_at	SAMD4A
233191_at	RUFY2
244396_at	G3BP1
237275_at	LINC00458
209383_at	DDIT3
227399_at	VGLL3
232191_at	ERVH48-1
238617_at	KIF26B
203349_s_at	ETV5
226435_at	PAPLN
33767_at	NEFH
228966_at	PANK2
236962_at	236962_at
236619_at	236619_at
230003_at	SLC16A7
226407_at	TPT1-AS1
214382_at	UNC93A
201650_at	KRT19
227760_at	IGFBPL1
231930_at	ELMOD1
201109_s_at	THBS1
201466_s_at	JUN
230137_at	SMIM43
1554576_a_at	ETV4
236551_at	ZNF311
210319_x_at	MSX2
228186_s_at	RSPO3
221841_s_at	KLF4
229944_at	OPRK1
217999_s_at	PHLDA1
220053_at	GDF3
208763_s_at	TSC22D3
206025_s_at	TNFAIP6
217967_s_at	NIBAN1
231923_at	TMEM150C
1553202_at	STOX1
203000_at	STMN2
230180_at	DDX17
202600_s_at	NRIP1
229795_at	229795_at
207818_s_at	HTR7
221796_at	NTRK2
1557122_s_at	GABRB2
1558212_at	VLDLR-AS1
204999_s_at	ATF5
244852_at	DSEL
212501_at	CEBPB
214633_at	SOX3
233819_s_at	LTN1
206336_at	CXCL6
226281_at	DNER
228547_at	NRXN1
220786_s_at	SLC38A4
206524_at	TBXT
226582_at	LINC02381
223541_at	HAS3
207455_at	P2RY1
204121_at	GADD45G
1557765_at	PURPL
231500_s_at	BOLA2
201465_s_at	JUN
217678_at	SLC7A11
202437_s_at	CYP1B1
211022_s_at	ATRX
1557267_s_at	GEN1
221433_at	FGF21
228601_at	HAGLR
223940_x_at	MALAT1
217561_at	CALCA
237885_at	SOX21-AS1
207345_at	FST
236471_at	NFE2L3
241703_at	RUNDC3B
204326_x_at	MT1X
221210_s_at	NPL
231925_at	P2RY1
207401_at	PROX1
212915_at	PDZRN3
206430_at	CDX1
209722_s_at	SERPINB9
1562528_at	1562528_at
230916_at	NODAL
240624_x_at	240624_x_at
206463_s_at	DHRS2
231042_s_at	231042_s_at
205442_at	MFAP3L
221029_s_at	WNT5B
1555724_s_at	TAGLN
204909_at	DDX6
226065_at	PRICKLE1
226933_s_at	ID4
240267_at	240267_at
215469_at	SLITRK5
207716_at	KRT38
209189_at	FOS
224227_s_at	BDP1
225842_at	PHLDA1
212843_at	NCAM1
241925_x_at	SLC16A7
213435_at	SATB2
225799_at	225799_at
205453_at	HOXB2
214046_at	FUT9
235567_at	RORA
205517_at	GATA4
223292_s_at	MRPS15
207457_s_at	LY6G6D
225975_at	PCDH18
239309_at	DLX6
225016_at	APCDD1
1555963_x_at	B3GNT7
203439_s_at	STC2
209172_s_at	CENPF
232523_at	MEGF10
209160_at	AKR1C3
224321_at	TMEFF2
206012_at	LEFTY2
224568_x_at	MALAT1
201860_s_at	PLAT
230559_x_at	FGD4
241652_x_at	LIN7A
226612_at	UBE2QL1
226830_x_at	CHASERR
208581_x_at	MT1X
237896_at	NODAL
205289_at	BMP2
1562484_at	MEIOC
212328_at	LIMCH1
1559214_at	FBXO22
241472_at	DMXL1
226898_s_at	SFPQ
229399_at	CCDC186
212099_at	RHOB
206456_at	GABRA5
1557227_s_at	TPR
209990_s_at	GABBR2
205348_s_at	DYNC1I1
221958_s_at	WLS
212614_at	ARID5B
216171_at	216171_at
213087_s_at	EEF1D
220197_at	ATP6V0A4
230472_at	IRX1
222150_s_at	GSAP
209930_s_at	NFE2
229782_at	RMST
242348_at	TAFA4
244688_at	244688_at
207957_s_at	PRKCB
230708_at	PRICKLE1
222161_at	NAALAD2
1560017_at	TMTC3
231235_at	NKTR
1555962_at	B3GNT7
213385_at	213385_at
228634_s_at	YBX3
223557_s_at	TMEFF2
205413_at	MPPED2
224847_at	CDK6
238962_at	ZNF681
228821_at	ST6GAL2
205830_at	CLGN
235570_at	RBMS3
203438_at	STC2
236517_at	MEGF10
217494_s_at	PTENP1
213425_at	WNT5A
213142_x_at	GSAP
206085_s_at	CTH
205080_at	RARB
242474_s_at	VMA21
221019_s_at	COLEC12
227558_at	CBX4
206119_at	BHMT
214090_at	PAWR
1558511_s_at	ESYT2
225667_s_at	LRATD1
209324_s_at	RGS16
221911_at	ETV1
214785_at	VPS13A
236513_at	PRELID2
242598_at	242598_at
235591_at	SSTR1
202599_s_at	NRIP1
204891_s_at	LCK
222027_at	NUCKS1
208937_s_at	ID1
216962_at	RPAIN
231534_at	CDK1
225136_at	PLEKHA2
201150_s_at	TIMP3
219454_at	EGFL6
232010_at	FSTL5
214041_x_at	RPL37A
204135_at	FILIP1L
218559_s_at	MAFB
206704_at	CLCN5
229498_at	MBNL3
205506_at	VIL1
228582_x_at	MALAT1
204712_at	WIF1
238852_at	PRRX1
205278_at	GAD1
236448_at	UNC5A
213479_at	NPTX2
225767_at	RNA45SN5
242765_at	MOBP
200878_at	EPAS1
1558678_s_at	MALAT1
208859_s_at	ATRX
205206_at	ANOS1
228749_at	ZDBF2
216098_s_at	216098_s_at
1552365_at	SCIN
233234_at	KCTD16
1556267_at	MYRFL
AFFX-BioB-3_at	AFFX-BioB-3_at
203562_at	FEZ1
229667_s_at	HOXB8
224699_s_at	ESYT2
204422_s_at	FGF2
231361_at	NLGN1
209470_s_at	GPM6A
210387_at	210387_at
218589_at	LPAR6
242918_at	NASP
204420_at	FOSL1
233078_at	API5
227487_s_at	SERPINE2
200799_at	200799_at
231079_at	NANOG
1561347_a_at	LOC101927166
241661_at	JMJD1C
235852_at	STON2
230904_at	FSD1L
221489_s_at	SPRY4
214640_at	UNC93A
227758_at	RERG
205290_s_at	BMP2
205046_at	CENPE
213659_at	ZNF75D
205627_at	CDA
212810_s_at	SLC1A4
228986_at	OSBPL8
210095_s_at	IGFBP3
228950_s_at	WLS
202431_s_at	MYC
202935_s_at	SOX9
1552368_at	CTCFL
200800_s_at	200800_s_at
217996_at	PHLDA1
230653_at	LOC105369228
222936_s_at	DESI2
220048_at	EDAR
205668_at	LY75
223422_s_at	ARHGAP24
206091_at	MATN3
215342_s_at	RABGAP1L
205992_s_at	IL15
207012_at	MMP16
1569287_at	LINC00458
217127_at	CTH
230469_at	RTKN2
236947_at	236947_at
225681_at	CTHRC1
206355_at	GNAL
1560271_at	1560271_at
207528_s_at	SLC7A11
225973_at	TAP2
242450_at	RGMB
205555_s_at	MSX2
226497_s_at	FLT1
228635_at	PCDH10
1552680_a_at	KNL1
213721_at	SOX2
214930_at	SLITRK5
232151_at	MACC1
212907_at	SLC30A1
236915_at	C4orf47
210479_s_at	RORA
217966_s_at	NIBAN1
223761_at	FGF19
201083_s_at	BCLAF1
AFFX-BioC-5_at	AFFX-BioC-5_at
226614_s_at	FAM167A
228530_at	MZT1
209684_at	RIN2
1559410_at	LINC02754
212185_x_at	MT2A
204567_s_at	ABCG1
219682_s_at	TBX3
227987_at	VPS13A
242008_at	AGTPBP1
206987_x_at	FGF18
243233_at	243233_at
204727_at	WDHD1
230156_x_at	CHASERR
223710_at	CCL26
223122_s_at	SFRP2
223537_s_at	WNT5B
225491_at	SLC1A2
204424_s_at	LMO3
214240_at	GAL
236266_at	RORA
203320_at	SH2B3
209469_at	GPM6A
228863_at	PCDH17
201963_at	ACSL1
227209_at	CNTN1
220065_at	TNMD
217465_at	NCKAP1
215145_s_at	CNTNAP2
1555436_a_at	AFF4
236105_at	ZBTB10
228949_at	WLS
202036_s_at	SFRP1
1553225_s_at	ZNF75D
1569472_s_at	TTC3
213722_at	SOX2
243835_at	ZDHHC21
AFFX-HUMRGE/M10098_3_at	AFFX-HUMRGE/M10098_3_at
242352_at	NIPBL
231841_s_at	JCAD
221683_s_at	CEP290
206387_at	CDX2
235798_at	TMEM170B
203910_at	ARHGAP29
202581_at	202581_at
238695_s_at	RAB39B
230836_at	ST8SIA4
217997_at	PHLDA1
211029_x_at	FGF18
203798_s_at	VSNL1
1552670_a_at	PPP1R3B
231867_at	TENM2
220360_at	THAP9
223374_s_at	B3GALNT1
1560019_at	DLGAP1-AS2
235846_at	235846_at
239913_at	SLC10A4
228181_at	SLC30A1
228598_at	DPP10
210282_at	ZMYM2
235645_at	ESCO1
241780_at	CDH11
227612_at	ELAVL3
206632_s_at	APOBEC3B
207659_s_at	MOBP
209459_s_at	ABAT
224216_at	224216_at
230939_at	MAILR
212257_s_at	SMARCA2
205386_s_at	MDM2
212909_at	LYPD1
223577_x_at	223577_x_at
219730_at	MED18
230030_at	HS6ST2
225786_at	HNRNPU
227394_at	NCAM1
213712_at	ELOVL2
210426_x_at	RORA
231606_at	CDX2
208530_s_at	RARB
1563357_at	TNF
215228_at	NHLH2
207781_s_at	ZNF711
202436_s_at	CYP1B1
1558404_at	LINC00622
208844_at	VDAC3
228262_at	MAP7D2
1567213_at	PNN
243000_at	CDK6
234331_s_at	LRATD1
222662_at	PPP1R3B
216218_s_at	PLCL2
228941_at	ALG10B
202037_s_at	SFRP1
227337_at	ANKRD37
1559470_at	D21S2088E
206461_x_at	MT1H
214313_s_at	EIF5B
AFFX-BioB-M_at	AFFX-BioB-M_at
206670_s_at	GAD1
239292_at	239292_at
223734_at	MGARP
213293_s_at	TRIM22
221558_s_at	LEF1
224259_at	WNT8A
236029_at	FAT3
231382_at	FGF18
219892_at	TM6SF1
230300_at	PSMA5
228885_at	MAMDC2
238013_at	PLEKHA2
205899_at	CCNA1
219300_s_at	CNTNAP2
235009_at	BOD1L1
209318_x_at	PLAGL1
240383_at	UBE2D3
226220_at	METTL9
204058_at	ME1
236420_s_at	ANO4
204890_s_at	LCK
236099_at	236099_at
223962_at	TTC29
205990_s_at	WNT5A
214071_at	GNAL
207368_at	HTR1D
230269_at	B3GALT5
238697_at	SMIM10L2A
228812_at	REL
1569607_s_at	1569607_s_at
236778_at	236778_at
201163_s_at	IGFBP7
210512_s_at	VEGFA
202149_at	NEDD9
227688_at	LRCH2
218656_s_at	LHFPL6
1555272_at	1555272_at
1558014_s_at	FAR1
213409_s_at	213409_s_at
229800_at	DCLK1
227759_at	PCSK9
226591_at	PWAR6
204451_at	FZD1
236439_at	236439_at
227971_at	NRK
217373_x_at	MDM2
228432_at	RAB3IP
229657_at	THRB
1556166_x_at	LINC02575
241399_at	TAFA2
243416_at	243416_at
236665_at	CCDC18
47550_at	LZTS1
235803_at	235803_at
1557296_at	FLJ12825
239002_at	ASPM
238441_at	PRKAA2
240865_at	240865_at
201567_s_at	GOLGA4
1569886_a_at	GLB1L3
203178_at	GATM
1553122_s_at	RBAK
239233_at	CCDC88A
202627_s_at	SERPINE1
210057_at	SMG1
205569_at	LAMP3
241383_at	ZNF385C
210656_at	EED
213094_at	ADGRG6
219814_at	MBNL3
227510_x_at	227510_x_at
222303_at	222303_at
204796_at	EML1
226834_at	CLMP
225571_at	LIFR
1558250_s_at	PUS7L
222344_at	222344_at
201340_s_at	ENC1
216555_at	PRR14L
209483_s_at	NSL1
1555935_s_at	HUNK
AFFX-BioB-5_at	AFFX-BioB-5_at
212940_at	COL6A1
232038_at	TBC1D32
242753_x_at	AP1AR
1557132_at	WDR17
223827_at	TNFRSF19
205893_at	NLGN1
222051_s_at	222051_s_at
228697_at	HINT3
227623_at	CACNA2D1
233202_at	233202_at
1558747_at	SMCHD1
206224_at	CST1
202435_s_at	CYP1B1
213496_at	PLPPR4
207080_s_at	PYY
242310_at	242310_at
228473_at	MSX1
215692_s_at	MPPED2
235845_at	SP5
211947_s_at	PRRC2C
226094_at	PIK3C2A
231945_at	FILIP1
242408_at	STYX
236128_at	ZNF91
227685_at	TMF1
230356_at	NKX1-2
210145_at	PLA2G4A
33323_r_at	SFN
210643_at	TNFSF11
206002_at	ADGRG2
206932_at	CH25H
239486_at	REL
204948_s_at	FST
202847_at	PCK2
216319_at	216319_at
232636_at	SLITRK4
224698_at	ESYT2
231875_at	KIF21A
224275_at	ADGRV1
229775_s_at	AFDN
236750_at	236750_at
1553191_at	DST
224165_s_at	IQCH
216563_at	ANKRD12
228912_at	VIL1
228623_at	228623_at
227929_at	LIN7A
212859_x_at	MT1E
218280_x_at	218280_x_at
203791_at	DMXL1
230387_at	230387_at
239243_at	ZNF638
201693_s_at	EGR1
240570_at	PATJ
214131_at	TXLNGY
216550_x_at	ANKRD12
209325_s_at	RGS16
1554478_a_at	HEATR3
204750_s_at	DSC2
229081_at	SLC25A13
219387_at	CCDC88A
212325_at	LIMCH1
212327_at	LIMCH1
222912_at	ARRB1
217523_at	CD44
228709_at	TPR
239552_at	VWDE
206622_at	TRH
209560_s_at	DLK1
225885_at	EEA1
222953_at	GPR83
235144_at	RASEF
241801_at	PGAP1
203998_s_at	SYT1
229420_at	LINC02067
215321_at	RUNDC3B
213350_at	RPS11
211456_x_at	MT1HL1
204457_s_at	GAS1
235764_at	PRDM5
226570_at	ATP1B3
1561341_at	1561341_at
220184_at	NANOG
211538_s_at	HSPA2
227711_at	GTSF1
227049_at	ZADH2
237192_at	LOC101927668
209457_at	DUSP5
228999_at	CHD2
44783_s_at	HEY1
224848_at	CDK6
33148_at	ZFR
204014_at	DUSP4
229010_at	CBL
219301_s_at	CNTNAP2
228692_at	PREX2
205132_at	ACTC1
227084_at	DTNA
230425_at	EPHB1
206100_at	CPM
227892_at	PRKAA2
227174_at	WDR72
AFFX-r2-Ec-bioC-5_at	AFFX-r2-Ec-bioC-5_at
1553328_a_at	SLC18A2
222108_at	AMIGO2
238735_at	238735_at
235146_at	TMCC3
203849_s_at	KIF1A
228176_at	S1PR3
235874_at	PRSS35
208861_s_at	ATRX
229885_at	RSF1
216468_s_at	ZNF682
224480_s_at	GPAT3
238850_at	LINC00461
230332_at	ZCCHC7
211089_s_at	NEK3
202274_at	ACTG2
217168_s_at	HERPUD1
205857_at	SLC18A2
1552767_a_at	HS6ST2
39248_at	AQP3
239813_at	IQCH
1552766_at	HS6ST2
243857_at	MORF4L2
222111_at	MINDY2
207008_at	CXCR2
238458_at	MICU3
208860_s_at	ATRX
230102_at	ETV5
206115_at	EGR3
1554547_at	FAM13C
209859_at	TRIM9
240139_at	240139_at
242993_at	242993_at
205822_s_at	HMGCS1
210073_at	ST8SIA1
206669_at	GAD1
207754_at	RASSF8
227988_s_at	VPS13A
235287_at	CDK6
214374_s_at	PPFIBP1
231947_at	MYCT1
204745_x_at	MT1G
242774_at	SYNE2
1555412_at	FBXL21P
239597_at	239597_at
222863_at	ZBTB10
217300_at	217300_at
AFFX-r2-Ec-bioB-M_at	AFFX-r2-Ec-bioB-M_at
208343_s_at	NR5A2
227449_at	EPHA4
238687_x_at	ZNF770
235408_x_at	ZNF117
230075_at	RAB39B
209735_at	ABCG2
229649_at	NRXN3
219302_s_at	CNTNAP2
228658_at	MIAT
233413_at	233413_at
236723_at	236723_at
223837_at	GULP1
227978_s_at	ZADH2
227701_at	CCDC186
210001_s_at	SOCS1
203066_at	CHST15
208449_s_at	FGF8
229552_at	HRK
235611_at	SREK1
218175_at	CCDC92
241916_at	241916_at
227152_at	RESF1
228377_at	KLHL14
217426_at	217426_at
227499_at	FZD3
230569_at	CFAP97
227148_at	PLEKHH2
204897_at	PTGER4
1562701_at	ADAMTS16-DT
242024_at	242024_at
219463_at	LAMP5
205739_x_at	ZNF107
226587_at	PWAR6
AFFX-HUMRGE/M10098_5_at	AFFX-HUMRGE/M10098_5_at
206701_x_at	EDNRB
223614_at	MMP16
209278_s_at	TFPI2
214290_s_at	214290_s_at
227339_at	RGMB
238661_at	MIR124-2HG
1562226_at	VWDE
205825_at	PCSK1
238453_at	FGFBP3
213810_s_at	213810_s_at
1553694_a_at	PIK3C2A
213316_at	JCAD
227244_s_at	227244_s_at
242586_at	FSD1L
227171_at	CCT4
202936_s_at	SOX9
1567457_at	RAC1
232687_at	GPRIN3
213686_at	VPS13A
226436_at	RASSF4
214499_s_at	BCLAF1
237187_at	HRK
204011_at	SPRY2
1566968_at	SPRY4-IT1
209369_at	ANXA3
235527_at	DLGAP1
206337_at	CCR7
209006_s_at	RSRP1
213572_s_at	SERPINB1
228740_at	ARMH4
219984_s_at	PLAAT1
1565436_s_at	KMT2A
205113_at	NEFM
AFFX-BioC-3_at	AFFX-BioC-3_at
228321_s_at	NAA30
230130_at	SLIT2
203140_at	BCL6
201328_at	ETS2
206960_at	LPAR4
208080_at	AURKA
229085_at	LRRC3B
225626_at	PAG1
1557029_at	HMMR-AS1
220623_s_at	TSGA10
242733_at	242733_at
229546_at	LRATD1
206364_at	KIF14
230272_at	LINC00461
206018_at	FOXG1
212177_at	PNISR
226810_at	OGFRL1
235850_at	FAM162A
216997_x_at	TLE4
207002_s_at	PLAGL1
233555_s_at	SULF2
228080_at	LAYN
224558_s_at	MALAT1
222805_at	MANEA
1553138_a_at	ANKLE1
236894_at	L1TD1
1557348_at	LOC105379362
227663_at	227663_at
206308_at	TRDMT1
239994_at	B3GALT5
217208_s_at	DLG1
201631_s_at	IER3
244774_at	PHACTR2
201300_s_at	PRNP
207574_s_at	GADD45B
1559266_s_at	SKIDA1
1554309_at	EIF4G3
242110_at	242110_at
215028_at	SEMA6A
202147_s_at	IFRD1
221615_at	221615_at
235693_at	235693_at
219138_at	RPL14
238614_x_at	ZNF430
233002_at	PPP4R4
209911_x_at	H2BC5
229525_at	229525_at
232000_at	TTC39B
224724_at	SULF2
226847_at	FST
221703_at	BRIP1
229228_at	CREB5
228423_at	MAP9
243543_at	243543_at
202481_at	DHRS3
210292_s_at	210292_s_at
212143_s_at	IGFBP3
232235_at	DSEL
224030_s_at	TCAF1
1552848_a_at	PTCHD1
234103_at	KCNT2
211832_s_at	MDM2
213145_at	FBXL14
205777_at	DUSP9
1557217_a_at	FANCB
210962_s_at	AKAP9
219918_s_at	ASPM
239680_at	WDR76
227985_at	MACC1-DT
205888_s_at	JAKMIP2
203700_s_at	DIO2
234032_at	234032_at
201939_at	PLK2
227624_at	TET2
201427_s_at	SELENOP
1558322_a_at	PAQR9

## Sheet: Famotidine
227195_at	ZNF503
210587_at	INHBE
1559280_a_at	APELA
206424_at	CYP26A1
207480_s_at	MEIS2
242128_at	OTX2
205932_s_at	MSX1
214639_s_at	HOXA1
222760_at	ZNF703
244867_at	244867_at
223282_at	TSHZ1
235521_at	HOXA3
214079_at	DHRS2
231666_at	PAX3
213524_s_at	G0S2
206552_s_at	TAC1
230746_s_at	230746_s_at
AFFX-ThrX-M_at	AFFX-ThrX-M_at
230865_at	LIX1
221577_x_at	GDF15
213707_s_at	DLX5
AFFX-r2-Bs-lys-5_at	AFFX-r2-Bs-lys-5_at
AFFX-r2-Bs-thr-5_s_at	AFFX-r2-Bs-thr-5_s_at
AFFX-r2-Bs-lys-M_at	AFFX-r2-Bs-lys-M_at
AFFX-LysX-5_at	AFFX-LysX-5_at
239612_at	LOC100240734
AFFX-r2-Bs-phe-5_at	AFFX-r2-Bs-phe-5_at
231776_at	EOMES
AFFX-ThrX-5_at	AFFX-ThrX-5_at
40284_at	FOXA2
203934_at	KDR
206783_at	FGF4
211548_s_at	HPGD
AFFX-r2-Bs-lys-3_at	AFFX-r2-Bs-lys-3_at
219778_at	ZFPM2
220281_at	SLC12A1
213241_at	PLXNC1
205975_s_at	HOXD1
AFFX-PheX-5_at	AFFX-PheX-5_at
227198_at	AFF3
239468_at	MKX
AFFX-r2-Bs-thr-M_s_at	AFFX-r2-Bs-thr-M_s_at
1557050_at	1557050_at
229623_at	TMEM150C
AFFX-r2-Bs-phe-M_at	AFFX-r2-Bs-phe-M_at
225540_at	MAP2
228642_at	HOTAIRM1
AFFX-PheX-M_at	AFFX-PheX-M_at
208553_at	H1-4
AFFX-ThrX-3_at	AFFX-ThrX-3_at
203913_s_at	HPGD
243811_at	HOXB1
1557051_s_at	HOTAIRM1
206268_at	LEFTY1
206619_at	DKK4
AFFX-LysX-M_at	AFFX-LysX-M_at
AFFX-LysX-3_at	AFFX-LysX-3_at
231746_at	MIXL1
208891_at	DUSP6
AFFX-r2-Bs-thr-3_s_at	AFFX-r2-Bs-thr-3_s_at
228915_at	DACH1
203914_x_at	HPGD
230040_at	ADAMTS18
207558_s_at	PITX2
204597_x_at	STC1
208892_s_at	DUSP6
204602_at	DKK1
201012_at	ANXA1
215933_s_at	HHEX
204596_s_at	STC1
204273_at	EDNRB
228904_at	HOXB3
220275_at	CUZD1
219764_at	FZD10
238763_at	RBM20
203603_s_at	ZEB2
205472_s_at	DACH1
218145_at	TRIB3
243610_at	CFAP95
213844_at	HOXA5
206332_s_at	IFI16
209292_at	ID4
208893_s_at	DUSP6
237974_at	ABHD12B
202856_s_at	SLC16A3
208965_s_at	IFI16
208966_x_at	IFI16
244406_at	244406_at
220317_at	LRAT
206432_at	HAS2
AFFX-r2-Bs-phe-3_at	AFFX-r2-Bs-phe-3_at
236163_at	LIX1
1561101_at	JAKMIP2-AS1
204653_at	TFAP2A
205626_s_at	CALB1
1564413_at	LINC01356
204595_s_at	STC1
205471_s_at	DACH1
230493_at	SHISA2
204361_s_at	SKAP2
227404_s_at	EGR1
228656_at	PROX1
AFFX-r2-Bs-dap-5_at	AFFX-r2-Bs-dap-5_at
209803_s_at	PHLDA2
231731_at	OTX2
AFFX-DapX-5_at	AFFX-DapX-5_at
36711_at	MAFF
229485_x_at	SHISA3
AFFX-PheX-3_at	AFFX-PheX-3_at
229073_at	PRTG
216899_s_at	SKAP2
238592_at	238592_at
206935_at	PCDH8
229178_at	PRTG
AFFX-r2-Bs-dap-M_at	AFFX-r2-Bs-dap-M_at
228333_at	ZEB2
241902_at	MKX
203699_s_at	DIO2
AFFX-DapX-M_at	AFFX-DapX-M_at
1553798_a_at	FBXL13
204932_at	TNFRSF11B
206026_s_at	TNFAIP6
220493_at	DMRT1
1569023_a_at	LINC00458
211549_s_at	HPGD
206373_at	ZIC1
1559360_at	1559360_at
219270_at	CHAC1
223283_s_at	TSHZ1
1555788_a_at	TRIB3
205625_s_at	CALB1
217322_x_at	217322_x_at
209101_at	CCN2
1556054_at	1556054_at
210103_s_at	FOXA2
241060_x_at	241060_x_at
232238_at	ASPM
242344_at	GABRB2
238727_at	238727_at
241803_s_at	241803_s_at
242940_x_at	DLX6
228964_at	PRDM1
209598_at	PNMA2
211421_s_at	RET
226682_at	RORA
204362_at	SKAP2
224851_at	CDK6
201694_s_at	EGR1
224833_at	ETS1
240815_at	240815_at
203001_s_at	STMN2
238447_at	RBMS3
205239_at	AREG
204933_s_at	TNFRSF11B
241772_at	241772_at
209822_s_at	VLDLR
225639_at	SKAP2
1570515_a_at	FILIP1
AFFX-DapX-3_at	AFFX-DapX-3_at
201464_x_at	JUN
229103_at	229103_at
203083_at	THBS2
203504_s_at	ABCA1
235216_at	ESCO1
212543_at	CRYBG1
238623_at	238623_at
229376_at	PROX1
239520_at	239520_at
228335_at	CLDN11
212977_at	ACKR3
1562529_s_at	1562529_s_at
235147_at	235147_at
202855_s_at	SLC16A3
209875_s_at	SPP1
222484_s_at	CXCL14
214834_at	PWAR5
238878_at	ARX
215220_s_at	TPR
230372_at	HAS2
209291_at	ID4
1556348_at	HEATR1
231202_at	ALDH1L2
203789_s_at	SEMA3C
202887_s_at	DDIT4
224559_at	MALAT1
1562828_at	1562828_at
217028_at	CXCR4
218002_s_at	CXCL14
219949_at	LRRC2
242193_at	MIR124-2HG
207886_s_at	CALCR
203872_at	ACTA1
210170_at	PDLIM3
214537_at	H1-3
AFFX-r2-Bs-dap-3_at	AFFX-r2-Bs-dap-3_at
206502_s_at	INSM1
236896_at	ZIC1
1553749_at	FAM76B
1556834_at	DSG2-AS1
205547_s_at	TAGLN
243907_at	GREB1L
202035_s_at	SFRP1
1557129_a_at	FAM111B
1555830_s_at	ESYT2
217383_at	PGK1
227099_s_at	C11orf96
201110_s_at	THBS1
218435_at	DNAJC15
232760_at	TEX15
242814_at	SERPINB9
209921_at	SLC7A11
222283_at	ZNF480
226498_at	FLT1
237435_at	237435_at
235004_at	RBM24
228716_at	THRB
228640_at	PCDH7
213943_at	TWIST1
231898_x_at	SOX2-OT
238419_at	PHLDB2
206907_at	TNFSF9
206588_at	DAZL
239812_s_at	IQCH
203788_s_at	SEMA3C
206698_at	XK
232127_at	CLCN5
241436_at	SCNN1G
1552982_a_at	FGF4
209610_s_at	SLC1A4
203505_at	ABCA1
204689_at	HHEX
1552853_at	VWA5B1
204998_s_at	ATF5
227812_at	TNFRSF19
1554029_a_at	TTC37
209398_at	H1-2
231735_s_at	231735_s_at
207466_at	GAL
235593_at	ZEB2
1555829_at	ESYT2
226069_at	PRICKLE1
212845_at	SAMD4A
244396_at	G3BP1
209383_at	DDIT3
227399_at	VGLL3
202437_s_at	CYP1B1
33767_at	NEFH
237275_at	LINC00458
233191_at	RUFY2
242136_x_at	MGC70870
226435_at	PAPLN
238617_at	KIF26B
203349_s_at	ETV5
232191_at	ERVH48-1
230003_at	SLC16A7
236619_at	236619_at
228966_at	PANK2
236962_at	236962_at
236551_at	ZNF311
227760_at	IGFBPL1
226407_at	TPT1-AS1
201650_at	KRT19
231930_at	ELMOD1
201109_s_at	THBS1
214382_at	UNC93A
201466_s_at	JUN
210319_x_at	MSX2
230137_at	SMIM43
221841_s_at	KLF4
1554576_a_at	ETV4
203000_at	STMN2
217999_s_at	PHLDA1
220053_at	GDF3
1553202_at	STOX1
229944_at	OPRK1
208763_s_at	TSC22D3
206025_s_at	TNFAIP6
217967_s_at	NIBAN1
231923_at	TMEM150C
217678_at	SLC7A11
228186_s_at	RSPO3
202600_s_at	NRIP1
230180_at	DDX17
229795_at	229795_at
1558212_at	VLDLR-AS1
207818_s_at	HTR7
204999_s_at	ATF5
1557122_s_at	GABRB2
226281_at	DNER
221796_at	NTRK2
212501_at	CEBPB
214633_at	SOX3
233819_s_at	LTN1
228547_at	NRXN1
206336_at	CXCL6
244852_at	DSEL
220786_s_at	SLC38A4
226582_at	LINC02381
1557765_at	PURPL
207455_at	P2RY1
206524_at	TBXT
1557267_s_at	GEN1
223541_at	HAS3
204121_at	GADD45G
231500_s_at	BOLA2
201465_s_at	JUN
221433_at	FGF21
211022_s_at	ATRX
223940_x_at	MALAT1
228601_at	HAGLR
221210_s_at	NPL
241703_at	RUNDC3B
217561_at	CALCA
237885_at	SOX21-AS1
1555724_s_at	TAGLN
207345_at	FST
207401_at	PROX1
212915_at	PDZRN3
204326_x_at	MT1X
236471_at	NFE2L3
1562528_at	1562528_at
209722_s_at	SERPINB9
206430_at	CDX1
205442_at	MFAP3L
231925_at	P2RY1
204909_at	DDX6
231042_s_at	231042_s_at
240624_x_at	240624_x_at
230916_at	NODAL
206463_s_at	DHRS2
226065_at	PRICKLE1
221029_s_at	WNT5B
240267_at	240267_at
215469_at	SLITRK5
226933_s_at	ID4
225842_at	PHLDA1
207716_at	KRT38
209189_at	FOS
209172_s_at	CENPF
214046_at	FUT9
224227_s_at	BDP1
225975_at	PCDH18
212843_at	NCAM1
241925_x_at	SLC16A7
235567_at	RORA
205289_at	BMP2
223292_s_at	MRPS15
207457_s_at	LY6G6D
213435_at	SATB2
205453_at	HOXB2
225799_at	225799_at
205517_at	GATA4
239309_at	DLX6
232523_at	MEGF10
1555963_x_at	B3GNT7
206012_at	LEFTY2
203439_s_at	STC2
224568_x_at	MALAT1
208937_s_at	ID1
225016_at	APCDD1
209160_at	AKR1C3
1557227_s_at	TPR
226830_x_at	CHASERR
224321_at	TMEFF2
201860_s_at	PLAT
230559_x_at	FGD4
226612_at	UBE2QL1
244688_at	244688_at
241652_x_at	LIN7A
208581_x_at	MT1X
1562484_at	MEIOC
213385_at	213385_at
237896_at	NODAL
1559214_at	FBXO22
229399_at	CCDC186
241472_at	DMXL1
212328_at	LIMCH1
209990_s_at	GABBR2
207957_s_at	PRKCB
226898_s_at	SFPQ
206456_at	GABRA5
221958_s_at	WLS
212099_at	RHOB
222150_s_at	GSAP
212614_at	ARID5B
222161_at	NAALAD2
216171_at	216171_at
213087_s_at	EEF1D
205348_s_at	DYNC1I1
230472_at	IRX1
220197_at	ATP6V0A4
229782_at	RMST
209930_s_at	NFE2
236513_at	PRELID2
242348_at	TAFA4
230708_at	PRICKLE1
1560017_at	TMTC3
231235_at	NKTR
213142_x_at	GSAP
1555962_at	B3GNT7
205506_at	VIL1
205830_at	CLGN
205413_at	MPPED2
235570_at	RBMS3
224847_at	CDK6
228634_s_at	YBX3
214785_at	VPS13A
238962_at	ZNF681
213425_at	WNT5A
228821_at	ST6GAL2
203438_at	STC2
223557_s_at	TMEFF2
236517_at	MEGF10
227558_at	CBX4
217494_s_at	PTENP1
206085_s_at	CTH
205080_at	RARB
214090_at	PAWR
221019_s_at	COLEC12
202599_s_at	NRIP1
206119_at	BHMT
225667_s_at	LRATD1
1558511_s_at	ESYT2
228582_x_at	MALAT1
235591_at	SSTR1
242598_at	242598_at
232010_at	FSTL5
204135_at	FILIP1L
221911_at	ETV1
216962_at	RPAIN
242474_s_at	VMA21
229498_at	MBNL3
204891_s_at	LCK
222027_at	NUCKS1
206704_at	CLCN5
231534_at	CDK1
225136_at	PLEKHA2
228749_at	ZDBF2
219454_at	EGFL6
201150_s_at	TIMP3
205206_at	ANOS1
209324_s_at	RGS16
205278_at	GAD1
210387_at	210387_at
214041_x_at	RPL37A
208859_s_at	ATRX
204712_at	WIF1
1558678_s_at	MALAT1
218559_s_at	MAFB
238852_at	PRRX1
213479_at	NPTX2
200878_at	EPAS1
205290_s_at	BMP2
216098_s_at	216098_s_at
AFFX-BioB-3_at	AFFX-BioB-3_at
236448_at	UNC5A
231361_at	NLGN1
1552365_at	SCIN
1561347_a_at	LOC101927166
204422_s_at	FGF2
225767_at	RNA45SN5
209470_s_at	GPM6A
242765_at	MOBP
224699_s_at	ESYT2
233078_at	API5
1556267_at	MYRFL
202436_s_at	CYP1B1
231079_at	NANOG
229667_s_at	HOXB8
233234_at	KCTD16
200799_at	200799_at
204420_at	FOSL1
203562_at	FEZ1
242918_at	NASP
227487_s_at	SERPINE2
218589_at	LPAR6
241661_at	JMJD1C
205627_at	CDA
205668_at	LY75
230904_at	FSD1L
228986_at	OSBPL8
213659_at	ZNF75D
227758_at	RERG
221489_s_at	SPRY4
235852_at	STON2
210479_s_at	RORA
230653_at	LOC105369228
205046_at	CENPE
207012_at	MMP16
200800_s_at	200800_s_at
228950_s_at	WLS
1552368_at	CTCFL
214640_at	UNC93A
202935_s_at	SOX9
212810_s_at	SLC1A4
202431_s_at	MYC
1552680_a_at	KNL1
210095_s_at	IGFBP3
217996_at	PHLDA1
215342_s_at	RABGAP1L
222936_s_at	DESI2
242450_at	RGMB
205992_s_at	IL15
220048_at	EDAR
1560271_at	1560271_at
223422_s_at	ARHGAP24
213721_at	SOX2
225681_at	CTHRC1
205555_s_at	MSX2
207528_s_at	SLC7A11
232151_at	MACC1
236947_at	236947_at
206355_at	GNAL
214930_at	SLITRK5
228635_at	PCDH10
206091_at	MATN3
226497_s_at	FLT1
217127_at	CTH
209684_at	RIN2
225973_at	TAP2
AFFX-BioC-5_at	AFFX-BioC-5_at
227987_at	VPS13A
223761_at	FGF19
219682_s_at	TBX3
212907_at	SLC30A1
242008_at	AGTPBP1
201083_s_at	BCLAF1
236915_at	C4orf47
1559410_at	LINC02754
228530_at	MZT1
204567_s_at	ABCG1
212185_x_at	MT2A
226614_s_at	FAM167A
230469_at	RTKN2
243233_at	243233_at
217966_s_at	NIBAN1
204727_at	WDHD1
1569287_at	LINC00458
203910_at	ARHGAP29
209469_at	GPM6A
230156_x_at	CHASERR
206987_x_at	FGF18
225491_at	SLC1A2
223122_s_at	SFRP2
204424_s_at	LMO3
236266_at	RORA
223710_at	CCL26
236105_at	ZBTB10
201963_at	ACSL1
230939_at	MAILR
213722_at	SOX2
243835_at	ZDHHC21
214240_at	GAL
202581_at	202581_at
203320_at	SH2B3
228863_at	PCDH17
227209_at	CNTN1
228949_at	WLS
231841_s_at	JCAD
217465_at	NCKAP1
223537_s_at	WNT5B
220065_at	TNMD
202435_s_at	CYP1B1
1555436_a_at	AFF4
228598_at	DPP10
1553225_s_at	ZNF75D
210426_x_at	RORA
242352_at	NIPBL
1569472_s_at	TTC3
202036_s_at	SFRP1
215145_s_at	CNTNAP2
203798_s_at	VSNL1
235798_at	TMEM170B
206387_at	CDX2
AFFX-HUMRGE/M10098_3_at	AFFX-HUMRGE/M10098_3_at
223374_s_at	B3GALNT1
235846_at	235846_at
238695_s_at	RAB39B
239913_at	SLC10A4
231867_at	TENM2
217997_at	PHLDA1
206632_s_at	APOBEC3B
228181_at	SLC30A1
230836_at	ST8SIA4
221683_s_at	CEP290
241780_at	CDH11
1552670_a_at	PPP1R3B
235645_at	ESCO1
211029_x_at	FGF18
1558404_at	LINC00622
210282_at	ZMYM2
212909_at	LYPD1
225786_at	HNRNPU
230030_at	HS6ST2
227612_at	ELAVL3
224216_at	224216_at
209459_s_at	ABAT
223577_x_at	223577_x_at
1560019_at	DLGAP1-AS2
205386_s_at	MDM2
207659_s_at	MOBP
212257_s_at	SMARCA2
228262_at	MAP7D2
219730_at	MED18
213712_at	ELOVL2
1563357_at	TNF
227394_at	NCAM1
220360_at	THAP9
208844_at	VDAC3
231606_at	CDX2
207781_s_at	ZNF711
208530_s_at	RARB
243000_at	CDK6
214313_s_at	EIF5B
215228_at	NHLH2
1567213_at	PNN
234331_s_at	LRATD1
206670_s_at	GAD1
227337_at	ANKRD37
222662_at	PPP1R3B
AFFX-BioB-M_at	AFFX-BioB-M_at
1559470_at	D21S2088E
228812_at	REL
228941_at	ALG10B
230300_at	PSMA5
202037_s_at	SFRP1
216218_s_at	PLCL2
236029_at	FAT3
206461_x_at	MT1H
223734_at	MGARP
239292_at	239292_at
219892_at	TM6SF1
213293_s_at	TRIM22
235009_at	BOD1L1
238697_at	SMIM10L2A
205899_at	CCNA1
221558_s_at	LEF1
228885_at	MAMDC2
236420_s_at	ANO4
240383_at	UBE2D3
204058_at	ME1
226220_at	METTL9
218656_s_at	LHFPL6
238013_at	PLEKHA2
231382_at	FGF18
1569607_s_at	1569607_s_at
230269_at	B3GALT5
226591_at	PWAR6
205990_s_at	WNT5A
207368_at	HTR1D
227688_at	LRCH2
236099_at	236099_at
219300_s_at	CNTNAP2
209318_x_at	PLAGL1
1558014_s_at	FAR1
214071_at	GNAL
204890_s_at	LCK
224259_at	WNT8A
238441_at	PRKAA2
201567_s_at	GOLGA4
204451_at	FZD1
201163_s_at	IGFBP7
229800_at	DCLK1
210512_s_at	VEGFA
227759_at	PCSK9
226834_at	CLMP
229657_at	THRB
223962_at	TTC29
236778_at	236778_at
213094_at	ADGRG6
1555272_at	1555272_at
202149_at	NEDD9
227971_at	NRK
217373_x_at	MDM2
213409_s_at	213409_s_at
228432_at	RAB3IP
225571_at	LIFR
236439_at	236439_at
1557132_at	WDR17
226094_at	PIK3C2A
210057_at	SMG1
243416_at	243416_at
1556166_x_at	LINC02575
1569886_a_at	GLB1L3
232038_at	TBC1D32
236665_at	CCDC18
240865_at	240865_at
203178_at	GATM
1553122_s_at	RBAK
241383_at	ZNF385C
202627_s_at	SERPINE1
227623_at	CACNA2D1
205893_at	NLGN1
205569_at	LAMP3
1557296_at	FLJ12825
227685_at	TMF1
241399_at	TAFA2
239002_at	ASPM
228912_at	VIL1
210656_at	EED
1558250_s_at	PUS7L
AFFX-BioB-5_at	AFFX-BioB-5_at
47550_at	LZTS1
204796_at	EML1
216555_at	PRR14L
227510_x_at	227510_x_at
209483_s_at	NSL1
201340_s_at	ENC1
1558747_at	SMCHD1
1555935_s_at	HUNK
222303_at	222303_at
242310_at	242310_at
219814_at	MBNL3
228697_at	HINT3
33323_r_at	SFN
212940_at	COL6A1
239233_at	CCDC88A
235803_at	235803_at
236128_at	ZNF91
231875_at	KIF21A
233202_at	233202_at
222051_s_at	222051_s_at
210145_at	PLA2G4A
215692_s_at	MPPED2
231945_at	FILIP1
228473_at	MSX1
203791_at	DMXL1
222344_at	222344_at
227174_at	WDR72
223827_at	TNFRSF19
227929_at	LIN7A
207080_s_at	PYY
232636_at	SLITRK4
213496_at	PLPPR4
235144_at	RASEF
211947_s_at	PRRC2C
206002_at	ADGRG2
235845_at	SP5
205132_at	ACTC1
228623_at	228623_at
210643_at	TNFSF11
206224_at	CST1
217523_at	CD44
206932_at	CH25H
228999_at	CHD2
202847_at	PCK2
224698_at	ESYT2
230356_at	NKX1-2
239486_at	REL
218280_x_at	218280_x_at
239243_at	ZNF638
204948_s_at	FST
1553191_at	DST
236750_at	236750_at
214131_at	TXLNGY
230387_at	230387_at
240570_at	PATJ
229775_s_at	AFDN
224165_s_at	IQCH
235764_at	PRDM5
242753_x_at	AP1AR
212859_x_at	MT1E
225885_at	EEA1
241801_at	PGAP1
219387_at	CCDC88A
242408_at	STYX
201693_s_at	EGR1
216319_at	216319_at
222912_at	ARRB1
216550_x_at	ANKRD12
224275_at	ADGRV1
216563_at	ANKRD12
222953_at	GPR83
227049_at	ZADH2
227892_at	PRKAA2
211089_s_at	NEK3
203998_s_at	SYT1
229081_at	SLC25A13
228709_at	TPR
239552_at	VWDE
1554478_a_at	HEATR3
202274_at	ACTG2
204457_s_at	GAS1
212327_at	LIMCH1
212325_at	LIMCH1
204750_s_at	DSC2
237192_at	LOC101927668
209560_s_at	DLK1
215321_at	RUNDC3B
211538_s_at	HSPA2
235874_at	PRSS35
206622_at	TRH
228692_at	PREX2
220184_at	NANOG
229420_at	LINC02067
211456_x_at	MT1HL1
227711_at	GTSF1
222111_at	MINDY2
209457_at	DUSP5
213350_at	RPS11
226570_at	ATP1B3
209325_s_at	RGS16
208861_s_at	ATRX
44783_s_at	HEY1
229010_at	CBL
208860_s_at	ATRX
229885_at	RSF1
AFFX-r2-Ec-bioC-5_at	AFFX-r2-Ec-bioC-5_at
224848_at	CDK6
1561341_at	1561341_at
206100_at	CPM
204014_at	DUSP4
230425_at	EPHB1
1552767_a_at	HS6ST2
238735_at	238735_at
205857_at	SLC18A2
230332_at	ZCCHC7
235146_at	TMCC3
227084_at	DTNA
219301_s_at	CNTNAP2
216468_s_at	ZNF682
33148_at	ZFR
1553328_a_at	SLC18A2
209859_at	TRIM9
228176_at	S1PR3
217168_s_at	HERPUD1
222108_at	AMIGO2
205822_s_at	HMGCS1
224480_s_at	GPAT3
203849_s_at	KIF1A
243857_at	MORF4L2
238850_at	LINC00461
39248_at	AQP3
1552766_at	HS6ST2
227988_s_at	VPS13A
238458_at	MICU3
206669_at	GAD1
242993_at	242993_at
206115_at	EGR3
1554547_at	FAM13C
239813_at	IQCH
228658_at	MIAT
222863_at	ZBTB10
209735_at	ABCG2
236723_at	236723_at
205739_x_at	ZNF107
235408_x_at	ZNF117
230102_at	ETV5
239597_at	239597_at
207008_at	CXCR2
235287_at	CDK6
1553694_a_at	PIK3C2A
238687_x_at	ZNF770
227701_at	CCDC186
240139_at	240139_at
AFFX-r2-Ec-bioB-M_at	AFFX-r2-Ec-bioB-M_at
231947_at	MYCT1
1555412_at	FBXL21P
242774_at	SYNE2
227499_at	FZD3
238453_at	FGFBP3
223614_at	MMP16
226587_at	PWAR6
208343_s_at	NR5A2
227978_s_at	ZADH2
205825_at	PCSK1
210073_at	ST8SIA1
204745_x_at	MT1G
214374_s_at	PPFIBP1
207754_at	RASSF8
230075_at	RAB39B
217300_at	217300_at
213316_at	JCAD
235611_at	SREK1
217426_at	217426_at
227148_at	PLEKHH2
227449_at	EPHA4
229649_at	NRXN3
206364_at	KIF14
203066_at	CHST15
209369_at	ANXA3
223837_at	GULP1
233413_at	233413_at
242586_at	FSD1L
219302_s_at	CNTNAP2
213686_at	VPS13A
208449_s_at	FGF8
242024_at	242024_at
218175_at	CCDC92
210001_s_at	SOCS1
232687_at	GPRIN3
241916_at	241916_at
230569_at	CFAP97
228377_at	KLHL14
227152_at	RESF1
226810_at	OGFRL1
227339_at	RGMB
1562701_at	ADAMTS16-DT
206701_x_at	EDNRB
229085_at	LRRC3B
219463_at	LAMP5
209278_s_at	TFPI2
227663_at	227663_at
AFFX-HUMRGE/M10098_5_at	AFFX-HUMRGE/M10098_5_at
1567457_at	RAC1
228740_at	ARMH4
202936_s_at	SOX9
214499_s_at	BCLAF1
204897_at	PTGER4
213810_s_at	213810_s_at
229552_at	HRK
227244_s_at	227244_s_at
206337_at	CCR7
235527_at	DLGAP1
219984_s_at	PLAAT1
212177_at	PNISR
AFFX-BioC-3_at	AFFX-BioC-3_at
1562226_at	VWDE
238661_at	MIR124-2HG
213572_s_at	SERPINB1
226436_at	RASSF4
227171_at	CCT4
209006_s_at	RSRP1
224558_s_at	MALAT1
205113_at	NEFM
228321_s_at	NAA30
1566968_at	SPRY4-IT1
235850_at	FAM162A
203140_at	BCL6
204011_at	SPRY2
214290_s_at	214290_s_at
201328_at	ETS2
1565436_s_at	KMT2A
236641_at	KIF14
206308_at	TRDMT1
244774_at	PHACTR2
220623_s_at	TSGA10
232000_at	TTC39B
208080_at	AURKA
237187_at	HRK
206018_at	FOXG1
206960_at	LPAR4
215028_at	SEMA6A
225626_at	PAG1
242733_at	242733_at
230130_at	SLIT2
235693_at	235693_at
233002_at	PPP4R4
239994_at	B3GALT5
230272_at	LINC00461
201631_s_at	IER3
222805_at	MANEA
236894_at	L1TD1
1557029_at	HMMR-AS1
216997_x_at	TLE4
233555_s_at	SULF2
242110_at	242110_at
238614_x_at	ZNF430
228423_at	MAP9
210292_s_at	210292_s_at
1553138_a_at	ANKLE1
217208_s_at	DLG1
1554309_at	EIF4G3
243543_at	243543_at
229546_at	LRATD1
207002_s_at	PLAGL1
1557348_at	LOC105379362
229525_at	229525_at
1559266_s_at	SKIDA1
201300_s_at	PRNP
201730_s_at	TPR
210962_s_at	AKAP9
209911_x_at	H2BC5
221615_at	221615_at
221703_at	BRIP1
202147_s_at	IFRD1
205888_s_at	JAKMIP2
229072_at	RAB30
224030_s_at	TCAF1
228937_at	LACC1
219138_at	RPL14
215646_s_at	VCAN
228080_at	LAYN
231040_at	RORB
219918_s_at	ASPM
224724_at	SULF2
207574_s_at	GADD45B
201939_at	PLK2
1553269_at	ZNF718
201427_s_at	SELENOP
238831_at	TMEM33
226847_at	FST
1557217_a_at	FANCB
213145_at	FBXL14
227985_at	MACC1-DT
234032_at	234032_at
212063_at	CD44
229228_at	CREB5
211832_s_at	MDM2
232235_at	DSEL

[truncated: 25 more sheets: Thalidomide, Isotretinoin, Paroxetine, Methorexate, Valproic_Acid, Atrovastatin, Levothyrox, L-Thyronine, Dextrometh, Ranitidine, TSA, Entinostat, MethylMerc, Lithium_Chloride, Sucralose, Retinol, DPH, Teriflunomide, Leflunomide, 5,5-Diphenylhydantoin …]
