# Supplementary material for: Classification of Developmental Toxicants in a Human iPSC Transcriptomics-Based Test
Source: Chem Res Toxicol. 2022 Apr 13;35(5):760–73. doi: 10.1021/acs.chemrestox.1c00392 (PMC9377669; doi:10.1021/acs.chemrestox.1c00392)
Supplement: Supplementary file 3 — tx1c00392_si_003.xlsx [file tx1c00392_si_003.xlsx]

## Sheet: Overlap (PS)
All PS - 1x						Downregulated PS - 1x						Upregulated PS 1x						All PS - 20x						Downregulated PS - 20x						Upregulated PS - 20x
ID	Symbol	HowOftenSPS	MeanLogFC			ID	Symbol	HowOftenSPS	MeanLogFC			ID	Symbol	HowOftenSPS	MeanLogFC			ID	Symbol	HowOftenSPS	MeanLogFC			ID	Symbol	HowOftenSPS	MeanLogFC			ID	Symbol	HowOftenSPS	MeanLogFC
230746_s_at	230746_s_at	17	1.91102507551129			228656_at	PROX1	15	2.03444844348734			212977_at	ACKR3	16	1.65013229314616			235521_at	HOXA3	15	1.97508684872429			228656_at	PROX1	12	1.98172422685968			1570515_a_at	FILIP1	11	2.01163584121321
202856_s_at	202856_s_at	16	1.7525447624788			240624_x_at	240624_x_at	15	1.90320669699671			230746_s_at	230746_s_at	15	1.86659429132976			230865_at	LIX1	15	1.9373308740639			240624_x_at	240624_x_at	12	1.69439181620985			212977_at	ACKR3	11	1.73880866725411
228904_at	HOXB3	16	1.69195553204204			207401_at	PROX1	15	1.3847384413466			243610_at	C9orf135	14	2.45852182050759			228656_at	PROX1	15	1.82154502838011			231746_at	MIXL1	10	2.47134818626607			209101_at	CCN2	10	2.55517078445389
212977_at	ACKR3	16	1.65013229314616			206619_at	DKK4	13	2.14370525747067			202856_s_at	202856_s_at	14	1.80512389285878			243811_at	HOXB1	14	1.75501232567521			1569023_a_at	LINC00458	10	1.96385314075002			243610_at	C9orf135	10	2.39056564825523
243811_at	HOXB1	16	1.61818907831202			228904_at	HOXB3	13	1.74354084574198			205626_s_at	CALB1	12	2.19123353502183			242128_at	OTX2	13	2.36941462780318			228904_at	HOXB3	10	1.87793012854653			AFFX-BioB-3_at	AFFX-BioB-3_at	10	1.60695756392351
207401_at	PROX1	16	1.37330840953266			206524_at	TBXT	13	1.66950077913728			204653_at	TFAP2A	12	2.02442732212146			213707_s_at	DLX5	13	2.08461435048677			220493_at	DMRT1	10	1.82731150885407			AFFX-BioB-M_at	AFFX-BioB-M_at	10	1.49475562609803
210587_at	INHBE	15	2.42227069463182			220493_at	DMRT1	12	1.66466081249927			204596_s_at	STC1	12	1.64541489754003			213524_s_at	G0S2	13	2.05801596514933			225016_at	APCDD1	10	1.63855486389523			AFFX-BioB-5_at	AFFX-BioB-5_at	10	1.49154876226024
228656_at	PROX1	15	2.03444844348734			215933_s_at	HHEX	11	2.05716432561879			1561101_at	JAKMIP2-AS1	12	1.64289011392268			220275_at	CUZD1	13	1.93736759948396			231776_at	EOMES	9	2.4062349089265			AFFX-BioDn-5_at	AFFX-BioDn-5_at	10	1.45637703698026
240624_x_at	240624_x_at	15	1.90320669699671			204602_at	DKK1	11	1.92754826822611			230865_at	LIX1	11	2.23104965603872			203934_at	KDR	13	1.85935624567116			215933_s_at	HHEX	9	2.26289557120734			AFFX-BioC-3_at	AFFX-BioC-3_at	10	1.44311714912667
204273_at	EDNRB	15	1.8566009278237			220317_at	LRAT	11	1.64184351095852			205625_s_at	CALB1	11	2.08572921758976			208553_at	H1-4	13	1.79174383468861			207558_s_at	PITX2	9	2.0272562942363			AFFX-r2-Ec-bioC-5_at	AFFX-r2-Ec-bioC-5_at	10	1.39224177772865
1561101_at	JAKMIP2-AS1	15	1.70677290491154			231746_at	MIXL1	10	2.43541776231734			204273_at	EDNRB	11	1.9182450029091			1561101_at	JAKMIP2-AS1	13	1.76555248691652			206619_at	DKK4	9	1.99120836573138			AFFX-r2-Ec-bioB-M_at	AFFX-r2-Ec-bioB-M_at	10	1.36647334868803
243610_at	C9orf135	14	2.45852182050759			208891_at	DUSP6	10	2.16957439404498			1570515_a_at	FILIP1	11	1.8691567949523			212977_at	ACKR3	13	1.70102803677773			229376_at	PROX1	9	1.9262623587748			AFFX-r2-Ec-bioB-5_at	AFFX-r2-Ec-bioB-5_at	10	1.33001881130545
206619_at	DKK4	14	2.0697929137229			208892_s_at	DUSP6	10	2.1661339925197			226498_at	FLT1	11	1.75842282457316			240624_x_at	240624_x_at	13	1.67756918652189			227760_at	IGFBPL1	9	1.78567447668212			AFFX-r2-Ec-bioC-3_at	AFFX-r2-Ec-bioC-3_at	10	1.31608934338265
206268_at	LEFTY1	14	1.92863078501435			208893_s_at	DUSP6	10	1.985883150034			213142_x_at	GSAP	11	1.73169267150048			239520_at	239520_at	13	1.56357280597258			206524_at	TBXT	9	1.72728138099007			AFFX-BioDn-3_at	AFFX-BioDn-3_at	10	1.2737069921972
206783_at	FGF4	14	1.82783681629052			206783_at	FGF4	10	1.8807562388516			204597_x_at	STC1	11	1.66472849396647			214639_s_at	HOXA1	12	2.37349490484682			207466_at	GAL	9	1.6910846828452			AFFX-r2-Ec-bioD-5_at	AFFX-r2-Ec-bioD-5_at	10	1.26599341832026
204596_s_at	STC1	14	1.66574357082385			221489_s_at	SPRY4	10	1.50348994020454			227099_s_at	C11orf96	11	1.66209224992012			207558_s_at	PITX2	12	1.95925424627871			229795_at	229795_at	9	1.68893424253048			1559280_a_at	APELA	9	2.97539783850185
209822_s_at	VLDLR	14	1.49262256076452			223541_at	HAS3	9	1.94091276055404			233234_at	KCTD16	11	1.62936186074308			220493_at	DMRT1	12	1.87896279775547			226614_s_at	FAM167A	9	1.47888815324814			206935_at	PCDH8	9	2.36928035181908
205547_s_at	TAGLN	14	1.4438901774872			203349_s_at	ETV5	9	1.85072517676458			203562_at	FEZ1	11	1.6033997092695			228904_at	HOXB3	12	1.78873138707047			1557122_s_at	GABRB2	9	1.43009977822497			230865_at	LIX1	9	2.16333618828795
235521_at	HOXA3	13	2.12559600971597			1554576_a_at	ETV4	9	1.73996198363538			231452_at	PLAAT5	11	1.50315110630793			203083_at	THBS2	12	1.67166114871945			40284_at	FOXA2	8	2.81817435120616			204653_at	TFAP2A	9	2.12931043897552
205626_s_at	CALB1	13	2.10477547817534			207466_at	GAL	9	1.72904812148852			238687_x_at	ZNF770	11	1.32580816453745			227195_at	ZNF503	11	3.29204460475529			204602_at	DKK1	8	2.48403000784573			203872_at	ACTA1	9	1.929651243232
204597_x_at	STC1	13	1.72913787936595			229795_at	229795_at	9	1.54059263872141			1559280_a_at	APELA	10	2.90752507801998			207480_s_at	MEIS2	11	2.72077582673223			206783_at	FGF4	8	2.30308860309802			205626_s_at	CALB1	9	1.9291548092699
220317_at	LRAT	13	1.6806897459624			243811_at	HOXB1	9	1.52252036387832			213707_s_at	DLX5	10	2.34551786749694			230746_s_at	230746_s_at	11	2.51881050172822			206268_at	LEFTY1	8	1.95075732048151			227084_at	DTNA	9	1.67652464971671
206524_at	TBXT	13	1.66950077913728			1556054_at	1556054_at	9	1.46088380862026			203913_s_at	HPGD	10	2.28704994271312			215933_s_at	HHEX	11	2.19673969018869			204689_at	HHEX	8	1.84189377214497			AFFX-BioC-5_at	AFFX-BioC-5_at	9	1.61939877481665
211421_s_at	RET	13	1.58795546015847			210656_at	EED	9	1.36962946074902			203699_s_at	DIO2	10	2.18719434968914			204597_x_at	STC1	11	2.13153695863949			231925_at	231925_at	8	1.55055756165577			243000_at	CDK6	9	1.59862589164503
209598_at	PNMA2	13	1.49700651976206			221029_s_at	WNT5B	8	1.96492204112576			222150_s_at	GSAP	10	1.85130017894283			206619_at	DKK4	11	2.02177053243326			228697_at	HINT3	8	1.21748779529194			AFFX-r2-Ec-bioD-3_at	AFFX-r2-Ec-bioD-3_at	9	1.2097737331369
1556054_at	1556054_at	13	1.44303688885554			202974_at	MPP1	8	1.56340622162346			243907_at	GREB1L	10	1.82243222407906			1570515_a_at	FILIP1	11	2.01163584121321			242128_at	OTX2	7	2.90016321539675			227195_at	ZNF503	8	3.83023282718315
1559280_a_at	APELA	12	2.99800082729234			232235_at	DSEL	8	1.5141809720076			1559360_at	1559360_at	10	1.69262297481148			204653_at	TFAP2A	11	1.98318566119268			210103_s_at	FOXA2	7	2.25383577960056			207480_s_at	MEIS2	8	3.21162823247053
205932_s_at	MSX1	12	2.67561978482048			230130_at	SLIT2	8	1.36264470053911			231050_at	PLAAT5	10	1.6836509116672			236163_at	LIX1	11	1.86947406817493			208891_at	DUSP6	7	2.19285827280302			214639_s_at	HOXA1	8	2.59300925050289
213707_s_at	DLX5	12	2.2136317248534			209006_s_at	209006_s_at	8	1.28632093869055			228716_at	THRB	10	1.62284400185995			229376_at	PROX1	11	1.82534617323335			208892_s_at	DUSP6	7	2.09607642515225			238763_at	RBM20	8	2.55171730112885
203913_s_at	HPGD	12	2.18128367773232			219764_at	FZD10	7	2.32652871440136			235004_at	RBM24	10	1.55950445772862			1559360_at	1559360_at	11	1.65939312118357			213524_s_at	G0S2	7	2.05369350343211			213707_s_at	DLX5	8	2.53687279924231
230865_at	LIX1	12	2.16494462593169			206268_at	LEFTY1	7	2.03723806507475			205547_s_at	TAGLN	10	1.55765122110089			211421_s_at	RET	11	1.6284659118876			235521_at	HOXA3	7	1.78648036907091			229623_at	TMEM150C	8	2.42466711269687
203934_at	KDR	12	2.12871970953011			227404_s_at	EGR1	7	1.69486274883757			235723_at	BNC2	10	1.48879696264919			222484_s_at	CXCL14	11	1.62091023189932			243811_at	HOXB1	7	1.68388096732285			211548_s_at	HPGD	8	2.41465621199874
204653_at	TFAP2A	12	2.02442732212146			209822_s_at	VLDLR	7	1.5924180329603			236915_at	C4orf47	10	1.3865007025991			229795_at	229795_at	11	1.59493903641002			204932_at	TNFRSF11B	7	1.64074545770098			235521_at	HOXA3	8	2.14011751842099
215933_s_at	HHEX	12	2.01154607509349			220048_at	EDAR	7	1.46195045496001			1555724_s_at	TAGLN	10	1.36202361498737			204273_at	EDNRB	11	1.54541716805848			237435_at	237435_at	7	1.63406501343665			238592_at	238592_at	8	2.1315111227012
220281_at	SLC12A1	12	1.90556830254178			201694_s_at	EGR1	7	1.46179183720621			226834_at	CLMP	10	1.27111823881317			210587_at	INHBE	10	2.77485810054512			244852_at	DSEL	7	1.48260114189031			228964_at	PRDM1	8	2.09064427361729
226498_at	FLT1	12	1.72146736732081			1559470_at	D21S2088E	7	1.34718024015612			211548_s_at	HPGD	9	2.56816111184083			205932_s_at	MSX1	10	2.70423190004159			207455_at	P2RY1	7	1.47837487192445			227099_s_at	C11orf96	8	2.03605881849357
1559360_at	1559360_at	12	1.69714291713588			222760_at	ZNF703	7	1.33727025797146			203914_x_at	HPGD	9	2.3225967605865			206552_s_at	TAC1	10	2.56137508461118			205295_at	CKMT2	7	1.42323279449241			224851_at	CDK6	8	2.01307831891
220493_at	DMRT1	12	1.66466081249927			228697_at	HINT3	7	1.26160270290445			206026_s_at	TNFAIP6	9	1.98281815184037			209101_at	CCN2	10	2.55517078445389			235874_at	PRSS35	7	1.41512895802646			217028_at	CXCR4	8	1.93799863521967
227099_s_at	C11orf96	12	1.64062057557973			213524_s_at	G0S2	6	2.18652750890278			213943_at	TWIST1	9	1.95679167757207			231746_at	MIXL1	10	2.47134818626607			210587_at	INHBE	6	3.13942158904638			226498_at	FLT1	8	1.8309849809056
203083_at	THBS2	12	1.59882269099136			235521_at	HOXA3	6	2.01961543830501			206025_s_at	TNFAIP6	9	1.73780178618574			243610_at	C9orf135	10	2.39056564825523			229103_at	229103_at	6	2.31986401377269			205547_s_at	TAGLN	8	1.76861978951442
226435_at	PAPLN	12	1.52799838131019			224559_at	MALAT1	6	2.00837434305878			205471_s_at	DACH1	9	1.72715212566665			204602_at	DKK1	10	2.32692573325732			238623_at	238623_at	6	2.31459061893505			221796_at	NTRK2	8	1.75512031816135
229795_at	229795_at	12	1.47684139361403			229667_s_at	HOXB8	6	1.94952106271032			205413_at	MPPED2	9	1.67222857386156			211548_s_at	HPGD	10	2.22846178530615			208893_s_at	DUSP6	6	2.30246295357453			1559360_at	1559360_at	8	1.73537751015908
1555724_s_at	TAGLN	12	1.31336722957319			242344_at	GABRB2	6	1.63140888732727			204595_s_at	STC1	9	1.66673454594275			206783_at	FGF4	10	2.16337237709435			203934_at	KDR	6	2.25045943676544			232127_at	CLCN5	8	1.66004657752743
203438_at	STC2	12	1.2180108674359			205289_at	BMP2	6	1.60463054096615			203872_at	ACTA1	9	1.64809857499332			203913_s_at	HPGD	10	2.13646870688396			242344_at	GABRB2	6	2.09160933992884			203562_at	FEZ1	8	1.65397794622035
227195_at	ZNF503	11	3.28574981954704			213844_at	HOXA5	6	1.54968588214239			238697_at	SMIM10L2A	9	1.62826011313852			203603_s_at	ZEB2	10	2.06970360151414			1552982_a_at	FGF4	6	2.06342931262614			200897_s_at	PALLD	8	1.49761676729899
214639_s_at	HOXA1	11	2.84482666051283			204779_s_at	HOXB7	6	1.49251495738691			236517_at	MEGF10	9	1.61563463587144			204595_s_at	STC1	10	2.03898216822615			232191_at	ERVH48-1	6	2.02891257448159			229225_at	NRP2	8	1.31767175425296
242128_at	OTX2	11	2.57271937167954			205290_s_at	BMP2	6	1.48132711313521			232523_at	MEGF10	9	1.61430585316487			208891_at	DUSP6	10	2.02043848435374			219764_at	FZD10	6	1.93965852523868			231666_at	PAX3	7	3.01947068433477
222760_at	ZNF703	11	2.39037622702598			237435_at	237435_at	6	1.4711451165093			215342_s_at	RABGAP1L	9	1.55471151837918			208893_s_at	DUSP6	10	1.96866056588162			224559_at	MALAT1	6	1.88919720512659			221577_x_at	GDF15	7	2.92654699173943
208891_at	DUSP6	11	2.10306345834972			219869_s_at	SLC39A8	6	1.42321758519858			AFFX-BioC-5_at	AFFX-BioC-5_at	9	1.52635498765273			1569023_a_at	LINC00458	10	1.96385314075002			207886_s_at	CALCR	6	1.87438656704164			205932_s_at	MSX1	7	2.89542337312404
213524_s_at	G0S2	11	2.0938611344742			235555_at	235555_at	6	1.41269399154979			AFFX-BioB-3_at	AFFX-BioB-3_at	9	1.52232407989877			208892_s_at	DUSP6	10	1.92952543984591			235216_at	ESCO1	6	1.85998288909444			230746_s_at	230746_s_at	7	2.70249792585176
1557050_at	HOTAIRM1	11	2.08986174032006			1557122_s_at	GABRB2	6	1.32261182664161			226497_s_at	FLT1	9	1.49651547961657			218145_at	TRIB3	10	1.9070912858105			1554576_a_at	ETV4	6	1.78917124964584			213241_at	PLXNC1	7	2.61869024041293
208892_s_at	DUSP6	11	2.08664722775852			231606_at	231606_at	6	1.31950473109051			223710_at	CCL26	9	1.45968111211273			239468_at	MKX	10	1.88694781757131			204909_at	DDX6	6	1.67145266670647			201464_x_at	JUN	7	2.5201489393117
205625_s_at	CALB1	11	2.08572921758976			1557945_at	TCTE3	6	1.26995114574102			AFFX-BioB-M_at	AFFX-BioB-M_at	9	1.41141388826922			203872_at	ACTA1	10	1.85555826878618			229485_x_at	SHISA3	6	1.64986841598882			203913_s_at	HPGD	7	2.44583085173519
208553_at	H1-4	11	1.96036846532012			216973_s_at	HOXB7	6	1.20295103129668			AFFX-BioB-5_at	AFFX-BioB-5_at	9	1.41038746509976			220317_at	LRAT	10	1.75969218549812			204933_s_at	TNFRSF11B	6	1.6261635996233			206552_s_at	TAC1	7	2.43529553975822
207558_s_at	PITX2	11	1.93480170131692			214132_at	ATP5F1C	6	1.17572594205759			AFFX-BioDn-5_at	AFFX-BioDn-5_at	9	1.38681956723741			1562529_s_at	1562529_s_at	10	1.72264976002937			220048_at	EDAR	6	1.53536993197931			201465_s_at	JUN	7	2.39072757801234
204602_at	DKK1	11	1.92754826822611			205932_s_at	MSX1	5	2.22293840491541			AFFX-BioC-3_at	AFFX-BioC-3_at	9	1.3577838306632			206524_at	TBXT	10	1.71838038509624			232235_at	DSEL	6	1.46037708352987			212543_at	CRYBG1	7	2.35296587732889
219764_at	FZD10	11	1.9259973894847			1557050_at	HOTAIRM1	5	2.21033477945351			203395_s_at	HES1	9	1.31375936428127			204932_at	TNFRSF11B	10	1.69895378826858			238661_at	MIR124-2HG	6	1.45371335912646			213943_at	TWIST1	7	2.34622591656366
1570515_a_at	FILIP1	11	1.8691567949523			1552982_a_at	FGF4	5	2.1789867248348			AFFX-r2-Ec-bioB-M_at	AFFX-r2-Ec-bioB-M_at	9	1.30076298767967			226498_at	FLT1	10	1.69775477400604			208553_at	H1-4	6	1.41575942061489			206907_at	TNFSF9	7	2.29170170189812
236163_at	LIX1	11	1.86783481011895			218435_at	DNAJC15	5	2.04718955131718			AFFX-r2-Ec-bioC-5_at	AFFX-r2-Ec-bioC-5_at	9	1.29322948725817			237435_at	237435_at	10	1.67964928154018			1559410_at	1559410_at	6	1.36268000644716			206026_s_at	TNFAIP6	7	2.15280925476986
205471_s_at	DACH1	11	1.81429803323553			220281_at	SLC12A1	5	1.8355054221315			AFFX-r2-Ec-bioB-5_at	AFFX-r2-Ec-bioB-5_at	9	1.25518347374853			242193_at	MIR124-2HG	10	1.6615362394033			214586_at	GPR37	6	1.36114082850741			208553_at	H1-4	7	2.11401618960893
204595_s_at	STC1	11	1.74027285141089			227195_at	ZNF503	5	1.69527007482258			AFFX-r2-Ec-bioC-3_at	AFFX-r2-Ec-bioC-3_at	9	1.23145694755839			242814_at	SERPINB9	10	1.66051406313209			226452_at	PDK1	6	1.34882085950077			228642_at	HOTAIRM1	7	2.06662731813976
213142_x_at	GSAP	11	1.73169267150048			218589_at	LPAR6	5	1.66201705894167			AFFX-r2-Ec-bioD-5_at	AFFX-r2-Ec-bioD-5_at	9	1.21375794956285			225016_at	APCDD1	10	1.63855486389523			207652_s_at	CMKLR1	6	1.33673898346467			205625_s_at	CALB1	7	2.04959709366565
233234_at	KCTD16	11	1.62936186074308			242193_at	MIR124-2HG	5	1.65423132942266			AFFX-BioDn-3_at	AFFX-BioDn-3_at	9	1.19793432499881			AFFX-BioB-3_at	AFFX-BioB-3_at	10	1.60695756392351			1569607_s_at	1569607_s_at	6	1.25913132118777			228716_at	THRB	7	2.043507562673
203562_at	FEZ1	11	1.6033997092695			AFFX-HUMRGE/M10098_3_at	AFFX-HUMRGE/M10098_3_at	5	1.63123436862787			AFFX-r2-Ec-bioD-3_at	AFFX-r2-Ec-bioD-3_at	9	1.13294603655906			AFFX-BioB-M_at	AFFX-BioB-M_at	10	1.49475562609803			1555436_a_at	AFF4	6	1.23171241887796			204597_x_at	STC1	7	2.03138303526308
227404_s_at	EGR1	11	1.58960770032709			205295_at	CKMT2	5	1.58265616850352			208553_at	H1-4	8	2.17488154937549			AFFX-BioB-5_at	AFFX-BioB-5_at	10	1.49154876226024			223915_at	BCOR	6	1.21891495590646			201289_at	CCN1	7	1.9750171974689
222484_s_at	CXCL14	11	1.58651551843967			235874_at	PRSS35	5	1.55069001676739			236163_at	LIX1	8	2.05360704694259			231898_x_at	SOX2-OT	10	1.45933353304773			209006_s_at	209006_s_at	6	1.13574823716893			206373_at	ZIC1	7	1.91389775100803
231452_at	PLAAT5	11	1.50315110630793			241060_x_at	241060_x_at	5	1.44190620572937			210587_at	INHBE	8	2.0333166062166			AFFX-BioDn-5_at	AFFX-BioDn-5_at	10	1.45637703698026			223541_at	HAS3	5	2.21245279507678			235004_at	RBM24	7	1.8811770857621
242814_at	SERPINB9	11	1.4919686824102			1569607_s_at	1569607_s_at	5	1.29185348952733			236896_at	ZIC1	8	1.99866709323146			AFFX-BioC-3_at	AFFX-BioC-3_at	10	1.44311714912667			203349_s_at	ETV5	5	2.1954304532332			205555_s_at	MSX2	7	1.83831404892671
221841_s_at	KLF4	11	1.47703387665816			239233_at	CCDC88A	5	1.23503094535587			221796_at	NTRK2	8	1.98013640744323			1557122_s_at	GABRB2	10	1.40258136844182			242814_at	SERPINB9	5	1.94175001538324			243811_at	HOXB1	7	1.82614368402758
242344_at	GABRB2	11	1.42498969487013			235217_at	LINC01004	5	1.22922600062843			238878_at	ARX	8	1.95555613209456			209722_s_at	SERPINB9	10	1.39931827777668			229667_s_at	HOXB8	5	1.93284786930375			1562529_s_at	1562529_s_at	7	1.81595984177829
231841_s_at	JCAD	11	1.33264871225069			238501_at	238501_at	5	1.05034976093199			239812_s_at	IQCH	8	1.85349520803547			226435_at	PAPLN	10	1.39575945976097			209598_at	PNMA2	5	1.92772535411689			226682_at	RORA	7	1.80704480973238
238687_x_at	ZNF770	11	1.32580816453745			229485_x_at	SHISA3	4	2.41157841782724			209101_at	CCN2	8	1.85003062694936			AFFX-r2-Ec-bioC-5_at	AFFX-r2-Ec-bioC-5_at	10	1.39224177772865			209930_s_at	NFE2	5	1.78250681215363			227347_x_at	HES4	7	1.67634293846922
1557122_s_at	GABRB2	11	1.2586780006814			232238_at	ASPM	4	1.82464603576758			238592_at	238592_at	8	1.82590886688342			AFFX-r2-Ec-bioB-M_at	AFFX-r2-Ec-bioB-M_at	10	1.36647334868803			222283_at	ZNF480	5	1.77128183699787			229657_at	THRB	7	1.62315910218916
231746_at	MIXL1	10	2.43541776231734			202149_at	NEDD9	4	1.7618535274703			217028_at	CXCR4	8	1.76953420421862			1557129_a_at	FAM111B	10	1.351323516444			1555829_at	ESYT2	5	1.71947347508254			1556348_at	HEATR1	7	1.58885091903411
228642_at	HOTAIRM1	10	2.37955608794275			201012_at	ANXA1	4	1.75875733525821			214633_at	SOX3	8	1.61808467369903			AFFX-r2-Ec-bioB-5_at	AFFX-r2-Ec-bioB-5_at	10	1.33001881130545			230180_at	DDX17	5	1.67976454596842			204273_at	EDNRB	7	1.58498140927614
206552_s_at	TAC1	10	2.27752046366004			236619_at	236619_at	4	1.57071327537532			202887_s_at	DDIT4	8	1.60665543011675			AFFX-r2-Ec-bioC-3_at	AFFX-r2-Ec-bioC-3_at	10	1.31608934338265			209822_s_at	VLDLR	5	1.67039416731289			222150_s_at	GSAP	7	1.55725912032216
203914_x_at	HPGD	10	2.23450355025893			205046_at	CENPE	4	1.56413936968065			209722_s_at	SERPINB9	8	1.56320323645434			AFFX-BioDn-3_at	AFFX-BioDn-3_at	10	1.2737069921972			220317_at	LRAT	5	1.65634803731174			213142_x_at	GSAP	7	1.54262288761269
203699_s_at	DIO2	10	2.18719434968914			230904_at	FSD1L	4	1.542007442724			206091_at	MATN3	8	1.53352719758517			AFFX-r2-Ec-bioD-5_at	AFFX-r2-Ec-bioD-5_at	10	1.26599341832026			230908_at	TACR1	5	1.65570686184448			1561101_at	JAKMIP2-AS1	7	1.53043698204059
213844_at	HOXA5	10	2.10704677725209			1556336_at	1556336_at	4	1.54194022271364			242814_at	SERPINB9	8	1.47640045407861			1559280_a_at	APELA	9	2.97539783850185			226407_at	226407_at	5	1.64599383799692			203934_at	KDR	7	1.52412493901893
206935_at	PCDH8	10	2.10676279986932			222283_at	ZNF480	4	1.51069886021335			231867_at	TENM2	8	1.47037296465255			221577_x_at	GDF15	9	2.71796107217503			228821_at	ST6GAL2	5	1.62623913191024			202912_at	ADM	7	1.41907633604693
239468_at	MKX	10	2.04608069909511			242753_x_at	AP1AR	4	1.42190321068758			226435_at	PAPLN	8	1.44193924560817			222760_at	ZNF703	9	2.60748643157843			238419_at	PHLDB2	5	1.60680712332994			238687_x_at	ZNF770	7	1.31217981175055
208893_s_at	DUSP6	10	1.985883150034			241897_at	241897_at	4	1.31696918785948			204933_s_at	TNFRSF11B	8	1.43572750609894			231776_at	EOMES	9	2.4062349089265			207457_s_at	207457_s_at	5	1.59554382260575			1562828_at	1562828_at	7	1.30816443839943
235147_at	235147_at	10	1.94375128985824			214079_at	DHRS2	4	1.31252745489207			228875_at	FAM162B	8	1.42445470427897			206935_at	PCDH8	9	2.36928035181908			1555830_s_at	ESYT2	5	1.58298857460202			AFFX-r2-Ec-bioB-3_at	AFFX-r2-Ec-bioB-3_at	7	1.30535637126242
213943_at	TWIST1	10	1.91211042591936			228582_x_at	MALAT1	4	1.3114215215467			231841_s_at	JCAD	8	1.3202112623429			205975_s_at	HOXD1	9	2.28522208353355			242918_at	NASP	5	1.57140236866454			239503_at	MIR1915HG	7	1.23915869817321
222150_s_at	GSAP	10	1.85130017894283			228455_at	228455_at	4	1.30670377423498			209392_at	ENPP2	8	1.28947928203516			201464_x_at	JUN	9	2.21319165801811			229121_at	CMKLR1	5	1.56578548966627			230560_at	STXBP6	7	1.2287653535674
243907_at	GREB1L	10	1.82243222407906			243835_at	ZDHHC21	4	1.30430318162606			203394_s_at	HES1	8	1.2350573325476			203914_x_at	HPGD	9	2.15703445856584			209723_at	SERPINB9	5	1.56171007429285			223282_at	TSHZ1	6	3.44304824839318
207466_at	GAL	10	1.72669940867085			223422_s_at	ARHGAP24	4	1.28857601363211			239503_at	MIR1915HG	8	1.16980999022239			213844_at	HOXA5	9	2.09929949190568			222912_at	ARRB1	5	1.52372160818146			225540_at	MAP2	6	2.89174028741893
1554576_a_at	ETV4	10	1.69797392919411			205235_s_at	KIF20B	4	1.28736502240981			206935_at	PCDH8	7	2.45294699042779			238592_at	238592_at	9	2.09865290674939			1558511_s_at	ESYT2	5	1.51996529317355			203914_x_at	HPGD	6	2.5709360220036
231050_at	PLAAT5	10	1.6836509116672			231735_s_at	MALAT1	4	1.27914931364469			242940_x_at	DLX6	7	2.07209879038775			227099_s_at	C11orf96	9	2.07156873095117			240104_at	240104_at	5	1.4900595789083			201466_s_at	JUN	6	2.50436766848019
230493_at	SHISA2	10	1.67139045659515			205975_s_at	HOXD1	4	1.24618624128326			228915_at	DACH1	7	2.03885758128743			228333_at	ZEB2	9	2.05147951150945			1558212_at	1558212_at	5	1.46038152355489			209803_s_at	PHLDA2	6	2.45054986500581
214633_at	SOX3	10	1.65820377910029			1555935_s_at	HUNK	4	1.24555261111259			206552_s_at	TAC1	7	2.00345415908017			237974_at	237974_at	9	2.04937892747426			209535_s_at	209535_s_at	5	1.45812413539924			211549_s_at	HPGD	6	2.38270578915044
231500_s_at	BOLA2	10	1.65444470588377			1553106_at	C5orf24	4	1.19498600826188			220281_at	SLC12A1	7	1.95561321712055			230493_at	SHISA2	9	2.01553086106939			224699_s_at	ESYT2	5	1.44136100901961			210170_at	PDLIM3	6	2.32477760275369
213435_at	SATB2	10	1.62984699616687			223079_s_at	GLS	4	1.19289736665161			216171_at	216171_at	7	1.83146178778353			36711_at	MAFF	9	1.99505665251401			213844_at	HOXA5	5	1.43219783921894			236163_at	LIX1	6	2.20756875352418
228716_at	THRB	10	1.62284400185995			205547_s_at	TAGLN	4	1.15948756845299			206268_at	LEFTY1	7	1.82002350495396			227404_s_at	EGR1	9	1.98984005865422			210656_at	EED	5	1.429195647825			1557051_s_at	HOTAIRM1	6	2.14462128754501
203872_at	ACTA1	10	1.61798095402788			220115_s_at	CDH10	4	1.14512167642431			243811_at	HOXB1	7	1.74119171115536			228915_at	DACH1	9	1.95879033073909			47550_at	LZTS1	5	1.42022304931703			202856_s_at	202856_s_at	6	2.13270100081989
205413_at	MPPED2	10	1.60983210858421			208506_at	H3C7	4	1.12452556259893			228885_at	MAMDC2	7	1.69236517298028			228642_at	HOTAIRM1	9	1.9575216053308			1563357_at	1563357_at	5	1.40804340559837			210764_s_at	CCN1	6	2.13113253739607
204933_s_at	TNFRSF11B	10	1.60386375963781			229800_at	DCLK1	4	1.10323933325762			205506_at	VIL1	7	1.69014227345463			205626_s_at	CALB1	9	1.9291548092699			235852_at	STON2	5	1.40049146337725			204595_s_at	STC1	6	2.09092044445774
214079_at	DHRS2	10	1.56096816196091			204739_at	CENPC	4	1.08971826117631			239292_at	239292_at	7	1.65331265981695			231731_at	OTX2	9	1.92184033686165			218145_at	TRIB3	5	1.38573288798806			239812_s_at	IQCH	6	2.01899771329613
235004_at	RBM24	10	1.55950445772862			232395_x_at	AGBL3	4	1.08574044245711			228598_at	DPP10	7	1.59336169568384			201694_s_at	EGR1	9	1.90932819844112			226464_at	DIPK2A	5	1.38441970807235			228915_at	DACH1	6	1.99768839824379
221489_s_at	SPRY4	10	1.50348994020454			207236_at	ZNF345	4	1.07859265788511			240267_at	240267_at	7	1.57349895453761			206268_at	LEFTY1	9	1.90381126756216			235555_at	235555_at	5	1.35420383185603			228601_at	HAGLR	6	1.93134097761641
231898_x_at	SOX2-OT	10	1.49566091128356			214639_s_at	HOXA1	3	3.68767152352678			1556348_at	HEATR1	7	1.56399043232609			218435_at	DNAJC15	9	1.9032167890023			228186_s_at	RSPO3	5	1.28892527518967			213479_at	NPTX2	6	1.8824855142636
219270_at	CHAC1	10	1.49290549655955			1557051_s_at	HOTAIRM1	3	3.60249453477262			203700_s_at	DIO2	7	1.53690195807194			1555788_a_at	TRIB3	9	1.8870963788388			216555_at	PRR14L	5	1.27015625645038			236099_at	236099_at	6	1.86161503958064
235723_at	BNC2	10	1.48879696264919			228642_at	HOTAIRM1	3	3.44083549992335			218656_s_at	LHFPL6	7	1.52667144886841			204689_at	HHEX	9	1.86935552185398			204118_at	CD48	5	1.26668960489077			205386_s_at	MDM2	6	1.78822494519127
205206_at	ANOS1	10	1.43799732564046			221558_s_at	LEF1	3	2.82749008401759			241772_at	241772_at	7	1.48723038552789			205472_s_at	DACH1	9	1.86461113563108			230156_x_at	LINC01578	5	1.24720424439905			210073_at	ST8SIA1	6	1.78760160005519
220053_at	GDF3	10	1.42677618875283			227812_at	TNFRSF19	3	2.66295311978527			205668_at	LY75	7	1.48390201640682			202856_s_at	202856_s_at	9	1.86411631256509			237107_at	PRKRA	5	1.16041739625691			1555724_s_at	TAGLN	6	1.77387039206534
208937_s_at	ID1	10	1.40790439287951			206387_at	CDX2	3	2.278009645384			215228_at	NHLH2	7	1.46027921208866			227760_at	IGFBPL1	9	1.78567447668212			212107_s_at	DHX9	5	1.09356894256635			230425_at	EPHB1	6	1.7695697379177
236915_at	C4orf47	10	1.3865007025991			206430_at	CDX1	3	2.01565190889647			210479_s_at	RORA	7	1.45703777473075			219764_at	FZD10	9	1.76774392559611			229178_at	PRTG	4	2.08727192600144			223654_s_at	CELF4	6	1.76425154003739
205627_at	CDA	10	1.32570529830483			222869_s_at	ELAC1	3	1.68056905642536			204932_at	TNFRSF11B	7	1.45259026425527			209598_at	PNMA2	9	1.7621594939037			221489_s_at	SPRY4	4	1.9605004180955			241772_at	241772_at	6	1.76144191489951
226834_at	CLMP	10	1.27111823881317			229481_at	NKD1	3	1.64212073923963			205206_at	ANOS1	7	1.44965165785897			235004_at	RBM24	9	1.75225427837451			214639_s_at	HOXA1	4	1.93446621353469			204953_at	SNAP91	6	1.7552951251772
211548_s_at	HPGD	9	2.56816111184083			223827_at	TNFRSF19	3	1.58108954829987			231898_x_at	SOX2-OT	7	1.43759207497335			218002_s_at	CXCL14	9	1.73517635264032			227997_at	IL17RD	4	1.93020199577231			242128_at	OTX2	6	1.75020794227736
1557051_s_at	HOTAIRM1	9	2.53887466185091			242814_at	SERPINB9	3	1.53348395796111			221841_s_at	KLF4	7	1.4241978960897			204933_s_at	TNFRSF11B	9	1.72648604464438			1566968_at	SPRY4-IT1	4	1.87216270551039			228080_at	LAYN	6	1.74433509244539
205975_s_at	HOXD1	9	2.31373447846275			225786_at	225786_at	3	1.43772789702575			213982_s_at	RABGAP1L	7	1.41933498401875			235593_at	ZEB2	9	1.72490386724341			229073_at	PRTG	4	1.81633043689744			201939_at	PLK2	6	1.74384937740967
228915_at	DACH1	9	2.08230187533413			216550_x_at	ANKRD12	3	1.42587163527768			1570153_at	CCDC169	7	1.41720310759303			206373_at	ZIC1	9	1.72335547613784			201694_s_at	EGR1	4	1.81154034355521			235567_at	RORA	6	1.72628739592031
231731_at	OTX2	9	1.98319429065622			203788_s_at	SEMA3C	3	1.42187983517226			209822_s_at	VLDLR	7	1.39282708856874			221796_at	NTRK2	9	1.71376551368663			227404_s_at	EGR1	4	1.80527169060887			205506_at	VIL1	6	1.72465362152306
206026_s_at	TNFAIP6	9	1.98281815184037			238661_at	MIR124-2HG	3	1.39093995572299			1553191_at	DST	7	1.38711890492135			219949_at	LRRC2	9	1.71250843795798			220054_at	IL23A	4	1.70680686980801			239468_at	MKX	6	1.70642299692893
220275_at	CUZD1	9	1.97138982209466			208553_at	H1-4	3	1.38833357450581			228280_at	ZC3HAV1L	7	1.38134208436802			207466_at	GAL	9	1.6910846828452			231735_s_at	MALAT1	4	1.61078507759144			209324_s_at	RGS16	6	1.70169688359021
223541_at	HAS3	9	1.94091276055404			206960_at	LPAR4	3	1.3629105872298			227929_at	LIN7A	7	1.37736952212431			205547_s_at	TAGLN	9	1.68666221572276			219869_s_at	SLC39A8	4	1.59570569701913			235798_at	TMEM170B	6	1.69655161985671
205472_s_at	DACH1	9	1.91678004806556			224216_at	224216_at	3	1.35316426503779			204529_s_at	TOX	7	1.33324646047472			203562_at	FEZ1	9	1.67954704747648			202149_at	NEDD9	4	1.53635191130047			221841_s_at	KLF4	6	1.67098760544352
203349_s_at	ETV5	9	1.85072517676458			212107_s_at	DHX9	3	1.35115121823861			1552897_a_at	KCNG3	7	1.32621972061177			227084_at	DTNA	9	1.67652464971671			233819_s_at	LTN1	4	1.52306242084869			231945_at	FILIP1	6	1.64992144313376
239812_s_at	IQCH	9	1.81028401869905			205472_s_at	DACH1	3	1.33454058069075			235850_at	FAM162A	7	1.31415545018474			235216_at	ESCO1	9	1.62657742053921			242352_at	NIPBL	4	1.51516282904892			222484_s_at	CXCL14	6	1.64368960643584
218145_at	TRIB3	9	1.79320227074127			201083_s_at	BCLAF1	3	1.33067636818256			228658_at	MIAT	7	1.30723855610454			AFFX-BioC-5_at	AFFX-BioC-5_at	9	1.61939877481665			237305_at	237305_at	4	1.47583696632387			216236_s_at	216236_s_at	6	1.62812971704899
238592_at	238592_at	9	1.7665771339697			215469_at	SLITRK5	3	1.29590566618504			223940_x_at	MALAT1	7	1.29449259961575			209324_s_at	RGS16	9	1.60168266438358			223235_s_at	SMOC2	4	1.45191574962104			231867_at	TENM2	6	1.60082883104025
217028_at	CXCR4	9	1.76366476004896			201008_s_at	TXNIP	3	1.28617893393963			227339_at	RGMB	7	1.28446888156897			243000_at	CDK6	9	1.59862589164503			222760_at	ZNF703	4	1.43262174204401			231947_at	MYCT1	6	1.59373633518592
204932_at	TNFRSF11B	9	1.74722183868721			1559214_at	FBXO22	3	1.27504688838396			1553873_at	KLHL34	7	1.27747092438627			232127_at	CLCN5	9	1.59508606529093			209722_s_at	SERPINB9	4	1.41210813579262			228912_at	VIL1	6	1.5878276736811
206025_s_at	TNFAIP6	9	1.73780178618574			214046_at	FUT9	3	1.25177351923034			224568_x_at	MALAT1	7	1.24434007058635			1554576_a_at	ETV4	9	1.57977685819398			217878_s_at	CDC27	4	1.40365122526952			209369_at	ANXA3	6	1.57783968456352
1556348_at	HEATR1	9	1.64620821268704			239552_at	VWDE	3	1.23686065398859			236180_at	236180_at	7	1.23847893827583			221841_s_at	KLF4	9	1.54160273586581			214374_s_at	PPFIBP1	4	1.37918767274372			212909_at	LYPD1	6	1.57560214014711
238697_at	SMIM10L2A	9	1.62826011313852			215170_s_at	CEP152	3	1.21811166160075			203438_at	STC2	7	1.23126176580517			209610_s_at	SLC1A4	9	1.53620591043121			235645_at	ESCO1	4	1.36931241664036			1557765_at	PURPL	6	1.53737651404146
236517_at	MEGF10	9	1.61563463587144			216504_s_at	SLC39A8	3	1.20789333130335			206322_at	SYN3	7	1.22630926774631			207401_at	PROX1	9	1.51190250740884			1553106_at	C5orf24	4	1.36240164443492			201147_s_at	TIMP3	6	1.51321959781598
232523_at	MEGF10	9	1.61430585316487			223400_s_at	PBRM1	3	1.18364783172107			AFFX-r2-Ec-bioB-3_at	AFFX-r2-Ec-bioB-3_at	7	1.16283740829941			226614_s_at	FAM167A	9	1.47888815324814			204779_s_at	HOXB7	4	1.33953805012115			210426_x_at	RORA	6	1.50661554370872
218002_s_at	CXCL14	9	1.61285601577511			242528_at	HOXA-AS2	3	1.18293419497206			206373_at	ZIC1	6	2.21111560332173			220048_at	EDAR	9	1.45726413163133			224259_at	WNT8A	4	1.32672381881162			223940_x_at	MALAT1	6	1.50555521998456
240267_at	240267_at	9	1.5797733077439			238614_x_at	ZNF430	3	1.17864285659278			235147_at	235147_at	6	2.1706725295072			225975_at	PCDH18	9	1.45520060131988			1555788_a_at	TRIB3	4	1.32478475840435			214834_at	PWAR5	6	1.49659753367177
215342_s_at	RABGAP1L	9	1.55471151837918			215071_s_at	H2AC6	3	1.17659535701589			230493_at	SHISA2	6	1.8776521086775			1562828_at	1562828_at	9	1.38343560794942			205870_at	BDKRB2	4	1.31511760115828			206091_at	MATN3	6	1.47993290742752
241772_at	241772_at	9	1.55016210096853			200800_s_at	200800_s_at	3	1.15473221391375			213425_at	WNT5A	6	1.80808164157896			238419_at	PHLDB2	9	1.37518685647478			1557129_a_at	FAM111B	4	1.30038452169233			215935_at	215935_at	6	1.44218552966449
202887_s_at	DDIT4	9	1.54897444150245			221606_s_at	HMGN5	3	1.14513625813184			203934_at	KDR	6	1.80627121624893			1569607_s_at	1569607_s_at	9	1.36495326367746			228479_at	SOAT1	4	1.29166003624582			202497_x_at	SLC2A3	6	1.41847329644123
AFFX-BioC-5_at	AFFX-BioC-5_at	9	1.52635498765273			202581_at	202581_at	3	1.13464661796398			214537_at	H1-3	6	1.73801214379162			227487_s_at	SERPINE2	9	1.33749358479698			207887_s_at	CALCR	4	1.25425414780035			210001_s_at	SOCS1	6	1.41075395196106
209722_s_at	SERPINB9	9	1.52536982094393			235611_at	SREK1	3	1.13242831262176			214079_at	DHRS2	6	1.72659530000681			1560017_at	TMTC3	9	1.30034494258929			216504_s_at	SLC39A8	4	1.22343542976193			209722_s_at	SERPINB9	6	1.39079170576606
AFFX-BioB-3_at	AFFX-BioB-3_at	9	1.52232407989877			204249_s_at	LMO2	3	1.09009482378432			228912_at	VIL1	6	1.66682555446516			228697_at	HINT3	9	1.21568765418845			1560017_at	TMTC3	4	1.21129388897174			213982_s_at	RABGAP1L	6	1.38956135446686
1555788_a_at	TRIB3	9	1.49915412237878			224370_s_at	CAPS2	3	1.06520542199763			205990_s_at	WNT5A	6	1.6629837172428			AFFX-r2-Ec-bioD-3_at	AFFX-r2-Ec-bioD-3_at	9	1.2097737331369			228455_at	228455_at	4	1.20723669662837			1557129_a_at	FAM111B	6	1.38528284627845
226497_s_at	FLT1	9	1.49651547961657			206373_at	ZIC1	2	2.60350278096958			242128_at	OTX2	6	1.64383585221991			225977_at	PCDH18	9	1.19545913403826			221376_at	FGF17	4	1.15151468635964			205891_at	ADORA2B	6	1.36837485165855
241472_at	DMXL1	9	1.49279994632379			203789_s_at	SEMA3C	2	2.51604720034192			213435_at	SATB2	6	1.55772709580848			231666_at	PAX3	8	3.06519831526242			1562904_s_at	FAM86B3P	4	1.14831367109712			207012_at	MMP16	6	1.36729859162974
241060_x_at	241060_x_at	9	1.49072517506776			230060_at	CDCA7	2	2.27567762007303			210426_x_at	RORA	6	1.54739308483536			223282_at	TSHZ1	8	2.90190138587871			228381_at	ATF7IP2	4	1.10831557017349			235723_at	BNC2	6	1.35563683279281
226407_at	226407_at	9	1.46692672129611			228915_at	DACH1	2	2.23435690449759			203083_at	THBS2	6	1.51659096506326			40284_at	FOXA2	8	2.81817435120616			203595_s_at	IFIT5	4	1.05921913513965			202498_s_at	SLC2A3	6	1.33102431551805
223710_at	CCL26	9	1.45968111211273			230387_at	230387_at	2	1.89457825875692			1557369_a_at	LINC00698	6	1.51633138337929			225540_at	MAP2	8	2.60722948492317			232238_at	ASPM	3	2.19574773677076			226435_at	PAPLN	6	1.31580504344002
209398_at	H1-2	9	1.442449242141			214633_at	SOX3	2	1.81868020070532			220053_at	GDF3	6	1.50906825007534			213241_at	PLXNC1	8	2.56861664080549			228635_at	PCDH10	3	2.1422079636131			200906_s_at	PALLD	6	1.3134171670397
220048_at	EDAR	9	1.43325588715733			229981_at	SNX5	2	1.67512810421216			213572_s_at	SERPINB1	6	1.44624280202435			238763_at	RBM20	8	2.55171730112885			227195_at	ZNF503	3	1.85687601161432			222760_at	ZNF703	5	3.54737818320596
229944_at	OPRK1	9	1.41958586004211			229072_at	RAB30	2	1.59230259491114			211421_s_at	RET	6	1.43084398648444			229623_at	TMEM150C	8	2.42466711269687			205472_s_at	DACH1	3	1.73529834430332			AFFX-ThrX-M_at	AFFX-ThrX-M_at	5	3.45312557159347
AFFX-BioB-M_at	AFFX-BioB-M_at	9	1.41141388826922			210962_s_at	AKAP9	2	1.55519990399036			226228_at	AQP4	6	1.42753480476836			209803_s_at	PHLDA2	8	2.31147503578751			209398_at	H1-2	3	1.67827096001656			AFFX-r2-Bs-thr-5_s_at	AFFX-r2-Bs-thr-5_s_at	5	3.28912387513177
AFFX-BioB-5_at	AFFX-BioB-5_at	9	1.41038746509976			235023_at	VPS13C	2	1.53312735848608			229944_at	OPRK1	6	1.42025700626923			238623_at	238623_at	8	2.12669644559361			1552680_a_at	KNL1	3	1.65641094567379			230040_at	ADAMTS18	5	3.26151712346372
1558212_at	1558212_at	9	1.39666165433073			218750_at	TAF1D	2	1.47566794993147			1562828_at	1562828_at	6	1.40618766484807			228964_at	PRDM1	8	2.09064427361729			224216_at	224216_at	3	1.65614648258618			AFFX-ThrX-5_at	AFFX-ThrX-5_at	5	3.04003324519258
1562528_at	1562528_at	9	1.39265806063333			208859_s_at	ATRX	2	1.4387641521609			203439_s_at	STC2	6	1.39919272436705			229178_at	PRTG	8	2.07798874926299			206430_at	CDX1	3	1.61784857815054			AFFX-ThrX-3_at	AFFX-ThrX-3_at	5	3.03356443641748
AFFX-BioDn-5_at	AFFX-BioDn-5_at	9	1.38681956723741			211022_s_at	ATRX	2	1.36623503654513			237192_at	LOC101927668	6	1.38864849534178			206026_s_at	TNFAIP6	8	2.05693256823779			240570_at	PATJ	3	1.58444873577573			AFFX-r2-Bs-phe-M_at	AFFX-r2-Bs-phe-M_at	5	2.95906540337287
210656_at	EED	9	1.36962946074902			228390_at	RAB30	2	1.31932125348356			202310_s_at	COL1A1	6	1.37975796309333			229103_at	229103_at	8	2.02500760892386			228986_at	OSBPL8	3	1.57334399813183			AFFX-r2-Bs-thr-3_s_at	AFFX-r2-Bs-thr-3_s_at	5	2.95681524238238
AFFX-BioC-3_at	AFFX-BioC-3_at	9	1.3577838306632			1557129_a_at	FAM111B	2	1.31594380487439			209398_at	H1-2	6	1.37084637898542			224851_at	CDK6	8	2.01307831891			236894_at	L1TD1	3	1.54395389054897			242940_x_at	DLX6	5	2.64747523405322
214090_at	PAWR	9	1.34402172546659			228577_x_at	ODF2L	2	1.30152697425406			1554029_a_at	TTC37	6	1.35962721242856			229073_at	PRTG	8	1.99342429431507			244396_at	G3BP1	3	1.5302555118994			201110_s_at	THBS1	5	2.56957124222724
225973_at	TAP2	9	1.33221854603411			1555996_s_at	1555996_s_at	2	1.29575901616164			209598_at	PNMA2	6	1.35792516136835			217028_at	CXCR4	8	1.93799863521967			224698_at	ESYT2	3	1.50566012498649			231930_at	231930_at	5	2.48298044745189
206085_s_at	CTH	9	1.32650306444887			212289_at	ANKRD12	2	1.29554850160233			214290_s_at	214290_s_at	6	1.29822220844849			203699_s_at	DIO2	8	1.90762049566881			225634_at	ZC3HAV1	3	1.50131409177853			230493_at	SHISA2	5	2.47653997604248
214041_x_at	RPL37A	9	1.31713594842956			218486_at	KLF11	2	1.27438796716112			1555725_a_at	RGS5	6	1.22079115649421			1553202_at	STOX1	8	1.75430524465912			239002_at	ASPM	3	1.45512439027047			218145_at	TRIB3	5	2.42844968363295
203395_s_at	HES1	9	1.31375936428127			212286_at	ANKRD12	2	1.27153948881073			236351_at	DPP10-AS1	6	1.20937231088587			213479_at	NPTX2	8	1.74186262291656			242753_x_at	AP1AR	3	1.4335871018465			201109_s_at	THBS1	5	2.40845623823563
AFFX-r2-Ec-bioB-M_at	AFFX-r2-Ec-bioB-M_at	9	1.30076298767967			1554178_a_at	FAM126B	2	1.26968679664448			213722_at	SOX2	6	1.20480036708593			226682_at	RORA	8	1.7097717511555			236471_at	NFE2L3	3	1.42552438982579			AFFX-DapX-3_at	AFFX-DapX-3_at	5	2.38030046180642
219730_at	MED18	9	1.2939550233444			206364_at	KIF14	2	1.26896129199967			206308_at	TRDMT1	6	1.19152480683873			209383_at	DDIT3	8	1.67251127187068			229498_at	MBNL3	3	1.41906061438689			1555788_a_at	TRIB3	5	2.33694567518636
AFFX-r2-Ec-bioC-5_at	AFFX-r2-Ec-bioC-5_at	9	1.29322948725817			230165_at	SGO2	2	1.26893133885527			225121_at	TBC1D23	6	1.16562687126449			209822_s_at	VLDLR	8	1.59753562219307			1554029_a_at	TTC37	3	1.41156054365482			206025_s_at	TNFAIP6	5	2.28385532423241
213722_at	SOX2	9	1.28391577783502			228242_at	N4BP2	2	1.26887761204802			231200_at	LSM14B	6	1.06507629121594			206456_at	GABRA5	8	1.59484737468726			213051_at	ZC3HAV1	3	1.40614940242047			225136_at	PLEKHA2	5	2.2606846458024
202935_s_at	SOX9	9	1.26456279188704			225571_at	LIFR	2	1.2638845397387			239468_at	MKX	5	2.20037517445818			222283_at	ZNF480	8	1.5828438390032			202470_s_at	CPSF6	3	1.38776731267857			219454_at	EGFL6	5	2.23745710127107
AFFX-r2-Ec-bioB-5_at	AFFX-r2-Ec-bioB-5_at	9	1.25518347374853			219754_at	RBM41	2	1.26240773658084			207558_s_at	PITX2	5	2.18681969895702			209160_at	AKR1C3	8	1.57409186848301			222756_s_at	ARRB1	3	1.37293297492435			203699_s_at	DIO2	5	2.1781522902543
235850_at	FAM162A	9	1.24678421399468			205739_x_at	ZNF107	2	1.25757163633518			241902_at	MKX	5	2.06281354744961			209930_s_at	NFE2	8	1.57405891770525			205975_s_at	HOXD1	3	1.36736655770693			230137_at	TMEM155	5	2.17241101104119
239503_at	MIR1915HG	9	1.24155771668067			210630_s_at	RAD52	2	1.25738246564984			213524_s_at	G0S2	5	1.98266148515991			217967_s_at	NIBAN1	8	1.56274311680135			222439_s_at	THRAP3	3	1.35626405348493			227404_s_at	EGR1	5	2.1374947530905
AFFX-r2-Ec-bioC-3_at	AFFX-r2-Ec-bioC-3_at	9	1.23145694755839			235425_at	SGO2	2	1.24666895230092			206704_at	CLCN5	5	1.95512229738929			223940_x_at	MALAT1	8	1.5554197751627			202856_s_at	202856_s_at	3	1.32694693605549			204712_at	WIF1	5	2.11891019932934
AFFX-r2-Ec-bioD-5_at	AFFX-r2-Ec-bioD-5_at	9	1.21375794956285			213686_at	VPS13A	2	1.23343014265663			221019_s_at	COLEC12	5	1.88461709901253			231925_at	231925_at	8	1.55055756165577			219262_at	SUV39H2	3	1.32297715519806			202437_s_at	CYP1B1	5	2.0601702689745
AFFX-BioDn-3_at	AFFX-BioDn-3_at	9	1.19793432499881			219918_s_at	ASPM	2	1.21306104031485			226682_at	RORA	5	1.82819589790816			205506_at	VIL1	8	1.54802612150175			239486_at	REL	3	1.31112343811842			225799_at	225799_at	5	2.04011997458174
AFFX-r2-Ec-bioD-3_at	AFFX-r2-Ec-bioD-3_at	9	1.13294603655906			223282_at	TSHZ1	2	1.20941170382235			AFFX-r2-Bs-phe-5_at	AFFX-r2-Bs-phe-5_at	5	1.81815238758532			207457_s_at	207457_s_at	8	1.53358286571998			208506_at	H3C7	3	1.27104671842658			205569_at	LAMP3	5	2.03632172223699
201012_at	ANXA1	8	2.35068207865263			214785_at	VPS13A	2	1.2015281263607			201465_s_at	JUN	5	1.73535487731894			214537_at	H1-3	8	1.5309618040751			222108_at	AMIGO2	3	1.26435146046101			226612_at	UBE2QL1	5	2.00807282489777
206373_at	ZIC1	8	2.3092123977337			225885_at	EEA1	2	1.18856104269937			AFFX-r2-Bs-lys-5_at	AFFX-r2-Bs-lys-5_at	5	1.72678567118966			1556348_at	HEATR1	8	1.51683216974664			212980_at	212980_at	3	1.26366455691813			202855_s_at	202855_s_at	5	2.00611183932046
236896_at	ZIC1	8	1.99866709323146			225283_at	ARRDC4	2	1.18668183937506			222484_s_at	CXCL14	5	1.71106703586828			230939_at	230939_at	8	1.51555852491642			224030_s_at	TCAF1	3	1.2632589180317			201694_s_at	EGR1	5	1.98755848234986
221796_at	NTRK2	8	1.98013640744323			227987_at	VPS13A	2	1.18482950773014			AFFX-r2-Bs-phe-M_at	AFFX-r2-Bs-phe-M_at	5	1.69871883064499			200897_s_at	PALLD	8	1.49761676729899			202581_at	202581_at	3	1.24648997313781			227282_at	PCDH19	5	1.98182415304159
221029_s_at	WNT5B	8	1.96492204112576			213167_s_at	213167_s_at	2	1.18324071290346			229657_at	THRB	5	1.69599665325818			208937_s_at	ID1	8	1.48551910011984			204187_at	GMPR	3	1.24421605414263			36711_at	MAFF	5	1.96921977545795
238878_at	ARX	8	1.95555613209456			228709_at	TPR	2	1.1828361673617			227399_at	VGLL3	5	1.57672427343582			205413_at	MPPED2	8	1.4766792432763			209383_at	DDIT3	3	1.24226007437175			202887_s_at	DDIT4	5	1.90948050223106
209101_at	CCN2	8	1.85003062694936			221510_s_at	GLS	2	1.17642299485334			AFFX-PheX-M_at	AFFX-PheX-M_at	5	1.57569770796292			205442_at	MFAP3L	8	1.47008929202745			235588_at	ESCO2	3	1.24211267067757			213425_at	WNT5A	5	1.90887038230447
214537_at	H1-3	8	1.74506132631077			203525_s_at	APC	2	1.16666543068643			214834_at	PWAR5	5	1.57310942424603			244852_at	DSEL	8	1.46129787861225			238501_at	238501_at	3	1.22271033470796			206382_s_at	BDNF	5	1.90812228815945
209610_s_at	SLC1A4	8	1.68473734959552			231960_at	BRWD1	2	1.15288762945732			AFFX-r2-Bs-lys-M_at	AFFX-r2-Bs-lys-M_at	5	1.55436255226394			235874_at	PRSS35	8	1.45128138912985			214481_at	H2AC17	3	1.21441312563234			209160_at	AKR1C3	5	1.88257429543239
201694_s_at	EGR1	8	1.57895690024554			218649_x_at	NEMF	2	1.14647532073191			244396_at	G3BP1	5	1.52076761429677			209325_s_at	RGS16	8	1.45074729717231			219736_at	TRIM36	3	1.1981379539856			202436_s_at	CYP1B1	5	1.86364876960043
202974_at	MPP1	8	1.56340622162346			212366_at	ZNF292	2	1.13969063293738			227850_x_at	CDC42EP5	5	1.50522531529057			235852_at	STON2	8	1.44260863986533			202549_at	VAPB	3	1.19228715457211			220317_at	LRAT	5	1.8630363336845
1562828_at	1562828_at	8	1.55360634041267			1552627_a_at	ARHGAP5	2	1.13675179083717			227759_at	PCSK9	5	1.50369567583554			206085_s_at	CTH	8	1.4335137557828			206197_at	NME5	3	1.18440130762171			200800_s_at	200800_s_at	5	1.8548929344923
231202_at	ALDH1L2	8	1.54605229999379			210095_s_at	IGFBP3	2	1.1343935388864			204135_at	FILIP1L	5	1.47987725053057			207455_at	P2RY1	8	1.42659078881764			201693_s_at	EGR1	3	1.16846126220439			1553202_at	STOX1	5	1.84820874389839
206091_at	MATN3	8	1.53352719758517			230836_at	ST8SIA4	2	1.12714312952438			AFFX-r2-Bs-lys-3_at	AFFX-r2-Bs-lys-3_at	5	1.47164483654496			230472_at	IRX1	8	1.4025019280661			1553269_at	ZNF718	3	1.15134704498576			203788_s_at	SEMA3C	5	1.83102959822276
205442_at	MFAP3L	8	1.52860011443832			231698_at	231698_at	2	1.12631355334137			AFFX-PheX-5_at	AFFX-PheX-5_at	5	1.467209472007			202912_at	ADM	8	1.397154485237			203153_at	IFIT1	3	1.14735561524347			236266_at	RORA	5	1.82695483771701
232235_at	DSEL	8	1.5141809720076			241887_at	UBE2W	2	1.12297826521156			209355_s_at	PLPP3	5	1.43793689059398			217966_s_at	NIBAN1	8	1.34221862408673			215220_s_at	TPR	3	1.14684892701201			212845_at	SAMD4A	5	1.82180415020716
228966_at	PANK2	8	1.50218183510474			201057_s_at	GOLGB1	2	1.12161264371031			203180_at	ALDH1A3	5	1.42995779091931			229225_at	NRP2	8	1.31767175425296			1557945_at	TCTE3	3	1.1224120367626			221019_s_at	COLEC12	5	1.81217488192053
212501_at	CEBPB	8	1.49504546611611			214709_s_at	KTN1	2	1.11994092822393			216997_x_at	TLE4	5	1.40597705951822			213982_s_at	RABGAP1L	8	1.31727275811269			227433_at	USF3	3	1.11024111906941			226497_s_at	FLT1	5	1.79245674289433
242193_at	MIR124-2HG	8	1.48973828578516			227988_s_at	VPS13A	2	1.11972058104165			243233_at	243233_at	5	1.39725533811482			213435_at	SATB2	8	1.31530882645492			228945_s_at	SLC39A8	3	1.10979677248466			202435_s_at	CYP1B1	5	1.75222933738675
210426_x_at	RORA	8	1.4805351842068			230333_at	230333_at	2	1.11090045504433			241834_at	241834_at	5	1.38348339249769			215228_at	NHLH2	8	1.27599865896194			201299_s_at	MOB1A	3	1.10552154537421			225847_at	NCEH1	5	1.72787043575053
210479_s_at	RORA	8	1.47160529799661			228147_at	SEPTIN7P2	2	1.10339441956721			225381_at	MIR100HG	5	1.3559589867109			239503_at	MIR1915HG	8	1.27344976851091			228444_at	ARRB1	3	1.10061436561601			206456_at	GABRA5	5	1.69820048550432
231867_at	TENM2	8	1.47037296465255			236641_at	KIF14	2	1.08553622350616			207754_at	RASSF8	5	1.34083360895282			227337_at	ANKRD37	8	1.26402712524486			216973_s_at	HOXB7	3	1.0798280127149			236915_at	C4orf47	5	1.65992809774914
217967_s_at	NIBAN1	8	1.4523182563056			200915_x_at	KTN1	2	1.07909774938216			225973_at	TAP2	5	1.32774225647562			212810_s_at	SLC1A4	8	1.25268865081285			201012_at	ANXA1	2	1.82931666086494			224917_at	224917_at	5	1.65943939390024
209383_at	DDIT3	8	1.45026587529188			212847_at	FUBP1	2	1.07427677641123			209318_x_at	PLAGL1	5	1.31332844965592			216555_at	PRR14L	8	1.24774985421768			221561_at	SOAT1	2	1.66850271526559			227410_at	FAM43A	5	1.65939237666232
215228_at	NHLH2	8	1.4309893555222			1557227_s_at	TPR	2	1.07009918089614			205442_at	MFAP3L	5	1.29848161909167			1555436_a_at	AFF4	8	1.20640004072073			225521_at	ANAPC7	2	1.55284126439023			223734_at	MGARP	5	1.65374135006319
AFFX-HUMRGE/M10098_3_at	AFFX-HUMRGE/M10098_3_at	8	1.42987983366043			219387_at	CCDC88A	2	1.06817690363642			231079_at	NANOG	5	1.29280125334731			230560_at	STXBP6	8	1.20294786121586			1558404_at	LINC00622	2	1.51370951182218			224165_s_at	IQCH	5	1.6522081812271
227339_at	RGMB	8	1.42969773221874			240655_at	240655_at	2	1.06584782943336			1562484_at	MEIOC	5	1.2666919847165			228658_at	MIAT	8	1.16267355817514			226448_at	226448_at	2	1.43219477079229			220987_s_at	220987_s_at	5	1.63936764998465
228875_at	FAM162B	8	1.42445470427897			242321_at	PTPN14	2	1.06177428821533			209529_at	PLPP2	5	1.26527436691551			AFFX-ThrX-M_at	AFFX-ThrX-M_at	7	2.85341213835489			222369_at	NAA40	2	1.39773046810625			230645_at	FRMD3	5	1.62849293954885
212810_s_at	SLC1A4	8	1.41068344637944			1557950_at	NEMF	2	1.04142541102205			210839_s_at	ENPP2	5	1.26167416392983			204596_s_at	STC1	7	2.42349964475191			230300_at	PSMA5	2	1.37400530830245			209610_s_at	SLC1A4	5	1.61326871036941
213982_s_at	RABGAP1L	8	1.38395049611666			212926_at	SMC5	2	1.02712068545085			205627_at	CDA	5	1.24593029239511			201465_s_at	JUN	7	2.39072757801234			225283_at	ARRDC4	2	1.37225246611042			210479_s_at	RORA	5	1.60385826148149
203439_s_at	STC2	8	1.36701222465964									242024_at	242024_at	5	1.24141315387341			212543_at	CRYBG1	7	2.35296587732889			AFFX-HUMRGE/M10098_3_at	AFFX-HUMRGE/M10098_3_at	2	1.36916100185808			205668_at	LY75	5	1.59339644086084
230130_at	SLIT2	8	1.36264470053911									241472_at	DMXL1	5	1.23936283126041			213943_at	TWIST1	7	2.34622591656366			235761_at	235761_at	2	1.34060940450514			213994_s_at	SPON1	5	1.58555587368706
204529_s_at	TOX	8	1.35611914301766									209324_s_at	RGS16	5	1.21823196893789			220281_at	SLC12A1	7	2.33120004511249			233827_s_at	SUPT16H	2	1.33138228003098			228885_at	MAMDC2	5	1.55739930591328
1555935_s_at	HUNK	8	1.34300018676016									237292_at	DPYSL3	5	1.21434959125788			206907_at	TNFSF9	7	2.29170170189812			1557132_at	WDR17	2	1.32117579827029			241902_at	MKX	5	1.55019526087482
228582_x_at	MALAT1	8	1.30337474649798									1557924_s_at	ALPL	5	1.21184871621046			210103_s_at	FOXA2	7	2.25383577960056			204750_s_at	DSC2	2	1.31971221059138			224568_x_at	MALAT1	5	1.55003022509194
231606_at	231606_at	8	1.29849849105351									227955_s_at	EFNA5	5	1.21135784590139			201110_s_at	THBS1	7	2.24732514486635			220115_s_at	CDH10	2	1.31325929944656			209325_s_at	RGS16	5	1.53623849755033
217127_at	CTH	8	1.29733146477558									213338_at	TMEM158	5	1.200089091568			210170_at	PDLIM3	7	2.21905147912512			219814_at	MBNL3	2	1.31054976131997			1569344_a_at	LOC105375172	5	1.53202682466276
1554029_a_at	TTC37	8	1.29675466066814									206085_s_at	CTH	5	1.1878150200109			211549_s_at	HPGD	7	2.21467319276438			238063_at	TMEM154	2	1.30404329617171			231050_at	PLAAT5	5	1.52360820324624
222936_s_at	DESI2	8	1.29545724000369									1557122_s_at	GABRB2	5	1.18195740952914			237275_at	LINC00458	7	2.20532593132868			1554411_at	CTNNB1	2	1.28726999453399			203083_at	THBS2	5	1.50885735871919
223940_x_at	MALAT1	8	1.29371186522169									1554922_at	ZNF678	5	1.18098294092985			201012_at	ANXA1	7	2.14030255118512			222869_s_at	ELAC1	2	1.28489821719846			228598_at	DPP10	5	1.49893948386387
228658_at	MIAT	8	1.29064578322708									242344_at	GABRB2	5	1.17728666392156			201109_s_at	THBS1	7	2.12486322850686			223282_at	TSHZ1	2	1.2784607983353			232151_at	MACC1	5	1.46319976422639
209392_at	ENPP2	8	1.28947928203516									207980_s_at	CITED2	5	1.17582460545925			1557051_s_at	HOTAIRM1	7	2.05036305391745			212649_at	DHX29	2	1.26206485221309			215342_s_at	RABGAP1L	5	1.43662260668695
209006_s_at	209006_s_at	8	1.28632093869055									1560017_at	TMTC3	5	1.13896520205014			205625_s_at	CALB1	7	2.04959709366565			209497_s_at	RBM4B	2	1.25415244408976			226228_at	AQP4	5	1.43524550845795
209324_s_at	RGS16	8	1.27676527046724									206536_s_at	XIAP	5	1.12885065079737			228716_at	THRB	7	2.043507562673			212451_at	SECISBP2L	2	1.2507714071107			202719_s_at	TES	5	1.42873009374559
227487_s_at	SERPINE2	8	1.25530369624819									221045_s_at	PER3	5	1.11170212597382			201289_at	CCN1	7	1.9750171974689			221768_at	SFPQ	2	1.25074311790782			207302_at	SGCG	5	1.42724778792807
224568_x_at	MALAT1	8	1.25037117023963									214534_at	H1-5	5	1.10284724941058			232191_at	ERVH48-1	7	1.95133668162417			226030_at	ACADSB	2	1.2428470128529			231452_at	PLAAT5	5	1.42025475103446
228697_at	HINT3	8	1.23581783666717									1553322_s_at	TEAD1	5	1.05830736672328			242344_at	GABRB2	7	1.94420869727959			201008_s_at	TXNIP	2	1.24147590291784			218368_s_at	TNFRSF12A	5	1.41747628157305
203394_s_at	HES1	8	1.2350573325476									221577_x_at	GDF15	4	3.05783094413969			239812_s_at	IQCH	7	1.88303280239696			202887_s_at	DDIT4	2	1.23245376798798			1553122_s_at	RBAK	5	1.41510567751836
236180_at	236180_at	8	1.22532813707295									218145_at	TRIB3	4	2.184201719582			207886_s_at	CALCR	7	1.87220339536812			202674_s_at	LMO7	2	1.22031806463502			228749_at	ZDBF2	5	1.41489499117841
202936_s_at	SOX9	8	1.19902356405274									238852_at	PRRX1	4	2.02375663780851			205555_s_at	MSX2	7	1.83831404892671			225420_at	GPAM	2	1.19809098410161			1553764_a_at	AJUBA	5	1.41159297329992
223282_at	TSHZ1	7	2.97001882106945									1555788_a_at	TRIB3	4	1.8121470414737			229485_x_at	SHISA3	7	1.81750515129151			226770_at	MAGI3	2	1.19326128790991			205413_at	MPPED2	5	1.41070609873835
221577_x_at	GDF15	7	2.30084490082477									209610_s_at	SLC1A4	4	1.71808108298215			224559_at	MALAT1	7	1.76552271454302			225144_at	BMPR2	2	1.18937638901562			222088_s_at	222088_s_at	5	1.41060798353814
242940_x_at	DLX6	7	2.07209879038775									212501_at	CEBPB	4	1.70968710344003			212845_at	SAMD4A	7	1.74589824201715			1556336_at	1556336_at	2	1.18805805966663			205822_s_at	HMGCS1	5	1.40669117407612
227812_at	TNFRSF19	7	1.88833315843539									209383_at	DDIT3	4	1.7034715497785			212099_at	RHOB	7	1.74125387431389			202053_s_at	ALDH3A2	2	1.17324569773674			240267_at	240267_at	5	1.40107971362914
229667_s_at	HOXB8	7	1.84528218193655									227558_at	CBX4	4	1.69646477375741			206588_at	DAZL	7	1.73033562361701			214132_at	ATP5F1C	2	1.16962089404429			222572_at	PDP1	5	1.39712887308874
216171_at	216171_at	7	1.83146178778353									206783_at	FGF4	4	1.69553825988784			202887_s_at	DDIT4	7	1.71604429244733			218570_at	218570_at	2	1.16956562330187			231898_x_at	SOX2-OT	5	1.39555733269604
206430_at	CDX1	7	1.80244415042145									226612_at	UBE2QL1	4	1.63226287115311			220053_at	GDF3	7	1.69825753834154			235722_at	235722_at	2	1.15854406217221			220266_s_at	KLF4	5	1.38727879303976
217383_at	PGK1	7	1.7832838689011									1557267_s_at	GEN1	4	1.55026116805864			230425_at	EPHB1	7	1.69114750606719			215071_s_at	H2AC6	2	1.15059501058508			218273_s_at	PDP1	5	1.38565620304341
213425_at	WNT5A	7	1.72527048249413									217967_s_at	NIBAN1	4	1.51854059722741			241772_at	241772_at	7	1.67946221077958			223354_x_at	MFF	2	1.12763662403826			242814_at	SERPINB9	5	1.37927811088094
1553749_at	FAM76B	7	1.71833521372602									238623_at	238623_at	4	1.49711552500249			227347_x_at	HES4	7	1.67634293846922			243683_at	MORF4L2	2	1.11429772188304			1554980_a_at	ATF3	5	1.37505362491986
228885_at	MAMDC2	7	1.69236517298028									220275_at	CUZD1	4	1.49652803295134			202436_s_at	CYP1B1	7	1.66166870203294			227562_at	LAMTOR3	2	1.11387746239763			1560017_at	TMTC3	5	1.37158578548333
205506_at	VIL1	7	1.69014227345463									231227_at	231227_at	4	1.48709852884672			228080_at	LAYN	7	1.65517216633084			232013_at	ERCC6L2	2	1.10294744656722			203751_x_at	JUND	5	1.34863044902893
205990_s_at	WNT5A	7	1.67724439736537									209459_s_at	ABAT	4	1.47692865249322			228821_at	ST6GAL2	7	1.64231594687503			226041_at	NAPEPLD	2	1.09221779011127			215228_at	NHLH2	5	1.33739399350667
239292_at	239292_at	7	1.65331265981695									209369_at	ANXA3	4	1.47507019587783			235591_at	SSTR1	7	1.6317098055423			201010_s_at	TXNIP	2	1.09052481489865			224227_s_at	BDP1	5	1.33051306519339
228598_at	DPP10	7	1.59336169568384									226961_at	PRR15	4	1.47202880702245			229657_at	THRB	7	1.62315910218916			220397_at	MDM1	2	1.09019350554255			1557267_s_at	GEN1	5	1.32846020446684
238623_at	238623_at	7	1.57936374872405									226695_at	PRRX1	4	1.46619881897232			231735_s_at	MALAT1	7	1.61220618954929			213989_x_at	SETD4	2	1.08123459723524			202310_s_at	COL1A1	5	1.32541832364434
221433_at	FGF21	7	1.56668444469273									209921_at	SLC7A11	4	1.44693312089667			204909_at	DDX6	7	1.61130799380135			202412_s_at	USP1	2	1.06248617140408			230472_at	IRX1	5	1.31965795710099
228634_s_at	YBX3	7	1.54932859979052									212810_s_at	SLC1A4	4	1.41746005630473			209990_s_at	GABBR2	7	1.60500451333611			230333_at	230333_at	2	1.0615073917632			205442_at	MFAP3L	5	1.30161182302304
203700_s_at	DIO2	7	1.53690195807194									211215_x_at	DIO2	4	1.41355894074199			1555830_s_at	ESYT2	7	1.59220786801997			221922_at	GPSM2	2	1.06044732641439			204324_s_at	GOLIM4	5	1.2584176609236
218656_s_at	LHFPL6	7	1.52667144886841									227404_s_at	EGR1	4	1.40541136543374			224568_x_at	MALAT1	7	1.58927503166497			218471_s_at	BBS1	2	1.05876385826426			1555923_a_at	MIR1915HG	5	1.24438433124722
208763_s_at	TSC22D3	7	1.49494974950816									1558212_at	1558212_at	4	1.39102614195596			204058_at	ME1	7	1.5862567895618			205121_at	SGCB	2	1.03636620002676			214046_at	FUT9	5	1.21188139486051
231079_at	NANOG	7	1.49474434306878									210512_s_at	VEGFA	4	1.3562931526345			204999_s_at	ATF5	7	1.58423580632169			203941_at	INTS9	2	1.03105663407949			1557217_a_at	FANCB	5	1.2021478897415
205668_at	LY75	7	1.48390201640682									230559_x_at	FGD4	4	1.35276490712849			231867_at	TENM2	7	1.57043044404696									215037_s_at	BCL2L1	5	1.19665633373461
226228_at	AQP4	7	1.43914358310607									230543_at	USP9X	4	1.35123699380902			222150_s_at	GSAP	7	1.55725912032216									240865_at	240865_at	5	1.18524099047208
244396_at	G3BP1	7	1.43307156327798									219270_at	CHAC1	4	1.34594600679845			230180_at	DDX17	7	1.55538281273797									221697_at	MAP1LC3C	5	1.16006396900754
1570153_at	CCDC169	7	1.41720310759303									1554036_at	ZBTB24	4	1.34440611723069			1558212_at	1558212_at	7	1.54982105272154									239612_at	LOC100240734	4	4.08199165628785
229081_at	SLC25A13	7	1.40431519783649									216222_s_at	MYO10	4	1.30899946939058			228186_s_at	RSPO3	7	1.54276368080967									AFFX-r2-Bs-phe-5_at	AFFX-r2-Bs-phe-5_at	4	3.35691325967038
226830_x_at	LINC01578	7	1.40089835750197									212226_s_at	PLPP3	4	1.29816431374136			213142_x_at	GSAP	7	1.54262288761269									AFFX-r2-Bs-thr-M_s_at	AFFX-r2-Bs-thr-M_s_at	4	3.32717625140218
1553191_at	DST	7	1.38711890492135									207002_s_at	PLAGL1	4	1.27826414320365			235147_at	235147_at	7	1.52930503046325									AFFX-r2-Bs-lys-5_at	AFFX-r2-Bs-lys-5_at	4	3.31223879653145
230904_at	FSD1L	7	1.38660935212712									235527_at	DLGAP1	4	1.2747635127176			209459_s_at	ABAT	7	1.52627207613456									AFFX-r2-Bs-lys-M_at	AFFX-r2-Bs-lys-M_at	4	3.27013823404502
228280_at	ZC3HAV1L	7	1.38134208436802									232180_at	UGP2	4	1.25484632404229			228634_s_at	YBX3	7	1.51687779329999									213844_at	HOXA5	4	2.9331765577641
227929_at	LIN7A	7	1.37736952212431									239344_at	239344_at	4	1.25066044600218			205627_at	CDA	7	1.51206438741436									AFFX-DapX-5_at	AFFX-DapX-5_at	4	2.86314468728435
209318_x_at	PLAGL1	7	1.37601488400957									220220_at	220220_at	4	1.24056420474552			209723_at	SERPINB9	7	1.51040961380826									AFFX-r2-Bs-dap-5_at	AFFX-r2-Bs-dap-5_at	4	2.79265462683436
1562484_at	MEIOC	7	1.37462471351442									203751_x_at	JUND	4	1.23928826851414			206355_at	GNAL	7	1.51039040381657									204596_s_at	STC1	4	2.74025367615754
217494_s_at	PTENP1	7	1.35777545477447									217678_at	SLC7A11	4	1.23748304285698			214834_at	PWAR5	7	1.50843194662564									AFFX-DapX-M_at	AFFX-DapX-M_at	4	2.57123956902181
206224_at	CST1	7	1.35136602406943									231731_at	OTX2	4	1.23071715859478			241902_at	MKX	7	1.50549854344784									AFFX-r2-Bs-dap-M_at	AFFX-r2-Bs-dap-M_at	4	2.53884356043743
1559470_at	D21S2088E	7	1.34718024015612									220014_at	PRR16	4	1.22547473254006			232151_at	MACC1	7	1.50301670205321									205080_at	RARB	4	2.53334156337696
213316_at	JCAD	7	1.3367393039189									205132_at	ACTC1	4	1.22364460457943			244396_at	G3BP1	7	1.49481893424301									218559_s_at	MAFB	4	2.51742596301542
1552897_a_at	KCNG3	7	1.32621972061177									AFFX-LysX-5_at	AFFX-LysX-5_at	4	1.21905444030599			223734_at	MGARP	7	1.48696754594046									208530_s_at	RARB	4	2.32812760382957
217966_s_at	NIBAN1	7	1.32061173115261									231202_at	ALDH1L2	4	1.21698554240869			202581_at	202581_at	7	1.47990189560118									AFFX-r2-Bs-dap-3_at	AFFX-r2-Bs-dap-3_at	4	2.3091848659927
231735_s_at	MALAT1	7	1.31787418117383									231842_at	JCAD	4	1.21662236301939			240267_at	240267_at	7	1.47710703172057									240815_at	240815_at	4	2.28614189698316
227789_at	MRS2	7	1.31644826049926									236918_s_at	LRRC34	4	1.21608271218671			201147_s_at	TIMP3	7	1.46769468940198									205113_at	NEFM	4	2.23736562579623
219536_s_at	ZFP64	7	1.30882589281804									213316_at	JCAD	4	1.21002970541452			201693_s_at	EGR1	7	1.46518193054432									210587_at	INHBE	4	2.22801286779322
217465_at	NCKAP1	7	1.30563333706323									236917_at	LRRC34	4	1.20161580074233			47550_at	LZTS1	7	1.45329166485544									206336_at	CXCL6	4	2.22646986019208
201328_at	ETS2	7	1.28290344042914									233827_s_at	SUPT16H	4	1.19829061332937			215220_s_at	TPR	7	1.44126382629208									225782_at	MSRB3	4	2.20940392679118
1553873_at	KLHL34	7	1.27747092438627									201058_s_at	MYL9	4	1.19437689530294			1554029_a_at	TTC37	7	1.4388067823752									227558_at	CBX4	4	2.1893663325839
231842_at	JCAD	7	1.27191047911119									223888_s_at	LARS1	4	1.19176550193881			207008_at	CXCR2	7	1.42864542713128									207574_s_at	GADD45B	4	2.11241528937542
1569607_s_at	1569607_s_at	7	1.26352033873237									1558747_at	SMCHD1	4	1.18536411125883			233819_s_at	LTN1	7	1.42775908334074									242348_at	TAFA4	4	2.1003634685945
207980_s_at	CITED2	7	1.25734173261587									237215_s_at	TFRC	4	1.18163489250239			205295_at	CKMT2	7	1.42323279449241									212328_at	LIMCH1	4	2.09203580265987
213409_s_at	RHEB	7	1.25723353707167									217127_at	CTH	4	1.16421833738137			210001_s_at	SOCS1	7	1.40378596259347									228333_at	ZEB2	4	2.03555353694756
231534_at	CDK1	7	1.25549959185107									204750_s_at	DSC2	4	1.16068645538885			210656_at	EED	7	1.39062220531478									203789_s_at	SEMA3C	4	2.02398095590296
206308_at	TRDMT1	7	1.24949079238236									209325_s_at	RGS16	4	1.15599572895486			224259_at	WNT8A	7	1.38426869099415									210387_at	210387_at	4	2.02006642446122
206322_at	SYN3	7	1.22630926774631									216555_at	PRR14L	4	1.15083443067014			213721_at	SOX2	7	1.37699324875692									237885_at	SOX21-AS1	4	1.9835068379763
209325_s_at	RGS16	7	1.1895054943979									AFFX-LysX-M_at	AFFX-LysX-M_at	4	1.1326112475309			1559410_at	1559410_at	7	1.35470060241824									212473_s_at	MICAL2	4	1.98207739923964
AFFX-r2-Ec-bioB-3_at	AFFX-r2-Ec-bioB-3_at	7	1.16283740829941									1555559_s_at	USP25	4	1.13005323083347			33148_at	ZFR	7	1.35184226773095									226863_at	FAM110C	4	1.95917693433735
225121_at	TBC1D23	7	1.1466530188885									218280_x_at	218280_x_at	4	1.10542017647442			207652_s_at	CMKLR1	7	1.34834236703305									206932_at	CH25H	4	1.95432432987145
229485_x_at	SHISA3	6	2.43001181306503									201251_at	PKM	4	1.10320518796126			222936_s_at	DESI2	7	1.33537835737552									218002_s_at	CXCL14	4	1.93263344972118
224559_at	MALAT1	6	2.00837434305878									201328_at	ETS2	4	1.10154695884916			202935_s_at	SOX9	7	1.3315962443904									204998_s_at	ATF5	4	1.8955319450548
226682_at	RORA	6	1.99749678633105									238848_at	OTUD4	4	1.0920547493141			218280_x_at	218280_x_at	7	1.3156884279493									217997_at	PHLDA1	4	1.89214758359899
203788_s_at	SEMA3C	6	1.87357508585962									1560153_at	FRAS1	4	1.08574472110085			235723_at	BNC2	7	1.31465366452978									236750_at	236750_at	4	1.86353609281819
204121_at	GADD45G	6	1.84677276443089									202549_at	VAPB	4	1.06070559955776			238687_x_at	ZNF770	7	1.31217981175055									205990_s_at	WNT5A	4	1.85757241877003
221019_s_at	COLEC12	6	1.8447053242036									205381_at	LRRC17	4	1.05164120281264			214374_s_at	PPFIBP1	7	1.31127687060236									204058_at	ME1	4	1.85324563123796
225767_at	225767_at	6	1.78141575951536									236696_at	U2SURP	4	1.04108239381779			AFFX-r2-Ec-bioB-3_at	AFFX-r2-Ec-bioB-3_at	7	1.30535637126242									212099_at	RHOB	4	1.8088569399385
207886_s_at	CALCR	6	1.70844672529453									201464_x_at	JUN	3	2.609304295732			235645_at	ESCO1	7	1.27268239926322									203603_s_at	ZEB2	4	1.80170162007442
228912_at	VIL1	6	1.66682555446516									201466_s_at	JUN	3	2.18130402180691			222051_s_at	E2F5	7	1.2579197871151									235593_at	ZEB2	4	1.76137000025084
209921_at	SLC7A11	6	1.63280794770651									206932_at	CH25H	3	2.00604176228825			214090_at	PAWR	7	1.2057048968693									213281_at	JUN	4	1.75855028363515
226898_s_at	SFPQ	6	1.63262952160095									218002_s_at	CXCL14	3	1.76170290862805			230156_x_at	LINC01578	7	1.20495945927181									212327_at	LIMCH1	4	1.74959494477236
1556834_at	DSG2-AS1	6	1.63146839344787									201110_s_at	THBS1	3	1.73278757105918			236917_at	LRRC34	7	1.1972683243374									204999_s_at	ATF5	4	1.74741565552407
223292_s_at	MRPS15	6	1.62472848814415									202274_at	ACTG2	3	1.71972033228654			219536_s_at	ZFP64	7	1.05915012304642									225809_at	PARM1	4	1.73831664186735
205289_at	BMP2	6	1.60463054096615									223529_at	SYT4	3	1.70146240832521			214079_at	DHRS2	6	3.91926555728539									235147_at	235147_at	4	1.72678913508706
213087_s_at	EEF1D	6	1.58941899832848									202437_s_at	CYP1B1	3	1.65394530005313			AFFX-r2-Bs-thr-5_s_at	AFFX-r2-Bs-thr-5_s_at	6	2.95241739696937									241060_x_at	241060_x_at	4	1.71625619310599
218589_at	LPAR6	6	1.57389287658449									221433_at	FGF21	3	1.65041823561386			AFFX-ThrX-5_at	AFFX-ThrX-5_at	6	2.76214468082526									219181_at	LIPG	4	1.71530603899089
223827_at	TNFRSF19	6	1.52337269153264									206382_s_at	BDNF	3	1.60589359814341			AFFX-ThrX-3_at	AFFX-ThrX-3_at	6	2.74109150465612									220623_s_at	TSGA10	4	1.71244638242375
1557369_a_at	LINC00698	6	1.51633138337929									1560738_at	1560738_at	3	1.57914075787426			AFFX-r2-Bs-thr-3_s_at	AFFX-r2-Bs-thr-3_s_at	6	2.67258796202141									205132_at	ACTC1	4	1.70669800394779
223422_s_at	ARHGAP24	6	1.50171380686898									1552368_at	CTCFL	3	1.55484716391114			AFFX-r2-Bs-thr-M_s_at	AFFX-r2-Bs-thr-M_s_at	6	2.60190210643411									209305_s_at	GADD45B	4	1.70031111656586
208844_at	VDAC3	6	1.5007193590539									217966_s_at	NIBAN1	3	1.52597759387018			201466_s_at	JUN	6	2.50436766848019									201693_s_at	EGR1	4	1.68772243179927
204779_s_at	HOXB7	6	1.49251495738691									229552_at	229552_at	3	1.51982887562281			231930_at	231930_at	6	2.36635186364028									211177_s_at	TXNRD2	4	1.67322262009245
214834_at	PWAR5	6	1.48462263456216									210764_s_at	CCN1	3	1.47087428468531			240815_at	240815_at	6	2.16947478709545									207008_at	CXCR2	4	1.66829850821606
227399_at	VGLL3	6	1.48163843679996									231930_at	231930_at	3	1.45309740344115			210764_s_at	CCN1	6	2.13113253739607									212325_at	LIMCH1	4	1.66785310022298
205290_s_at	BMP2	6	1.48132711313521									224451_x_at	ARHGAP9	3	1.44027964080378			206025_s_at	TNFAIP6	6	2.10341766302591									215220_s_at	TPR	4	1.66207500075213
226612_at	UBE2QL1	6	1.47633730542577									1564083_at	LINC01844	3	1.43360101382297			1552982_a_at	FGF4	6	2.06342931262614									220275_at	CUZD1	4	1.66188434280444
237435_at	237435_at	6	1.4711451165093									206864_s_at	HRK	3	1.38490669080845			203349_s_at	ETV5	6	2.05811810551397									223838_at	TSGA10	4	1.65567987717967
213721_at	SOX2	6	1.46572398487305									208763_s_at	TSC22D3	3	1.38455539478625			202437_s_at	CYP1B1	6	2.04106288601635									236517_at	MEGF10	4	1.64345033309555
210512_s_at	VEGFA	6	1.4511766631451									1558711_at	FAM13A-AS1	3	1.37539250227823			223541_at	HAS3	6	2.01064427289698									242474_s_at	VMA21	4	1.61953871290623
236619_at	236619_at	6	1.44958355952773									237187_at	HRK	3	1.37390318597383			204712_at	WIF1	6	2.00580633407557									209999_x_at	SOCS1	4	1.61333244734878
213572_s_at	SERPINB1	6	1.44624280202435									235109_at	ZBED3	3	1.3591708716717			212328_at	LIMCH1	6	2.00137633503265									242765_at	MOBP	4	1.59995383048028
227759_at	PCSK9	6	1.44423092560738									229618_at	SNX16	3	1.34473774058261			228601_at	HAGLR	6	1.93134097761641									227697_at	SOCS3	4	1.59876108689206
219869_s_at	SLC39A8	6	1.42321758519858									218273_s_at	PDP1	3	1.34323427494784			241060_x_at	241060_x_at	6	1.90562419088612									232523_at	MEGF10	4	1.59491401553637
241834_at	241834_at	6	1.42310710437502									1558076_at	SLF1	3	1.33426291047244			226612_at	UBE2QL1	6	1.87798528842022									217967_s_at	NIBAN1	4	1.59446796414755
235555_at	235555_at	6	1.41269399154979									221865_at	TMEM268	3	1.31965504633695			205569_at	LAMP3	6	1.86940789647484									203439_s_at	STC2	4	1.57995329163664
237192_at	LOC101927668	6	1.38864849534178									222897_s_at	ZFP64	3	1.30777389519611			236099_at	236099_at	6	1.86161503958064									1553962_s_at	RHOB	4	1.5773975009313
216997_x_at	TLE4	6	1.38158767361532									229795_at	229795_at	3	1.28558765829187			202855_s_at	202855_s_at	6	1.85084766665387									1568603_at	CADPS	4	1.57667103399311
202310_s_at	COL1A1	6	1.37975796309333									222572_at	PDP1	3	1.27858860317979			229667_s_at	HOXB8	6	1.83755091605643									225239_at	225239_at	4	1.57201562964269
243233_at	243233_at	6	1.36298947926284									209348_s_at	MAF	3	1.2716264840273			228635_at	PCDH10	6	1.80273129198636									215071_s_at	H2AC6	4	1.56968454484001
1557765_at	PURPL	6	1.3603334498455									221245_s_at	FZD5	3	1.25308726889479			205386_s_at	MDM2	6	1.78822494519127									218000_s_at	PHLDA1	4	1.5545647456233
226570_at	ATP1B3	6	1.35772276228839									208711_s_at	CCND1	3	1.24337530846542			210073_at	ST8SIA1	6	1.78760160005519									239303_at	PIWIL2	4	1.55183854417836
1557129_a_at	FAM111B	6	1.35665349349911									219536_s_at	ZFP64	3	1.22252606557382			200800_s_at	200800_s_at	6	1.78671104552181									202672_s_at	ATF3	4	1.54893025869118
217678_at	SLC7A11	6	1.35264831680658									209904_at	TNNC1	3	1.22068505850687			1555724_s_at	TAGLN	6	1.77387039206534									220102_at	FOXL2	4	1.54687889267989
1552368_at	CTCFL	6	1.35123568383784									212665_at	TIPARP	3	1.21955719870038			213293_s_at	TRIM22	6	1.77318674209884									213993_at	SPON1	4	1.53494785077917
232180_at	UGP2	6	1.3500651738057									242193_at	MIR124-2HG	3	1.21558321305598			204998_s_at	ATF5	6	1.76683055524978									209459_s_at	ABAT	4	1.52775851600622
217300_at	217300_at	6	1.33801749220015									1562110_at	IWS1	3	1.21446154278932			206382_s_at	BDNF	6	1.76607499994694									213268_at	CAMTA1	4	1.52741347970035
231235_at	NKTR	6	1.33256549927585									219427_at	FAT4	3	1.20844759188086			223654_s_at	CELF4	6	1.76425154003739									214537_at	H1-3	4	1.50501264585063
207002_s_at	PLAGL1	6	1.33014168826653									239552_at	VWDE	3	1.20019946821686			204953_at	SNAP91	6	1.7552951251772									235606_at	DUBR	4	1.49163807860246
204249_s_at	LMO2	6	1.32833884209698									241661_at	JMJD1C	3	1.19718794530084			217997_at	PHLDA1	6	1.74680225098647									219049_at	CSGALNACT1	4	1.47523060033081
231252_at	KANSL1L	6	1.3162647199829									1555436_a_at	AFF4	3	1.18650999620239			201939_at	PLK2	6	1.74384937740967									235527_at	DLGAP1	4	1.4727844038798
202847_at	PCK2	6	1.3157213786006									224275_at	ADGRV1	3	1.18480283117964			1555829_at	ESYT2	6	1.73946533061387									244396_at	G3BP1	4	1.46824150100072
214290_s_at	214290_s_at	6	1.29822220844849									238419_at	PHLDB2	3	1.18240570493887			203788_s_at	SEMA3C	6	1.73883080995227									1554029_a_at	TTC37	4	1.45924146141549
242024_at	242024_at	6	1.29782808259034									233819_s_at	LTN1	3	1.1802192348212			235567_at	RORA	6	1.72628739592031									203700_s_at	DIO2	4	1.45665963018397
222556_at	ALG5	6	1.28713034215992									213721_at	SOX2	3	1.17647555049934			207345_at	FST	6	1.71107981873564									219682_s_at	TBX3	4	1.45577564946983
1561886_a_at	1561886_a_at	6	1.28557154273259									239243_at	239243_at	3	1.16561080106188			202435_s_at	CYP1B1	6	1.70925468285365									228181_at	SLC30A1	4	1.43641759808721
229420_at	229420_at	6	1.28252813688027									219793_at	SNX16	3	1.16156935245319			235798_at	TMEM170B	6	1.69655161985671									217966_s_at	NIBAN1	4	1.43269971574541
229525_at	THOC7	6	1.27437040665488									227361_at	HS3ST3B1	3	1.16123473757944			236266_at	RORA	6	1.68946489206501									208886_at	H1-0	4	1.4255998489529
1557945_at	TCTE3	6	1.26995114574102									1559528_at	LOC100129917	3	1.14556874429877			212327_at	LIMCH1	6	1.68400197184279									211421_s_at	RET	4	1.42465976440445
227955_s_at	EFNA5	6	1.26196057377202									235653_s_at	THAP6	3	1.11613571043625			228966_at	PANK2	6	1.66002748182052									212665_at	TIPARP	4	1.42154996414526
242993_at	242993_at	6	1.25875693857689									238983_at	NSUN7	3	1.10958087908798			231945_at	FILIP1	6	1.64992144313376									241652_x_at	LIN7A	4	1.4152994757386
213810_s_at	AKIRIN2	6	1.24082447391818									240027_at	LIN7A	3	1.10307015757492			203798_s_at	VSNL1	6	1.63698546432529									201170_s_at	BHLHE40	4	1.39426053384644
208080_at	AURKA	6	1.22984428785413									202936_s_at	SOX9	3	1.09873740331416			227812_at	TNFRSF19	6	1.63321106386641									203961_at	NEBL	4	1.39404262641436
218280_x_at	218280_x_at	6	1.22710759353324									205809_s_at	WASL	3	1.09456816610082			216236_s_at	216236_s_at	6	1.62812971704899									241661_at	JMJD1C	4	1.38898457814743
222051_s_at	E2F5	6	1.22597191182895									242052_at	242052_at	3	1.08004785638876			206430_at	CDX1	6	1.62132034246373									1554887_at	EMSLR	4	1.3857116636871
210926_at	POTEKP	6	1.22198328564354									226322_at	TMTC1	3	1.07102737677186			236471_at	NFE2L3	6	1.60278262765503									204014_at	DUSP4	4	1.38089004822637
214046_at	FUT9	6	1.22177757562306									209493_at	PDZD2	3	1.06918617713534			226407_at	226407_at	6	1.60081908215775									227487_s_at	SERPINE2	4	1.37539627172197
1555725_a_at	RGS5	6	1.22079115649421									203849_s_at	KIF1A	3	1.06614293365719			212325_at	LIMCH1	6	1.59857947382456									218280_x_at	218280_x_at	4	1.37335169625967
239552_at	VWDE	6	1.21853006110272									203397_s_at	GALNT3	3	1.04829469822159			231947_at	MYCT1	6	1.59373633518592									225806_at	AJUBA	4	1.36774840899283
221615_at	221615_at	6	1.21677525785146									237159_x_at	AP1S3	3	1.03705905649292			232523_at	MEGF10	6	1.59290901282361									226051_at	SELENOM	4	1.35732961306871
236351_at	DPP10-AS1	6	1.20937231088587									212913_at	212913_at	3	1.03137465091867			236915_at	C4orf47	6	1.58795134042023									209355_s_at	PLPP3	4	1.35551880364094
237292_at	DPYSL3	6	1.20370397600076									226863_at	FAM110C	2	2.12421083609183			228912_at	VIL1	6	1.5878276736811									226834_at	CLMP	4	1.35425660434327
216973_s_at	HOXB7	6	1.20295103129668									204121_at	GADD45G	2	2.02891921436906			219682_s_at	TBX3	6	1.57830335737426									226673_at	SH2D3C	4	1.34921295057247
216555_at	PRR14L	6	1.19841151529433									214829_at	AASS	2	2.02009856033376			209369_at	ANXA3	6	1.57783968456352									1558964_at	FAT3	4	1.32030578097066
232038_at	TBC1D32	6	1.18740517867339									228737_at	TOX2	2	1.97364255223274			212909_at	LYPD1	6	1.57560214014711									241782_at	NEBL	4	1.31498761982728
1560017_at	TMTC3	6	1.18732749070087									206683_at	ZNF165	2	1.84598164449247			214640_at	UNC93A	6	1.56418406148283									215692_s_at	MPPED2	4	1.31489783542437
214132_at	ATP5F1C	6	1.17572594205759									201109_s_at	THBS1	2	1.84253408952081			1557765_at	PURPL	6	1.53737651404146									206707_x_at	RIPOR2	4	1.29937043080608
231698_at	231698_at	6	1.17447655397287									202436_s_at	CYP1B1	2	1.78732777275006			225767_at	225767_at	6	1.5251615184482									211959_at	IGFBP5	4	1.29817192347728
205381_at	LRRC17	6	1.16056975189139									202435_s_at	CYP1B1	2	1.66473537623472			1563357_at	1563357_at	6	1.5191874748379									202499_s_at	SLC2A3	4	1.29329824782259
204782_at	MLF1	6	1.14810575728048									204998_s_at	ATF5	2	1.63172864589057			226898_s_at	SFPQ	6	1.50855193822011									203962_s_at	NEBL	4	1.29061184665826
221917_s_at	GRSF1	6	1.14487206082408									202672_s_at	ATF3	2	1.56296894591201			210479_s_at	RORA	6	1.50806737118208									227337_at	ANKRD37	4	1.28824318419014
207236_at	ZNF345	6	1.1444293910715									232352_at	ISL2	2	1.50027727612878			210426_x_at	RORA	6	1.50661554370872									221667_s_at	HSPB8	4	1.279520168424
224558_s_at	MALAT1	6	1.11586034538942									203752_s_at	JUND	2	1.47551603934216			222108_at	AMIGO2	6	1.48574947764067									201058_s_at	MYL9	4	1.27397695545305
231200_at	LSM14B	6	1.06507629121594									213825_at	OLIG2	2	1.45014192029743			206091_at	MATN3	6	1.47993290742752									231841_s_at	JCAD	4	1.2699340498612
AFFX-ThrX-M_at	AFFX-ThrX-M_at	5	2.37260152918877									224227_s_at	BDP1	2	1.44401058303995			224321_at	TMEFF2	6	1.47723093444235									236351_at	DPP10-AS1	4	1.26844545350125
203789_s_at	SEMA3C	5	2.23476306234449									224336_s_at	DUSP16	2	1.44319048042411			242474_s_at	VMA21	6	1.47694542547483									220220_at	220220_at	4	1.2662342251835
1552982_a_at	FGF4	5	2.1789867248348									1569241_a_at	ZNF93	2	1.43181715053443			242765_at	MOBP	6	1.46727091591581									225544_at	TBX3	4	1.26620295686726
241902_at	MKX	5	2.06281354744961									239486_at	REL	2	1.39423893032267			232235_at	DSEL	6	1.46037708352987									204529_s_at	TOX	4	1.26557229033968
AFFX-ThrX-3_at	AFFX-ThrX-3_at	5	2.05286752654818									226673_at	SH2D3C	2	1.39188912543268			238661_at	MIR124-2HG	6	1.45371335912646									203798_s_at	VSNL1	4	1.2644594070136
AFFX-r2-Bs-thr-M_s_at	AFFX-r2-Bs-thr-M_s_at	5	2.04832380791043									217168_s_at	HERPUD1	2	1.31952286121551			209398_at	H1-2	6	1.44764859678074									231235_at	NKTR	4	1.24984366108981
218435_at	DNAJC15	5	2.04718955131718									242408_at	STYX	2	1.30413406878552			215935_at	215935_at	6	1.44218552966449									1569256_a_at	FAM43B	4	1.2375540720051
AFFX-r2-Bs-thr-3_s_at	AFFX-r2-Bs-thr-3_s_at	5	2.02535024603091									1557545_s_at	RNF165	2	1.29521201545572			205822_s_at	HMGCS1	6	1.4394643345551									239243_at	239243_at	4	1.22431715868231
206704_at	CLCN5	5	1.95512229738929									213424_at	KIAA0895	2	1.2726582064193			229498_at	MBNL3	6	1.43470727564858									203543_s_at	KLF9	4	1.21849898572236
AFFX-ThrX-5_at	AFFX-ThrX-5_at	5	1.91416198510384									1554469_at	ZBTB44	2	1.26861955959151			215071_s_at	H2AC6	6	1.4299880334217									225381_at	MIR100HG	4	1.21731754247922
238852_at	PRRX1	5	1.85158182372224									230469_at	RTKN2	2	1.24693736551025			202672_s_at	ATF3	6	1.42042366347024									1569241_a_at	ZNF93	4	1.21326265304504
AFFX-r2-Bs-phe-5_at	AFFX-r2-Bs-phe-5_at	5	1.81815238758532									238356_at	DOCK11	2	1.22918156978619			202497_x_at	SLC2A3	6	1.41847329644123									1553694_a_at	PIK3C2A	4	1.20887695815216
AFFX-r2-Bs-dap-5_at	AFFX-r2-Bs-dap-5_at	5	1.76845743087553									1569864_at	SERAC1	2	1.22264581332476			242352_at	NIPBL	6	1.41781200566949									206085_s_at	CTH	4	1.20661683846938
AFFX-r2-Bs-dap-M_at	AFFX-r2-Bs-dap-M_at	5	1.75687862281119									236000_s_at	236000_s_at	2	1.20389318446251			214071_at	GNAL	6	1.39779180046056									1560738_at	1560738_at	4	1.20449495553278
AFFX-DapX-5_at	AFFX-DapX-5_at	5	1.75529583137666									1555609_a_at	ZMAT3	2	1.20332623961347			244071_at	FBLL1	6	1.39520166190371									224451_x_at	ARHGAP9	4	1.19901173695032
216962_at	RPAIN	5	1.74816988582653									209016_s_at	KRT7	2	1.20139516520625			224227_s_at	BDP1	6	1.38810306546002									229099_at	UQCC3	4	1.19876997091568
201465_s_at	JUN	5	1.73535487731894									219844_at	CCDC186	2	1.19008480667167			217494_s_at	PTENP1	6	1.38740510889178									232861_at	PDP2	4	1.19249236016528
230180_at	DDX17	5	1.73277042139358									1561341_at	1561341_at	2	1.19004618834684			205891_at	ADORA2B	6	1.36837485165855									212810_s_at	SLC1A4	4	1.19080128069296
AFFX-r2-Bs-lys-5_at	AFFX-r2-Bs-lys-5_at	5	1.72678567118966									212451_at	SECISBP2L	2	1.18266044191076			206224_at	CST1	6	1.36750201994572									238848_at	OTUD4	4	1.19036581172816
AFFX-r2-Bs-phe-M_at	AFFX-r2-Bs-phe-M_at	5	1.69871883064499									214693_x_at	214693_x_at	2	1.17680033867852			207012_at	MMP16	6	1.36729859162974									205921_s_at	SLC6A6	4	1.19035669670112
229657_at	THRB	5	1.69599665325818									1557217_a_at	FANCB	2	1.17334451093414			214586_at	GPR37	6	1.36114082850741									235850_at	FAM162A	4	1.17992409741772
AFFX-DapX-M_at	AFFX-DapX-M_at	5	1.69491343978258									209869_at	ADRA2A	2	1.17240306926121			1554980_a_at	ATF3	6	1.35734047015648									228658_at	MIAT	4	1.16934394939631
232238_at	ASPM	5	1.68930139373656									1553122_s_at	RBAK	2	1.16827116494491			223235_s_at	SMOC2	6	1.3565866079973									1552897_a_at	KCNG3	4	1.16837713175356
226961_at	PRR15	5	1.65936246777846									206724_at	CBX4	2	1.15423722977892			204014_at	DUSP4	6	1.3509450184396									241863_x_at	TTC14	4	1.15599741805271
228530_at	MZT1	5	1.65056005605701									224933_s_at	JMJD1C	2	1.14566337007308			226452_at	PDK1	6	1.34882085950077									1562226_at	VWDE	4	1.14924964353773
202149_at	NEDD9	5	1.64141390480629									242993_at	242993_at	2	1.12883159153017			1553764_a_at	AJUBA	6	1.34423979297329									219844_at	CCDC186	4	1.14900969331411
238419_at	PHLDB2	5	1.64041028702132									214978_s_at	PPFIA4	2	1.12098063268627			202498_s_at	SLC2A3	6	1.33102431551805									232180_at	UGP2	4	1.12968131304291
226220_at	METTL9	5	1.60518071744262									227884_at	TAF15	2	1.1190748562539			200906_s_at	PALLD	6	1.3134171670397									236917_at	LRRC34	4	1.12078481624441
205295_at	CKMT2	5	1.58265616850352									242352_at	NIPBL	2	1.11625154558787			1557267_s_at	GEN1	6	1.29953617015265									238419_at	PHLDB2	4	1.08566152290583
AFFX-PheX-M_at	AFFX-PheX-M_at	5	1.57569770796292									209344_at	TPM4	2	1.11462158703461			1558964_at	FAT3	6	1.29487106450595									1559528_at	LOC100129917	4	1.07952818103492
215469_at	SLITRK5	5	1.55760476519545									205747_at	CBLN1	2	1.11273055335272			215692_s_at	MPPED2	6	1.28221431208816									236918_s_at	LRRC34	4	1.06648075394876
AFFX-r2-Bs-lys-M_at	AFFX-r2-Bs-lys-M_at	5	1.55436255226394									228986_at	OSBPL8	2	1.11119905216792			1555923_a_at	MIR1915HG	6	1.27023433553264									239552_at	VWDE	4	1.04809606414474
235874_at	PRSS35	5	1.55069001676739									229327_s_at	MAF	2	1.09730909794745			219730_at	MED18	6	1.2665224376976									AFFX-r2-Bs-lys-3_at	AFFX-r2-Bs-lys-3_at	3	3.86909999998977
222027_at	NUCKS1	5	1.51388613803487									230031_at	HSPA5	2	1.08864494600489			213810_s_at	AKIRIN2	6	1.26273840633039									AFFX-PheX-5_at	AFFX-PheX-5_at	3	3.84323707417574
227850_x_at	CDC42EP5	5	1.50522531529057									244071_at	FBLL1	2	1.08827235899989			240865_at	240865_at	6	1.25528098707096									AFFX-PheX-M_at	AFFX-PheX-M_at	3	3.71402868207376
235591_at	SSTR1	5	1.50367867177495									227148_at	PLEKHH2	2	1.08788342871334			231841_s_at	JCAD	6	1.2520216406733									AFFX-LysX-3_at	AFFX-LysX-3_at	3	3.53172783191007
205747_at	CBLN1	5	1.48931514712288									208297_s_at	EVI5	2	1.08576535778399			228432_at	RAB3IP	6	1.2464312961413									AFFX-r2-Bs-phe-3_at	AFFX-r2-Bs-phe-3_at	3	3.42010591209329
204135_at	FILIP1L	5	1.47987725053057									215717_s_at	FBN2	2	1.08312868781777			1557217_a_at	FANCB	6	1.24474122348732									200799_at	200799_at	3	2.9369240813203
227361_at	HS3ST3B1	5	1.47521187686484									231199_at	231199_at	2	1.08217465963478			215037_s_at	BCL2L1	6	1.23895202421908									209911_x_at	H2BC5	3	2.44765486693864
AFFX-r2-Bs-lys-3_at	AFFX-r2-Bs-lys-3_at	5	1.47164483654496									242059_at	242059_at	2	1.07992349720389			225544_at	TBX3	6	1.22925996602273									236571_at	236571_at	3	2.23561019579394
AFFX-PheX-5_at	AFFX-PheX-5_at	5	1.467209472007									229576_s_at	TBX3	2	1.07647937326771			1553269_at	ZNF718	6	1.22694942348361									220281_at	SLC12A1	3	2.21936335785794
209355_s_at	PLPP3	5	1.43793689059398									241612_at	FOXD3	2	1.05964581573049			223915_at	BCOR	6	1.21891495590646									206115_at	EGR3	3	2.21687770707116
203180_at	ALDH1A3	5	1.42995779091931									229346_at	NES	2	1.04694753321794			226041_at	NAPEPLD	6	1.21790404491538									201108_s_at	THBS1	3	2.20024588235333
225762_x_at	RNA45SN5	5	1.40769715630656									237154_at	HSD11B1-AS1	2	1.04207688538871			214046_at	FUT9	6	1.21576487866905									220014_at	PRR16	3	2.14785577827795
222897_s_at	ZFP64	5	1.40671564973989									212105_s_at	DHX9	2	1.04178109039867			220220_at	220220_at	6	1.21449730834637									232629_at	PROK2	3	2.11472071869078
204998_s_at	ATF5	5	1.39237289403478									1563022_at	CCDC160	2	1.04168755387422			204529_s_at	TOX	6	1.21259290114825									230303_at	SYNPR	3	2.04160089347095
237813_at	PCBP2	5	1.38000108742617									204913_s_at	SOX11	2	1.03651926244465			235850_at	FAM162A	6	1.20181432925312									1556267_at	MYRFL	3	2.02525952039802
230156_x_at	LINC01578	5	1.3750370187483									236524_at	236524_at	2	1.02686383535433			221615_at	221615_at	6	1.14735843730475									1552368_at	CTCFL	3	1.99987979319255
218273_s_at	PDP1	5	1.37396194147553															209006_s_at	209006_s_at	6	1.13574823716893									204933_s_at	TNFRSF11B	3	1.92713093468654
224321_at	TMEFF2	5	1.37239763479509															221697_at	MAP1LC3C	6	1.1338383473807									204932_at	TNFRSF11B	3	1.83477322625965
227171_at	CCT4	5	1.36911202124717															212107_s_at	DHX9	6	1.10534931299323									230939_at	230939_at	3	1.82738117129622
235798_at	TMEM170B	5	1.35750448865928															236918_s_at	LRRC34	6	1.07565402034467									239813_at	IQCH	3	1.82625438676515
230559_x_at	FGD4	5	1.35602945043322															230040_at	ADAMTS18	5	3.26151712346372									212730_at	SYNM	3	1.82240441169525
225381_at	MIR100HG	5	1.3559589867109															AFFX-r2-Bs-phe-M_at	AFFX-r2-Bs-phe-M_at	5	2.95906540337287									219885_at	SLFN12	3	1.8155933688567
207754_at	RASSF8	5	1.34083360895282															242940_x_at	DLX6	5	2.64747523405322									204135_at	FILIP1L	3	1.8033691933293
222572_at	PDP1	5	1.33465652685687															AFFX-DapX-3_at	AFFX-DapX-3_at	5	2.38030046180642									205249_at	EGR2	3	1.78195956337783
239344_at	239344_at	5	1.32176664199618															225136_at	PLEKHA2	5	2.2606846458024									209990_s_at	GABBR2	3	1.78058012267939
226643_s_at	NUDCD2	5	1.31106535977109															219454_at	EGFL6	5	2.23745710127107									205719_s_at	205719_s_at	3	1.77666826883964
226322_at	TMTC1	5	1.30682475073752															230137_at	TMEM155	5	2.17241101104119									234989_at	234989_at	3	1.76772064997374
228432_at	RAB3IP	5	1.29025333476808															225799_at	225799_at	5	2.04011997458174									203140_at	BCL6	3	1.76503060792242
217168_s_at	HERPUD1	5	1.28684263045989															227282_at	PCDH19	5	1.98182415304159									207558_s_at	PITX2	3	1.75524810240595
238661_at	MIR124-2HG	5	1.28156540181904															203789_s_at	SEMA3C	5	1.91706289420804									231227_at	231227_at	3	1.72449157596784
235527_at	DLGAP1	5	1.28020596037553															213425_at	WNT5A	5	1.90887038230447									1555370_a_at	CAMTA1	3	1.70516587555036
1555436_a_at	AFF4	5	1.27651969761542															207574_s_at	GADD45B	5	1.9035907418883									213572_s_at	SERPINB1	3	1.68645178132828
204999_s_at	ATF5	5	1.27267995807628															237885_at	SOX21-AS1	5	1.87325796898466									209869_at	ADRA2A	3	1.67553805584972
214595_at	KCNG1	5	1.26802902737229															1556834_at	DSG2-AS1	5	1.8498835851564									209304_x_at	GADD45B	3	1.64401488632619
209529_at	PLPP2	5	1.26527436691551															210387_at	210387_at	5	1.82202417506144									236439_at	236439_at	3	1.6068424674563
216554_s_at	ENO1	5	1.26251866349256															221019_s_at	COLEC12	5	1.81217488192053									228581_at	KCNJ10	3	1.58922285029469
210839_s_at	ENPP2	5	1.26167416392983															226497_s_at	FLT1	5	1.79245674289433									227850_x_at	CDC42EP5	3	1.5374061148432
228455_at	228455_at	5	1.25074987249419															221489_s_at	SPRY4	5	1.77608154771032									219949_at	LRRC2	3	1.53346051671284
243835_at	ZDHHC21	5	1.25071604187138															236517_at	MEGF10	5	1.75816477231366									239520_at	239520_at	3	1.53087453619795
1559214_at	FBXO22	5	1.2504741151944															1552368_at	CTCFL	5	1.75309190087705									206039_at	RAB33A	3	1.52841864754646
223577_x_at	MALAT1	5	1.24843033987841															225847_at	NCEH1	5	1.72787043575053									225975_at	PCDH18	3	1.52718176684067
233819_s_at	LTN1	5	1.23563427928121															220623_s_at	TSGA10	5	1.66812656679264									201626_at	INSIG1	3	1.52095452678265
239233_at	CCDC88A	5	1.23503094535587															224917_at	224917_at	5	1.65943939390024									203729_at	EMP3	3	1.50117575568419
242528_at	HOXA-AS2	5	1.23428201070362															227410_at	FAM43A	5	1.65939237666232									225093_at	UTRN	3	1.49858367554323
238576_at	MOCOS	5	1.23315807466307															230908_at	TACR1	5	1.65570686184448									238852_at	PRRX1	3	1.48960533199925
235217_at	LINC01004	5	1.22922600062843															224165_s_at	IQCH	5	1.6522081812271									226918_at	226918_at	3	1.48022661039051
229800_at	DCLK1	5	1.22539132931455															225809_at	PARM1	5	1.64735821559197									209822_s_at	VLDLR	3	1.47610471366006
200628_s_at	WARS1	5	1.21706437285104															220987_s_at	220987_s_at	5	1.63936764998465									206588_at	DAZL	3	1.4687221165289
213406_at	WSB1	5	1.21264604415599															230645_at	FRMD3	5	1.62849293954885									201625_s_at	INSIG1	3	1.46581398252557
1557924_s_at	ALPL	5	1.21184871621046															226448_at	226448_at	5	1.61332566006212									228635_at	PCDH10	3	1.46325462035962
220220_at	220220_at	5	1.20848633448674															230300_at	PSMA5	5	1.61117673983755									237974_at	237974_at	3	1.45773049639731
235611_at	SREK1	5	1.20382507379972															204135_at	FILIP1L	5	1.60996301940562									227812_at	TNFRSF19	3	1.4576171895844
213338_at	TMEM158	5	1.200089091568															203439_s_at	STC2	5	1.59664729450603									226103_at	NEXN	3	1.45293171730404
230653_at	230653_at	5	1.19665971640755															205668_at	LY75	5	1.59339644086084									213309_at	PLCL2	3	1.44997017255987
233827_s_at	SUPT16H	5	1.19496374074665															213994_s_at	SPON1	5	1.58555587368706									221900_at	COL8A2	3	1.44365402044812
214056_at	MCL1	5	1.19147445222473															205132_at	ACTC1	5	1.5772415840207									230121_at	SERTAD4-AS1	3	1.44346327828754
223888_s_at	LARS1	5	1.18509938825903															211947_s_at	PRRC2C	5	1.57627929565153									216218_s_at	PLCL2	3	1.43259707786908
1554922_at	ZNF678	5	1.18098294092985															242918_at	NASP	5	1.57140236866454									211074_at	FOLR1	3	1.42764005468502
229216_s_at	CSNK2A1	5	1.17865431335043															229121_at	CMKLR1	5	1.56578548966627									223827_at	TNFRSF19	3	1.42439290809493
1553106_at	C5orf24	5	1.17353157276875															240570_at	PATJ	5	1.56125138000353									201627_s_at	INSIG1	3	1.42353405141588
219427_at	FAT4	5	1.1553850602654															228885_at	MAMDC2	5	1.55739930591328									1567457_at	RAC1	3	1.42199847252231
213868_s_at	DHRS7	5	1.15160201147668															223838_at	TSGA10	5	1.54955907262634									243543_at	243543_at	3	1.4185455799723
214785_at	VPS13A	5	1.14772690107245															218000_s_at	PHLDA1	5	1.53296150350868									230569_at	CFAP97	3	1.41728892516118
221915_s_at	RANBP1	5	1.14474472528689															1569344_a_at	LOC105375172	5	1.53202682466276									203752_s_at	JUND	3	1.41043115087228
206536_s_at	XIAP	5	1.12885065079737															222912_at	ARRB1	5	1.52372160818146									241733_at	C18orf54	3	1.40802440362323
221045_s_at	PER3	5	1.11170212597382															231050_at	PLAAT5	5	1.52360820324624									1558404_at	LINC00622	3	1.40291316431588
1555559_s_at	USP25	5	1.10738393085528															219869_s_at	SLC39A8	5	1.52268814921933									238453_at	FGFBP3	3	1.38678828287231
214534_at	H1-5	5	1.10284724941058															1558511_s_at	ESYT2	5	1.51996529317355									231544_s_at	POLR3G	3	1.36747382097031
232395_x_at	AGBL3	5	1.09262787925841															204796_at	EML1	5	1.51675234238522									1565347_s_at	TFE3	3	1.35559397767994
203849_s_at	KIF1A	5	1.07215911659769															222027_at	NUCKS1	5	1.50735151810495									231018_at	PALM3	3	1.34892138599952
202549_at	VAPB	5	1.06083981683074															213722_at	SOX2	5	1.50518242044785									204249_s_at	LMO2	3	1.34329840501533
1553322_s_at	TEAD1	5	1.05830736672328															1569287_at	LINC00458	5	1.50478205105213									242193_at	MIR124-2HG	3	1.33776368554893
238501_at	238501_at	5	1.05034976093199															204121_at	GADD45G	5	1.50292944646598									236204_at	COPS8	3	1.33532103862773
201464_x_at	JUN	4	2.28855649397774															228598_at	DPP10	5	1.49893948386387									209621_s_at	PDLIM3	3	1.33471128645201
206387_at	CDX2	4	2.03600425800675															203700_s_at	DIO2	5	1.49536113910786									213435_at	SATB2	3	1.33004132881083
235216_at	ESCO1	4	1.86824221740498															240104_at	240104_at	5	1.4900595789083									209904_at	TNNC1	3	1.32560352744514
1560738_at	1560738_at	4	1.75759965337268															235527_at	DLGAP1	5	1.48348772913329									242665_at	FMNL2	3	1.32512131809012
201110_s_at	THBS1	4	1.70319978577175															213268_at	CAMTA1	5	1.48168716929195									208297_s_at	EVI5	3	1.32465865112993
227558_at	CBX4	4	1.69646477375741															213572_s_at	SERPINB1	5	1.48061987294842									205966_at	TAF13	3	1.3246284273717
202274_at	ACTG2	4	1.63100535332887															214041_x_at	RPL37A	5	1.47997547569801									228280_at	ZC3HAV1L	3	1.32397156908177
202437_s_at	CYP1B1	4	1.61700658522036															203797_at	VSNL1	5	1.46901158107186									203749_s_at	RARA	3	1.32159231121894
205046_at	CENPE	4	1.56413936968065															209535_s_at	209535_s_at	5	1.45812413539924									242825_at	PLPPR5	3	1.31960624006016
1557267_s_at	GEN1	4	1.55026116805864															202149_at	NEDD9	5	1.45693439361905									202935_s_at	SOX9	3	1.31757974898246
1556336_at	1556336_at	4	1.54194022271364															228986_at	OSBPL8	5	1.45647465384917									232781_at	LHX4	3	1.31437277239233
222869_s_at	ELAC1	4	1.51975247304619															213286_at	ZFR	5	1.45241903390058									226899_at	UNC5B	3	1.3083536432589
229552_at	229552_at	4	1.5196205796327															1558404_at	LINC00622	5	1.4472317033184									215992_s_at	RAPGEF2	3	1.30329207627977
222283_at	ZNF480	4	1.51069886021335															206197_at	NME5	5	1.44704701658049									244071_at	FBLL1	3	1.30275430963651
1564083_at	LINC01844	4	1.49099951012508															224699_s_at	ESYT2	5	1.44136100901961									233819_s_at	LTN1	3	1.30068796666347
231227_at	231227_at	4	1.48709852884672															215342_s_at	RABGAP1L	5	1.43662260668695									1570153_at	CCDC169	3	1.29767254349782
209459_s_at	ABAT	4	1.47692865249322															226228_at	AQP4	5	1.43524550845795									222313_at	222313_at	3	1.29603397963628
219138_at	RPL14	4	1.47614686608195															229420_at	229420_at	5	1.4352236749275									213293_s_at	TRIM22	3	1.29588185827356
209369_at	ANXA3	4	1.47507019587783															202719_s_at	TES	5	1.42873009374559									229576_s_at	TBX3	3	1.29140251440577
226695_at	PRRX1	4	1.46619881897232															207302_at	SGCG	5	1.42724778792807									210926_at	POTEKP	3	1.29044114776773
229618_at	SNX16	4	1.46249001696917															231452_at	PLAAT5	5	1.42025475103446									214640_at	UNC93A	3	1.28900182942332
231930_at	231930_at	4	1.46116208956928															218368_s_at	TNFRSF12A	5	1.41747628157305									1554966_a_at	FILIP1L	3	1.28836179130635
1561341_at	1561341_at	4	1.4492538400945															1553122_s_at	RBAK	5	1.41510567751836									219229_at	SLCO3A1	3	1.28814742139861
206683_at	ZNF165	4	1.43390661539863															228749_at	ZDBF2	5	1.41489499117841									1568604_a_at	CADPS	3	1.28449298061243
242753_x_at	AP1AR	4	1.42190321068758															222088_s_at	222088_s_at	5	1.41060798353814									232230_at	OLMALINC	3	1.27694545436332
211215_x_at	DIO2	4	1.41355894074199															223827_at	TNFRSF19	5	1.40110709908237									205381_at	LRRC17	3	1.2768501098925
215071_s_at	H2AC6	4	1.40801433241496															222572_at	PDP1	5	1.39712887308874									222283_at	ZNF480	3	1.26878050901208
224275_at	ADGRV1	4	1.40427667102112															238453_at	FGFBP3	5	1.39440588614614									206536_s_at	XIAP	3	1.26704169957451
237187_at	HRK	4	1.40325622670309															220266_s_at	KLF4	5	1.38727879303976									233827_s_at	SUPT16H	3	1.26315322742
228709_at	TPR	4	1.40084186525992															218273_s_at	PDP1	5	1.38565620304341									202086_at	MX1	3	1.26229496919557
206960_at	LPAR4	4	1.4003835331435															226464_at	DIPK2A	5	1.38441970807235									242458_at	RALGPS2	3	1.26122586077067
216550_x_at	ANKRD12	4	1.38779263856544															226834_at	CLMP	5	1.38368700793417									208797_s_at	GOLGA8A	3	1.25922323122458
212177_at	PNISR	4	1.38774751592236															213409_s_at	RHEB	5	1.3671770266028									229775_s_at	AFDN	3	1.25488407062493
202028_s_at	RPL38	4	1.38574519422661															1560250_s_at	1560250_s_at	5	1.36037068384367									205894_at	ARSL	3	1.25444419173198
235109_at	ZBED3	4	1.37729767666623															235555_at	235555_at	5	1.35420383185603									226769_at	FIBIN	3	1.24487137231314
201083_s_at	BCLAF1	4	1.36533568375037															204782_at	MLF1	5	1.35377866411324									236179_at	CDH11	3	1.24429958422848
204909_at	DDX6	4	1.35674633521447															217465_at	NCKAP1	5	1.35154567673241									209146_at	MSMO1	3	1.2439771961629
228941_at	228941_at	4	1.35550971860285															203751_x_at	JUND	5	1.34863044902893									205124_at	205124_at	3	1.23866759963092
219793_at	SNX16	4	1.35341881124385															222344_at	222344_at	5	1.34688396547628									202843_at	DNAJB9	3	1.23726627020742
230543_at	USP9X	4	1.35123699380902															209355_s_at	PLPP3	5	1.33621225472446									219415_at	TTYH1	3	1.23576622740732
1554036_at	ZBTB24	4	1.34440611723069															202310_s_at	COL1A1	5	1.32541832364434									212230_at	PLPP3	3	1.23256483048037
231508_s_at	231508_s_at	4	1.34347436041441															1553106_at	C5orf24	5	1.31219698574231									202284_s_at	CDKN1A	3	1.22851276301876
221960_s_at	RAB2A	4	1.32994117837772															241661_at	JMJD1C	5	1.31158955577127									209930_s_at	NFE2	3	1.22664576029127
208701_at	APLP2	4	1.32488532562928															204779_s_at	HOXB7	5	1.29820373082624									207345_at	FST	3	1.22246235595652
243071_at	243071_at	4	1.3246736931535															233827_s_at	SUPT16H	5	1.29044484846439									214374_s_at	PPFIBP1	3	1.22072913441388
241897_at	241897_at	4	1.31696918785948															242292_at	242292_at	5	1.28424025285207									231731_at	OTX2	3	1.21960576817648
206864_s_at	HRK	4	1.31315773018867															239486_at	REL	5	1.27713253125427									209398_at	H1-2	3	1.21702623354491
232382_s_at	PCMTD1	4	1.31048293499537															204118_at	CD48	5	1.26668960489077									33148_at	ZFR	3	1.21499361982684
216222_s_at	MYO10	4	1.30899946939058															204324_s_at	GOLIM4	5	1.2584176609236									216555_at	PRR14L	3	1.21040585049652
221943_x_at	RPL38	4	1.30307409671433															1554966_a_at	FILIP1L	5	1.2493148296582									214693_x_at	214693_x_at	3	1.20559230499252
212226_s_at	PLPP3	4	1.29816431374136															202648_at	202648_at	5	1.24789640127604									239344_at	239344_at	3	1.20486531017566
213350_at	RPS11	4	1.2960355113144															219814_at	MBNL3	5	1.23636132598236									217300_at	217300_at	3	1.20347552177647
212107_s_at	DHX9	4	1.29245793634048															221376_at	FGF17	5	1.23481095744509									212226_s_at	PLPP3	3	1.20189090754228
224216_at	224216_at	4	1.29004188174792															1560738_at	1560738_at	5	1.23010564945625									242408_at	STYX	3	1.19942734414715
205235_s_at	KIF20B	4	1.28736502240981															213350_at	RPS11	5	1.22433326902889									203797_at	VSNL1	3	1.19293518093492
204394_at	SLC43A1	4	1.28265365941367															216504_s_at	SLC39A8	5	1.21659214302681									226961_at	PRR15	3	1.19089076809872
235388_at	CHD9	4	1.2669783321965															238666_at	238666_at	5	1.21581263106603									203964_at	NMI	3	1.18454684164497
221865_at	TMEM268	4	1.26168195955307															226961_at	PRR15	5	1.21572804286304									228656_at	PROX1	3	1.1808282344618
228986_at	OSBPL8	4	1.25831136912998															238848_at	OTUD4	5	1.19500769792667									225977_at	PCDH18	3	1.1799102426121
205251_at	PER2	4	1.25599171300013															231534_at	CDK1	5	1.1941455977273									232356_at	232356_at	3	1.1708467650881
211074_at	FOLR1	4	1.24640136264935															232230_at	OLMALINC	5	1.18531304955441									241534_at	LOC100505549	3	1.168849450243
213167_s_at	213167_s_at	4	1.24362232970532															222897_s_at	ZFP64	5	1.18451086230967									229201_at	PAK3	3	1.161791949505
209936_at	RBM5	4	1.23989365076046															231950_at	ZNF658	5	1.17404140277049									235216_at	ESCO1	3	1.15976648342874
203751_x_at	JUND	4	1.23928826851414															214313_s_at	EIF5B	5	1.16563487383061									206322_at	SYN3	3	1.15924810493125
230469_at	RTKN2	4	1.23264880374515															236179_at	CDH11	5	1.16527809280332									225121_at	TBC1D23	3	1.15597209501054
244071_at	FBLL1	4	1.22676623910536															1562226_at	VWDE	5	1.16330017132075									235645_at	ESCO1	3	1.14384237609369
220014_at	PRR16	4	1.22547473254006															237107_at	PRKRA	5	1.16041739625691									237034_at	237034_at	3	1.13978544833214
205132_at	ACTC1	4	1.22364460457943															203595_s_at	IFIT5	5	1.1541524886929									243857_at	MORF4L2	3	1.13508304221542
AFFX-LysX-5_at	AFFX-LysX-5_at	4	1.21905444030599															223888_s_at	LARS1	5	1.14552401452075									203675_at	NUCB2	3	1.13359263584136
236918_s_at	LRRC34	4	1.21608271218671															241863_x_at	TTC14	5	1.13658859292379									227662_at	SYNPO2	3	1.1254890733088
209348_s_at	MAF	4	1.21248015053115															225121_at	TBC1D23	5	1.13396979388947									227609_at	EPSTI1	3	1.11196967480463
238614_x_at	ZNF430	4	1.21039119079182															213868_s_at	DHRS7	5	1.10735257636281									208003_s_at	NFAT5	3	1.11011670739064
236778_at	236778_at	4	1.20726470433474															234347_s_at	DENR	5	1.08071748296856									214534_at	H1-5	3	1.10128999493734
208711_s_at	CCND1	4	1.2067771515749															211965_at	ZFP36L1	5	1.07167375283466									226697_at	FAM114A1	3	1.09473320351653
242352_at	NIPBL	4	1.20222688130241															239612_at	LOC100240734	4	4.08199165628785									1562110_at	IWS1	3	1.08045716938809
236917_at	LRRC34	4	1.20161580074233															AFFX-r2-Bs-phe-5_at	AFFX-r2-Bs-phe-5_at	4	3.35691325967038									1558080_s_at	DNAJC3	3	1.07059554862539
225571_at	LIFR	4	1.20148705898831															AFFX-r2-Bs-lys-5_at	AFFX-r2-Bs-lys-5_at	4	3.31223879653145									242059_at	242059_at	3	1.06772017360489
235653_s_at	THAP6	4	1.20078004629425															AFFX-r2-Bs-lys-M_at	AFFX-r2-Bs-lys-M_at	4	3.27013823404502									220946_s_at	SETD2	3	1.0517090484349
216609_at	TXN	4	1.20024096336549															AFFX-DapX-5_at	AFFX-DapX-5_at	4	2.86314468728435									241834_at	241834_at	3	1.04912228373857
221245_s_at	FZD5	4	1.19959884546698															AFFX-r2-Bs-dap-5_at	AFFX-r2-Bs-dap-5_at	4	2.79265462683436									235468_at	RBFOX3	3	1.02786226486561
200800_s_at	200800_s_at	4	1.19633784561647															AFFX-DapX-M_at	AFFX-DapX-M_at	4	2.57123956902181									AFFX-LysX-5_at	AFFX-LysX-5_at	2	5.26951415638552
201058_s_at	MYL9	4	1.19437689530294															AFFX-r2-Bs-dap-M_at	AFFX-r2-Bs-dap-M_at	4	2.53884356043743									AFFX-LysX-M_at	AFFX-LysX-M_at	2	4.96400327461418
223079_s_at	GLS	4	1.19289736665161															205080_at	RARB	4	2.53334156337696									AFFX-PheX-3_at	AFFX-PheX-3_at	2	4.35411084287874
224030_s_at	TCAF1	4	1.1916498953275															200799_at	200799_at	4	2.52614986343408									210090_at	ARC	2	2.60616440278025
1558747_at	SMCHD1	4	1.18536411125883															218559_s_at	MAFB	4	2.51742596301542									213348_at	CDKN1C	2	2.18306568509781
237215_s_at	TFRC	4	1.18163489250239															208530_s_at	RARB	4	2.32812760382957									219534_x_at	CDKN1C	2	2.07028319206551
215170_s_at	CEP152	4	1.18026829224376															AFFX-r2-Bs-dap-3_at	AFFX-r2-Bs-dap-3_at	4	2.3091848659927									213825_at	OLIG2	2	2.06840935815619
226267_at	JDP2	4	1.17528953538341															205113_at	NEFM	4	2.23736562579623									204017_at	KDELR3	2	2.0440019071167
206942_s_at	PMCH	4	1.16849329316748															206336_at	CXCL6	4	2.22646986019208									209829_at	RIPOR2	2	2.03240698508562
204750_s_at	DSC2	4	1.16068645538885															225782_at	MSRB3	4	2.20940392679118									213182_x_at	CDKN1C	2	2.02032945002359
1567105_at	1567105_at	4	1.15435546032141															227558_at	CBX4	4	2.1893663325839									216894_x_at	CDKN1C	2	1.99032369229092
242052_at	242052_at	4	1.15407277104062															242348_at	TAFA4	4	2.1003634685945									208579_x_at	H2BS1	2	1.87757875442137
212044_s_at	RPL27A	4	1.14723819428449															232238_at	ASPM	4	2.01446031121979									209806_at	H2BC12	2	1.84002879102013
220115_s_at	CDH10	4	1.14512167642431															212473_s_at	MICAL2	4	1.98207739923964									230031_at	HSPA5	2	1.803377572958
AFFX-LysX-M_at	AFFX-LysX-M_at	4	1.1326112475309															226863_at	FAM110C	4	1.95917693433735									222486_s_at	ADAMTS1	2	1.78247371896369
1565823_at	SEPTIN7	4	1.13087482056255															206932_at	CH25H	4	1.95432432987145									222162_s_at	ADAMTS1	2	1.67688216163989
208506_at	H3C7	4	1.12452556259893															227997_at	IL17RD	4	1.93020199577231									209183_s_at	DEPP1	2	1.66589605296651
1557227_s_at	TPR	4	1.11572789751214															1566968_at	SPRY4-IT1	4	1.87216270551039									206306_at	RYR3	2	1.6574542625782
234347_s_at	DENR	4	1.10827900570631															236750_at	236750_at	4	1.86353609281819									239358_at	239358_at	2	1.63041694184926
201251_at	PKM	4	1.10320518796126															205990_s_at	WNT5A	4	1.85757241877003									227759_at	PCSK9	2	1.61752268006712
238848_at	OTUD4	4	1.0920547493141															213281_at	JUN	4	1.75855028363515									206783_at	FGF4	2	1.60450747307966
204739_at	CENPC	4	1.08971826117631															238852_at	PRRX1	4	1.73648676419736									221750_at	HMGCS1	2	1.59287671375913
228477_at	ARGLU1	4	1.08623600248549															1560019_at	DLGAP1-AS2	4	1.72768975012387									237154_at	HSD11B1-AS1	2	1.58999991593987
1560153_at	FRAS1	4	1.08574472110085															219181_at	LIPG	4	1.71530603899089									238983_at	NSUN7	2	1.58499300724619
216450_x_at	HSP90B1	4	1.0827716978303															220054_at	IL23A	4	1.70680686980801									241954_at	FDFT1	2	1.58453491274137
214313_s_at	EIF5B	4	1.07793144161268															209305_s_at	GADD45B	4	1.70031111656586									1553873_at	KLHL34	2	1.58401388684487
1569472_s_at	1569472_s_at	4	1.07627368492935															211177_s_at	TXNRD2	4	1.67322262009245									1564154_at	1564154_at	2	1.57343385023202
225399_at	TSEN15	4	1.07229985675253															205719_s_at	205719_s_at	4	1.64453006668465									213722_at	SOX2	2	1.56694741482097
229204_at	HP1BP3	4	1.06243867822681															213183_s_at	CDKN1C	4	1.62107570758434									238623_at	238623_at	2	1.5630139255693
236696_at	U2SURP	4	1.04108239381779															203140_at	BCL6	4	1.62057788556101									228575_at	IL20RB	2	1.54247080669213
226587_at	226587_at	4	1.03185589496275															209869_at	ADRA2A	4	1.616742830516									207265_s_at	KDELR3	2	1.53889843185058
221558_s_at	LEF1	3	2.82749008401759															209999_x_at	SOCS1	4	1.61333244734878									235591_at	SSTR1	2	1.53397681659671
201466_s_at	JUN	3	2.18130402180691															227697_at	SOCS3	4	1.59876108689206									231697_s_at	VMP1	2	1.5167720393514
206932_at	CH25H	3	2.00604176228825															1553962_s_at	RHOB	4	1.5773975009313									230256_at	RUSC1-AS1	2	1.51067294718189
201109_s_at	THBS1	3	1.71114630021346															1568603_at	CADPS	4	1.57667103399311									225262_at	FOSL2	2	1.48408161450083
214829_at	AASS	3	1.70680748166063															225239_at	225239_at	4	1.57201562964269									223843_at	SCARA3	2	1.48350970694652
223529_at	SYT4	3	1.70146240832521															239303_at	PIWIL2	4	1.55183854417836									231875_at	KIF21A	2	1.46765052200327
221683_s_at	CEP290	3	1.65973664981978															220102_at	FOXL2	4	1.54687889267989									229147_at	RASSF6	2	1.46440444375162
230387_at	230387_at	3	1.64724113819374															213993_at	SPON1	4	1.53494785077917									1560019_at	DLGAP1-AS2	2	1.45604105691171
229481_at	NKD1	3	1.64212073923963															222486_s_at	ADAMTS1	4	1.52429450129454									217426_at	217426_at	2	1.45142288099804
230836_at	ST8SIA4	3	1.64000644027942															1552680_a_at	KNL1	4	1.51406804738814									204121_at	GADD45G	2	1.44196310268858
209172_s_at	CENPF	3	1.62307435814325															225283_at	ARRDC4	4	1.51340223345951									209982_s_at	NRXN2	2	1.4400250721441
206382_s_at	BDNF	3	1.60589359814341															216218_s_at	PLCL2	4	1.50137820472691									230233_at	230233_at	2	1.42989831378602
235960_at	FXR1	3	1.60278443839835															227759_at	PCSK9	4	1.49413479487741									207557_s_at	RYR2	2	1.42229765548783
202436_s_at	CYP1B1	3	1.53682752952487															235606_at	DUBR	4	1.49163807860246									1558747_at	SMCHD1	2	1.42193740932813
232760_at	TEX15	3	1.53616942824146															237305_at	237305_at	4	1.47583696632387									1559057_at	1559057_at	2	1.3986857686467
204913_s_at	SOX11	3	1.50170550834875															228581_at	KCNJ10	4	1.47540986868221									213338_at	TMEM158	2	1.39343435236082
213286_at	ZFR	3	1.48955037668305															219049_at	CSGALNACT1	4	1.47523060033081									238549_at	CBFA2T2	2	1.3913087331576
210962_s_at	AKAP9	3	1.47565708232056															228181_at	SLC30A1	4	1.43641759808721									213125_at	OLFML2B	2	1.38980153811669
202435_s_at	CYP1B1	3	1.47132552417991															213309_at	PLCL2	4	1.43249986843303									216963_s_at	GAP43	2	1.38782498466768
210764_s_at	CCN1	3	1.47087428468531															208886_at	H1-0	4	1.4255998489529									229376_at	PROX1	2	1.37122333829686
1563357_at	1563357_at	3	1.46849873726879															212665_at	TIPARP	4	1.42154996414526									238649_at	PITPNC1	2	1.35819373775062
33148_at	ZFR	3	1.46383695006405															201626_at	INSIG1	4	1.42147638893161									208881_x_at	IDI1	2	1.35613976566937
214374_s_at	PPFIBP1	3	1.45849847808234															201008_s_at	TXNIP	4	1.420402713053									204615_x_at	IDI1	2	1.34708060262257
211022_s_at	ATRX	3	1.44658903303615															241652_x_at	LIN7A	4	1.4152994757386									209016_s_at	KRT7	2	1.34163869141035
224451_x_at	ARHGAP9	3	1.44027964080378															239002_at	ASPM	4	1.41214220092244									214071_at	GNAL	2	1.33767223397729
225786_at	225786_at	3	1.43772789702575															217878_s_at	CDC27	4	1.40365122526952									208275_x_at	UTF1	2	1.33349542371758
224227_s_at	BDP1	3	1.42964894838908															201625_s_at	INSIG1	4	1.40095107396784									209529_at	PLPP2	2	1.33260518511466
208859_s_at	ATRX	3	1.42109546334914															226918_at	226918_at	4	1.39842702277828									1554277_s_at	FANCM	2	1.31707633140698
1554966_a_at	FILIP1L	3	1.41721823046718															205381_at	LRRC17	4	1.39838067319518									238666_at	238666_at	2	1.31641889278169
202672_s_at	ATF3	3	1.41636710786072															201170_s_at	BHLHE40	4	1.39426053384644									238912_x_at	C9orf85	2	1.31638329002707
235645_at	ESCO1	3	1.40441477572348															203961_at	NEBL	4	1.39404262641436									219901_at	FGD6	2	1.31456903799404
232781_at	LHX4	3	1.39848126038789															225093_at	UTRN	4	1.39250812957338									235030_at	NXPE3	2	1.30910242355099
229072_at	RAB30	3	1.39811475754744															229010_at	CBL	4	1.39183628755033									206724_at	CBX4	2	1.30578573081434
1558711_at	FAM13A-AS1	3	1.37539250227823															1554887_at	EMSLR	4	1.3857116636871									214774_x_at	TOX3	2	1.30054767628684
235023_at	VPS13C	3	1.36186603849248															207959_s_at	DNAH9	4	1.38085213056625									220431_at	TMPRSS11E	2	1.29170865732097
204014_at	DUSP4	3	1.36160074221158															243543_at	243543_at	4	1.37559812879737									216623_x_at	TOX3	2	1.28626835148291
229010_at	CBL	3	1.3595767606907															201627_s_at	INSIG1	4	1.37112976711985									224336_s_at	DUSP16	2	1.28602270669672
232352_at	ISL2	3	1.351608520599															212218_s_at	FASN	4	1.37082930444855									1557352_at	SQLE	2	1.28598515482294
210095_s_at	IGFBP3	3	1.34420270172513															225806_at	AJUBA	4	1.36774840899283									224933_s_at	JMJD1C	2	1.28509496058282
1558076_at	SLF1	3	1.33426291047244															226051_at	SELENOM	4	1.35732961306871									206355_at	GNAL	2	1.28443850807092
223614_at	MMP16	3	1.32653723872745															226673_at	SH2D3C	4	1.34921295057247									1557545_s_at	RNF165	2	1.28309573015117
212420_at	ELF1	3	1.32389245906562															204187_at	GMPR	4	1.33807246146348									228986_at	OSBPL8	2	1.28117063742519
213424_at	KIAA0895	3	1.32127941505844															213094_at	ADGRG6	4	1.32542022982448									239738_at	DACH2	2	1.2758082467961
205848_at	GAS2	3	1.32015267494635															205870_at	BDKRB2	4	1.31511760115828									1558019_at	1558019_at	2	1.27489018322142
200629_at	WARS1	3	1.2970540394328															241782_at	NEBL	4	1.31498761982728									1570534_a_at	ZNF483	2	1.27011697077928
201008_s_at	TXNIP	3	1.28617893393963															231018_at	PALM3	4	1.31453026734258									220053_at	GDF3	2	1.26787837812353
219754_at	RBM41	3	1.27883785159239															242665_at	FMNL2	4	1.30727610876845									219622_at	RAB20	2	1.26584133464455
1556308_at	PRRT3	3	1.27661410475998															235030_at	NXPE3	4	1.30138487493417									1555137_a_at	FGD6	2	1.26190975313302
242292_at	242292_at	3	1.27636017965738															206707_x_at	RIPOR2	4	1.29937043080608									215108_x_at	TOX3	2	1.26074541654192
1554178_a_at	FAM126B	3	1.27607727074058															211959_at	IGFBP5	4	1.29817192347728									201250_s_at	SLC2A1	2	1.25400039812762
213907_at	EEF1E1	3	1.27535721037349															202499_s_at	SLC2A3	4	1.29329824782259									214044_at	RYR2	2	1.2525186154766
242408_at	STYX	3	1.26512258402021															228479_at	SOAT1	4	1.29166003624582									1554420_at	ATF3	2	1.249922847837
228242_at	N4BP2	3	1.25850274107879															203962_s_at	NEBL	4	1.29061184665826									209454_s_at	TEAD3	2	1.24787655389164
232230_at	OLMALINC	3	1.25458935670713															1570153_at	CCDC169	4	1.29054593549924									204750_s_at	DSC2	2	1.24620313930586
213686_at	VPS13A	3	1.25205839408419															204750_s_at	DSC2	4	1.28295767494862									230180_at	DDX17	2	1.24442847966185
214727_at	BRCA2	3	1.24131861928228															208851_s_at	THY1	4	1.28025603583958									241002_at	241002_at	2	1.24369479097282
240655_at	240655_at	3	1.23644804677832															221667_s_at	HSPB8	4	1.279520168424									213721_at	SOX2	2	1.24146876556356
214978_s_at	PPFIA4	3	1.2353049363688															222869_s_at	ELAC1	4	1.27872108686888									220459_at	MCM3AP-AS1	2	1.23814193517484
1552627_a_at	ARHGAP5	3	1.23270236716585															212384_at	212384_at	4	1.27531021966571									201468_s_at	NQO1	2	1.23345104280896
209904_at	TNNC1	3	1.22068505850687															201058_s_at	MYL9	4	1.27397695545305									213316_at	JCAD	2	1.23343253850898
212665_at	TIPARP	3	1.21955719870038															236351_at	DPP10-AS1	4	1.26844545350125									215717_s_at	FBN2	2	1.23328014958376
201340_s_at	ENC1	3	1.21831617709213															210926_at	POTEKP	4	1.2561944547579									1564155_x_at	1564155_x_at	2	1.23068175264778
1562110_at	IWS1	3	1.21446154278932															207887_s_at	CALCR	4	1.25425414780035									231240_at	DIO2	2	1.23031080145975
228812_at	REL	3	1.21427920455168															231235_at	NKTR	4	1.24984366108981									228427_at	FBXO16	2	1.2273067833593
222805_at	MANEA	3	1.2105704915273															214056_at	MCL1	4	1.24897543644537									239486_at	REL	2	1.22614617095806
236524_at	236524_at	3	1.2094126422674															208297_s_at	EVI5	4	1.24525162113723									235362_at	LOC729970	2	1.22499838066116
216504_s_at	SLC39A8	3	1.20789333130335															232781_at	LHX4	4	1.24248732179962									242352_at	NIPBL	2	1.22311035891063
212286_at	ANKRD12	3	1.20407088215111															241534_at	LOC100505549	4	1.23971225338822									202207_at	ARL4C	2	1.22192873742778
227987_at	VPS13A	3	1.2022523793057															1569256_a_at	FAM43B	4	1.2375540720051									221582_at	H2AW	2	1.21603332207398
241661_at	JMJD1C	3	1.19718794530084															212230_at	PLPP3	4	1.23520368829483									242228_at	BICD1	2	1.21489518497625
218486_at	KLF11	3	1.19468935261675															214978_s_at	PPFIA4	4	1.22899116141833									1557128_at	FAM111B	2	1.21472045381016
226135_at	UHRF1BP1	3	1.19088909240379															212226_s_at	PLPP3	4	1.227565148023									239657_x_at	FOXO6	2	1.21416060078934
1555609_a_at	ZMAT3	3	1.1862800051756															239243_at	239243_at	4	1.22431715868231									229085_at	LRRC3B	2	1.21026453571968
241826_x_at	ZNF738	3	1.18607874196523															204615_x_at	IDI1	4	1.22114916593696									214782_at	CTTN	2	1.20961906232632
223400_s_at	PBRM1	3	1.18364783172107															1568604_a_at	CADPS	4	1.22077027072739									235094_at	235094_at	2	1.20867466443699
208536_s_at	BCL2L11	3	1.18063659214458															229576_s_at	TBX3	4	1.2189614966505									229010_at	CBL	2	1.2042766452535
229576_s_at	TBX3	3	1.17320147073294															203543_s_at	KLF9	4	1.21849898572236									237292_at	DPYSL3	2	1.20371734201141
228234_at	228234_at	3	1.16764043486101															225381_at	MIR100HG	4	1.21731754247922									204966_at	ADGRB2	2	1.2015446129654
239243_at	239243_at	3	1.16561080106188															206665_s_at	BCL2L1	4	1.2151538720742									209618_at	CTNND2	2	1.19917310877758
227663_at	227663_at	3	1.16412845955176															1569241_a_at	ZNF93	4	1.21326265304504									206924_at	IL11	2	1.199051424478
209344_at	TPM4	3	1.15565895694829															242408_at	STYX	4	1.21289308917088									235276_at	EPSTI1	2	1.19735663594577
241887_at	UBE2W	3	1.15448265696233															237911_at	237911_at	4	1.21267477245955									222051_s_at	E2F5	2	1.19702256145279
235792_x_at	PIK3C2A	3	1.15057992691297															227408_s_at	SNX25	4	1.20972959018135									230097_at	GART	2	1.19603552307122
1559528_at	LOC100129917	3	1.14556874429877															221943_x_at	RPL38	4	1.2089152229674									227408_s_at	SNX25	2	1.19525496643576
221606_s_at	HMGN5	3	1.14513625813184															1553694_a_at	PIK3C2A	4	1.20887695815216									201645_at	TNC	2	1.19329364780994
231960_at	BRWD1	3	1.1369871365789															228455_at	228455_at	4	1.20723669662837									205627_at	CDA	2	1.19001677032611
202581_at	202581_at	3	1.13464661796398															207824_s_at	MAZ	4	1.20558668278001									235000_at	LPP	2	1.18946218311225
217416_x_at	217416_x_at	3	1.13420452891567															224030_s_at	TCAF1	4	1.2025713374011									223888_s_at	LARS1	2	1.18932982909888
212366_at	ZNF292	3	1.13200459933578															239834_at	239834_at	4	1.20195389617294									235691_at	LOC729970	2	1.1890896234432
238983_at	NSUN7	3	1.10958087908798															229775_s_at	AFDN	4	1.20001915226085									220735_s_at	SENP7	2	1.18849521167501
221995_s_at	MRPL57	3	1.10319792302157															208078_s_at	208078_s_at	4	1.19961436917123									233814_at	EFNA5	2	1.18678615260758
240027_at	LIN7A	3	1.10307015757492															AFFX-HUMRGE/M10098_3_at	AFFX-HUMRGE/M10098_3_at	4	1.19960944692486									204540_at	EEF1A2	2	1.18637223607459
239451_at	239451_at	3	1.09810719712094															224451_x_at	ARHGAP9	4	1.19901173695032									201508_at	IGFBP4	2	1.18584333394193
205809_s_at	WASL	3	1.09456816610082															229099_at	UQCC3	4	1.19876997091568									203542_s_at	KLF9	2	1.18328215514513
215717_s_at	FBN2	3	1.08605106978055															202674_s_at	LMO7	4	1.19695808747743									208078_s_at	208078_s_at	2	1.18258550216502
242685_at	GTPBP8	3	1.08342701262895															232861_at	PDP2	4	1.19249236016528									229618_at	SNX16	2	1.18258474709982
231011_at	LARP1B	3	1.07115048891035															205921_s_at	SLC6A6	4	1.19035669670112									242629_at	RAB3B	2	1.18079049456613
209493_at	PDZD2	3	1.06918617713534															229460_at	FAM126B	4	1.18855258089299									1557149_at	1557149_at	2	1.17792841549488
224370_s_at	CAPS2	3	1.06520542199763															229618_at	SNX16	4	1.18145288710876									242292_at	242292_at	2	1.17416425598669
203397_s_at	GALNT3	3	1.04829469822159															237970_at	237970_at	4	1.17197043603336									229795_at	229795_at	2	1.17196060886798
237159_x_at	AP1S3	3	1.03705905649292															1552897_a_at	KCNG3	4	1.16837713175356									223235_s_at	SMOC2	2	1.16592832474983
237154_at	HSD11B1-AS1	3	1.03640018270855															218486_at	KLF11	4	1.1552416020712									242024_at	242024_at	2	1.16328634239758
212913_at	212913_at	3	1.03137465091867															219844_at	CCDC186	4	1.14900969331411									1555388_s_at	SNX25	2	1.16291954429197
212926_at	SMC5	3	1.03024793839116															1562904_s_at	FAM86B3P	4	1.14831367109712									226618_at	UBE2QL1	2	1.15976667802286
231399_at	RAB3IP	3	1.02990128494573															205336_at	PVALB	4	1.1456915397742									225457_s_at	225457_s_at	2	1.15545257464086
227535_at	EMC7	3	1.01629920596342															203964_at	NMI	4	1.14189968734746									236000_s_at	236000_s_at	2	1.15524486156192
230060_at	CDCA7	2	2.27567762007303															237034_at	237034_at	4	1.13380519547368									237810_at	CLDN6	2	1.15476956773714
226863_at	FAM110C	2	2.12421083609183															243857_at	MORF4L2	4	1.13283012704685									214502_at	H2BC11	2	1.15359406925322
228737_at	TOX2	2	1.97364255223274															1567105_at	1567105_at	4	1.13167231428405									220360_at	THAP9	2	1.14977681874742
215220_s_at	TPR	2	1.96944685539392															232180_at	UGP2	4	1.12968131304291									206706_at	NTF3	2	1.14669821231175
222344_at	222344_at	2	1.8250538462255															227609_at	EPSTI1	4	1.12693454179608									203548_s_at	LPL	2	1.14010617772861
242467_at	242467_at	2	1.75467523919964															201299_s_at	MOB1A	4	1.12018543922947									227808_at	DNAJC15	2	1.13686522148305
229981_at	SNX5	2	1.67512810421216															214001_x_at	RPS10	4	1.11682952656427									1553970_s_at	CEL	2	1.13646911960453
210649_s_at	ARID1A	2	1.65713348008014															220780_at	PLA2G3	4	1.1146335934307									1555436_a_at	AFF4	2	1.13046290624905
218750_at	TAF1D	2	1.47566794993147															243683_at	MORF4L2	4	1.11054176847274									1553322_s_at	TEAD1	2	1.12969049029217
203752_s_at	JUND	2	1.47551603934216															228381_at	ATF7IP2	4	1.10831557017349									230900_at	CCDC110	2	1.12908682999609
230233_at	230233_at	2	1.46773132994417															206984_s_at	RIT2	4	1.10818776024174									235172_at	GABPB1-AS1	2	1.12788140880109
201627_s_at	INSIG1	2	1.46558050213298															204966_at	ADGRB2	4	1.10650631686726									208851_s_at	THY1	2	1.12734742634093
213825_at	OLIG2	2	1.45014192029743															230469_at	RTKN2	4	1.10399727601219									237970_at	237970_at	2	1.12641115470089
224336_s_at	DUSP16	2	1.44319048042411															241834_at	241834_at	4	1.09532546689805									1555609_a_at	ZMAT3	2	1.12247632055467
1569241_a_at	ZNF93	2	1.43181715053443															214595_at	KCNG1	4	1.09262930388433									218435_at	DNAJC15	2	1.11577304015266
239486_at	REL	2	1.39423893032267															1559528_at	LOC100129917	4	1.07952818103492									213094_at	ADGRG6	2	1.11396928225065
226673_at	SH2D3C	2	1.39188912543268															220946_s_at	SETD2	4	1.05389885358468									206307_s_at	FOXD1	2	1.11351392726137
215287_at	STRN	2	1.33648193590532															239552_at	VWDE	4	1.04809606414474									220117_at	ZNF385D	2	1.1088236213925
228390_at	RAB30	2	1.31932125348356															AFFX-r2-Bs-lys-3_at	AFFX-r2-Bs-lys-3_at	3	3.86909999998977									45714_at	HCFC1R1	2	1.10819168532977
AFFX-M27830_M_at	AFFX-M27830_M_at	2	1.31711456970631															AFFX-PheX-5_at	AFFX-PheX-5_at	3	3.84323707417574									243683_at	MORF4L2	2	1.10678581506244
228577_x_at	ODF2L	2	1.30152697425406															AFFX-PheX-M_at	AFFX-PheX-M_at	3	3.71402868207376									205910_s_at	CEL	2	1.1017370959733
1555996_s_at	1555996_s_at	2	1.29575901616164															AFFX-LysX-3_at	AFFX-LysX-3_at	3	3.53172783191007									222897_s_at	ZFP64	2	1.09700248167216
212289_at	ANKRD12	2	1.29554850160233															AFFX-r2-Bs-phe-3_at	AFFX-r2-Bs-phe-3_at	3	3.42010591209329									224215_s_at	DLL1	2	1.09544868476689
1557545_s_at	RNF165	2	1.29521201545572															209911_x_at	H2BC5	3	2.44765486693864									235207_at	235207_at	2	1.09168402527531
231863_at	ING3	2	1.28041792873305															236571_at	236571_at	3	2.23561019579394									236180_at	236180_at	2	1.08733613920737
227701_at	CCDC186	2	1.27896496851152															206115_at	EGR3	3	2.21687770707116									213286_at	ZFR	2	1.08690109762968
235182_at	ISM1	2	1.27264067682051															201108_s_at	THBS1	3	2.20024588235333									206984_s_at	RIT2	2	1.08319075023876
206364_at	KIF14	2	1.26896129199967															220014_at	PRR16	3	2.14785577827795									237911_at	237911_at	2	1.08083579953386
230165_at	SGO2	2	1.26893133885527															232629_at	PROK2	3	2.11472071869078									212218_s_at	FASN	2	1.08026545390877
1554469_at	ZBTB44	2	1.26861955959151															230303_at	SYNPR	3	2.04160089347095									227955_s_at	EFNA5	2	1.07982068993567
205739_x_at	ZNF107	2	1.25757163633518															1556267_at	MYRFL	3	2.02525952039802									202206_at	ARL4C	2	1.07133059144312
210630_s_at	RAD52	2	1.25738246564984															229800_at	DCLK1	3	1.91652726879913									1557218_s_at	FANCB	2	1.06676674325207
227685_at	TMF1	2	1.24997143814425															239813_at	IQCH	3	1.82625438676515									235274_at	GABPB1-AS1	2	1.06670894000297
235425_at	SGO2	2	1.24666895230092															212730_at	SYNM	3	1.82240441169525									206183_s_at	206183_s_at	2	1.06446457283428
227019_at	C1orf226	2	1.24548119734714															219885_at	SLFN12	3	1.8155933688567									207604_s_at	SLC4A7	2	1.06237278490317
238356_at	DOCK11	2	1.22918156978619															205249_at	EGR2	3	1.78195956337783									230469_at	RTKN2	2	1.06084842338857
225457_s_at	225457_s_at	2	1.22707652856664															234989_at	234989_at	3	1.76772064997374									231698_at	231698_at	2	1.05660463864527
1569864_at	SERAC1	2	1.22264581332476															1557132_at	WDR17	3	1.73818024655497									222038_s_at	UTP18	2	1.05547451346488
228751_at	CLK4	2	1.2220970510593															231227_at	231227_at	3	1.72449157596784									231979_at	GABPB1-AS1	2	1.05316934870457
212883_at	APOE	2	1.22062383164443															1555370_a_at	CAMTA1	3	1.70516587555036									229982_at	QSER1	2	1.04898899764472
236264_at	ADGRL3	2	1.21530943532207															224216_at	224216_at	3	1.65614648258618									232111_at	TUNAR	2	1.04896256276519
230127_at	230127_at	2	1.2141548008591															209304_x_at	GADD45B	3	1.64401488632619									203823_at	RGS3	2	1.04792361711332
219918_s_at	ASPM	2	1.21306104031485															236439_at	236439_at	3	1.6068424674563									220780_at	PLA2G3	2	1.04545052682381
236000_s_at	236000_s_at	2	1.20389318446251															1553873_at	KLHL34	3	1.58061130748821									1558711_at	FAM13A-AS1	2	1.04409747888314
226365_at	226365_at	2	1.20351057617152															236894_at	L1TD1	3	1.54395389054897									234986_at	GCLM	2	1.04320229347929
230248_x_at	230248_x_at	2	1.20197337952707															206306_at	RYR3	3	1.54238726526096									219536_s_at	ZFP64	2	1.04097975508557
209016_s_at	KRT7	2	1.20139516520625															227850_x_at	CDC42EP5	3	1.5374061148432									204679_at	KCNK1	2	1.03584852359604
238335_at	DNAJC21	2	1.20135450667028															206039_at	RAB33A	3	1.52841864754646									1568983_a_at	GABPB1-AS1	2	1.03569351478268
226634_at	EEF1AKMT2	2	1.1944895058746															221750_at	HMGCS1	3	1.51217882930805									226533_at	HINT3	2	1.0280419985566
209257_s_at	SMC3	2	1.19096486286607															224698_at	ESYT2	3	1.50566012498649									231332_at	231332_at	2	1.0212269371609
219844_at	CCDC186	2	1.19008480667167															225634_at	ZC3HAV1	3	1.50131409177853									244227_at	SYT6	2	1.01087211914062
225885_at	EEA1	2	1.18856104269937															203729_at	EMP3	3	1.50117575568419
241820_at	RIF1	2	1.18824879741332															222162_s_at	ADAMTS1	3	1.47311790624754
225283_at	ARRDC4	2	1.18668183937506															218888_s_at	NETO2	3	1.46561643432906
212451_at	SECISBP2L	2	1.18266044191076															222843_at	FIGNL1	3	1.46041246150389
214693_x_at	214693_x_at	2	1.17680033867852															226103_at	NEXN	3	1.45293171730404
221510_s_at	GLS	2	1.17642299485334															1564083_at	LINC01844	3	1.4489816412312
214085_x_at	GLIPR1	2	1.1754951529729															221900_at	COL8A2	3	1.44365402044812
236620_at	RIF1	2	1.17389956055004															230121_at	SERTAD4-AS1	3	1.44346327828754
1557217_a_at	FANCB	2	1.17334451093414															242753_x_at	AP1AR	3	1.4335871018465
209869_at	ADRA2A	2	1.17240306926121															211074_at	FOLR1	3	1.42764005468502
1558523_at	FAM184A	2	1.16879699452576															237193_s_at	LOC101927668	3	1.427633602625
1553122_s_at	RBAK	2	1.16827116494491															1567457_at	RAC1	3	1.42199847252231
203525_s_at	APC	2	1.16666543068643															1564154_at	1564154_at	3	1.4191327758097
214395_x_at	EEF1D	2	1.16494806542844															230569_at	CFAP97	3	1.41728892516118
212149_at	EFR3A	2	1.15500505490969															213316_at	JCAD	3	1.41143000191102
206724_at	CBX4	2	1.15423722977892															203752_s_at	JUND	3	1.41043115087228
207828_s_at	CENPF	2	1.14800170829076															241733_at	C18orf54	3	1.40802440362323
218649_x_at	NEMF	2	1.14647532073191															213051_at	ZC3HAV1	3	1.40614940242047
224933_s_at	JMJD1C	2	1.14566337007308															202470_s_at	CPSF6	3	1.38776731267857
228440_at	228440_at	2	1.14106298489779															1558747_at	SMCHD1	3	1.38757283955262
222787_s_at	TMEM106B	2	1.12529103364826															212944_at	SLC5A3	3	1.38580503363752
201057_s_at	GOLGB1	2	1.12161264371031															222756_s_at	ARRB1	3	1.37293297492435
214709_s_at	KTN1	2	1.11994092822393															230589_at	TRAF3IP2-AS1	3	1.37015216589455
227988_s_at	VPS13A	2	1.11972058104165															231544_s_at	POLR3G	3	1.36747382097031
227884_at	TAF15	2	1.1190748562539															212990_at	SYNJ1	3	1.36181361008347
219237_s_at	DNAJB14	2	1.11501627534955															222439_s_at	THRAP3	3	1.35626405348493
222343_at	BCL2L11	2	1.11480410444299															1565347_s_at	TFE3	3	1.35559397767994
213218_at	ZSCAN26	2	1.11467234336447															237813_at	PCBP2	3	1.35446277364374
215936_s_at	WASHC4	2	1.11138840972596															204249_s_at	LMO2	3	1.34329840501533
230333_at	230333_at	2	1.11090045504433															236204_at	COPS8	3	1.33532103862773
226014_at	EIF3F	2	1.10619882064978															209621_s_at	PDLIM3	3	1.33471128645201
235476_at	235476_at	2	1.10367069716227															230333_at	230333_at	3	1.33359293772954
228147_at	SEPTIN7P2	2	1.10339441956721															231200_at	LSM14B	3	1.3264206007511
202934_at	HK2	2	1.10111505862493															209904_at	TNNC1	3	1.32560352744514
229327_s_at	MAF	2	1.09730909794745															205966_at	TAF13	3	1.3246284273717
244287_at	SREK1	2	1.0971294124872															228280_at	ZC3HAV1L	3	1.32397156908177
206363_at	MAF	2	1.0956049637473															219262_at	SUV39H2	3	1.32297715519806
222286_at	SNAPC3	2	1.0949354246286															203749_s_at	RARA	3	1.32159231121894
230031_at	HSPA5	2	1.08864494600489															242825_at	PLPPR5	3	1.31960624006016
227148_at	PLEKHH2	2	1.08788342871334															226899_at	UNC5B	3	1.3083536432589
208297_s_at	EVI5	2	1.08576535778399															1560739_a_at	1560739_a_at	3	1.30508123696568
236641_at	KIF14	2	1.08553622350616															215992_s_at	RAPGEF2	3	1.30329207627977
224642_at	FYTTD1	2	1.08378407729141															222313_at	222313_at	3	1.29603397963628
231199_at	231199_at	2	1.08217465963478															208881_x_at	IDI1	3	1.29546859891347
242059_at	242059_at	2	1.07992349720389															211088_s_at	PLK4	3	1.29106215530911
200915_x_at	KTN1	2	1.07909774938216															219229_at	SLCO3A1	3	1.28814742139861
212847_at	FUBP1	2	1.07427677641123															224336_s_at	DUSP16	3	1.27553459497809
204840_s_at	EEA1	2	1.0715864323553															208506_at	H3C7	3	1.27104671842658
219387_at	CCDC88A	2	1.06817690363642															220360_at	THAP9	3	1.26922840475395
212225_at	EIF1	2	1.06697939281385															227448_at	ARGLU1	3	1.26909649061314
229317_at	KPNA5	2	1.06567940373736															206536_s_at	XIAP	3	1.26704169957451
227499_at	FZD3	2	1.06329074312012															209529_at	PLPP2	3	1.26702213124094
242321_at	PTPN14	2	1.06177428821533															212980_at	212980_at	3	1.26366455691813
241612_at	FOXD3	2	1.05964581573049															202086_at	MX1	3	1.26229496919557
200758_s_at	NFE2L1	2	1.05153289384416															242458_at	RALGPS2	3	1.26122586077067
206291_at	NTS	2	1.05115128711194															214774_x_at	TOX3	3	1.26051180388874
240262_at	240262_at	2	1.05074949457422															208797_s_at	GOLGA8A	3	1.25922323122458
215338_s_at	NKTR	2	1.05040544263451															1555388_s_at	SNX25	3	1.25695887401244
238902_at	238902_at	2	1.04945976316617															205894_at	ARSL	3	1.25444419173198
229346_at	NES	2	1.04694753321794															216623_x_at	TOX3	3	1.25150805903201
212105_s_at	DHX9	2	1.04178109039867															238912_x_at	C9orf85	3	1.24741460849741
1563022_at	CCDC160	2	1.04168755387422															226769_at	FIBIN	3	1.24487137231314
1557950_at	NEMF	2	1.04142541102205															209146_at	MSMO1	3	1.2439771961629
226290_at	BDP1	2	1.0406995314698															235588_at	ESCO2	3	1.24211267067757
208693_s_at	GARS1	2	1.03396447288816															205124_at	205124_at	3	1.23866759963092
228402_at	ZBED3	2	1.0286034171056															229085_at	LRRC3B	3	1.23864526564645
																		202843_at	DNAJB9	3	1.23726627020742
																		219415_at	TTYH1	3	1.23576622740732
																		201508_at	IGFBP4	3	1.23568658118779
																		1557352_at	SQLE	3	1.23437988988017
																		1557128_at	FAM111B	3	1.23403754648634
																		235094_at	235094_at	3	1.23182163573082
																		201010_s_at	TXNIP	3	1.23091156165877
																		202284_s_at	CDKN1A	3	1.22851276301876
																		215108_x_at	TOX3	3	1.22672778936226
																		238501_at	238501_at	3	1.22271033470796
																		1554277_s_at	FANCM	3	1.22123746040463
																		214481_at	H2AC17	3	1.21441312563234
																		212451_at	SECISBP2L	3	1.21248696359834
																		214693_x_at	214693_x_at	3	1.20559230499252
																		239344_at	239344_at	3	1.20486531017566
																		217300_at	217300_at	3	1.20347552177647
																		212220_at	PSME4	3	1.2031333954741
																		213446_s_at	IQGAP1	3	1.20194827161098
																		219736_at	TRIM36	3	1.1981379539856
																		235722_at	235722_at	3	1.19452243750394
																		202549_at	VAPB	3	1.19228715457211
																		221995_s_at	MRPL57	3	1.19097973298626
																		233814_at	EFNA5	3	1.18982459990531
																		227562_at	LAMTOR3	3	1.18581763105729
																		235918_x_at	CEP97	3	1.18000899255206
																		201250_s_at	SLC2A1	3	1.17675203994743
																		232356_at	232356_at	3	1.1708467650881
																		242629_at	RAB3B	3	1.1684329477542
																		214132_at	ATP5F1C	3	1.16382998062165
																		1553970_s_at	CEL	3	1.16197113062727
																		229201_at	PAK3	3	1.161791949505
																		215717_s_at	FBN2	3	1.16173876967085
																		206322_at	SYN3	3	1.15924810493125
																		219793_at	SNX16	3	1.15824183689775
																		210317_s_at	YWHAE	3	1.15737309176005
																		203153_at	IFIT1	3	1.14735561524347
																		224215_s_at	DLL1	3	1.14256598643518
																		206312_at	GUCY2C	3	1.13460698031799
																		203675_at	NUCB2	3	1.13359263584136
																		232013_at	ERCC6L2	3	1.13155230056998
																		227662_at	SYNPO2	3	1.1254890733088
																		205910_s_at	CEL	3	1.12522713282887
																		1557945_at	TCTE3	3	1.1224120367626
																		208536_s_at	BCL2L11	3	1.12020484182426
																		232111_at	TUNAR	3	1.11445358069065
																		227433_at	USF3	3	1.11024111906941
																		208003_s_at	NFAT5	3	1.11011670739064
																		228945_s_at	SLC39A8	3	1.10979677248466
																		236180_at	236180_at	3	1.10264996239708
																		214534_at	H1-5	3	1.10128999493734
																		228444_at	ARRB1	3	1.10061436561601
																		208513_at	FOXB1	3	1.1001231646496
																		235172_at	GABPB1-AS1	3	1.09913749240305
																		226697_at	FAM114A1	3	1.09473320351653
																		229072_at	RAB30	3	1.0893388183191
																		224835_at	GPCPD1	3	1.08903492202604
																		231698_at	231698_at	3	1.08669395145018
																		1562110_at	IWS1	3	1.08045716938809
																		216973_s_at	HOXB7	3	1.0798280127149
																		222038_s_at	UTP18	3	1.0794025408651
																		227955_s_at	EFNA5	3	1.07221398095584
																		1558080_s_at	DNAJC3	3	1.07059554862539
																		216450_x_at	HSP90B1	3	1.06902727636246
																		242059_at	242059_at	3	1.06772017360489
																		1562442_a_at	SSBP1	3	1.06756836959383
																		238335_at	DNAJC21	3	1.06546473865307
																		219546_at	BMP2K	3	1.05709227296338
																		1557218_s_at	FANCB	3	1.04993363956715
																		59644_at	BMP2K	3	1.04822010378608
																		1558143_a_at	BCL2L11	3	1.04696554259343
																		244227_at	SYT6	3	1.04499598642769
																		235468_at	RBFOX3	3	1.02786226486561
																		AFFX-LysX-5_at	AFFX-LysX-5_at	2	5.26951415638552
																		AFFX-LysX-M_at	AFFX-LysX-M_at	2	4.96400327461418
																		AFFX-PheX-3_at	AFFX-PheX-3_at	2	4.35411084287874
																		210090_at	ARC	2	2.60616440278025
																		213348_at	CDKN1C	2	2.18306568509781
																		219534_x_at	CDKN1C	2	2.07028319206551
																		213825_at	OLIG2	2	2.06840935815619
																		204017_at	KDELR3	2	2.0440019071167
																		209829_at	RIPOR2	2	2.03240698508562
																		213182_x_at	CDKN1C	2	2.02032945002359
																		216894_x_at	CDKN1C	2	1.99032369229092
																		208579_x_at	H2BS1	2	1.87757875442137
																		209806_at	H2BC12	2	1.84002879102013
																		230031_at	HSPA5	2	1.803377572958
																		221561_at	SOAT1	2	1.66850271526559
																		209183_s_at	DEPP1	2	1.66589605296651
																		218681_s_at	SDF2L1	2	1.64796504230378
																		239358_at	239358_at	2	1.63041694184926
																		210649_s_at	ARID1A	2	1.60905551701557
																		237154_at	HSD11B1-AS1	2	1.58999991593987
																		238983_at	NSUN7	2	1.58499300724619
																		241954_at	FDFT1	2	1.58453491274137
																		225521_at	ANAPC7	2	1.55284126439023
																		228575_at	IL20RB	2	1.54247080669213
																		207265_s_at	KDELR3	2	1.53889843185058
																		231601_at	231601_at	2	1.53740456643505
																		231697_s_at	VMP1	2	1.5167720393514
																		230256_at	RUSC1-AS1	2	1.51067294718189
																		225262_at	FOSL2	2	1.48408161450083
																		223843_at	SCARA3	2	1.48350970694652
																		235009_at	BOD1L1	2	1.4740289725623
																		231875_at	KIF21A	2	1.46765052200327
																		229147_at	RASSF6	2	1.46440444375162
																		217426_at	217426_at	2	1.45142288099804
																		212149_at	EFR3A	2	1.44034454821682
																		209982_s_at	NRXN2	2	1.4400250721441
																		230233_at	230233_at	2	1.42989831378602
																		207557_s_at	RYR2	2	1.42229765548783
																		228234_at	228234_at	2	1.41969489857921
																		228482_at	228482_at	2	1.41658417597477
																		224801_at	NDFIP2	2	1.40509964988052
																		1559057_at	1559057_at	2	1.3986857686467
																		222369_at	NAA40	2	1.39773046810625
																		213338_at	TMEM158	2	1.39343435236082
																		238549_at	CBFA2T2	2	1.3913087331576
																		213125_at	OLFML2B	2	1.38980153811669
																		216963_s_at	GAP43	2	1.38782498466768
																		229815_at	TMEM161B-AS1	2	1.38716529935687
																		238649_at	PITPNC1	2	1.35819373775062
																		209016_s_at	KRT7	2	1.34163869141035
																		235761_at	235761_at	2	1.34060940450514
																		208275_x_at	UTF1	2	1.33349542371758
																		226570_at	ATP1B3	2	1.32942857986716
																		215501_s_at	DUSP10	2	1.32600826987662
																		219901_at	FGD6	2	1.31456903799404
																		220115_s_at	CDH10	2	1.31325929944656
																		206724_at	CBX4	2	1.30578573081434
																		238063_at	TMEM154	2	1.30404329617171
																		220431_at	TMPRSS11E	2	1.29170865732097
																		1554411_at	CTNNB1	2	1.28726999453399
																		224933_s_at	JMJD1C	2	1.28509496058282
																		1557545_s_at	RNF165	2	1.28309573015117
																		243880_at	GOSR2	2	1.27884146765654
																		239738_at	DACH2	2	1.2758082467961
																		1558019_at	1558019_at	2	1.27489018322142
																		1570534_a_at	ZNF483	2	1.27011697077928
																		219622_at	RAB20	2	1.26584133464455
																		212649_at	DHX29	2	1.26206485221309
																		232667_at	232667_at	2	1.26199648942591
																		1555137_a_at	FGD6	2	1.26190975313302
																		209497_s_at	RBM4B	2	1.25415244408976
																		214044_at	RYR2	2	1.2525186154766
																		221768_at	SFPQ	2	1.25074311790782
																		1554420_at	ATF3	2	1.249922847837
																		209454_s_at	TEAD3	2	1.24787655389164
																		232489_at	TRMT13	2	1.24568641640796
																		241002_at	241002_at	2	1.24369479097282
																		226030_at	ACADSB	2	1.2428470128529
																		220459_at	MCM3AP-AS1	2	1.23814193517484
																		230492_s_at	GPCPD1	2	1.23420359261171
																		201468_s_at	NQO1	2	1.23345104280896
																		218704_at	RNF43	2	1.23238130576574
																		1564155_x_at	1564155_x_at	2	1.23068175264778
																		212064_x_at	MAZ	2	1.23059988593665
																		231240_at	DIO2	2	1.23031080145975
																		228427_at	FBXO16	2	1.2273067833593
																		230127_at	230127_at	2	1.22568253480084
																		235362_at	LOC729970	2	1.22499838066116
																		202207_at	ARL4C	2	1.22192873742778
																		1561361_at	ZNF660	2	1.22158012904899
																		221582_at	H2AW	2	1.21603332207398
																		242228_at	BICD1	2	1.21489518497625
																		239657_x_at	FOXO6	2	1.21416060078934
																		214782_at	CTTN	2	1.20961906232632
																		237292_at	DPYSL3	2	1.20371734201141
																		242981_at	242981_at	2	1.20287939542282
																		209618_at	CTNND2	2	1.19917310877758
																		206924_at	IL11	2	1.199051424478
																		225420_at	GPAM	2	1.19809098410161
																		235276_at	EPSTI1	2	1.19735663594577
																		230097_at	GART	2	1.19603552307122
																		212420_at	ELF1	2	1.19462543668843
																		201645_at	TNC	2	1.19329364780994
																		226770_at	MAGI3	2	1.19326128790991
																		208701_at	APLP2	2	1.19181146095516
																		235000_at	LPP	2	1.18946218311225
																		225144_at	BMPR2	2	1.18937638901562
																		235691_at	LOC729970	2	1.1890896234432
																		220735_s_at	SENP7	2	1.18849521167501
																		1556336_at	1556336_at	2	1.18805805966663
																		204540_at	EEF1A2	2	1.18637223607459
																		203542_s_at	KLF9	2	1.18328215514513
																		1557149_at	1557149_at	2	1.17792841549488
																		202053_s_at	ALDH3A2	2	1.17324569773674
																		239393_at	239393_at	2	1.17164879796631
																		1558217_at	SLFN13	2	1.16981350646724
																		218570_at	218570_at	2	1.16956562330187
																		239240_at	239240_at	2	1.16861403706967
																		1552921_a_at	FIGNL1	2	1.16705336941259
																		212105_s_at	DHX9	2	1.16494323147531
																		242024_at	242024_at	2	1.16328634239758
																		201070_x_at	SF3B1	2	1.1629311880041
																		231069_at	231069_at	2	1.16153995360588
																		226618_at	UBE2QL1	2	1.15976667802286
																		225457_s_at	225457_s_at	2	1.15545257464086
																		236000_s_at	236000_s_at	2	1.15524486156192
																		237810_at	CLDN6	2	1.15476956773714
																		214305_s_at	SF3B1	2	1.15440990193915
																		214502_at	H2BC11	2	1.15359406925322
																		226934_at	CPSF6	2	1.1534472128554
																		239903_at	TPBG	2	1.14933752534075
																		1556060_a_at	ZNF451	2	1.14896802533332
																		242336_at	GSK3B	2	1.14680147116825
																		206706_at	NTF3	2	1.14669821231175
																		203548_s_at	LPL	2	1.14010617772861
																		238819_at	ZNF347	2	1.1399458993973
																		235180_at	STYX	2	1.13737301002207
																		227808_at	DNAJC15	2	1.13686522148305
																		1553322_s_at	TEAD1	2	1.12969049029217
																		230900_at	CCDC110	2	1.12908682999609
																		223354_x_at	MFF	2	1.12763662403826
																		1555609_a_at	ZMAT3	2	1.12247632055467
																		230174_at	LYPLAL1	2	1.12119421243673
																		210793_s_at	NUP98	2	1.11624953122158
																		228673_s_at	EML4	2	1.11388389753482
																		206307_s_at	FOXD1	2	1.11351392726137
																		220117_at	ZNF385D	2	1.1088236213925
																		45714_at	HCFC1R1	2	1.10819168532977
																		209740_s_at	PNPLA4	2	1.10070239524987
																		231863_at	ING3	2	1.09356194474662
																		235057_at	ITCH	2	1.09307620207561
																		235207_at	235207_at	2	1.09168402527531
																		220397_at	MDM1	2	1.09019350554255
																		213989_x_at	SETD4	2	1.08123459723524
																		239108_at	FAR2	2	1.07987871634683
																		214790_at	SENP6	2	1.07761173177607
																		205809_s_at	WASL	2	1.07606246695389
																		202206_at	ARL4C	2	1.07133059144312
																		235274_at	GABPB1-AS1	2	1.06670894000297
																		206183_s_at	206183_s_at	2	1.06446457283428
																		202412_s_at	USP1	2	1.06248617140408
																		207604_s_at	SLC4A7	2	1.06237278490317
																		221922_at	GPSM2	2	1.06044732641439
																		218471_s_at	BBS1	2	1.05876385826426
																		228390_at	RAB30	2	1.05491146536417
																		231979_at	GABPB1-AS1	2	1.05316934870457
																		229982_at	QSER1	2	1.04898899764472
																		238867_at	TMEM182	2	1.04861476133447
																		203823_at	RGS3	2	1.04792361711332
																		1558711_at	FAM13A-AS1	2	1.04409747888314
																		234986_at	GCLM	2	1.04320229347929
																		205121_at	SGCB	2	1.03636620002676
																		204679_at	KCNK1	2	1.03584852359604
																		1568983_a_at	GABPB1-AS1	2	1.03569351478268
																		203941_at	INTS9	2	1.03105663407949
																		226533_at	HINT3	2	1.0280419985566
																		211993_at	WNK1	2	1.02363119850748
																		206271_at	TLR3	2	1.02319535400159
																		231332_at	231332_at	2	1.0212269371609

## Sheet: Teratogens only (PS)
All PS - 1x						Downregulated PS - 1x						Upregulated PS 1x						All PS - 20x						Downregulated PS - 20x						Upregulated PS - 20x
ID	Symbol	HowOftenSPS	MeanLogFC			ID	Symbol	HowOftenSPS	MeanLogFC			ID	Symbol	HowOftenSPS	MeanLogFC			ID	Symbol	HowOftenSPS	MeanLogFC			ID	Symbol	HowOftenSPS	MeanLogFC			ID	Symbol	HowOftenSPS	MeanLogFC
202855_s_at	202855_s_at	12	1.7181789854556			229376_at	PROX1	11	1.89556196896066			202855_s_at	202855_s_at	12	1.7181789854556			1564413_at	LINC01356	10	2.10633355928901			205517_at	GATA4	10	1.66338146765105			222877_at	NRP2	8	1.53365677501987
229376_at	PROX1	11	1.89556196896066			1566968_at	SPRY4-IT1	11	1.44407793466974			211549_s_at	HPGD	10	2.05809841630469			205517_at	GATA4	10	1.66338146765105			239520_at	239520_at	10	1.57338228690497			209292_at	ID4	7	3.00537086086799
204689_at	HHEX	11	1.64897546998401			225016_at	APCDD1	10	1.84575812483538			228547_at	NRXN1	10	1.60432138459598			206432_at	HAS2	9	2.12810814758979			1564413_at	LINC01356	9	2.21168427920735			208966_x_at	IFI16	7	2.41273681813327
1566968_at	SPRY4-IT1	11	1.44407793466974			204689_at	HHEX	10	1.6867683623172			219778_at	ZFPM2	9	2.59993946248186			205471_s_at	DACH1	9	1.79415758466639			220275_at	CUZD1	9	2.05980460245263			206332_s_at	IFI16	7	2.29370730521822
207480_s_at	MEIS2	10	3.07793913566325			40284_at	FOXA2	9	2.38639591153412			225540_at	MAP2	9	2.08107405433836			230372_at	HAS2	9	1.69717550308535			218175_at	CCDC92	9	1.49986603131306			206698_at	XK	7	2.16508576212334
211549_s_at	HPGD	10	2.05809841630469			231776_at	EOMES	8	2.90990226349008			230137_at	TMEM155	9	1.82959910550506			218175_at	CCDC92	9	1.49986603131306			218435_at	DNAJC15	7	2.12820071724505			210319_x_at	MSX2	7	2.06310294831061
225016_at	APCDD1	10	1.84575812483538			227760_at	IGFBPL1	8	1.88240846585618			231500_s_at	BOLA2	9	1.70787161005952			222877_at	NRP2	9	1.47579356239834			203001_s_at	STMN2	7	2.01066549342757			221210_s_at	NPL	7	1.95786537218505
230137_at	TMEM155	10	1.8099660134253			231925_at	231925_at	8	1.82194208357417			207659_s_at	MOBP	9	1.54445267507476			203001_s_at	STMN2	8	1.93364738596239			1555963_x_at	B3GNT7	7	1.9623677954762			236551_at	ZNF311	7	1.75308886010459
228547_at	NRXN1	10	1.60432138459598			1555963_x_at	B3GNT7	8	1.706610136604			242338_at	TMEM64	9	1.51639123009111			231202_at	ALDH1L2	8	1.73037100208014			1555962_at	B3GNT7	7	1.91723019113463			224847_at	CDK6	7	1.69480429686234
229782_at	RMST	10	1.44728055102914			210587_at	INHBE	7	2.86678965282063			208937_s_at	ID1	9	1.44238692114735			226281_at	DNER	8	1.6589820613484			242193_at	MIR124-2HG	7	1.80029590534088			208937_s_at	ID1	7	1.52423599411582
219949_at	LRRC2	10	1.42121448290059			1564413_at	LINC01356	7	2.3883655592587			209470_s_at	GPM6A	9	1.42798475278782			208763_s_at	TSC22D3	8	1.54236510776439			203083_at	THBS2	7	1.78794957014821			219778_at	ZFPM2	6	3.17398798747995
207368_at	HTR1D	10	1.38454959571816			229103_at	229103_at	7	2.09202646812008			207480_s_at	MEIS2	8	3.35880894132886			230836_at	ST8SIA4	8	1.45984066586641			211421_s_at	RET	7	1.74492656759226			205975_s_at	HOXD1	6	2.74414984644686
231666_at	PAX3	9	2.70566621182338			244852_at	DSEL	7	1.86854230425445			208965_s_at	IFI16	8	2.53188062990145			1556054_at	1556054_at	8	1.42101468246815			207401_at	PROX1	7	1.592406146816			209291_at	ID4	6	2.7253239807143
219778_at	ZFPM2	9	2.59993946248186			211421_s_at	RET	7	1.72262243759335			214639_s_at	HOXA1	8	2.5287598368826			241383_at	ZNF385C	8	1.40127171726996			210038_at	PRKCQ	7	1.49288202735699			208965_s_at	IFI16	6	2.49706910506548
40284_at	FOXA2	9	2.38639591153412			1555962_at	B3GNT7	7	1.72230306785191			212543_at	CRYBG1	8	2.17370760548843			209735_at	ABCG2	8	1.35520620252182			205289_at	BMP2	7	1.46208922103413			206502_s_at	INSM1	6	2.39655430053213
204361_s_at	SKAP2	9	2.30323962434345			226614_s_at	FAM167A	7	1.61902117113313			210319_x_at	MSX2	8	1.79147094074582			209292_at	ID4	7	3.00537086086799			237275_at	LINC00458	6	2.38050270119564			209875_s_at	SPP1	6	2.2426737509589
216899_s_at	SKAP2	9	2.21625236221595			209598_at	PNMA2	7	1.61621911267095			205555_s_at	MSX2	8	1.60928829344757			208966_x_at	IFI16	7	2.41273681813327			237974_at	237974_at	6	2.34520314301273			238727_at	CT75	6	2.22408315724492
225540_at	MAP2	9	2.08107405433836			219949_at	LRRC2	7	1.53587889264898			210170_at	PDLIM3	8	1.59559445063279			206332_s_at	IFI16	7	2.29370730521822			231731_at	OTX2	6	2.27295762120423			206432_at	HAS2	6	2.12433096558625
225639_at	SKAP2	9	2.05197762288232			218175_at	CCDC92	7	1.52498492366583			235567_at	RORA	8	1.55581810747117			1557050_at	HOTAIRM1	7	2.22625717857499			203603_s_at	ZEB2	6	2.24837158914062			213524_s_at	G0S2	6	2.06305883715274
230372_at	HAS2	9	1.81910552516589			203348_s_at	ETV5	7	1.42205592027986			215692_s_at	MPPED2	8	1.52416623351183			206698_at	XK	7	2.16508576212334			1561101_at	JAKMIP2-AS1	6	2.03985390927177			228547_at	NRXN1	6	2.03647569097115
227760_at	IGFBPL1	9	1.79452851517857			219736_at	TRIM36	7	1.31689334443921			243000_at	CDK6	8	1.48999882930004			238727_at	CT75	7	2.16376482482132			221029_s_at	WNT5B	6	1.81953652542307			205472_s_at	DACH1	6	1.92926753129496
244852_at	DSEL	9	1.74226921463589			202935_s_at	SOX9	7	1.25928195855787			225974_at	TMEM64	8	1.4694731958427			210319_x_at	MSX2	7	2.06310294831061			219949_at	LRRC2	6	1.80203239858056			203324_s_at	CAV2	6	1.88827119962992
239520_at	239520_at	9	1.6313908882675			1558404_at	LINC00622	7	1.22158477038862			214090_at	PAWR	8	1.37494631438249			1555963_x_at	B3GNT7	7	1.9623677954762			214382_at	UNC93A	6	1.73525889963911			230003_at	SLC16A7	6	1.87903955676198
210170_at	PDLIM3	9	1.55132938506631			203934_at	KDR	6	2.45116820281129			207368_at	HTR1D	8	1.32614136157016			221210_s_at	NPL	7	1.95786537218505			219301_s_at	CNTNAP2	6	1.73236307421083			1552766_at	HS6ST2	6	1.87146117807008
207659_s_at	MOBP	9	1.54445267507476			214382_at	UNC93A	6	2.05753721212629			229684_s_at	ZNF644	8	1.28883894186222			1555962_at	B3GNT7	7	1.91723019113463			215145_s_at	CNTNAP2	6	1.6914462480248			235287_at	CDK6	6	1.86634403249627
242338_at	TMEM64	9	1.51639123009111			1569023_a_at	LINC00458	6	1.83613456446728			244867_at	244867_at	7	3.60531920631829			228547_at	NRXN1	7	1.88903643197864			219300_s_at	CNTNAP2	6	1.66935114971913			205471_s_at	DACH1	6	1.83004356631487
209470_s_at	GPM6A	9	1.42798475278782			1559410_at	1559410_at	6	1.82370200461762			231666_at	PAX3	7	3.08942412043867			238617_at	KIF26B	7	1.85393558738119			203000_at	STMN2	6	1.65051105644979			230372_at	HAS2	6	1.73908727904743
220065_at	TNMD	9	1.38217373480915			223122_s_at	SFRP2	6	1.78990611016536			205932_s_at	MSX1	7	2.99896362760982			200878_at	EPAS1	7	1.83130248078254			241399_at	TAFA2	6	1.63429089729463			233234_at	KCTD16	6	1.73616008662257
226281_at	DNER	9	1.36580400018125			207558_s_at	PITX2	6	1.72478670328351			208966_x_at	IFI16	7	2.71547228210582			230003_at	SLC16A7	7	1.79254274461721			232105_at	BLACAT1	6	1.62160923737347			210139_s_at	PMP22	6	1.70967638506551
231776_at	EOMES	8	2.90990226349008			203083_at	THBS2	6	1.68105441691946			206332_s_at	IFI16	7	2.63239930610149			214382_at	UNC93A	7	1.76149053870668			230865_at	LIX1	6	1.59832290272782			214053_at	ERBB4	6	1.6482677906482
208965_s_at	IFI16	8	2.53188062990145			219270_at	CHAC1	6	1.59087848973362			213241_at	PLXNC1	7	2.59336077967702			236551_at	ZNF311	7	1.75308886010459			218589_at	LPAR6	6	1.59295272840825			227405_s_at	227405_s_at	6	1.60087685043047
206432_at	HAS2	8	2.23275555488016			205517_at	GATA4	6	1.55124734478825			228964_at	PRDM1	7	2.3980414500198			224847_at	CDK6	7	1.69480429686234			210039_s_at	PRKCQ	6	1.51894089691172			224480_s_at	GPAT3	6	1.58753406072085
204362_at	SKAP2	8	2.18049927253589			218002_s_at	CXCL14	6	1.53843256934864			216899_s_at	SKAP2	7	2.30158455103208			225842_at	PHLDA1	7	1.68967888788389			241017_at	241017_at	6	1.50478886787146			224848_at	CDK6	6	1.57183418774847
212543_at	CRYBG1	8	2.17370760548843			207455_at	P2RY1	6	1.53354842737068			204361_s_at	SKAP2	7	2.28606736467586			204420_at	FOSL1	7	1.63845561776182			225975_at	PCDH18	6	1.41921001855949			205893_at	NLGN1	6	1.5482478226055
237974_at	237974_at	8	2.07302224393388			241399_at	TAFA2	6	1.53301638188586			209875_s_at	SPP1	7	2.28496090699629			203000_at	STMN2	7	1.62713015321636			205041_s_at	205041_s_at	6	1.25862676340578			217373_x_at	MDM2	6	1.5202628460492
1553798_a_at	FBXL13	8	1.99913749029084			211603_s_at	ETV4	6	1.51257428558877			235521_at	HOXA3	7	2.2164364994968			241399_at	TAFA2	7	1.59940514314321			229550_at	UNC79	6	1.24676691248707			229380_at	ILDR2	6	1.4668185225763
229103_at	229103_at	8	1.9650420792832			210038_at	PRKCQ	6	1.51048263836943			225639_at	SKAP2	7	2.16280707508936			226069_at	PRICKLE1	7	1.57851157109809			225977_at	PCDH18	6	1.20323357975134			1559266_s_at	SKIDA1	6	1.45396484449428
231925_at	231925_at	8	1.82194208357417			232105_at	BLACAT1	6	1.49199337747148			238447_at	RBMS3	7	2.05755979388674			229782_at	RMST	7	1.56520950268974			207818_s_at	HTR7	5	2.36312111696444			1559633_a_at	CHRM3	6	1.42092438622272
210319_x_at	MSX2	8	1.79147094074582			210039_s_at	PRKCQ	6	1.49066785012579			228642_at	HOTAIRM1	7	1.92472205423678			201860_s_at	PLAT	7	1.5420442319616			216098_s_at	216098_s_at	5	2.10354491143613			209735_at	ABCG2	6	1.40645730688388
238617_at	KIF26B	8	1.73403730825291			222484_s_at	CXCL14	6	1.48272258724917			206698_at	XK	7	1.83323643184575			218589_at	LPAR6	7	1.54202696281785			228333_at	ZEB2	5	2.06422029115896			219938_s_at	PSTPIP2	6	1.36222086983613
1555963_x_at	B3GNT7	8	1.706610136604			228850_s_at	SLIT2	6	1.47537246749205			213659_at	ZNF75D	7	1.80131244613009			230708_at	PRICKLE1	7	1.53285912336408			223122_s_at	SFRP2	5	1.96382593185617			208790_s_at	CAVIN1	6	1.33460845994755
206012_at	206012_at	8	1.69149177833968			244297_at	244297_at	6	1.47428235645501			237885_at	SOX21-AS1	7	1.76686556949851			203320_at	SH2B3	7	1.53209620974837			220053_at	GDF3	5	1.87040920242874			211089_s_at	NEK3	6	1.28272010033245
203000_at	STMN2	8	1.67453019096823			236824_at	TMEM132B	6	1.43799407548531			232127_at	CLCN5	7	1.76511199667295			1555935_s_at	HUNK	7	1.51787492012871			222662_at	PPP1R3B	5	1.72364263660202			214632_at	NRP2	6	1.20156202873822
231042_s_at	231042_s_at	8	1.65067532518077			209631_s_at	209631_s_at	6	1.41717815019477			227971_at	NRK	7	1.68425809429117			204424_s_at	LMO3	7	1.51585227409665			230356_at	230356_at	5	1.70638604470984			211828_s_at	TNIK	6	1.16156274230439
230472_at	IRX1	8	1.61136064981977			224909_s_at	PREX1	6	1.36113805391694			231945_at	FILIP1	7	1.65214502086121			212501_at	CEBPB	7	1.49549306755795			223642_at	ZIC2	5	1.69746741118805			214079_at	DHRS2	5	4.44255106064789
205555_s_at	MSX2	8	1.60928829344757			209897_s_at	SLIT2	6	1.24949730478329			221210_s_at	NPL	7	1.64964656175219			217373_x_at	MDM2	7	1.49515164876829			235593_at	ZEB2	5	1.69573096083746			244867_at	244867_at	5	3.86063448096228
214930_at	SLITRK5	8	1.5718467638078			230939_at	230939_at	6	1.17671039329686			241652_x_at	LIN7A	7	1.63930051447006			210038_at	PRKCQ	7	1.49288202735699			205290_s_at	BMP2	5	1.68820229177179			227198_at	AFF3	5	3.30180788314922
206456_at	GABRA5	8	1.55836004604476			242128_at	OTX2	5	3.68737959503109			231042_s_at	231042_s_at	7	1.63211606166477			1559470_at	D21S2088E	7	1.49132719201939			204424_s_at	LMO3	5	1.68712021780064			205239_at	AREG	5	2.87851181308592
235567_at	RORA	8	1.55581810747117			210103_s_at	FOXA2	5	2.72550456067296			242450_at	RGMB	7	1.62650044826734			226065_at	PRICKLE1	7	1.48370575005824			236281_x_at	HTR7	5	1.68659869743046			216899_s_at	SKAP2	5	2.61747854685114
215692_s_at	MPPED2	8	1.52416623351183			231731_at	OTX2	5	2.58517599630537			203324_s_at	CAV2	7	1.58314400002706			205289_at	BMP2	7	1.46208922103413			235591_at	SSTR1	5	1.67080300112054			206463_s_at	DHRS2	5	2.59830794108848
204891_s_at	LCK	8	1.50616283313096			237974_at	237974_at	5	2.48814784209972			201641_at	BST2	7	1.54522997773874			1553328_a_at	SLC18A2	7	1.43202391756918			219302_s_at	CNTNAP2	5	1.6698861328917			204361_s_at	SKAP2	5	2.59149094000297
243000_at	CDK6	8	1.48999882930004			207818_s_at	HTR7	5	2.46674413326087			222877_at	NRP2	7	1.52649092665551			207368_at	HTR1D	7	1.43108130756168			205627_at	CDA	5	1.64088343424966			204362_at	SKAP2	5	2.5053930523036
225974_at	TMEM64	8	1.4694731958427			220275_at	CUZD1	5	2.35127925340932			209469_at	GPM6A	7	1.51341341074102			228875_at	FAM162B	7	1.41561239874377			206542_s_at	SMARCA2	5	1.62806194170154			226933_s_at	ID4	5	2.47253017973158
1569886_a_at	GLB1L3	8	1.43826304351409			205278_at	GAD1	5	2.24240412983254			1562528_at	1562528_at	7	1.42643026349567			227985_at	LOC100506098	7	1.36362893845196			244297_at	244297_at	5	1.61596657824745			238878_at	ARX	5	2.46238474635749
212940_at	COL6A1	8	1.36160444285075			216098_s_at	216098_s_at	5	2.09213667435085			1553328_a_at	SLC18A2	7	1.31824620659671			205041_s_at	205041_s_at	7	1.23845941752307			222303_at	222303_at	5	1.61430646366419			225639_at	SKAP2	5	2.45985198100436
229684_s_at	ZNF644	8	1.28883894186222			230916_at	NODAL	5	1.94828981656796			1557029_at	HMMR-AS1	7	1.30758032335348			219778_at	ZFPM2	6	3.17398798747995			206355_at	GNAL	5	1.60077116211483			243907_at	GREB1L	5	2.43363600941377
244867_at	244867_at	7	3.60531920631829			36711_at	MAFF	5	1.91581090254479			1255_g_at	GUCA1A	7	1.26374048944078			209291_at	ID4	6	2.7253239807143			203320_at	SH2B3	5	1.59869141081264			236896_at	ZIC1	5	2.39291651461825
208966_x_at	IFI16	7	2.71547228210582			239468_at	MKX	5	1.89178622373203			219370_at	RPRM	7	1.2525212790529			208965_s_at	IFI16	6	2.49706910506548			222484_s_at	CXCL14	5	1.5935749824555			228640_at	PCDH7	5	2.38030167277478
206332_s_at	IFI16	7	2.63239930610149			203000_at	STMN2	5	1.88955576778308			210029_at	IDO1	7	1.21058359614903			206502_s_at	INSM1	6	2.39655430053213			218002_s_at	CXCL14	5	1.57721067497563			1557050_at	HOTAIRM1	5	2.32803335710248
213241_at	PLXNC1	7	2.59336077967702			225975_at	PCDH18	5	1.88745533601834			227195_at	ZNF503	6	4.61114960681743			238878_at	ARX	6	2.24620049033523			212257_s_at	SMARCA2	5	1.57049827496389			238447_at	RBMS3	5	2.31550788544101
228964_at	PRDM1	7	2.3980414500198			215145_s_at	CNTNAP2	5	1.88533728499863			206424_at	CYP26A1	6	4.19022267304027			209875_s_at	SPP1	6	2.2426737509589			208449_s_at	FGF8	5	1.56430212806411			242598_at	242598_at	5	2.31427743541393
1564413_at	LINC01356	7	2.3883655592587			1555829_at	ESYT2	5	1.82469319522546			229623_at	TMEM150C	6	2.77469808302649			212843_at	NCAM1	6	2.13684443711836			200878_at	EPAS1	5	1.56243010553487			212843_at	NCAM1	5	2.30533823771502
209875_s_at	SPP1	7	2.28496090699629			204424_s_at	LMO3	5	1.81087085930147			209292_at	ID4	6	2.59980381753657			224833_at	ETS1	6	2.074570123834			1559470_at	D21S2088E	5	1.56003350035936			201012_at	ANXA1	5	2.2646969073132
224833_at	ETS1	7	2.23298688781016			207886_s_at	CALCR	5	1.80859629784292			204362_at	SKAP2	6	2.37147315965338			1553798_a_at	FBXL13	6	2.04688023278647			202974_at	MPP1	5	1.54330948229536			206622_at	TRH	5	2.12119657738484
203504_s_at	ABCA1	7	2.21980600439018			219300_s_at	CNTNAP2	5	1.80777809590234			238727_at	CT75	6	2.32343698501039			219270_at	CHAC1	6	2.01155127648659			1556054_at	1556054_at	5	1.53477362360657			227209_at	CNTN1	5	2.11047980318778
238447_at	RBMS3	7	2.05755979388674			1552670_a_at	PPP1R3B	5	1.80254156242937			224851_at	CDK6	6	2.21224317232457			209189_at	FOS	6	1.97490863190107			212940_at	COL6A1	5	1.53103538067518			212614_at	ARID5B	5	2.10140040511103
214382_at	UNC93A	7	1.93494300801505			227997_at	IL17RD	5	1.79925363285421			205472_s_at	DACH1	6	2.20789978175297			217561_at	CALCA	6	1.90533111283337			225842_at	PHLDA1	5	1.52902996939626			231042_s_at	231042_s_at	5	2.0539681419652
1569023_a_at	LINC00458	7	1.91490022138974			219301_s_at	CNTNAP2	5	1.7676424707318			203504_s_at	ABCA1	6	2.19804352855984			203324_s_at	CAV2	6	1.88827119962992			231898_x_at	SOX2-OT	5	1.52310973339942			231361_at	NLGN1	5	1.94665125837971
226069_at	PRICKLE1	7	1.88377416869939			202668_at	EFNB2	5	1.7579320544186			1557051_s_at	HOTAIRM1	6	2.00706472539006			1552766_at	HS6ST2	6	1.87146117807008			222450_at	PMEPA1	5	1.46514557111094			209383_at	DDIT3	5	1.93066199037005
1553202_at	STOX1	7	1.85770796445089			237275_at	LINC00458	5	1.75633730550361			1557050_at	HOTAIRM1	6	1.98946754104218			235287_at	CDK6	6	1.86634403249627			236163_at	LIX1	5	1.46376044575583			214633_at	SOX3	5	1.9220476351122
206698_at	XK	7	1.83323643184575			1555830_s_at	ESYT2	5	1.7248240125978			1553202_at	STOX1	6	1.98003920691217			217999_s_at	PHLDA1	6	1.82796292731826			217707_x_at	SMARCA2	5	1.4592444174001			203910_at	ARHGAP29	5	1.910237937994
213659_at	ZNF75D	7	1.80131244613009			228176_at	S1PR3	5	1.70703625275229			230372_at	HAS2	6	1.93758407978085			221029_s_at	WNT5B	6	1.81953652542307			227335_at	DIDO1	5	1.45798438251744			1562528_at	1562528_at	5	1.89862197844674
237885_at	SOX21-AS1	7	1.76686556949851			236281_x_at	HTR7	5	1.67595953661407			220786_s_at	SLC38A4	6	1.91059088494322			205453_at	HOXB2	6	1.76920354623984			241383_at	ZNF385C	5	1.43602713562792			227971_at	NRK	5	1.8852484895251
232127_at	CLCN5	7	1.76511199667295			212257_s_at	SMARCA2	5	1.66744438299414			1556267_at	MYRFL	6	1.84007384805566			236448_at	UNC5A	6	1.75696039969455			213721_at	SOX2	5	1.43120304203427			209293_x_at	ID4	5	1.87217888143366
226065_at	PRICKLE1	7	1.74878526462542			203320_at	SH2B3	5	1.63612991308947			235570_at	RBMS3	6	1.82389779365543			1562528_at	1562528_at	6	1.74887459945215			227791_at	SLC9A9	5	1.4073735765389			203178_at	GATM	5	1.84866873779293
205348_s_at	DYNC1I1	7	1.74393978318682			222303_at	222303_at	5	1.62301357824428			227084_at	DTNA	6	1.74939553250707			233234_at	KCTD16	6	1.73616008662257			203296_s_at	ATP1A2	5	1.40059026774131			203323_at	CAV2	5	1.84678395086092
225975_at	PCDH18	7	1.73666892263023			236029_at	FAT3	5	1.61590752186015			231361_at	NLGN1	6	1.71141902639253			219301_s_at	CNTNAP2	6	1.73236307421083			226281_at	DNER	5	1.37064439355049			238697_at	SMIM10L2A	5	1.80997322704332
1555962_at	B3GNT7	7	1.72230306785191			219302_s_at	CNTNAP2	5	1.59578151915021			224847_at	CDK6	6	1.67955319843483			229944_at	OPRK1	6	1.7215830028545			213707_s_at	DLX5	5	1.3610008324779			218656_s_at	LHFPL6	5	1.77096035730895
235593_at	ZEB2	7	1.69346181136797			204011_at	SPRY2	5	1.57906150766118			207080_s_at	PYY	6	1.65970449021211			210139_s_at	PMP22	6	1.70967638506551			225355_at	NEURL1B	5	1.354545379627			229475_at	MAEL	5	1.7537230256955
227971_at	NRK	7	1.68425809429117			1558511_s_at	ESYT2	5	1.57335790424027			212843_at	NCAM1	6	1.64519864097451			215145_s_at	CNTNAP2	6	1.6914462480248			230939_at	230939_at	5	1.32846493708854			1553802_a_at	SOX3	5	1.72345475366998
231945_at	FILIP1	7	1.65214502086121			200878_at	EPAS1	5	1.55681051724922			230003_at	SLC16A7	6	1.6422329266669			202599_s_at	NRIP1	6	1.67079794165842			208147_s_at	CYP2C8	5	1.32497448144599			206765_at	KCNJ2	5	1.71561333823805
221210_s_at	NPL	7	1.64964656175219			214640_at	UNC93A	5	1.54314794125617			236513_at	PRELID2	6	1.63920460963084			205348_s_at	DYNC1I1	6	1.67061383153974			203295_s_at	ATP1A2	5	1.31370679145531			232687_at	GPRIN3	5	1.70867493657044
212915_at	PDZRN3	7	1.64308170296884			224699_s_at	ESYT2	5	1.53589568804547			213994_s_at	SPON1	6	1.61660765202147			219300_s_at	CNTNAP2	6	1.66935114971913			209631_s_at	209631_s_at	5	1.31149362323995			209470_s_at	GPM6A	5	1.69144262592355
241652_x_at	LIN7A	7	1.63930051447006			226436_at	RASSF4	5	1.5288794863923			214995_s_at	214995_s_at	6	1.57328870461684			214053_at	ERBB4	6	1.6482677906482			227732_at	ATXN7L1	5	1.30955617755461			202599_s_at	NRIP1	5	1.68717847194831
242450_at	RGMB	7	1.62650044826734			204891_s_at	LCK	5	1.49317527022323			205893_at	NLGN1	6	1.56360805927481			237896_at	NODAL	6	1.63436223723452			213435_at	SATB2	5	1.30646932504137			211832_s_at	MDM2	5	1.66373297758891
226614_s_at	FAM167A	7	1.61902117113313			212940_at	COL6A1	5	1.48321225240076			230425_at	EPHB1	6	1.5126677454955			236420_s_at	ANO4	6	1.63276567042015			205747_at	CBLN1	5	1.30498427298828			201163_s_at	IGFBP7	5	1.63292717493766
203324_s_at	CAV2	7	1.58314400002706			218145_at	TRIB3	5	1.48040271166868			227510_x_at	MALAT1	6	1.49575307932667			230269_at	B3GALT5	6	1.62775739328548			230208_at	HCN4	5	1.26004946956135			209469_at	GPM6A	5	1.61726768669294
202431_s_at	MYC	7	1.56667240281209			220054_at	IL23A	5	1.44158155395783			220065_at	TNMD	6	1.49225752564731			232105_at	BLACAT1	6	1.62160923737347			204798_at	MYB	5	1.20934633927744			206737_at	WNT11	5	1.61525104872957
201641_at	BST2	7	1.54522997773874			236471_at	NFE2L3	5	1.43288201718827			225972_at	TMEM64	6	1.48861927384042			242450_at	RGMB	6	1.61789598306861			241080_at	241080_at	5	1.17339368015045			203395_s_at	HES1	5	1.59591625411581
237896_at	NODAL	7	1.52931658130835			228635_at	PCDH10	5	1.43170981621095			230030_at	HS6ST2	6	1.48707473893519			209470_s_at	GPM6A	6	1.60819932179881			208580_x_at	208580_x_at	5	1.13009133187817			208343_s_at	NR5A2	5	1.59266018059355
222877_at	NRP2	7	1.52649092665551			205627_at	CDA	5	1.40548030421454			229782_at	RMST	6	1.47462130631991			227405_s_at	227405_s_at	6	1.60087685043047			219536_s_at	ZFP64	5	1.06641827023075			209392_at	ENPP2	5	1.58146445530289
218175_at	CCDC92	7	1.52498492366583			225977_at	PCDH18	5	1.40464112855888			204446_s_at	ALOX5	6	1.4734190456351			232687_at	GPRIN3	6	1.59855637702096			220281_at	SLC12A1	4	2.41507756055341			200907_s_at	PALLD	5	1.58090041572025
207528_s_at	SLC7A11	7	1.52048608737168			1558212_at	1558212_at	5	1.40117006423054			208343_s_at	NR5A2	6	1.44382834810115			203395_s_at	HES1	6	1.59563904889517			204597_x_at	STC1	4	2.30680632454822			212097_at	CAV1	5	1.57481472456401
205517_at	GATA4	7	1.518538708771			242471_at	242471_at	5	1.39813394334038			236519_at	C9orf135	6	1.4430398103655			224480_s_at	GPAT3	6	1.58753406072085			1553798_a_at	FBXL13	4	2.29095819967354			1553328_a_at	SLC18A2	5	1.57392540764545
209469_at	GPM6A	7	1.51341341074102			226464_at	DIPK2A	5	1.39195785034979			226830_x_at	LINC01578	6	1.42227390570863			209469_at	GPM6A	6	1.5799343484221			230746_s_at	230746_s_at	4	2.19735750951203			227510_x_at	MALAT1	5	1.55268696198748
207455_at	P2RY1	7	1.51058146855673			208147_s_at	CYP2C8	5	1.38265853102042			212097_at	CAV1	6	1.40708042549349			221433_at	FGF21	6	1.57666479467498			239468_at	MKX	4	2.15773504853487			233555_s_at	SULF2	5	1.52417445110495
212099_at	RHOB	7	1.50320125310644			214586_at	GPR37	5	1.37673944397426			227405_s_at	227405_s_at	6	1.34171632612526			238695_s_at	RAB39B	6	1.57628980078587			224833_at	ETS1	4	2.12753568271538			233191_at	RUFY2	5	1.5226187773419
241399_at	TAFA2	7	1.47072431859569			203633_at	CPT1A	5	1.3727614214178			225299_at	MYO5B	6	1.32585074020617			224848_at	CDK6	6	1.57183418774847			36711_at	MAFF	4	2.02735274883409			201641_at	BST2	5	1.50958078903779
214640_at	UNC93A	7	1.43273662427874			1557014_a_at	FAM201A	5	1.37214007232619			230236_at	TDRG1	6	1.29466100361271			222161_at	NAALAD2	6	1.562295422987			219270_at	CHAC1	4	2.01552672705471			228875_at	FAM162B	5	1.50627703105054
230030_at	HS6ST2	7	1.42396388183286			219959_at	MOCOS	5	1.35955839951841			207057_at	SLC16A7	6	1.29248123694303			222303_at	222303_at	6	1.54891433113816			204595_s_at	STC1	4	1.96107475387876			224973_at	TENT5A	5	1.50385502453509
203348_s_at	ETV5	7	1.42205592027986			227791_at	SLC9A9	5	1.35200513033189			207379_at	EDIL3	6	1.28389667018948			201163_s_at	IGFBP7	6	1.54856115739651			1552670_a_at	PPP1R3B	4	1.9428762363552			217574_at	CDH8	5	1.49323977903762
206355_at	GNAL	7	1.39463612683621			1566901_at	TGIF1	5	1.33953201893124			225093_at	UTRN	6	1.2768871737317			205893_at	NLGN1	6	1.5482478226055			231202_at	ALDH1L2	4	1.93385187543924			233078_at	API5	5	1.4584334901718
236824_at	TMEM132B	7	1.38622290319103			209535_s_at	209535_s_at	5	1.3391222116937			230722_at	BNC2	6	1.22375459708808			217127_at	CTH	6	1.54625948197384			206588_at	DAZL	4	1.92654575393309			207368_at	HTR1D	5	1.44844374927083
209735_at	ABCG2	7	1.37100599996113			1561886_a_at	1561886_a_at	5	1.33749042295714			201739_at	SGK1	6	1.21513092837054			206012_at	206012_at	6	1.54024141202845			237896_at	NODAL	4	1.90955862902293			242338_at	TMEM64	5	1.43480470529067
1553328_a_at	SLC18A2	7	1.31824620659671			207652_s_at	CMKLR1	5	1.3365031502003			209772_s_at	CD24	6	1.15093849378933			231079_at	NANOG	6	1.53269733114821			205992_s_at	IL15	4	1.82920222760734			204072_s_at	FRY	5	1.40315191161136
219736_at	TRIM36	7	1.31689334443921			205047_s_at	ASNS	5	1.33629765662035			223282_at	TSHZ1	5	3.67426166796829			203438_at	STC2	6	1.52327225799735			204891_s_at	LCK	4	1.82749080687637			227985_at	LOC100506098	5	1.38052811095224
1557029_at	HMMR-AS1	7	1.30758032335348			226576_at	ARHGAP26	5	1.32458566609912			205975_s_at	HOXD1	5	3.16777306820635			210039_s_at	PRKCQ	6	1.51894089691172			223537_s_at	WNT5B	4	1.81712731347634			224558_s_at	MALAT1	5	1.35763889425533
225977_at	PCDH18	7	1.30413673550844			202936_s_at	SOX9	5	1.25919526049588			238763_at	RBM20	5	3.05162573678908			214930_at	SLITRK5	6	1.51062678165336			204420_at	FOSL1	4	1.78058305513627			212907_at	SLC30A1	5	1.35667935509625
1255_g_at	GUCA1A	7	1.26374048944078			1555788_a_at	TRIB3	5	1.24875978710284			209291_at	ID4	5	2.5142649704023			241017_at	241017_at	6	1.50478886787146			228949_at	WLS	4	1.77398317211921			208116_s_at	MAN1A1	5	1.33416040895977
219370_at	RPRM	7	1.2525212790529			213672_at	213672_at	5	1.2155245439947			206432_at	HAS2	5	2.33488037064033			206481_s_at	LDB2	6	1.48527607433308			211947_s_at	PRRC2C	4	1.70228713504996			1556499_s_at	COL1A1	5	1.32787004811361
201739_at	SGK1	7	1.25101383033894			204118_at	CD48	5	1.21446945896779			225136_at	PLEKHA2	5	2.22292700293344			223422_s_at	ARHGAP24	6	1.48034817282837			206544_x_at	SMARCA2	4	1.66744014515169			1566764_at	MACC1	5	1.3187864250261
1558404_at	LINC00622	7	1.22158477038862			203438_at	STC2	5	1.19945960971891			226933_s_at	ID4	5	2.19741706134101			227510_x_at	MALAT1	6	1.47694253698132			206085_s_at	CTH	4	1.66041067309622			224325_at	224325_at	5	1.31470012322736
210029_at	IDO1	7	1.21058359614903			206762_at	KCNA5	5	1.18738491730297			206502_s_at	INSM1	5	2.17257878065615			209318_x_at	PLAGL1	6	1.47167299406595			236448_at	UNC5A	4	1.61915941493591			216967_at	GAP43	5	1.31058275958699
214071_at	GNAL	7	1.18290383686658			232000_at	TTC39B	5	1.15633374152672			203505_at	ABCA1	5	2.13152931281738			229380_at	ILDR2	6	1.4668185225763			204890_s_at	LCK	4	1.6167797874213			202311_s_at	COL1A1	5	1.2966663995428
206424_at	CYP26A1	6	4.19022267304027			231123_at	TRIM36	5	1.15349908768547			207957_s_at	PRKCB	5	2.04882716105437			233555_s_at	SULF2	6	1.46434144104986			217127_at	CTH	4	1.61219205605739			216997_x_at	TLE4	5	1.29490329572973
229623_at	TMEM150C	6	2.77469808302649			1553798_a_at	FBXL13	4	2.73779987907002			1553225_s_at	ZNF75D	5	2.00287775016284			1559266_s_at	SKIDA1	6	1.45396484449428			238617_at	KIF26B	4	1.59575183138538			229684_s_at	ZNF644	5	1.25994679225574
209292_at	ID4	6	2.59980381753657			203001_s_at	STMN2	4	2.59547708454404			233191_at	RUFY2	5	1.95790061176534			212940_at	COL6A1	6	1.44320033148865			231743_at	231743_at	4	1.59527954165892			210287_s_at	FLT1	5	1.21308452663135
238727_at	CT75	6	2.32343698501039			224833_at	ETS1	4	2.58779786531397			242765_at	MOBP	5	1.95274902070539			202147_s_at	IFRD1	6	1.43464577808719			208763_s_at	TSC22D3	4	1.58447892420363			207379_at	EDIL3	5	1.19397794242104
209291_at	ID4	6	2.26823074567069			206987_x_at	FGF18	4	2.1904868597762			203910_at	ARHGAP29	5	1.89501625179175			202341_s_at	TRIM2	6	1.4263001076124			217371_s_at	IL15	4	1.5779435411855			221898_at	PDPN	5	1.17414718115535
224851_at	CDK6	6	2.21224317232457			230356_at	230356_at	4	2.16321492430472			205348_s_at	DYNC1I1	5	1.85172902158428			1559633_a_at	CHRM3	6	1.42092438622272			205278_at	GAD1	4	1.57063062618386			212096_s_at	MTUS1	5	1.13432907415249
203001_s_at	STMN2	6	2.19211393610404			232191_at	ERVH48-1	4	2.1422917744691			210073_at	ST8SIA1	5	1.83875839996572			201427_s_at	SELENOP	6	1.41269418449512			1555935_s_at	HUNK	4	1.56344022318125			228699_at	NRP2	5	1.10422003564225
36711_at	MAFF	6	2.16146929485186			213145_at	FBXL14	4	2.08917998301477			212614_at	ARID5B	5	1.83361582837562			230130_at	SLIT2	6	1.41069768609653			214537_at	H1-3	4	1.55691096229957			206424_at	CYP26A1	4	4.47876663773358
1555829_at	ESYT2	6	2.15398005815607			222662_at	PPP1R3B	4	2.07112366815859			229649_at	NRXN3	5	1.73845749558992			229144_at	KAZN	6	1.37704721354265			1569287_at	LINC00458	4	1.54585439968133			1552365_at	SCIN	4	3.01542355971781
203505_at	ABCA1	6	2.14525391860263			242918_at	NASP	4	2.04359815329215			227758_at	RERG	5	1.72940330198482			202146_at	IFRD1	6	1.36758457889646			1557014_a_at	FAM201A	4	1.54536381440291			223283_s_at	TSHZ1	4	2.96869529246551
1555830_s_at	ESYT2	6	2.13602923587086			227449_at	EPHA4	4	1.97405420953141			242733_at	242733_at	5	1.71534422723307			223710_at	CCL26	6	1.3639069138312			236704_at	236704_at	4	1.54398747494202			241436_at	SCNN1G	4	2.92787882934079
229073_at	PRTG	6	2.10602724713197			231202_at	ALDH1L2	4	1.87511905757889			239813_at	IQCH	5	1.70364586701989			238533_at	EPHA7	6	1.36305417264623			219959_at	MOCOS	4	1.53681620537912			223557_s_at	TMEFF2	4	2.77307215461155
228333_at	ZEB2	6	2.08780744692635			239520_at	239520_at	4	1.8599219483386			228473_at	MSX1	5	1.69906485064089			219938_s_at	PSTPIP2	6	1.36222086983613			234341_x_at	LOC91548	4	1.53334003135915			201650_at	KRT19	4	2.66177280968877
1558511_s_at	ESYT2	6	1.98402010357065			230180_at	DDX17	4	1.85382753472829			235287_at	CDK6	5	1.6920209579325			208790_s_at	CAVIN1	6	1.33460845994755			217967_s_at	NIBAN1	4	1.53101826945515			207716_at	KRT38	4	2.64283397941568
224699_s_at	ESYT2	6	1.95987331784452			205992_s_at	IL15	4	1.83655615866982			204205_at	APOBEC3G	5	1.68240303925454			225355_at	NEURL1B	6	1.33301828340696			229944_at	OPRK1	4	1.52960419789058			226582_at	LINC02381	4	2.53715676317044
220786_s_at	SLC38A4	6	1.91059088494322			241472_at	DMXL1	4	1.80959634015301			203886_s_at	FBLN2	5	1.65901651355328			240983_s_at	CARS1	6	1.32676870885238			226435_at	PAPLN	4	1.51569108424238			225681_at	CTHRC1	4	2.45259048208212
244406_at	244406_at	6	1.89163601390696			230102_at	ETV5	4	1.80869806983574			1558775_s_at	NSMAF	5	1.65852059001472			241472_at	DMXL1	6	1.32053781560242			201328_at	ETS2	4	1.51268125851206			227394_at	NCAM1	4	2.37901725735709
209803_s_at	PHLDA2	6	1.85943738431865			237896_at	NODAL	4	1.80731044124649			200897_s_at	PALLD	5	1.65738718881917			228461_at	SH3RF3	6	1.31762592394627			55872_at	ZNF512B	4	1.49092843758872			220786_s_at	SLC38A4	4	2.31194830520357
1556267_at	MYRFL	6	1.84007384805566			206542_s_at	SMARCA2	4	1.78304895387114			1553802_a_at	SOX3	5	1.6488677534775			1566764_at	MACC1	6	1.30535090018181			221433_at	FGF21	4	1.48255104395344			210095_s_at	IGFBP3	4	2.30962750123875
235570_at	RBMS3	6	1.82389779365543			230472_at	IRX1	4	1.77413947668895			219454_at	EGFL6	5	1.63541609800985			211089_s_at	NEK3	6	1.28272010033245			204273_at	EDNRB	4	1.47617974592757			217561_at	CALCA	4	2.2462351054709
1559410_at	1559410_at	6	1.82370200461762			204121_at	GADD45G	4	1.75569953946181			223654_s_at	CELF4	5	1.61745449714709			220108_at	GNA14	6	1.26938536367703			209990_s_at	GABBR2	4	1.47332280632865			220197_at	ATP6V0A4	4	2.21308502105448
1562529_s_at	1562529_s_at	6	1.80627296281864			230908_at	TACR1	4	1.73974439765857			203066_at	CHST15	5	1.61300456017546			229550_at	UNC79	6	1.24676691248707			242993_at	242993_at	4	1.469435124812			227758_at	RERG	4	2.21298607302602
230916_at	NODAL	6	1.79737830579147			213435_at	SATB2	4	1.73802684670446			236266_at	RORA	5	1.60853230754021			235664_at	235664_at	6	1.22778030746771			225342_at	AK4	4	1.46879335510521			225667_s_at	LRATD1	4	2.20679997145586
230708_at	PRICKLE1	6	1.79110707979265			244406_at	244406_at	4	1.72799797624687			224724_at	SULF2	5	1.58568774371223			214632_at	NRP2	6	1.20156202873822			226436_at	RASSF4	4	1.45870189481027			205532_s_at	CDH6	4	2.20324587386997
223122_s_at	SFRP2	6	1.78990611016536			205830_at	CLGN	4	1.70878370348512			211124_s_at	KITLG	5	1.58088715882265			221898_at	PDPN	6	1.20024536510726			33148_at	ZFR	4	1.45447875365903			229073_at	PRTG	4	2.1705181517327
227084_at	DTNA	6	1.74939553250707			226435_at	PAPLN	4	1.70011665271424			1559266_s_at	SKIDA1	5	1.57016691658795			204798_at	MYB	6	1.17830597041053			206481_s_at	LDB2	4	1.4539011534328			33767_at	NEFH	4	2.15953277210426
212614_at	ARID5B	6	1.71457715821205			206544_x_at	SMARCA2	4	1.69091421771236			223734_at	MGARP	5	1.56837896478746			211828_s_at	TNIK	6	1.16156274230439			244174_at	LOC101926913	4	1.44793026496147			230030_at	HS6ST2	4	2.154184701442
231361_at	NLGN1	6	1.71141902639253			204273_at	EDNRB	4	1.68707972133887			217426_at	217426_at	5	1.56479178802092			244867_at	244867_at	5	3.86063448096228			202546_at	VAMP8	4	1.44790639153923			228262_at	MAP7D2	4	2.12731420961532
219814_at	MBNL3	6	1.69117435041618			209267_s_at	SLC39A8	4	1.68017893830272			241925_x_at	SLC16A7	5	1.56393810542332			227198_at	AFF3	5	3.30180788314922			202847_at	PCK2	4	1.44395112620267			213659_at	ZNF75D	4	2.12619923778696
212328_at	LIMCH1	6	1.68971940594508			229121_at	CMKLR1	4	1.66551508333767			228080_at	LAYN	5	1.55475088988235			205239_at	AREG	5	2.87851181308592			209610_s_at	SLC1A4	4	1.43987741050846			1553225_s_at	ZNF75D	4	2.12455827560358
224847_at	CDK6	6	1.67955319843483			230269_at	B3GALT5	4	1.66246778441547			204796_at	EML1	5	1.54932667392722			216899_s_at	SKAP2	5	2.61747854685114			202431_s_at	MYC	4	1.43967279575178			203504_s_at	ABCA1	4	2.12059300046413
207080_s_at	PYY	6	1.65970449021211			203296_s_at	ATP1A2	4	1.66178470424637			242348_at	TAFA4	5	1.54185205385619			206463_s_at	DHRS2	5	2.59830794108848			230493_at	SHISA2	4	1.43926946735302			236513_at	PRELID2	4	2.11179362763178
237275_at	LINC00458	6	1.65180091346489			209610_s_at	SLC1A4	4	1.65139361620889			1556527_a_at	1556527_a_at	5	1.51966653981377			204361_s_at	SKAP2	5	2.59149094000297			219786_at	TESMIN	4	1.43023087177489			212143_s_at	IGFBP3	4	2.10654445258034
212843_at	NCAM1	6	1.64519864097451			212915_at	PDZRN3	4	1.64805702783907			206306_at	RYR3	5	1.51875109665835			204362_at	SKAP2	5	2.5053930523036			216319_at	216319_at	4	1.4296389930215			213385_at	CHN2	4	2.08498666453908
230003_at	SLC16A7	6	1.6422329266669			239994_at	B3GALT5	4	1.64481375069472			213416_at	213416_at	5	1.51824173422778			226933_s_at	ID4	5	2.47253017973158			203438_at	STC2	4	1.428492401665			235570_at	RBMS3	4	2.08154584520248
236513_at	PRELID2	6	1.63920460963084			223761_at	FGF19	4	1.62744158005218			227347_x_at	HES4	5	1.51788994920087			225639_at	SKAP2	5	2.45985198100436			214071_at	GNAL	4	1.42785158370219			219463_at	LAMP5	4	2.07042953137713
1559266_s_at	SKIDA1	6	1.63184091873799			205789_at	CD1D	4	1.62516096772497			228321_s_at	NAA30	5	1.49379986433645			243907_at	GREB1L	5	2.43363600941377			1560250_s_at	1560250_s_at	4	1.41938869805129			229178_at	PRTG	4	2.06870557252453
236471_at	NFE2L3	6	1.62807354099288			229263_at	IL17RD	4	1.62454821162682			239913_at	SLC10A4	5	1.48767943517564			203504_s_at	ABCA1	5	2.42669825876843			217892_s_at	LIMA1	4	1.41823851775416			211538_s_at	HSPA2	4	2.05845329116442
213994_s_at	SPON1	6	1.61660765202147			217707_x_at	SMARCA2	4	1.62079288040753			207029_at	KITLG	5	1.48743745511778			236896_at	ZIC1	5	2.39291651461825			208940_at	SEPHS1	4	1.39568323764347			241925_x_at	SLC16A7	4	2.02890411097035
204890_s_at	LCK	6	1.59383345032853			202669_s_at	EFNB2	4	1.61762498604026			236750_at	236750_at	5	1.47170552306204			228640_at	PCDH7	5	2.38030167277478			223422_s_at	ARHGAP24	4	1.39311787996195			1552767_a_at	HS6ST2	4	2.01492724326867
207457_s_at	207457_s_at	6	1.58049601472527			235147_at	235147_at	4	1.6033694303848			214930_at	SLITRK5	5	1.46988166106991			207818_s_at	HTR7	5	2.36312111696444			218445_at	MACROH2A2	4	1.38821303735349			219984_s_at	PLAAT1	4	1.98072325495877
201860_s_at	PLAT	6	1.57883256036006			208449_s_at	FGF8	4	1.59303564941			231544_s_at	POLR3G	5	1.46854885706607			238447_at	RBMS3	5	2.31550788544101			228706_s_at	CLDN23	4	1.38111327638745			209684_at	RIN2	4	1.98049187832012
241383_at	ZNF385C	6	1.57875181031883			204890_s_at	LCK	4	1.58678260264822			205030_at	FABP7	5	1.44940579872968			242598_at	242598_at	5	2.31427743541393			222449_at	PMEPA1	4	1.370639790588			203505_at	ABCA1	4	1.97570267995509
222303_at	222303_at	6	1.57770825434398			202431_s_at	MYC	4	1.57912746861923			239520_at	239520_at	5	1.44856604021063			203505_at	ABCA1	5	2.26053019218073			31874_at	GAS2L1	4	1.36465679675197			226066_at	MITF	4	1.95111307311691
203320_at	SH2B3	6	1.57628971924494			208763_s_at	TSC22D3	4	1.5777455155496			206984_s_at	RIT2	5	1.4449708044402			227394_at	NCAM1	5	2.14698646881973			208941_s_at	SEPHS1	4	1.36321643697704			224565_at	224565_at	4	1.95077152784179
214995_s_at	214995_s_at	6	1.57328870461684			219330_at	VANGL1	4	1.57194927384038			1552767_a_at	HS6ST2	5	1.43015935699067			202035_s_at	SFRP1	5	2.13832740224546			204451_at	FZD1	4	1.36183821165247			216733_s_at	GATM	4	1.94626221127964
216218_s_at	PLCL2	6	1.56531171710058			221841_s_at	KLF4	4	1.56949684265298			200907_s_at	PALLD	5	1.42291792179971			206622_at	TRH	5	2.12119657738484			222344_at	222344_at	4	1.35999009014804			214636_at	CALCB	4	1.94016407967467
205893_at	NLGN1	6	1.56360805927481			212099_at	RHOB	4	1.56286654132425			227174_at	WDR72	5	1.42020009454858			227209_at	CNTN1	5	2.11047980318778			213672_at	213672_at	4	1.35269212253521			202600_s_at	NRIP1	4	1.9389687150028
223169_s_at	RHOU	6	1.53424522721795			223915_at	BCOR	4	1.55350846472054			227789_at	MRS2	5	1.41616661999987			216098_s_at	216098_s_at	5	2.10354491143613			209019_s_at	PINK1	4	1.34712397684646			209189_at	FOS	4	1.92908393555105
204420_at	FOSL1	6	1.53066743031971			222912_at	ARRB1	4	1.54448741631567			201061_s_at	STOM	5	1.41336373094411			212614_at	ARID5B	5	2.10140040511103			202935_s_at	SOX9	4	1.34210861594636			39248_at	AQP3	4	1.92545045687329
204796_at	EML1	6	1.52108623322148			217999_s_at	PHLDA1	4	1.54182735694166			209755_at	NMNAT2	5	1.41166838460427			210095_s_at	IGFBP3	5	2.08164798614707			205789_at	CD1D	4	1.34008264130067			201739_at	SGK1	4	1.9022456816684
230425_at	EPHB1	6	1.5126677454955			225450_at	AMOTL1	4	1.53858361044904			226281_at	DNER	5	1.40738186272214			231042_s_at	231042_s_at	5	2.0539681419652			211029_x_at	FGF18	4	1.33906192394017			214961_at	MTUS2	4	1.90036785121082
211603_s_at	ETV4	6	1.51257428558877			235593_at	ZEB2	4	1.53726928335153			44783_s_at	HEY1	5	1.40547215533023			201150_s_at	TIMP3	5	2.02788112919261			221558_s_at	LEF1	4	1.32433278716919			205348_s_at	DYNC1I1	4	1.90019948350563
210038_at	PRKCQ	6	1.51048263836943			232001_at	PRKCQ-AS1	4	1.52860949014311			235146_at	TMCC3	5	1.40507495913376			205992_s_at	IL15	5	2.0207693242373			201101_s_at	BCLAF1	4	1.31850302960506			243666_at	CELF4	4	1.87556464981617
224724_at	SULF2	6	1.5012406962377			204420_at	FOSL1	4	1.52478797308445			229225_at	NRP2	5	1.40362055426964			1556166_x_at	1556166_x_at	5	1.97208801959792			219513_s_at	SH2D3A	4	1.31802026492746			44783_s_at	HEY1	4	1.86251997459561
242348_at	TAFA4	6	1.49925626378117			238617_at	KIF26B	4	1.5132365598932			229378_at	STOX1	5	1.40240003607699			223122_s_at	SFRP2	5	1.96382593185617			212810_s_at	SLC1A4	4	1.31457602093273			229649_at	NRXN3	4	1.85754323172954
227510_x_at	MALAT1	6	1.49575307932667			232265_at	ATXN7L1	4	1.51227505355305			211708_s_at	SCD	5	1.40115957878793			212915_at	PDZRN3	5	1.95160198570706			240983_s_at	CARS1	4	1.30692276226297			228194_s_at	SORCS1	4	1.85298321165711
232105_at	BLACAT1	6	1.49199337747148			236448_at	UNC5A	4	1.5122389154023			217300_at	217300_at	5	1.39851282719235			231361_at	NLGN1	5	1.94665125837971			228038_at	SOX2	4	1.30625853884468			229095_s_at	229095_s_at	4	1.84168196784195
200878_at	EPAS1	6	1.49186775845053			235591_at	SSTR1	4	1.50773309902283			215945_s_at	TRIM2	5	1.39681016429872			202600_s_at	NRIP1	5	1.92259054424732			201329_s_at	ETS2	4	1.30601107844913			226402_at	CYP2U1	4	1.83773310063954
210039_s_at	PRKCQ	6	1.49066785012579			223168_at	RHOU	4	1.50694383678273			223374_s_at	B3GALNT1	5	1.38484244377011			214633_at	SOX3	5	1.9220476351122			236420_s_at	ANO4	4	1.29846521405264			226420_at	MECOM	4	1.83755527359787
225972_at	TMEM64	6	1.48861927384042			205433_at	BCHE	4	1.5045660280343			209735_at	ABCG2	5	1.38218942499696			203910_at	ARHGAP29	5	1.910237937994			239457_at	ATP8B3	4	1.29287684532346			203131_at	PDGFRA	4	1.82960183916396
204011_at	SPRY2	6	1.48768980925334			221433_at	FGF21	4	1.50388410150187			221898_at	PDPN	5	1.38182972124967			241925_x_at	SLC16A7	5	1.90299057521258			206762_at	KCNA5	4	1.28984923247074			201860_s_at	PLAT	4	1.82312911704277
223761_at	FGF19	6	1.48441110238831			240104_at	240104_at	4	1.50013391734101			1558643_s_at	EDIL3	5	1.37247954987203			217996_at	PHLDA1	5	1.89443444518414			210057_at	210057_at	4	1.28936251493357			235146_at	TMCC3	4	1.82079969246155
228080_at	LAYN	6	1.47983913415786			206085_s_at	CTH	4	1.49986311999632			203485_at	RTN1	5	1.37111470041946			227971_at	NRK	5	1.8852484895251			235664_at	235664_at	4	1.28771829732001			201300_s_at	PRNP	4	1.81902266599741
228850_s_at	SLIT2	6	1.47537246749205			236019_at	RAB12	4	1.49510044702502			203020_at	RABGAP1L	5	1.3707295687686			201963_at	ACSL1	5	1.88149408936994			231123_at	TRIM36	4	1.2855164625497			241780_at	241780_at	4	1.81166238249664
244297_at	244297_at	6	1.47428235645501			206456_at	GABRA5	4	1.4849620710377			228377_at	KLHL14	5	1.3531648836365			209293_x_at	ID4	5	1.87217888143366			223710_at	CCL26	4	1.27337718385709			229228_at	229228_at	4	1.80566858709171
204446_s_at	ALOX5	6	1.4734190456351			232060_at	ROR1	4	1.45941678545123			206001_at	NPY	5	1.35196826230586			206632_s_at	APOBEC3B	5	1.86792886624521			230630_at	AK4	4	1.25989495673698			227688_at	LRCH2	4	1.79974064802967
220184_at	NANOG	6	1.46317031552164			236704_at	236704_at	4	1.45419140488597			1557765_at	PURPL	5	1.34792743011255			236947_at	236947_at	5	1.85827845312564			226822_at	STOX2	4	1.25424226841088			206104_at	ISL1	4	1.78787696609291
228321_s_at	NAA30	6	1.45161761340281			1570253_a_at	RHEBL1	4	1.45371574565119			204105_s_at	NRCAM	5	1.34691101720786			203178_at	GATM	5	1.84866873779293			238576_at	MOCOS	4	1.25320748917238			229310_at	KLHL29	4	1.7798443279793
208343_s_at	NR5A2	6	1.44382834810115			217371_s_at	IL15	4	1.45352505280588			214041_x_at	RPL37A	5	1.34430249500777			203323_at	CAV2	5	1.84678395086092			217966_s_at	NIBAN1	4	1.25173753242805			242450_at	RGMB	4	1.77766005303101
236519_at	C9orf135	6	1.4430398103655			201631_s_at	IER3	4	1.45038185791488			228999_at	CHD2	5	1.33761655432804			202037_s_at	SFRP1	5	1.82667705052296			231384_at	GRIN2A	4	1.2492207050944			1552754_a_at	CADM2	4	1.77287063316388
209357_at	CITED2	6	1.44011022761517			223235_s_at	SMOC2	4	1.44398903591665			209560_s_at	DLK1	5	1.32913165612798			238697_at	SMIM10L2A	5	1.80997322704332			240449_at	ZNF341	4	1.24301195717539			206001_at	NPY	4	1.77004373347872
206701_x_at	EDNRB	6	1.43263904542912			217127_at	CTH	4	1.43044459216978			203178_at	GATM	5	1.32733192041466			217371_s_at	IL15	5	1.80968650113247			227337_at	ANKRD37	4	1.23981106629957			208949_s_at	LGALS3	4	1.76676608909214
236448_at	UNC5A	6	1.4199906861658			208540_x_at	208540_x_at	4	1.42229082583265			226069_at	PRICKLE1	5	1.32287166658678			214636_at	CALCB	5	1.79613693928012			230836_at	ST8SIA4	4	1.20882801775315			231500_s_at	BOLA2	4	1.76588311996919
209631_s_at	209631_s_at	6	1.41717815019477			200660_at	S100A11	4	1.42022234390637			213094_at	ADGRG6	5	1.31743077859614			218656_s_at	LHFPL6	5	1.77096035730895			238533_at	EPHA7	4	1.20685210968528			202481_at	DHRS3	4	1.76324851537291
210643_at	TNFSF11	6	1.40762880266277			224698_at	ESYT2	4	1.42021987353033			1553138_a_at	ANKLE1	5	1.31715574687551			39248_at	AQP3	5	1.75401891350723			205805_s_at	ROR1	4	1.1983952297794			227049_at	ZADH2	4	1.75940948278613
212097_at	CAV1	6	1.40708042549349			235852_at	STON2	4	1.40994806456513			1553565_s_at	DDAH1	5	1.30933612089792			229475_at	MAEL	5	1.7537230256955			202934_at	HK2	4	1.19088985335434			1558775_s_at	NSMAF	4	1.75773120547829
223168_at	RHOU	6	1.39557517726307			237813_at	PCBP2	4	1.40810552138255			216884_at	PTPN12	5	1.3076682652018			222662_at	PPP1R3B	5	1.72364263660202			217875_s_at	PMEPA1	4	1.1733815452902			225767_at	225767_at	4	1.75239493387492
33323_r_at	SFN	6	1.39212776370285			229782_at	RMST	4	1.40626941809298			200906_s_at	PALLD	5	1.30414138926807			1553802_a_at	SOX3	5	1.72345475366998			213484_at	ADD2	4	1.173041708516			229546_at	229546_at	4	1.75031110490381
206984_s_at	RIT2	6	1.38892075501502			212810_s_at	SLC1A4	4	1.40390683645415			231534_at	CDK1	5	1.30366202319667			202431_s_at	MYC	5	1.72292798960042			213145_at	FBXL14	4	1.16916456513925			203725_at	GADD45A	4	1.72850559099987
229641_at	CCBE1	6	1.37688926224683			203634_s_at	CPT1A	4	1.40041396039727			226407_at	226407_at	5	1.29495982533171			206765_at	KCNJ2	5	1.71561333823805			224392_s_at	OPN3	4	1.16074181209437			230836_at	ST8SIA4	4	1.71085331397968
224909_s_at	PREX1	6	1.36113805391694			217967_s_at	NIBAN1	4	1.3860959153838			226065_at	PRICKLE1	5	1.27702165753478			204891_s_at	LCK	5	1.715491877647			205259_at	NR3C2	4	1.15626255998764			225491_at	SLC1A2	4	1.69012350784631
224259_at	WNT8A	6	1.35890215753627			1560250_s_at	1560250_s_at	4	1.38062975144501			204072_s_at	FRY	5	1.27679120356852			232760_at	TEX15	5	1.71257586340567			228658_at	MIAT	4	1.15600316695396			204446_s_at	ALOX5	4	1.68654408136179
222549_at	CLDN1	6	1.35634889385823			202147_s_at	IFRD1	4	1.37941783664707			226939_at	CPEB2	5	1.26915988854682			230356_at	230356_at	5	1.70638604470984			239297_at	TRMT9B	4	1.13599053870345			224724_at	SULF2	4	1.67704671661683
203485_at	RTN1	6	1.35602714814399			219536_s_at	ZFP64	4	1.3735507632512			204069_at	MEIS1	5	1.26485501306642			44783_s_at	HEY1	5	1.70361563635026			224989_at	SMIM14	4	1.12387519569969			222161_at	NAALAD2	4	1.67199019956443
203634_s_at	CPT1A	6	1.35103933443382			229641_at	CCBE1	4	1.36487305678525			239078_at	BROX	5	1.25491260894661			223642_at	ZIC2	5	1.69746741118805			205848_at	GAS2	4	1.11680073747405			202581_at	202581_at	4	1.6549608374487
211708_s_at	SCD	6	1.34860611631439			230493_at	SHISA2	4	1.36199797847162			206343_s_at	NRG1	5	1.24914064020225			205290_s_at	BMP2	5	1.68820229177179			211965_at	ZFP36L1	4	1.04835457221058			228473_at	MSX1	4	1.64156811356886
227405_s_at	227405_s_at	6	1.34171632612526			219032_x_at	OPN3	4	1.35594265572417			209914_s_at	NRXN1	5	1.24801026020307			236281_x_at	HTR7	5	1.68659869743046			206552_s_at	TAC1	3	2.85556068926808			238966_at	CELF4	4	1.64138978132414
229378_at	STOX1	6	1.34152735311049			224392_s_at	OPN3	4	1.34596202198897			233814_at	EFNA5	5	1.24689251538567			1562701_at	CTD-2297D10.2	5	1.68571204093647			230916_at	NODAL	3	2.50366651772773			203886_s_at	FBLN2	4	1.63606442116576
228377_at	KLHL14	6	1.34088833483136			204798_at	MYB	4	1.34455436634253			241866_at	SLC16A7	5	1.20753835891034			219302_s_at	CNTNAP2	5	1.6698861328917			206286_s_at	206286_s_at	3	2.29966401957997			229782_at	RMST	4	1.63093252023907
236420_s_at	ANO4	6	1.3276673491437			225459_at	AMOTL1	4	1.34312553177161			224476_s_at	MESP1	5	1.20485028527548			235146_at	TMCC3	5	1.66526918973629			214240_at	GAL	3	2.27575713287224			221760_at	MAN1A1	4	1.62652904032412
225299_at	MYO5B	6	1.32585074020617			210001_s_at	SOCS1	4	1.33835774854787			237804_at	DNAH11	5	1.20415751472259			211832_s_at	MDM2	5	1.66373297758891			205932_s_at	MSX1	3	2.25811846284921			204796_at	EML1	4	1.62326032422541
238453_at	FGFBP3	6	1.32146698547951			225973_at	TAP2	4	1.33781390798222			232038_at	TBC1D32	5	1.19276152868268			1558775_s_at	NSMAF	5	1.64910383996792			213293_s_at	TRIM22	3	2.25049162592413			212070_at	ADGRG1	4	1.61463456940359
227985_at	LOC100506098	6	1.32079195224034			1569886_a_at	GLB1L3	4	1.33577982575379			229775_s_at	AFDN	5	1.18702868321141			202481_at	DHRS3	5	1.63698612470529			207345_at	FST	3	2.19969728151475			211668_s_at	PLAU	4	1.60434299156635
204072_s_at	FRY	6	1.30653618546651			206012_at	206012_at	4	1.33406073285058			210664_s_at	TFPI	5	1.17244720259885			206542_s_at	SMARCA2	5	1.62806194170154			206432_at	HAS2	3	2.13566251159686			1555579_s_at	PTPRM	4	1.59825823590204
219959_at	MOCOS	6	1.30542635238339			206224_at	CST1	4	1.33000073902086			217620_s_at	PIK3CB	5	1.15464968589429			207275_s_at	ACSL1	5	1.61652297026047			204596_s_at	STC1	3	2.00116093621107			210169_at	SEC14L5	4	1.59504928386147
233814_at	EFNA5	6	1.29648819429531			230208_at	HCN4	4	1.32814360840544			226829_at	AFAP1L2	5	1.14377578982413			244297_at	244297_at	5	1.61596657824745			204469_at	PTPRZ1	3	1.97477177965435			205479_s_at	PLAU	4	1.59043999285093
230236_at	TDRG1	6	1.29466100361271			217892_s_at	LIMA1	4	1.32714709430408			219730_at	MED18	5	1.13751393902132			206737_at	WNT11	5	1.61525104872957			202035_s_at	SFRP1	3	1.9682734468246			212501_at	CEBPB	4	1.58629899086294
207057_at	SLC16A7	6	1.29248123694303			242993_at	242993_at	4	1.32371961210025			232568_at	232568_at	5	1.11479731387715			208343_s_at	NR5A2	5	1.59266018059355			212915_at	PDZRN3	3	1.91661912411542			216321_s_at	NR3C1	4	1.57778435840978
228999_at	CHD2	6	1.28696916087655			202847_at	PCK2	4	1.32297625116385			214036_at	EFNA5	5	1.0641408805623			228473_at	MSX1	5	1.58905899789462			204011_at	SPRY2	3	1.91192406645514			1553138_a_at	ANKLE1	4	1.56288600259957
1555434_a_at	SLC39A14	6	1.28516439000555			205870_at	BDKRB2	4	1.32071956471426			222760_at	ZNF703	4	4.23331167287138			205888_s_at	JAKMIP2	5	1.58482925008336			217999_s_at	PHLDA1	3	1.88396235750349			209598_at	PNMA2	4	1.55520216863721
207379_at	EDIL3	6	1.28389667018948			226281_at	DNER	4	1.31383167200514			239612_at	LOC100240734	4	4.04088968276498			209392_at	ENPP2	5	1.58146445530289			228915_at	DACH1	3	1.88099419572967			207057_at	SLC16A7	4	1.55509728267919
226918_at	226918_at	6	1.283266393136			224925_at	PREX1	4	1.31211394362999			230040_at	ADAMTS18	4	3.89379233179896			200907_s_at	PALLD	5	1.58090041572025			230102_at	ETV5	3	1.85594044008701			203485_at	RTN1	4	1.53869836819034
225093_at	UTRN	6	1.2768871737317			225355_at	NEURL1B	4	1.30845054333268			227198_at	AFF3	4	3.81873017662114			212097_at	CAV1	5	1.57481472456401			223761_at	FGF19	3	1.85591236236647			239282_at	CEP83	4	1.53617387741386
226448_at	226448_at	6	1.26583878335682			236420_s_at	ANO4	4	1.30783253681967			241803_s_at	241803_s_at	4	3.2739262210932			212257_s_at	SMARCA2	5	1.57049827496389			1553874_a_at	ZSCAN10	3	1.84978178158923			242042_s_at	HAGLR	4	1.53574578525189
209897_s_at	SLIT2	6	1.24949730478329			219513_s_at	SH2D3A	4	1.30405842832882			223283_s_at	TSHZ1	4	2.98887608553395			225491_at	SLC1A2	5	1.56895940082015			228176_at	S1PR3	3	1.83979315083943			236550_s_at	ZNF311	4	1.53160178380894
1552848_a_at	PTCHD1	6	1.24560798774907			220053_at	GDF3	4	1.30333809676907			213844_at	HOXA5	4	2.94308811991663			224724_at	SULF2	5	1.56670056185071			214640_at	UNC93A	3	1.83936629354235			231202_at	ALDH1L2	4	1.52689012872104
207008_at	CXCR2	6	1.23509625116753			209019_s_at	PINK1	4	1.30147519461533			201012_at	ANXA1	4	2.94260682204705			207528_s_at	SLC7A11	5	1.56596787784906			229263_at	IL17RD	3	1.83600611979146			231513_at	231513_at	4	1.52561486105223
230722_at	BNC2	6	1.22375459708808			228706_s_at	CLDN23	4	1.29007696685747			231923_at	TMEM150C	4	2.72470472329205			208449_s_at	FGF8	5	1.56430212806411			227812_at	TNFRSF19	3	1.80880493814842			242110_at	242110_at	4	1.52091133717698
226751_at	CNRIP1	6	1.21613190962482			1552848_a_at	PTCHD1	4	1.28880016541576			207716_at	KRT38	4	2.68594473067274			202342_s_at	TRIM2	5	1.56035258501587			232265_at	ATXN7L1	3	1.79736926910333			217897_at	FXYD6	4	1.52087479536822
206762_at	KCNA5	6	1.21118982627411			1552742_at	KCNH8	4	1.28503680928601			201650_at	KRT19	4	2.66810486984549			203634_s_at	CPT1A	5	1.55990808710549			203348_s_at	ETV5	3	1.79557237023704			203394_s_at	HES1	4	1.51609234008936
231069_at	231069_at	6	1.20172203864676			212501_at	CEBPB	4	1.28040382879218			220197_at	ATP6V0A4	4	2.64136324572395			239457_at	ATP8B3	5	1.54552689585945			221455_s_at	221455_s_at	3	1.77231471908049			202342_s_at	TRIM2	4	1.51370759771216
230939_at	230939_at	6	1.17671039329686			33323_r_at	SFN	4	1.26757493631101			241436_at	SCNN1G	4	2.5325764125502			230075_at	RAB39B	5	1.54385433567712			226069_at	PRICKLE1	3	1.76976057629843			215629_s_at	215629_s_at	4	1.51041828251612
217620_s_at	PIK3CB	6	1.16701521531443			230960_at	IGDCC3	4	1.26004208122396			205080_at	RARB	4	2.51795536987745			202974_at	MPP1	5	1.54330948229536			209267_s_at	SLC39A8	3	1.75688685010783			206400_at	206400_at	4	1.50552270643115
232000_at	TTC39B	6	1.16512495319321			238576_at	MOCOS	4	1.2581958082755			226582_at	LINC02381	4	2.49680867418505			215629_s_at	215629_s_at	5	1.54270175184226			205442_at	MFAP3L	3	1.75088507370148			230708_at	PRICKLE1	4	1.50541886963968
209772_s_at	CD24	6	1.15093849378933			231954_at	231954_at	4	1.24230100392742			238013_at	PLEKHA2	4	2.45801377016132			231606_at	231606_at	5	1.54172485132073			230269_at	B3GALT5	3	1.74429618842934			212646_at	RFTN1	4	1.50476643229919
226803_at	CHMP4C	6	1.1433232496007			200628_s_at	WARS1	4	1.23438846976387			228181_at	SLC30A1	4	2.43036031764581			205830_at	CLGN	5	1.53764209507441			227377_at	IGF2BP1	3	1.74270785788095			208763_s_at	TSC22D3	4	1.50025129132515
238763_at	RBM20	5	3.05162573678908			207798_s_at	ATXN2L	4	1.22231332495925			225667_s_at	LRATD1	4	2.39311221181629			203394_s_at	HES1	5	1.53243235605287			211603_s_at	ETV4	3	1.73097022060831			244420_at	244420_at	4	1.49951895222131
203603_s_at	ZEB2	5	2.75045304542198			1569484_s_at	MDN1	4	1.22007790385724			229073_at	PRTG	4	2.37296862996613			233191_at	RUFY2	5	1.5226187773419			239994_at	B3GALT5	3	1.72434574472592			200648_s_at	GLUL	4	1.49449631870493
210103_s_at	FOXA2	5	2.72550456067296			206109_at	FUT1	4	1.21813235471788			212907_at	SLC30A1	4	2.36542435082743			204890_s_at	LCK	5	1.51143472104454			205471_s_at	DACH1	3	1.72238562136941			215945_s_at	TRIM2	4	1.4939593170622
207818_s_at	HTR7	5	2.46674413326087			221376_at	FGF17	4	1.21252642074037			208530_s_at	RARB	4	2.34069123856603			201641_at	BST2	5	1.50958078903779			231079_at	NANOG	3	1.71191512022939			203066_at	CHST15	4	1.49010018230185
205278_at	GAD1	5	2.24240412983254			1558964_at	FAT3	4	1.20815067531874			228601_at	HAGLR	4	2.3292311722768			224973_at	TENT5A	5	1.50385502453509			207826_s_at	ID3	3	1.70505288566991			201427_s_at	SELENOP	4	1.48642451451074
225136_at	PLEKHA2	5	2.22292700293344			229134_at	VANGL1	4	1.20704630971005			225681_at	CTHRC1	4	2.29748312988235			217574_at	CDH8	5	1.49323977903762			213286_at	ZFR	3	1.69609765808119			227892_at	PRKAA2	4	1.48208676436079
226933_s_at	ID4	5	2.19741706134101			209383_at	DDIT3	4	1.19706020080526			219463_at	LAMP5	4	2.25781844199368			228850_s_at	SLIT2	5	1.49062264631997			208939_at	SEPHS1	3	1.69540442047254			225911_at	NPNT	4	1.48135279200263
206502_s_at	INSM1	5	2.17257878065615			228645_at	228645_at	4	1.1934878000849			229178_at	PRTG	4	2.25626085975121			215945_s_at	TRIM2	5	1.48734639250989			207528_s_at	SLC7A11	3	1.68877324613708			1556308_at	PRRT3	4	1.48110260254986
216098_s_at	216098_s_at	5	2.09213667435085			214071_at	GNAL	4	1.18023871651397			206336_at	CXCL6	4	2.22626968573682			219093_at	PID1	5	1.48167791839807			223962_at	TTC29	3	1.68426385823692			229144_at	KAZN	4	1.47469549370725
212845_at	SAMD4A	5	2.05363340914483			242839_at	242839_at	4	1.16761388673573			226420_at	MECOM	4	2.21289651486862			228740_at	228740_at	5	1.4764075266857			202668_at	EFNB2	3	1.67577859212044			202341_s_at	TRIM2	4	1.47460581004167
232191_at	ERVH48-1	5	2.05245098312013			217966_s_at	NIBAN1	4	1.16658733411443			231947_at	MYCT1	4	2.2121647464392			1553138_a_at	ANKLE1	5	1.47571731667653			200660_at	S100A11	3	1.67497288116683			237384_x_at	KCTD16	4	1.47195691124352
207957_s_at	PRKCB	5	2.04882716105437			227626_at	PAQR8	4	1.15430945064601			242598_at	242598_at	4	2.20585613445754			236029_at	FAT3	5	1.4703871678775			231061_at	MIR302B	3	1.67306935265306			227174_at	WDR72	4	1.47186665465104
229178_at	PRTG	5	2.04242072422934			226803_at	CHMP4C	4	1.14933279544064			230272_at	230272_at	4	2.12347024979537			222450_at	PMEPA1	5	1.46514557111094			226065_at	PRICKLE1	3	1.66705688143049			209348_s_at	MAF	4	1.46809860466323
1553225_s_at	ZNF75D	5	2.00287775016284			210688_s_at	CPT1A	4	1.14806029127956			202600_s_at	NRIP1	4	2.08193839854413			217707_x_at	SMARCA2	5	1.4592444174001			209318_x_at	PLAGL1	3	1.66391180718134			208893_s_at	DUSP6	4	1.46795698434224
206987_x_at	FGF18	5	1.99475446019513			236219_at	SLC35G1	4	1.12543550808505			205777_at	DUSP9	4	2.07824465999528			233078_at	API5	5	1.4584334901718			208540_x_at	208540_x_at	3	1.66042793044249			239292_at	239292_at	4	1.46758415444572
33767_at	NEFH	5	1.9828688722752			204778_x_at	HOXB7	4	1.11481615292625			227209_at	CNTN1	4	2.07347397558632			227335_at	DIDO1	5	1.45798438251744			212099_at	RHOB	3	1.65111645348109			210839_s_at	ENPP2	4	1.46146678938559
233191_at	RUFY2	5	1.95790061176534			207008_at	CXCR2	4	1.0957864179573			206012_at	206012_at	4	2.04892282382879			219959_at	MOCOS	5	1.45400260603482			205047_s_at	ASNS	3	1.64315392568575			207233_s_at	MITF	4	1.46087806334523
242765_at	MOBP	5	1.95274902070539			243681_at	SHANK2	4	1.08097265310417			213385_at	CHN2	4	2.03066367383944			208224_at	HOXB1	5	1.44954761063017			238695_s_at	RAB39B	3	1.64079281775382			214930_at	SLITRK5	4	1.46077945421892
203910_at	ARHGAP29	5	1.89501625179175			206917_at	GNA13	4	1.0672571291806			1562529_s_at	1562529_s_at	4	2.0179258750403			1555434_a_at	SLC39A14	5	1.44878746021026			232852_at	232852_at	3	1.6254769605941			209914_s_at	NRXN1	4	1.438836725054
224698_at	ESYT2	5	1.88745617890867			203603_s_at	ZEB2	3	3.07766757423014			238850_at	238850_at	4	2.00000390240641			223577_x_at	MALAT1	5	1.44136840026453			232001_at	PRKCQ-AS1	3	1.61555387514036			226069_at	PRICKLE1	4	1.43507481719784
215145_s_at	CNTNAP2	5	1.88533728499863			206552_s_at	TAC1	3	2.91700850767975			209684_at	RIN2	4	1.99245065678235			242338_at	TMEM64	5	1.43480470529067			230372_at	HAS2	3	1.61335195116119			217202_s_at	GLUL	4	1.43240914400645
228335_at	CLDN11	5	1.88053080249849			206670_s_at	GAD1	3	2.71615805926272			202481_at	DHRS3	4	1.97565126533796			242993_at	242993_at	5	1.43463205891321			207002_s_at	PLAGL1	3	1.59847363593256			203998_s_at	SYT1	4	1.42327943721443
210073_at	ST8SIA1	5	1.83875839996572			223537_s_at	WNT5B	3	2.61041735067569			225491_at	SLC1A2	4	1.96403321031039			230332_at	ZCCHC7	5	1.43412213937675			1553202_at	STOX1	3	1.59779941259368			230236_at	TDRG1	4	1.42189040786013
204424_s_at	LMO3	5	1.81087085930147			235845_at	SP5	3	2.57107262049501			238617_at	KIF26B	4	1.95483805661262			210643_at	TNFSF11	5	1.43391290362375			1556166_x_at	1556166_x_at	3	1.59037847076366			228057_at	DDIT4L	4	1.42139985245428
205453_at	HOXB2	5	1.81064733879846			231382_at	FGF18	3	2.51038813214115			232128_s_at	CLCN5	4	1.93044721574478			227742_at	CLIC6	5	1.43356726900309			205413_at	MPPED2	3	1.58663448417288			230698_at	CALN1	4	1.4200669944031
219300_s_at	CNTNAP2	5	1.80777809590234			206669_at	GAD1	3	2.47380601833401			221884_at	MECOM	4	1.92733135260362			227339_at	RGMB	5	1.43108362321044			203556_at	ZHX2	3	1.58109712154615			218437_s_at	LZTFL1	4	1.4173661461961
225491_at	SLC1A2	5	1.80667015420984			211029_x_at	FGF18	3	2.39773831306728			228335_at	CLDN11	4	1.92675300409617			201328_at	ETS2	5	1.43041029028833			203634_s_at	CPT1A	3	1.57149119522502			206023_at	NMU	4	1.41161084959311
1552670_a_at	PPP1R3B	5	1.80254156242937			221911_at	ETV1	3	2.34783578593592			212328_at	LIMCH1	4	1.91660073576753			207002_s_at	PLAGL1	5	1.42664668709098			230708_at	PRICKLE1	3	1.56944612832995			203269_at	NSMAF	4	1.40624816337045
227997_at	IL17RD	5	1.79925363285421			204469_at	PTPRZ1	3	2.19030318375394			225767_at	225767_at	4	1.91383759343915			33323_r_at	SFN	5	1.42486430415097			209431_s_at	PATZ1	3	1.56894996199993			205304_s_at	KCNJ8	4	1.40011875229295
219301_s_at	CNTNAP2	5	1.7676424707318			219814_at	MBNL3	3	2.17035598125704			240815_at	240815_at	4	1.91025597218648			1562921_at	EP300-AS1	5	1.41551662522114			205433_at	BCHE	3	1.56755378367646			221011_s_at	LBH	4	1.39928274434871
240815_at	240815_at	5	1.76204643134744			214240_at	GAL	3	2.1402278676169			205453_at	HOXB2	4	1.90833639120238			220065_at	TNMD	5	1.41467900540946			202147_s_at	IFRD1	3	1.56434696113904			210174_at	NR5A2	4	1.3989608301781
202668_at	EFNB2	5	1.7579320544186			235216_at	ESCO1	3	2.10862966287113			228491_at	KRT19	4	1.88315359678833			213672_at	213672_at	5	1.41064711911625			224909_s_at	PREX1	3	1.55255936731163			1554918_a_at	ABCC4	4	1.39516315294139
230269_at	B3GALT5	5	1.7473969517337			206432_at	HAS2	3	2.06254752861321			233202_at	CNTNAP3	4	1.87408146885419			227624_at	TET2	5	1.40956560843152			204121_at	GADD45G	3	1.54357367565092			236835_at	FUT8-AS1	4	1.38920093436943
229649_at	NRXN3	5	1.73845749558992			228333_at	ZEB2	3	2.05535951125229			206907_at	TNFSF9	4	1.87395486464694			214369_s_at	RASGRP2	5	1.40924865100585			230472_at	IRX1	3	1.54057521300795			221523_s_at	RRAGD	4	1.38059529797053
227758_at	RERG	5	1.72940330198482			211485_s_at	FGF18	3	2.04373470008849			201163_s_at	IGFBP7	4	1.87348438407267			203269_at	NSMAF	5	1.40882893675559			221958_s_at	WLS	3	1.53315292263033			1553191_at	DST	4	1.37880145540617
205992_s_at	IL15	5	1.7273729601124			206588_at	DAZL	3	1.98016009481939			213712_at	ELOVL2	4	1.86729768798896			227791_at	SLC9A9	5	1.4073735765389			202669_s_at	EFNB2	3	1.53046844403255			238722_x_at	NAPEPLD	4	1.37650524877085
242733_at	242733_at	5	1.71534422723307			1561101_at	JAKMIP2-AS1	3	1.96230406886699			202599_s_at	NRIP1	4	1.83792342387337			55872_at	ZNF512B	5	1.40544849547914			206632_s_at	APOBEC3B	3	1.52816679696673			201061_s_at	STOM	4	1.3743594294512
228176_at	S1PR3	5	1.70703625275229			209457_at	DUSP5	3	1.93018330621061			226279_at	PRSS23	4	1.83179240836582			204072_s_at	FRY	5	1.40315191161136			214862_x_at	214862_x_at	3	1.52562057367492			211478_s_at	DPP4	4	1.37179440437167
239813_at	IQCH	5	1.70364586701989			205442_at	MFAP3L	3	1.91213094001606			209483_s_at	NSL1	4	1.8309880128824			203296_s_at	ATP1A2	5	1.40059026774131			209459_s_at	ABAT	3	1.52429015630568			203908_at	SLC4A4	4	1.36660632143882
236962_at	236962_at	5	1.70266080677012			222450_at	PMEPA1	3	1.9085337931566			217373_x_at	MDM2	4	1.81330197578603			202847_at	PCK2	5	1.39923982609452			226267_at	JDP2	3	1.51298398262171			203065_s_at	CAV1	4	1.36471490826047
228473_at	MSX1	5	1.69906485064089			209189_at	FOS	3	1.89047543821507			209803_s_at	PHLDA2	4	1.81138956168095			226907_at	PPP1R14C	5	1.39634279267004			204347_at	AK4	3	1.51078720327981			238969_at	SLC66A1L	4	1.36307559079884
202599_s_at	NRIP1	5	1.69553717795343			204457_s_at	GAS1	3	1.87790455475696			201860_s_at	PLAT	4	1.78704459436635			227174_at	WDR72	5	1.39120622027916			228850_s_at	SLIT2	3	1.51077671080484			207876_s_at	FLNC	4	1.36072613355941
235287_at	CDK6	5	1.6920209579325			238714_at	238714_at	3	1.87217585027056			1555958_at	CRTAC1	4	1.78206103339671			226436_at	RASSF4	5	1.38650306068104			231606_at	231606_at	3	1.51008975759488			205780_at	BIK	4	1.35088541660754
204205_at	APOBEC3G	5	1.68240303925454			207173_x_at	CDH11	3	1.8657897418689			214974_x_at	CXCL5	4	1.77083256157736			221011_s_at	LBH	5	1.38359417804368			1562529_s_at	1562529_s_at	3	1.50492623594855			225974_at	TMEM64	4	1.34868432961339
236281_x_at	HTR7	5	1.67595953661407			1560019_at	DLGAP1-AS2	3	1.80041641125808			33767_at	NEFH	4	1.76983143664575			231869_at	KIAA1586	5	1.38208879864208			207761_s_at	METTL7A	3	1.50183739631888			226065_at	PRICKLE1	4	1.34619240152905
217373_x_at	MDM2	5	1.671168925939			207826_s_at	ID3	3	1.76728289257201			206470_at	PLXNC1	4	1.75475298775033			228582_x_at	MALAT1	5	1.36792041476982			202146_at	IFRD1	3	1.49955076496127			225735_at	ANKRD50	4	1.34611586048599
212257_s_at	SMARCA2	5	1.66744438299414			213721_at	SOX2	3	1.75497241924677			209160_at	AKR1C3	4	1.75406384287275			1566766_a_at	MACC1	5	1.36653095831265			229978_at	SHISA9	3	1.49685463464329			228724_at	TTLL7	4	1.33958458753232
203886_s_at	FBLN2	5	1.65901651355328			226652_at	USP3	3	1.75425678593286			242474_s_at	VMA21	4	1.75057853667878			1562713_a_at	NETO1	5	1.36494001791593			244071_at	FBLL1	3	1.4876490141709			209357_at	CITED2	4	1.33882359797593
1558775_s_at	NSMAF	5	1.65852059001472			240139_at	240139_at	3	1.74255650004906			227394_at	NCAM1	4	1.74101960246273			226267_at	JDP2	5	1.35844476445975			229782_at	RMST	3	1.47757881262396			208018_s_at	HCK	4	1.33411064638518
200897_s_at	PALLD	5	1.65738718881917			214930_at	SLITRK5	3	1.74178860170427			233555_s_at	SULF2	4	1.73665454424328			217678_at	SLC7A11	5	1.35811667750065			230130_at	SLIT2	3	1.47646066219627			226634_at	EEF1AKMT2	4	1.3320365591357
217999_s_at	PHLDA1	5	1.6524529296858			205747_at	CBLN1	3	1.74037154296965			224848_at	CDK6	4	1.72454254307383			224558_s_at	MALAT1	5	1.35763889425533			210581_x_at	PATZ1	3	1.47099830151469			214090_at	PAWR	4	1.32438728836284
1553802_a_at	SOX3	5	1.6488677534775			228948_at	EPHA4	3	1.72705615962381			211051_s_at	EXTL3	4	1.70478927007003			242321_at	PTPN14	5	1.35679545271165			219958_at	TMEM74B	3	1.46987250116463			222546_s_at	EPS8L2	4	1.32303956521955
203296_s_at	ATP1A2	5	1.64299388466271			207457_s_at	207457_s_at	3	1.70093708048635			215020_at	NRXN3	4	1.69661829692979			212907_at	SLC30A1	5	1.35667935509625			204348_s_at	AK4	3	1.46836539879083			242321_at	PTPN14	4	1.3166389915268
213849_s_at	PPP2R2B	5	1.6366833193793			226452_at	PDK1	3	1.69837712095717			205522_at	HOXD4	4	1.68345601148488			223169_s_at	RHOU	5	1.35247622102684			207959_s_at	DNAH9	3	1.46730154308321			213808_at	ADAM23	4	1.28414226273017
219454_at	EGFL6	5	1.63541609800985			238623_at	238623_at	3	1.68902804701948			205795_at	NRXN3	4	1.68271921469016			232528_at	232528_at	5	1.348261598857			219433_at	BCOR	3	1.46700515219534			218901_at	PLSCR4	4	1.28295680896344
209189_at	FOS	5	1.63078032090443			226333_at	IL6R	3	1.67049043561338			205386_s_at	MDM2	4	1.67746269523443			232628_at	232628_at	5	1.34821785029231			213722_at	SOX2	3	1.46400575753243			208425_s_at	TANC2	4	1.28154789268039
233555_s_at	SULF2	5	1.6184635785043			221455_s_at	221455_s_at	3	1.66693163210964			241703_at	RUNDC3B	4	1.67688677481098			228057_at	DDIT4L	5	1.34609719435027			1568609_s_at	1568609_s_at	3	1.46319838499449			232113_at	232113_at	4	1.28074820813959
223654_s_at	CELF4	5	1.61745449714709			226694_at	226694_at	3	1.65337405394146			203323_at	CAV2	4	1.66180323142128			205304_s_at	KCNJ8	5	1.34507555794673			205125_at	PLCD1	3	1.45828066646637			226041_at	NAPEPLD	4	1.28074717231744
236029_at	FAT3	5	1.61590752186015			206355_at	GNAL	3	1.64920697875388			214591_at	KLHL4	4	1.65939265288654			209344_at	TPM4	5	1.3444881423059			1559360_at	1559360_at	3	1.45676808391552			207754_at	RASSF8	4	1.27920956723389
203066_at	CHST15	5	1.61300456017546			232151_at	MACC1	3	1.64178712900829			202458_at	PRSS23	4	1.65275840860853			225325_at	MFSD6	5	1.33851103857865			203699_s_at	DIO2	3	1.45673417135965			228423_at	MAP9	4	1.27903731181228
228821_at	ST6GAL2	5	1.61009813037356			225842_at	PHLDA1	3	1.63222664987601			211832_s_at	MDM2	4	1.64408998875268			1554918_a_at	ABCC4	5	1.3370063423897			226126_at	TBCK	3	1.45159464018813			226829_at	AFAP1L2	4	1.27690753057618
236266_at	RORA	5	1.60853230754021			231898_x_at	SOX2-OT	3	1.63115486267407			206430_at	CDX1	4	1.64253833156519			238735_at	238735_at	5	1.33455263969747			227624_at	TET2	3	1.44727227471432			228365_at	CPNE8	4	1.264496529841
209160_at	AKR1C3	5	1.60577902984795			216218_s_at	PLCL2	3	1.62507725791139			206456_at	GABRA5	4	1.63175802105181			208116_s_at	MAN1A1	5	1.33416040895977			231964_at	BICD1	3	1.44319126491188			239210_at	239210_at	4	1.25345048755084
203140_at	BCL6	5	1.59760970908738			219955_at	L1TD1	3	1.6093380227896			1555443_at	CCDC172	4	1.62575259774787			231644_at	231644_at	5	1.33007624236391			1562701_at	CTD-2297D10.2	3	1.44118480090133			223385_at	CYP2S1	4	1.25266330929183
223468_s_at	RGMA	5	1.59739346216891			55872_at	ZNF512B	3	1.59941780603506			225847_at	NCEH1	4	1.62355449790382			1556499_s_at	COL1A1	5	1.32787004811361			211391_s_at	PATZ1	3	1.44015288180594			227503_at	227503_at	4	1.24722734200796
239994_at	B3GALT5	5	1.59588088327479			1559957_a_at	LINC00205	3	1.58911679619531			236439_at	236439_at	4	1.6176846448276			208147_s_at	CYP2C8	5	1.32497448144599			202469_s_at	CPSF6	3	1.43721468827373			202794_at	INPP1	4	1.24646726346677
219302_s_at	CNTNAP2	5	1.59578151915021			209398_at	H1-2	3	1.58565496845218			219984_s_at	PLAAT1	4	1.61528443930671			201101_s_at	BCLAF1	5	1.3154080190217			233767_at	HHLA1	3	1.43502742126463			227929_at	LIN7A	4	1.24552626291772
211124_s_at	KITLG	5	1.58088715882265			230372_at	HAS2	3	1.58214841593598			223796_at	223796_at	4	1.5949635666169			224325_at	224325_at	5	1.31470012322736			205453_at	HOXB2	3	1.43431472385011			223611_s_at	LNX1	4	1.23949029758946
232151_at	MACC1	5	1.57394080360827			207528_s_at	SLC7A11	3	1.58201120166253			233675_s_at	TPTE2P6	4	1.58810987851023			203295_s_at	ATP1A2	5	1.31370679145531			206987_x_at	FGF18	3	1.43419719303745			1569022_a_at	PIK3C2A	4	1.23820112388106
226137_at	ZFHX3	5	1.57124644974669			206756_at	CHST7	3	1.57548445019631			221523_s_at	RRAGD	4	1.5836891938766			209631_s_at	209631_s_at	5	1.31149362323995			65630_at	TMEM80	3	1.42542241961676			221916_at	NEFL	4	1.23711022764329
223734_at	MGARP	5	1.56837896478746			227624_at	TET2	3	1.56789002419933			204953_at	SNAP91	4	1.58347499652337			223385_at	CYP2S1	5	1.31070320517613			206456_at	GABRA5	3	1.42259218999216			207980_s_at	CITED2	4	1.23097397197672
217426_at	217426_at	5	1.56479178802092			241017_at	241017_at	3	1.55925197278998			209106_at	NCOA1	4	1.57454186654539			216967_at	GAP43	5	1.31058275958699			1553179_at	ADAMTS19	3	1.42256691569233			219743_at	HEY2	4	1.2283707801134
241925_x_at	SLC16A7	5	1.56393810542332			47550_at	LZTS1	3	1.55525781325427			243995_at	PTAR1	4	1.57246258395888			227732_at	ATXN7L1	5	1.30955617755461			208433_s_at	LRP8	3	1.42070726162434			231950_at	ZNF658	4	1.2058951125604
227337_at	ANKRD37	5	1.55508190268351			231743_at	231743_at	3	1.55455713344344			205382_s_at	CFD	4	1.5672228769192			205747_at	CBLN1	5	1.30498427298828			236029_at	FAT3	3	1.41512251118689			1560318_at	ARHGAP29	4	1.17275502424365
201963_at	ACSL1	5	1.53742331932631			209990_s_at	GABBR2	3	1.55242531145004			214813_at	ZNF75D	4	1.56524433913728			236619_at	236619_at	5	1.3049606952392			220065_at	TNMD	3	1.41490035025976			215092_s_at	NFAT5	4	1.14719907338566
229121_at	CMKLR1	5	1.5366534855559			203295_s_at	ATP1A2	3	1.54087869741393			218888_s_at	NETO2	4	1.5554283739676			1560271_at	1560271_at	5	1.30291758189406			203913_s_at	HPGD	3	1.41462370223109			213116_at	NEK3	4	1.13733494532835
226436_at	RASSF4	5	1.5288794863923			223169_s_at	RHOU	3	1.53823792850332			241060_x_at	241060_x_at	4	1.55174888674076			223748_at	SLC4A11	5	1.30181473624988			205593_s_at	PDE9A	3	1.41299937672579			1562836_at	DDX6	4	1.13284283956816
1556527_a_at	1556527_a_at	5	1.51966653981377			201328_at	ETS2	3	1.52471208253578			203140_at	BCL6	4	1.54766515741306			203849_s_at	KIF1A	5	1.29682424151521			207480_s_at	MEIS2	3	1.41183607809679			227180_at	ELOVL7	4	1.12662306043196
206306_at	RYR3	5	1.51875109665835			213517_at	PCBP2	3	1.51294879441169			1569886_a_at	GLB1L3	4	1.5407462612744			202311_s_at	COL1A1	5	1.2966663995428			201631_s_at	IER3	3	1.41157594477017			235016_at	REEP3	4	1.10820291620934
213416_at	213416_at	5	1.51824173422778			1553411_s_at	SALL3	3	1.51186338822287			205822_s_at	HMGCS1	4	1.53654189016109			216997_x_at	TLE4	5	1.29490329572973			206224_at	CST1	3	1.41040985616541			222921_s_at	HEY2	4	1.09646713951376
227347_x_at	HES4	5	1.51788994920087			216319_at	216319_at	3	1.51003303331259			210643_at	TNFSF11	4	1.53600448325703			226137_at	ZFHX3	5	1.29412843672079			205888_s_at	JAKMIP2	3	1.40760004318664			232202_at	FAM83B	4	1.07594106610519
205433_at	BCHE	5	1.50857679597196			212845_at	SAMD4A	3	1.50630851930947			215021_s_at	NRXN3	4	1.53302632626327			226799_at	FGD6	5	1.29326058130214			212056_at	GSE1	3	1.40752243196205			231252_at	KANSL1L	4	1.07151084222324
205789_at	CD1D	5	1.50312835364769			213316_at	JCAD	3	1.50568543525807			221650_s_at	MED18	4	1.53018969594265			238576_at	MOCOS	5	1.29173809708081			202037_s_at	SFRP1	3	1.40617716208071			241803_s_at	241803_s_at	3	3.45628276481331
236439_at	236439_at	5	1.49635144322892			231969_at	STOX2	3	1.50442023157571			1567457_at	RAC1	4	1.53018932437822			1569476_at	LINC02249	5	1.28878106090017			206012_at	206012_at	3	1.40431901993742			241703_at	RUNDC3B	3	3.29769913326944
202147_s_at	IFRD1	5	1.49151392544522			222449_at	PMEPA1	3	1.48314435736728			224463_s_at	CFAP300	4	1.52246757965954			1569923_s_at	LINC00491	5	1.28330232773148			225325_at	MFSD6	3	1.40239795963616			228335_at	CLDN11	3	3.0709089044544
239913_at	SLC10A4	5	1.48767943517564			240419_at	SLC6A15	3	1.4777429131962			237241_at	ECT2	4	1.51643874596974			209357_at	CITED2	5	1.28302775937557			209324_s_at	RGS16	3	1.40165422597032			231923_at	TMEM150C	3	3.03118521141706
207029_at	KITLG	5	1.48743745511778			221563_at	DUSP10	3	1.45793413707534			205529_s_at	RUNX1T1	4	1.51534660398446			217687_at	ADCY2	5	1.27505740928476			1566901_at	TGIF1	3	1.39736584061756			227612_at	ELAVL3	3	2.73484979082246
208449_s_at	FGF8	5	1.48400462471545			241838_at	241838_at	3	1.45769808496158			209293_x_at	ID4	4	1.51350215735578			1558322_a_at	PAQR9	5	1.27077139450727			230644_at	LRFN5	3	1.39381120676169			225626_at	PAG1	3	2.71223802122881
222912_at	ARRB1	5	1.48319719351497			1556166_x_at	1556166_x_at	3	1.44367605461346			39248_at	AQP3	4	1.50668494541654			229569_at	229569_at	5	1.26096254363584			220892_s_at	PSAT1	3	1.39149224483983			202627_s_at	SERPINE1	3	2.69363840048387
47550_at	LZTS1	5	1.48040584865291			1559391_s_at	1559391_s_at	3	1.44243477072844			238032_at	238032_at	4	1.50621247576083			230208_at	HCN4	5	1.26004946956135			226576_at	ARHGAP26	3	1.3912573498449			238013_at	PLEKHA2	3	2.66001260709547
239597_at	239597_at	5	1.47255019363329			213722_at	SOX2	3	1.44214659933319			221667_s_at	HSPB8	4	1.4909317862772			229684_s_at	ZNF644	5	1.25994679225574			228461_at	SH3RF3	3	1.39043229850763			1552367_a_at	SCIN	3	2.60965644605068
236750_at	236750_at	5	1.47170552306204			1562713_a_at	NETO1	3	1.44193542553111			237970_at	237970_at	4	1.49049943597128			1567107_s_at	TPM4	5	1.24639888245633			1559394_a_at	1559394_a_at	3	1.38437760413296			239309_at	DLX6	3	2.59142593028586
212327_at	LIMCH1	5	1.47105948414335			234605_at	CDC14B	3	1.43948734184234			242042_s_at	HAGLR	4	1.48872677482324			226751_at	CNRIP1	5	1.2461248211188			203849_s_at	KIF1A	3	1.38366552884026			209560_s_at	DLK1	3	2.53292138906189
213309_at	PLCL2	5	1.46888986608957			226423_at	PAQR8	3	1.43936722670966			213993_at	SPON1	4	1.4781676993677			1554547_at	FAM13C	5	1.23989741750563			223566_s_at	BCOR	3	1.37988799936629			1557296_at	FLJ12825	3	2.5093260149645
231544_s_at	POLR3G	5	1.46854885706607			202146_at	IFRD1	3	1.43577220395668			219938_s_at	PSTPIP2	4	1.47742957994487			231123_at	TRIM36	5	1.23692338659203			212501_at	CEBPB	3	1.37441850315129			237356_at	237356_at	3	2.50566210109551
205030_at	FABP7	5	1.44940579872968			205439_at	GSTT2	3	1.43286350599337			208224_at	HOXB1	4	1.47698433574736			227929_at	LIN7A	5	1.23069131411841			1552848_a_at	PTCHD1	3	1.37262058954627			232010_at	FSTL5	3	2.47625224396068
220054_at	IL23A	5	1.44158155395783			205659_at	HDAC9	3	1.43070915052662			209357_at	CITED2	4	1.4767610806168			237456_at	237456_at	5	1.22990039632447			218351_at	COMMD8	3	1.37252718092586			204326_x_at	MT1X	3	2.47564482523013
228635_at	PCDH10	5	1.43170981621095			201150_s_at	TIMP3	3	1.42944233611591			203799_at	203799_at	4	1.47555697934137			219743_at	HEY2	5	1.22585041075581			236387_at	CCNT2-AS1	3	1.37061160564869			230272_at	230272_at	3	2.4615203609131
1552767_a_at	HS6ST2	5	1.43015935699067			1559471_s_at	D21S2088E	3	1.42936418448211			230265_at	230265_at	4	1.47522603916392			210513_s_at	VEGFA	5	1.22143805622797			204999_s_at	ATF5	3	1.36666267405185			238850_at	238850_at	3	2.43448575567843
201150_s_at	TIMP3	5	1.4285128766578			228707_at	CLDN23	3	1.4251690296381			207528_s_at	SLC7A11	4	1.47434225165355			210287_s_at	FLT1	5	1.21308452663135			212384_at	212384_at	3	1.36595312138081			222853_at	FLRT3	3	2.43170126330969
200907_s_at	PALLD	5	1.42291792179971			1559394_a_at	1559394_a_at	3	1.4249719784855			241916_at	241916_at	4	1.47174440986944			235925_at	235925_at	5	1.20531344652972			223169_s_at	RHOU	3	1.36019443471434			213416_at	213416_at	3	2.39078449227542
1557701_s_at	POLH	5	1.4225228237115			204909_at	DDX6	3	1.42199618424959			219983_at	PLAAT1	4	1.46726812345188			205259_at	NR3C2	5	1.19899092609612			242292_at	242292_at	3	1.35762425076233			227399_at	VGLL3	3	2.38240101209316
39248_at	AQP3	5	1.42172259864299			238695_s_at	RAB39B	3	1.41915641642014			220431_at	TMPRSS11E	4	1.46472785967904			227947_at	PHACTR2	5	1.19463016914208			207943_x_at	PLAGL1	3	1.35714645534026			205777_at	DUSP9	3	2.37722559289162
227174_at	WDR72	5	1.42020009454858			229944_at	OPRK1	3	1.41824356758787			219837_s_at	CYTL1	4	1.4644302072845			207379_at	EDIL3	5	1.19397794242104			226751_at	CNRIP1	3	1.35686735793515			201963_at	ACSL1	3	2.37432917841635
230208_at	HCN4	5	1.41697960839368			205206_at	ANOS1	3	1.41080388379727			224837_at	FOXP1	4	1.46320281130733			203990_s_at	KDM6A	5	1.18783458578764			210683_at	NRTN	3	1.3539609783654			201150_s_at	TIMP3	3	2.36206718323421
201061_s_at	STOM	5	1.41336373094411			1552696_at	NIPA1	3	1.40954976712123			235144_at	RASEF	4	1.45135323558166			228286_at	GEN1	5	1.18386880020093			1552965_a_at	B3GNT7	3	1.34813874018975			207080_s_at	PYY	3	2.34796216571782
204271_s_at	EDNRB	5	1.41304092801258			228461_at	SH3RF3	3	1.40528257466954			223468_s_at	RGMA	4	1.4501843941451			241080_at	241080_at	5	1.17339368015045			206238_s_at	YAF2	3	1.34563437426022			233202_at	CNTNAP3	3	2.32960223990967
209755_at	NMNAT2	5	1.41166838460427			213664_at	SLC1A1	3	1.39551413835564			230472_at	IRX1	4	1.44858182295059			1565436_s_at	KMT2A	5	1.17236128466128			215303_at	DCLK1	3	1.34396438922299			224657_at	ERRFI1	3	2.31698774548334
209990_s_at	GABBR2	5	1.40871847119359			205593_s_at	PDE9A	3	1.3941061273248			203889_at	SCG5	4	1.44545017347966			218182_s_at	CLDN1	5	1.1653005339743			213664_at	SLC1A1	3	1.34340075318043			203817_at	GUCY1B1	3	2.30757486649831
44783_s_at	HEY1	5	1.40547215533023			236894_at	L1TD1	3	1.38946254611387			239597_at	239597_at	4	1.44378403175168			228401_at	ATAD2	5	1.15725588299792			218931_at	RAB17	3	1.33298865033731			227856_at	FAM241A	3	2.28443846940771
235146_at	TMCC3	5	1.40507495913376			214786_at	MAP3K1	3	1.38765901302537			242277_at	242277_at	4	1.44366202727752			235016_at	REEP3	5	1.15631033228438			205282_at	LRP8	3	1.33212685028929			234331_s_at	LRATD1	3	2.25522761038183
229225_at	NRP2	5	1.40362055426964			208433_s_at	LRP8	3	1.37992786754747			225762_x_at	RNA45SN5	4	1.44206032654688			239297_at	TRMT9B	5	1.15422630780646			201125_s_at	ITGB5	3	1.33083691341993			206704_at	CLCN5	3	2.24733324680735
227742_at	CLIC6	5	1.40335128082254			206286_s_at	206286_s_at	3	1.37940120030404			214336_s_at	COPA	4	1.44204866227743			1562836_at	DDX6	5	1.1507612883135			205678_at	AP3B2	3	1.33061009839982			230319_at	230319_at	3	2.20341158973881
220979_s_at	ST6GALNAC5	5	1.40126412434961			219958_at	TMEM74B	3	1.37652191669206			1555935_s_at	HUNK	4	1.44044776240774			228329_at	DAB1	5	1.14881103870893			1562921_at	EP300-AS1	3	1.33019230469612			238617_at	KIF26B	3	2.1981805953756
241916_at	241916_at	5	1.39940927096123			1557810_at	1557810_at	3	1.37616545453699			227337_at	ANKRD37	4	1.43739277114152			233300_at	233300_at	5	1.1465144956734			203914_x_at	HPGD	3	1.32923133169032			219983_at	PLAAT1	3	2.19731839194701
242471_at	242471_at	5	1.39813394334038			232749_at	232749_at	3	1.37475634381149			205921_s_at	SLC6A6	4	1.43677313067469			222921_s_at	HEY2	5	1.14155659369962			233924_s_at	EXOC6	3	1.32749726059702			244745_at	RERG	3	2.19215263954867
215945_s_at	TRIM2	5	1.39681016429872			209324_s_at	RGS16	3	1.37432077301615			AFFX-HUMRGE/M10098_5_at	AFFX-HUMRGE/M10098_5_at	4	1.43574511872242			209897_s_at	SLIT2	5	1.1407377845653			205830_at	CLGN	3	1.32618211143936			208581_x_at	MT1X	3	2.18769990351814
226464_at	DIPK2A	5	1.39195785034979			206686_at	PDK1	3	1.37334401699467			202341_s_at	TRIM2	4	1.43573709439316			212096_s_at	MTUS1	5	1.13432907415249			228357_at	UNK	3	1.32581480637212			213122_at	TSPYL5	3	2.18234412640284
223374_s_at	B3GALNT1	5	1.38484244377011			236163_at	LIX1	3	1.37244217858923			205534_at	PCDH7	4	1.43497853278677			208580_x_at	208580_x_at	5	1.13009133187817			238735_at	238735_at	3	1.32414611259601			235144_at	RASEF	3	2.15944044590493
208147_s_at	CYP2C8	5	1.38265853102042			232796_at	232796_at	3	1.36694636691184			241383_at	ZNF385C	4	1.43186137221562			219427_at	FAT4	5	1.12578772724449			1553875_s_at	ZSCAN10	3	1.32315963842501			219557_s_at	NRIP3	3	2.14407669864405
221898_at	PDPN	5	1.38182972124967			227985_at	LOC100506098	3	1.36600957021744			217192_s_at	PRDM1	4	1.43155360344775			228699_at	NRP2	5	1.10422003564225			204309_at	CYP11A1	3	1.32309163470318			226281_at	DNER	3	2.13954484101158
214586_at	GPR37	5	1.37673944397426			231841_s_at	JCAD	3	1.36581524533814			230708_at	PRICKLE1	4	1.41960866428962			232202_at	FAM83B	5	1.08785665158696			1562713_a_at	NETO1	3	1.32175263647831			212992_at	AHNAK2	3	2.11289213897333
217997_at	PHLDA1	5	1.37360232765105			223642_at	ZIC2	3	1.36282813560979			205899_at	CCNA1	4	1.41546958566426			227647_at	KCNE3	5	1.08034824615937			232060_at	ROR1	3	1.3209574846422			205453_at	HOXB2	3	2.10409236862957
203633_at	CPT1A	5	1.3727614214178			229978_at	SHISA9	3	1.35905570970275			202342_s_at	TRIM2	4	1.41517541078993			206424_at	CYP26A1	4	4.47876663773358			201124_at	ITGB5	3	1.32008135244109			243278_at	FOXP2	3	2.09844603340208
1558643_s_at	EDIL3	5	1.37247954987203			205282_at	LRP8	3	1.35307520486454			227282_at	PCDH19	4	1.41084031619388			1552365_at	SCIN	4	3.01542355971781			209325_s_at	RGS16	3	1.30826196320893			205382_s_at	CFD	3	2.08717524180124
1557014_a_at	FAM201A	5	1.37214007232619			41577_at	PPP1R16B	3	1.3513590564541			203973_s_at	CEBPD	4	1.40812626705333			223283_s_at	TSHZ1	4	2.96869529246551			205139_s_at	UST	3	1.3029671379079			238047_at	ARHGAP36	3	2.07962363236849
203020_at	RABGAP1L	5	1.3707295687686			222549_at	CLDN1	3	1.35114557761792			201060_x_at	STOM	4	1.40802048530811			241436_at	SCNN1G	4	2.92787882934079			43511_s_at	ARRB1	3	1.3005658376525			227202_at	CNTN1	3	2.07775246265831
201631_s_at	IER3	5	1.36717175371907			237107_at	PRKRA	3	1.35079048391709			1556054_at	1556054_at	4	1.40288131938492			228335_at	CLDN11	4	2.8329186229873			236917_at	LRRC34	3	1.29924633512805			236947_at	236947_at	3	2.04771400030912
205891_at	ADORA2B	5	1.36607932330187			1569287_at	LINC00458	3	1.34986818622708			226918_at	226918_at	4	1.39207889566735			223557_s_at	TMEFF2	4	2.77307215461155			217687_at	ADCY2	3	1.29291457231253			205029_s_at	FABP7	3	2.04311635513484
1562713_a_at	NETO1	5	1.35385104703336			217996_at	PHLDA1	3	1.34897463923652			209685_s_at	PRKCB	4	1.39137366733649			201650_at	KRT19	4	2.66177280968877			1561886_a_at	1561886_a_at	3	1.2918248688508			232128_s_at	CLCN5	3	2.04282972045402
227791_at	SLC9A9	5	1.35200513033189			201596_x_at	KRT18	3	1.34771552314806			237384_x_at	KCTD16	4	1.39129140338263			207716_at	KRT38	4	2.64283397941568			226322_at	TMTC1	3	1.2905846908921			220436_at	CNTNAP3P2	3	2.02398760509747
206001_at	NPY	5	1.35196826230586			231842_at	JCAD	3	1.34562796723359			211162_x_at	SCD	4	1.38780951825647			226582_at	LINC02381	4	2.53715676317044			229665_at	CSTF3	3	1.29012781092139			215632_at	NEUROG2	3	2.02328076192671
212063_at	CD44	5	1.35013480091348			204286_s_at	PMAIP1	3	1.34558414879035			228966_at	PANK2	4	1.38360580089418			225681_at	CTHRC1	4	2.45259048208212			242465_at	GAPLINC	3	1.28824940118945			238877_at	EYA4	3	2.01735054856862
204105_s_at	NRCAM	5	1.34691101720786			212384_at	212384_at	3	1.34319614481719			209071_s_at	RGS5	4	1.38354207282501			227612_at	ELAVL3	4	2.35204744276779			211081_s_at	MAP4K5	3	1.28423149439273			226279_at	PRSS23	3	2.00957561861375
221605_s_at	PIPOX	5	1.34361532789924			217878_s_at	CDC27	3	1.34206010749035			226570_at	ATP1B3	4	1.3833808542453			220786_s_at	SLC38A4	4	2.31194830520357			221841_s_at	KLF4	3	1.28283299671037			242733_at	242733_at	3	2.00297926546953
213479_at	NPTX2	5	1.34275371175612			235664_at	235664_at	3	1.34155946026036			218538_s_at	MRS2	4	1.38305383934245			220197_at	ATP6V0A4	4	2.21308502105448			239410_at	HK2	3	1.27897118868563			223405_at	NPL	3	2.00100569273693
1566901_at	TGIF1	5	1.33953201893124			1552965_a_at	B3GNT7	3	1.34070836798096			1555434_a_at	SLC39A14	4	1.38260638165607			227758_at	RERG	4	2.21298607302602			231382_at	FGF18	3	1.27870346522175			209483_s_at	NSL1	3	1.99965032775379
209535_s_at	209535_s_at	5	1.3391222116937			204285_s_at	PMAIP1	3	1.33518401480548			230560_at	STXBP6	4	1.38214409568102			225667_s_at	LRATD1	4	2.20679997145586			225459_at	AMOTL1	3	1.27779360686974			207275_s_at	ACSL1	3	1.98185587042718
204712_at	WIF1	5	1.33692139648002			205251_at	PER2	3	1.33009319855691			203650_at	PROCR	4	1.38036534191622			205532_s_at	CDH6	4	2.20324587386997			223673_at	RFX4	3	1.27647553837558			240440_at	NPL	3	1.9808789857178
207652_s_at	CMKLR1	5	1.3365031502003			221910_at	ETV1	3	1.32617722899452			1557129_a_at	FAM111B	4	1.37700833781147			33767_at	NEFH	4	2.15953277210426			239545_at	239545_at	3	1.27594048312266			219945_at	DDX25	3	1.97715941171268
205047_s_at	ASNS	5	1.33629765662035			227732_at	ATXN7L1	3	1.32352909818884			224838_at	FOXP1	4	1.37538441834091			230030_at	HS6ST2	4	2.154184701442			227560_at	SFXN2	3	1.2715211580375			217605_at	USP27X	3	1.97246897113577
1569290_s_at	GRIA3	5	1.33525635879908			213479_at	NPTX2	3	1.32070224327088			241782_at	NEBL	4	1.37150648008679			230916_at	NODAL	4	2.152095012714			49111_at	ARRB1	3	1.27072905285538			1555958_at	CRTAC1	3	1.96017579657085
242228_at	BICD1	5	1.33454135557896			232263_at	SLC6A15	3	1.31964222550294			209737_at	MAGI2	4	1.36285935249808			228262_at	MAP7D2	4	2.12731420961532			213169_at	SEMA5A	3	1.26862310785272			210015_s_at	MAP2	3	1.95177510549764
205659_at	HDAC9	5	1.33333726678914			218931_at	RAB17	3	1.31536217905751			203817_at	GUCY1B1	4	1.36104307931793			213659_at	ZNF75D	4	2.12619923778696			241472_at	DMXL1	3	1.26690900760058			218574_s_at	LMCD1	3	1.94850009347931
209685_s_at	PRKCB	5	1.33107537639859			238453_at	FGFBP3	3	1.3130348332697			218574_s_at	LMCD1	4	1.36086907757585			1553225_s_at	ZNF75D	4	2.12455827560358			235147_at	235147_at	3	1.26599289096484			205030_at	FABP7	3	1.93772582337055
209560_s_at	DLK1	5	1.32913165612798			240570_at	PATJ	3	1.31152973833179			209278_s_at	TFPI2	4	1.35682830137394			236513_at	PRELID2	4	2.11179362763178			219330_at	VANGL1	3	1.26391462139807			219232_s_at	EGLN3	3	1.93326804171477
203178_at	GATM	5	1.32733192041466			213309_at	PLCL2	3	1.30858973325371			212230_at	PLPP3	4	1.35505356463445			227399_at	VGLL3	4	2.10823593765629			206757_at	PDE5A	3	1.256525157075			1555412_at	FBXL21P	3	1.93321451906689
205439_at	GSTT2	5	1.32629809132748			223196_s_at	SESN2	3	1.30825633839512			206737_at	WNT11	4	1.35296721474202			212143_s_at	IGFBP3	4	2.10654445258034			201069_at	MMP2	3	1.25545858426271			227978_s_at	ZADH2	3	1.92998052530065
226576_at	ARHGAP26	5	1.32458566609912			234341_x_at	LOC91548	3	1.30549105724778			204712_at	WIF1	4	1.35141313004693			244406_at	244406_at	4	2.08669989038556			221605_s_at	PIPOX	3	1.24820199361355			232760_at	TEX15	3	1.92129353424092
1555923_a_at	MIR1915HG	5	1.32305764469101			1562701_at	CTD-2297D10.2	3	1.30518593718548			200796_s_at	MCL1	4	1.35069638055393			213385_at	CHN2	4	2.08498666453908			1569290_s_at	GRIA3	3	1.24729439949571			231220_at	CELF4	3	1.91908146485095
209737_at	MAGI2	5	1.31901998500331			206935_at	PCDH8	3	1.29899968856623			207197_at	ZIC3	4	1.34889826471615			235570_at	RBMS3	4	2.08154584520248			1569484_s_at	MDN1	3	1.24611202203294			226274_at	CLCN5	3	1.89710956380393
201566_x_at	ID2	5	1.31834785513512			243964_at	243964_at	3	1.29276809385919			228790_at	FAM110B	4	1.34852957793139			219463_at	LAMP5	4	2.07042953137713			214978_s_at	PPFIA4	3	1.24551133166629			238220_at	KDM6A	3	1.89070141839476
213094_at	ADGRG6	5	1.31743077859614			221577_x_at	GDF15	3	1.29153017640488			228407_at	SCUBE3	4	1.33952038195375			211538_s_at	HSPA2	4	2.05845329116442			203372_s_at	SOCS2	3	1.2432919662479			226273_at	CLCN5	3	1.89036787945402
209278_s_at	TFPI2	5	1.31727805828296			220234_at	CA8	3	1.28870111496715			243786_at	ZDHHC20	4	1.3390456542918			204567_s_at	ABCG1	4	2.05346698192135			222897_s_at	ZFP64	3	1.24284978273468			211419_s_at	CHN2	3	1.88544998796931
207197_at	ZIC3	5	1.31718580190727			1557292_a_at	MCOLN3	3	1.28487768247932			227697_at	SOCS3	4	1.33900833084257			206286_s_at	206286_s_at	4	2.03423349326523			221951_at	TMEM80	3	1.24207620489801			204284_at	PPP1R3C	3	1.88357175687269
1553138_a_at	ANKLE1	5	1.31715574687551			1559078_at	1559078_at	3	1.28308461483945			214971_s_at	ST6GAL1	4	1.33642840732813			1552767_a_at	HS6ST2	4	2.01492724326867			218338_at	PHC1	3	1.2417397035642			207659_s_at	MOBP	3	1.88193365993743
210001_s_at	SOCS1	5	1.31081610401625			226751_at	CNRIP1	3	1.27941183220363			207702_s_at	MAGI2	4	1.33574204093904			219984_s_at	PLAAT1	4	1.98072325495877			1557227_s_at	TPR	3	1.24009411596698			228101_at	APBA1	3	1.87960540541227
228790_at	FAM110B	5	1.31006974798845			207643_s_at	TNFRSF1A	3	1.27520973509814			224498_x_at	AXIN2	4	1.33540391390698			209684_at	RIN2	4	1.98049187832012			218280_x_at	218280_x_at	3	1.23880407020213			210233_at	IL1RAP	3	1.86781500344459
1553565_s_at	DDAH1	5	1.30933612089792			215303_at	DCLK1	3	1.26563289741384			228057_at	DDIT4L	4	1.33267141823411			226066_at	MITF	4	1.95111307311691			219476_at	C1orf116	3	1.23804391379144			219064_at	ITIH5	3	1.86726737454098
216884_at	PTPN12	5	1.3076682652018			217168_s_at	HERPUD1	3	1.26505580995615			1564494_s_at	P4HB	4	1.3281370873426			224565_at	224565_at	4	1.95077152784179			228182_at	ADCY5	3	1.23595959321593			205795_at	NRXN3	3	1.86530792031886
200906_s_at	PALLD	5	1.30414138926807			31874_at	GAS2L1	3	1.26412996177081			226388_at	TCEA3	4	1.32770926746606			223761_at	FGF19	4	1.94987344439141			242260_at	MATR3	3	1.23044473458932			206470_at	PLXNC1	3	1.86507686653715
227697_at	SOCS3	5	1.30299352735097			227069_at	CUX1	3	1.26185803459811			230413_s_at	230413_s_at	4	1.32676072690674			216733_s_at	GATM	4	1.94626221127964			204058_at	ME1	3	1.23027166732692			218723_s_at	RGCC	3	1.86243424918919
222863_at	ZBTB10	5	1.29766838641615			1562904_s_at	FAM86B3P	3	1.26094566539805			1557701_s_at	POLH	4	1.32368695589379			1552670_a_at	PPP1R3B	4	1.9428762363552			1554547_at	FAM13C	3	1.21893076291465			215020_at	NRXN3	3	1.84597938360275
228329_at	DAB1	5	1.29506069053029			244640_at	ZNF850	3	1.26027338526293			208690_s_at	PDLIM1	4	1.32336188096398			201739_at	SGK1	4	1.9022456816684			239577_at	239577_at	3	1.21756355826045			235419_at	235419_at	3	1.84594321285811
225355_at	NEURL1B	5	1.2931529879952			201329_s_at	ETS2	3	1.25843389363517			228749_at	ZDBF2	4	1.32099004122193			214961_at	MTUS2	4	1.90036785121082			220104_at	ZC3HAV1	3	1.21632435427205			217996_at	PHLDA1	3	1.8420489655777
235664_at	235664_at	5	1.27453663841317			240983_s_at	CARS1	3	1.25734000905664			232113_at	232113_at	4	1.31988900983178			243666_at	CELF4	4	1.87556464981617			200952_s_at	CCND2	3	1.21016985029167			219837_s_at	CYTL1	3	1.82883740303877
226939_at	CPEB2	5	1.26915988854682			219786_at	TESMIN	3	1.25400529260465			226137_at	ZFHX3	4	1.31926978502076			205029_s_at	FABP7	4	1.8695905165998			1565436_s_at	KMT2A	3	1.20856699211789			213183_s_at	CDKN1C	3	1.82677242362437
204069_at	MEIS1	5	1.26485501306642			224784_at	MLLT6	3	1.24843058647236			213519_s_at	LAMA2	4	1.31854873512236			225973_at	TAP2	4	1.8589302220037			239823_at	239823_at	3	1.20294577176322			222325_at	222325_at	3	1.82634362936668
239078_at	BROX	5	1.25491260894661			204897_at	PTGER4	3	1.24492206962548			208096_s_at	COL21A1	4	1.31743220931689			229649_at	NRXN3	4	1.85754323172954			224444_s_at	LINC00467	3	1.20024334719902			221884_at	MECOM	3	1.80894989261
236105_at	ZBTB10	5	1.25109061790786			205678_at	AP3B2	3	1.24443983666039			242228_at	BICD1	4	1.31731738701077			1562484_at	MEIOC	4	1.85502119991414			202936_s_at	SOX9	3	1.19743804512293			219250_s_at	FLRT3	3	1.80785267757322
214636_at	CALCB	5	1.24930777810248			233924_s_at	EXOC6	3	1.23842053309297			232751_at	RBBP9	4	1.31458205439244			239913_at	SLC10A4	4	1.8541758263049			229266_at	SHISA6	3	1.1921425088411			224566_at	224566_at	3	1.80214659433532
206343_s_at	NRG1	5	1.24914064020225			209325_s_at	RGS16	3	1.23418518165527			AFFX-HUMRGE/M10098_M_at	AFFX-HUMRGE/M10098_M_at	4	1.31315905870362			228194_s_at	SORCS1	4	1.85298321165711			216375_s_at	ETV5	3	1.19130968651776			211708_s_at	SCD	3	1.80176719235164
209914_s_at	NRXN1	5	1.24801026020307			205805_s_at	ROR1	3	1.23332672449283			1552914_a_at	CD276	4	1.31305478272866			229095_s_at	229095_s_at	4	1.84168196784195			206109_at	FUT1	3	1.18613236282657			228067_at	KIAA1211L	3	1.80131554660551
221376_at	FGF17	5	1.22900421094403			204998_s_at	ATF5	3	1.23280239279759			236105_at	ZBTB10	4	1.31206691873859			226402_at	CYP2U1	4	1.83773310063954			229302_at	TMEM178A	3	1.18511141706593			218976_at	DNAJC12	3	1.80058267259948
1554478_a_at	HEATR3	5	1.21710200236437			212056_at	GSE1	3	1.22613597578736			1555923_a_at	MIR1915HG	4	1.31190190318172			226420_at	MECOM	4	1.83755527359787			1556619_at	SHISA9	3	1.18508861935978			209172_s_at	CENPF	3	1.79148254876631
213672_at	213672_at	5	1.2155245439947			204348_s_at	AK4	3	1.22519260852881			1555867_at	GNG4	4	1.31050611069808			203131_at	PDGFRA	4	1.82960183916396			209897_s_at	SLIT2	3	1.17988531105643			228762_at	LFNG	3	1.78710127310779
204118_at	CD48	5	1.21446945896779			217208_s_at	DLG1	3	1.22391366519453			204115_at	GNG11	4	1.30927933214192			201300_s_at	PRNP	4	1.81902266599741			205336_at	PVALB	3	1.17740279523667			1562484_at	MEIOC	3	1.78651660861221
241866_at	SLC16A7	5	1.20753835891034			226177_at	GLTP	3	1.2221167407207			204271_s_at	EDNRB	4	1.30859751519589			223537_s_at	WNT5B	4	1.81712731347634			220108_at	GNA14	3	1.17614648078597			237435_at	237435_at	3	1.78601257378172
224476_s_at	MESP1	5	1.20485028527548			220892_s_at	PSAT1	3	1.21894160546654			227812_at	TNFRSF19	4	1.30736818742297			209921_at	SLC7A11	4	1.81617158927806			211485_s_at	FGF18	3	1.17574756551111			236471_at	NFE2L3	3	1.78004086548428
237804_at	DNAH11	5	1.20415751472259			224215_s_at	DLL1	3	1.21402461158021			206701_x_at	EDNRB	4	1.30451916234383			241780_at	241780_at	4	1.81166238249664			239680_at	WDR76	3	1.17495540435483			235201_at	FOXP2	3	1.77940955427217
1559078_at	1559078_at	5	1.20125310138932			219476_at	C1orf116	3	1.21078198340365			231721_at	JAM3	4	1.30342087951547			229228_at	229228_at	4	1.80566858709171			215228_at	NHLH2	3	1.17367310138739			232914_s_at	SYTL2	3	1.77700579852814
206109_at	FUT1	5	1.19314681315279			1565436_s_at	KMT2A	3	1.20809163814812			227487_s_at	SERPINE2	4	1.29770953319096			227688_at	LRCH2	4	1.79974064802967			1559078_at	1559078_at	3	1.1735288121338			205534_at	PCDH7	3	1.77560138249249
217208_s_at	DLG1	5	1.18880861948957			229090_at	ZEB1-AS1	3	1.20563260465852			238722_x_at	NAPEPLD	4	1.29617127128219			206104_at	ISL1	4	1.78787696609291			204897_at	PTGER4	3	1.17062868734804			217999_s_at	PHLDA1	3	1.77196349713303
229775_s_at	AFDN	5	1.18702868321141			219247_s_at	ZDHHC14	3	1.20251161850988			228582_x_at	MALAT1	4	1.29532797144926			230102_at	ETV5	4	1.78479962837399			242188_at	242188_at	3	1.17051915682408			230300_at	PSMA5	3	1.76929102752761
210664_s_at	TFPI	5	1.17244720259885			205016_at	TGFA	3	1.19973101867873			230935_at	HAGLROS	4	1.29489669785405			229310_at	KLHL29	4	1.7798443279793			232203_at	NKD1	3	1.16981864483444			203951_at	CNN1	3	1.76561533146101
239457_at	ATP8B3	5	1.15687025757563			241080_at	241080_at	3	1.19788515949867			1559051_s_at	CGAS	4	1.29459562509388			228949_at	WLS	4	1.77398317211921			227844_at	FMNL3	3	1.16827250258452			209651_at	TGFB1I1	3	1.76070466254245
231123_at	TRIM36	5	1.15349908768547			235949_at	TTC26	3	1.19655859176645			218976_at	DNAJC12	4	1.29371053261343			1552754_a_at	CADM2	4	1.77287063316388			201860_s_at	PLAT	3	1.16726438518669			214290_s_at	214290_s_at	3	1.75482194571299
227620_at	SLC44A1	5	1.14503705507726			1554830_a_at	STEAP3	3	1.19281231111126			1568603_at	CADPS	4	1.29334193380851			206001_at	NPY	4	1.77004373347872			236824_at	TMEM132B	3	1.16717585603944			215719_x_at	FAS	3	1.74822924615818
218000_s_at	PHLDA1	5	1.14499043321497			1556067_a_at	KDM6B	3	1.19163039818875			212192_at	KCTD12	4	1.2904656641468			208949_s_at	LGALS3	4	1.76676608909214			213839_at	CLMN	3	1.16266988233353			230487_at	C6orf99	3	1.73717254415005
226829_at	AFAP1L2	5	1.14377578982413			230075_at	RAB39B	3	1.18675934976463			223577_x_at	MALAT1	4	1.28539442576959			231500_s_at	BOLA2	4	1.76588311996919			1552742_at	KCNH8	3	1.16031862790622			214995_s_at	214995_s_at	3	1.73561952565269
229088_at	ENPP1	5	1.13811269907179			235277_at	AMOTL1	3	1.18517352345508			222274_at	ZDHHC8P1	4	1.28424522388067			227049_at	ZADH2	4	1.75940948278613			232881_at	GNAS-AS1	3	1.15736375133876			226448_at	226448_at	3	1.73407958624201
210688_s_at	CPT1A	5	1.13717153795904			49111_at	ARRB1	3	1.18345818304936			220266_s_at	KLF4	4	1.28373161244094			214414_x_at	214414_x_at	4	1.7575014488219			228286_at	GEN1	3	1.15632277450977			238825_at	GCNA	3	1.73271128886918
235635_at	ARHGAP5	5	1.13080363993281			204999_s_at	ATF5	3	1.18128789049795			229896_at	229896_at	4	1.28087236982748			243416_at	243416_at	4	1.7539681321481			210513_s_at	VEGFA	3	1.15363768111818			242517_at	KISS1R	3	1.73242257339738
214102_at	214102_at	5	1.12326882566217			239457_at	ATP8B3	3	1.17576601010865			228726_at	SERPINB1	4	1.27968885835521			204011_at	SPRY2	4	1.75075700060142			229641_at	CCBE1	3	1.1532897558663			200796_s_at	MCL1	3	1.72691531763364
232568_at	232568_at	5	1.11479731387715			227571_at	227571_at	3	1.17466325517084			227817_at	PRKCB	4	1.2786295630623			229546_at	229546_at	4	1.75031110490381			232985_s_at	DPPA4	3	1.15175788638335			205042_at	GNE	3	1.72352054826621
219273_at	CCNK	5	1.11445864308528			235607_at	LOC101928963	3	1.17460214562311			205891_at	ADORA2B	4	1.27734065190392			239994_at	B3GALT5	4	1.7334959348643			201475_x_at	201475_x_at	3	1.1510436848945			228740_at	228740_at	3	1.72152754544392
227448_at	ARGLU1	5	1.10387561870582			1556619_at	SHISA9	3	1.16749227383408			214636_at	CALCB	4	1.27685858667705			203725_at	GADD45A	4	1.72850559099987			231823_s_at	SH3PXD2B	3	1.14889829045198			241789_at	RBMS3	3	1.72104917580563
1554340_a_at	DRAXIN	5	1.09702703125384			224259_at	WNT8A	3	1.16591575181895			227070_at	GLT8D2	4	1.26866295027354			205030_at	FABP7	4	1.72574038397963			238666_at	238666_at	3	1.14874178992225			211162_x_at	SCD	3	1.7196045833821
214036_at	EFNA5	5	1.0641408805623			43511_s_at	ARRB1	3	1.16488119809687			228699_at	NRP2	4	1.2640612617435			202668_at	EFNB2	4	1.71850525360805			218686_s_at	RHBDF1	3	1.13977253471634			238846_at	TNFRSF11A	3	1.71803746275131
239612_at	LOC100240734	4	4.04088968276498			221584_s_at	KCNMA1	3	1.16467801527743			1553798_a_at	FBXL13	4	1.26047510151166			209859_at	TRIM9	4	1.71683648701425			205880_at	PRKD1	3	1.13930146655474			235286_at	235286_at	3	1.71713313114355
230040_at	ADAMTS18	4	3.89379233179896			220065_at	TNMD	3	1.16200615313282			203908_at	SLC4A4	4	1.26004820326406			227978_s_at	ZADH2	4	1.71425249122872			227742_at	CLIC6	3	1.13451954390129			203510_at	MET	3	1.70827081248817
227198_at	AFF3	4	3.81873017662114			1553157_at	LHX4	3	1.15566914956721			1569857_s_at	TPP2	4	1.25987779325563			207659_s_at	MOBP	4	1.71083275186564			209859_at	TRIM9	3	1.13281241355807			222108_at	AMIGO2	3	1.70714749482034
241803_s_at	241803_s_at	4	3.2739262210932			229027_at	PPM1A	3	1.1489367327182			1557411_s_at	SLC25A43	4	1.25662568102865			228176_at	S1PR3	4	1.7097093654635			213900_at	FAM189A2	3	1.12485037464513			231929_at	IKZF2	3	1.70638233285505
223283_s_at	TSHZ1	4	2.98887608553395			1552368_at	CTCFL	3	1.14762420376453			213406_at	WSB1	4	1.25614672084229			235749_at	UGGT2	4	1.70788820457327			222457_s_at	LIMA1	3	1.12186018696917			204205_at	APOBEC3G	3	1.70273161491925
231923_at	TMEM150C	4	2.72470472329205			201693_s_at	EGR1	3	1.14405597792174			203065_s_at	CAV1	4	1.25387990069292			201631_s_at	IER3	4	1.6898769824213			228329_at	DAB1	3	1.12033004303727			225841_at	HENMT1	3	1.70208698682154
207716_at	KRT38	4	2.68594473067274			233767_at	HHLA1	3	1.13723144200927			204049_s_at	PHACTR2	4	1.24664882431917			204446_s_at	ALOX5	4	1.68654408136179			210448_s_at	P2RX5	3	1.1193597741577			210753_s_at	EPHB1	3	1.7010382269287
201650_at	KRT19	4	2.66810486984549			237218_at	237218_at	3	1.13676885256737			220184_at	NANOG	4	1.2441373406852			206544_x_at	SMARCA2	4	1.66744014515169			223888_s_at	LARS1	3	1.11632013813533			202274_at	ACTG2	3	1.6930940776599
220197_at	ATP6V0A4	4	2.64136324572395			237034_at	237034_at	3	1.13646451958406			212468_at	SPAG9	4	1.22831030066113			241835_at	241835_at	4	1.65283533010345			207008_at	CXCR2	3	1.10910798568491			1557369_a_at	LINC00698	3	1.69218732276061
241436_at	SCNN1G	4	2.5325764125502			229088_at	ENPP1	3	1.13461049170169			229390_at	CALHM6	4	1.22787322605849			204897_at	PTGER4	4	1.64603669063607			244178_at	COMMD7	3	1.10888469922096			202458_at	PRSS23	3	1.68788146952253
205080_at	RARB	4	2.51795536987745			242324_x_at	CCBE1	3	1.13312042850286			222863_at	ZBTB10	4	1.22710072907016			202274_at	ACTG2	4	1.64438549279136			219427_at	FAT4	3	1.1027725986269			204783_at	MLF1	3	1.68671196596453
226582_at	LINC02381	4	2.49680867418505			228182_at	ADCY5	3	1.12582600897161			217420_s_at	POLR2A	4	1.22574741013179			238966_at	CELF4	4	1.64138978132414			231894_at	SARS1	3	1.10068760032086			228491_at	KRT19	3	1.68188457380045
238013_at	PLEKHA2	4	2.45801377016132			242265_at	BRD8	3	1.11975363897222			219764_at	FZD10	4	1.22506757088057			203886_s_at	FBLN2	4	1.63606442116576			227647_at	KCNE3	3	1.09149937564855			208224_at	HOXB1	3	1.68136147708636
228181_at	SLC30A1	4	2.43036031764581			228329_at	DAB1	3	1.11109745316178			209566_at	INSIG2	4	1.22495936977038			211708_s_at	SCD	4	1.63426840471345			235580_at	ZNF141	3	1.09071067771571			234977_at	ZADH2	3	1.68083593171476
225667_s_at	LRATD1	4	2.39311221181629			209859_at	TRIM9	3	1.11039840971904			210935_s_at	WDR1	4	1.22317332059935			222325_at	222325_at	4	1.62882406745509			208624_s_at	EIF4G1	3	1.08990944680252			210643_at	TNFSF11	3	1.67922633571333
212907_at	SLC30A1	4	2.36542435082743			219672_at	AHSP	3	1.10842766925762			221440_s_at	RBBP9	4	1.22238653415752			221760_at	MAN1A1	4	1.62652904032412			213517_at	PCBP2	3	1.08970182335502			204114_at	NID2	3	1.67814881969443
208530_s_at	RARB	4	2.34069123856603			242539_at	DIS3L2	3	1.10449191974166			213986_s_at	TMEM259	4	1.21843458673075			209267_s_at	SLC39A8	4	1.6229466964151			207927_at	HTR7	3	1.08927039078238			216252_x_at	FAS	3	1.67722175649193
228601_at	HAGLR	4	2.3292311722768			207887_s_at	CALCR	3	1.10002886628485			225626_at	PAG1	4	1.21672600030915			212070_at	ADGRG1	4	1.61463456940359			212256_at	GALNT10	3	1.08735996152288			206012_at	206012_at	3	1.67616380411949
225681_at	CTHRC1	4	2.29748312988235			240449_at	ZNF341	3	1.09720073914811			210174_at	NR5A2	4	1.21491478884724			214290_s_at	214290_s_at	4	1.6123947883468			227816_at	NTN1	3	1.06704931196202			1556821_x_at	DLEU2	3	1.66844512144735
219463_at	LAMP5	4	2.25781844199368			242286_at	GRIN2A	3	1.09446672225442			231069_at	231069_at	4	1.20555056065566			209651_at	TGFB1I1	4	1.61235563174966			1564381_s_at	CEBPZOS	3	1.06448846447965			204780_s_at	FAS	3	1.66561257471685
206336_at	CXCL6	4	2.22626968573682			215921_at	215921_at	3	1.09383493372629			203964_at	NMI	4	1.20491274796944			211668_s_at	PLAU	4	1.60434299156635			209160_at	AKR1C3	3	1.05995449023403			1562133_x_at	ZNF90	3	1.66254636553399
226420_at	MECOM	4	2.21289651486862			222173_s_at	TBC1D2	3	1.091742754362			206355_at	GNAL	4	1.20370798789796			1555579_s_at	PTPRM	4	1.59825823590204			208930_s_at	ILF3	3	1.05686054499695			227719_at	SMAD9	3	1.66133798845258
231947_at	MYCT1	4	2.2121647464392			220104_at	ZC3HAV1	3	1.08560459123174			1567219_at	1567219_at	4	1.20324617938352			231743_at	231743_at	4	1.59527954165892			203946_s_at	ARG2	3	1.05561690946135			229285_at	RNASEL	3	1.6604639316634
242598_at	242598_at	4	2.20585613445754			222317_at	PDE3B	3	1.07768575224637			201427_s_at	SELENOP	4	1.20206725803234			210169_at	SEC14L5	4	1.59504928386147			212606_at	WDFY3	3	1.05249681097452			215021_s_at	NRXN3	3	1.6599953921631
231382_at	FGF18	4	2.20576377336627			218000_s_at	PHLDA1	3	1.07665058057775			235668_at	PRDM1	4	1.20024558914122			205479_s_at	PLAU	4	1.59043999285093			1552338_at	GSC	3	1.04883657623473			214657_s_at	214657_s_at	3	1.65936294370202
230356_at	230356_at	4	2.16321492430472			225399_at	TSEN15	3	1.07577877155076			243041_s_at	243041_s_at	4	1.19953122331625			1556165_at	1556165_at	4	1.58600898884919			228739_at	CYS1	3	1.0245082416375			213353_at	ABCA5	3	1.65658812915803
230272_at	230272_at	4	2.12347024979537			214833_at	TMEM63A	3	1.07240552609048			231698_at	231698_at	4	1.19855805428861			201083_s_at	BCLAF1	4	1.58588443545662			221911_at	ETV1	2	2.59021311605024			205313_at	HNF1B	3	1.65224128628998
211029_x_at	FGF18	4	2.12274533762787			215188_at	STK24	3	1.06972329208259			226448_at	226448_at	4	1.19782575009081			229399_at	CCDC186	4	1.58268295610641			204948_s_at	FST	2	2.49036212266765			210869_s_at	210869_s_at	3	1.64801473918503
202035_s_at	SFRP1	4	2.10178381789608			229050_s_at	229050_s_at	3	1.06758485971939			208018_s_at	HCK	4	1.19647997646554			216321_s_at	NR3C1	4	1.57778435840978			226847_at	FST	2	2.43401284815941			224837_at	FOXP1	3	1.64657466691148
213145_at	FBXL14	4	2.08917998301477			207927_at	HTR7	3	1.06663961360584			208223_s_at	ACVR1B	4	1.19417004860547			205278_at	GAD1	4	1.57063062618386			231407_s_at	FOXH1	2	2.41052798615446			211124_s_at	KITLG	3	1.64388589261394
202600_s_at	NRIP1	4	2.08193839854413			221958_s_at	WLS	2	3.88301738125975			222936_s_at	DESI2	4	1.19335097022174			217168_s_at	HERPUD1	4	1.56704167609304			203798_s_at	VSNL1	2	2.38203757894866			204069_at	MEIS1	3	1.64367144994934
205777_at	DUSP9	4	2.07824465999528			228950_s_at	WLS	2	3.84368928681524			220272_at	BNC2	4	1.18916192748416			223468_s_at	RGMA	4	1.56091175107035			209921_at	SLC7A11	2	2.36398482531321			215707_s_at	PRNP	3	1.64338936337598
227209_at	CNTN1	4	2.07347397558632			228949_at	WLS	2	3.7920361034675			202965_s_at	CAPN6	4	1.18898972123027			211603_s_at	ETV4	4	1.56042495368739			241060_x_at	241060_x_at	2	2.28436018644639			209683_at	FAM49A	3	1.64294348823314
222662_at	PPP1R3B	4	2.07112366815859			1559280_a_at	APELA	2	3.45037957365413			209070_s_at	RGS5	4	1.18764073414906			205433_at	BCHE	4	1.55933917686467			1558678_s_at	MALAT1	2	2.18690725072947			229830_at	229830_at	3	1.64227563861692
225799_at	225799_at	4	2.05719515534684			226069_at	PRICKLE1	2	3.28603042398091			1558214_s_at	CTNNA1	4	1.18061537726963			207057_at	SLC16A7	4	1.55509728267919			209189_at	FOS	2	2.06655802460112			230265_at	230265_at	3	1.64185259495471
204326_x_at	MT1X	4	2.04726294608825			223962_at	TTC29	2	3.05470846283395			226096_at	FNDC5	4	1.16594753177704			1557014_a_at	FAM201A	4	1.54536381440291			237192_at	LOC101927668	2	2.01379049172389			211017_s_at	NF2	3	1.64057495646627
242918_at	NASP	4	2.04359815329215			205825_at	PCSK1	2	3.01096364199013			222834_s_at	GNG12	4	1.15832525392494			236704_at	236704_at	4	1.54398747494202			243416_at	243416_at	2	2.0072276893591			211766_s_at	PNLIPRP2	3	1.63930607932124
213385_at	CHN2	4	2.03066367383944			237449_at	SP8	2	2.9709886879616			215581_s_at	MCM3AP	4	1.15768710682111			229378_at	STOX1	4	1.5392644310307			244406_at	244406_at	2	2.00144711506481			201510_at	ELF3	3	1.63644893392369
238850_at	238850_at	4	2.00000390240641			226065_at	PRICKLE1	2	2.92819428235203			226658_at	PDPN	4	1.15654379330024			203485_at	RTN1	4	1.53869836819034			1560019_at	DLGAP1-AS2	2	1.99933844333602			223468_s_at	RGMA	3	1.63637126582712
209684_at	RIN2	4	1.99245065678235			204932_at	TNFRSF11B	2	2.77843234919899			220979_s_at	ST6GALNAC5	4	1.14720706247691			222549_at	CLDN1	4	1.53774740822794			221577_x_at	GDF15	2	1.98791035369962			236519_at	C9orf135	3	1.63407506395582
202481_at	DHRS3	4	1.97565126533796			232889_at	232889_at	2	2.7497001171002			227620_at	SLC44A1	4	1.13861796580311			239282_at	CEP83	4	1.53617387741386			209457_at	DUSP5	2	1.98712618915152			228128_x_at	PAPPA	3	1.63365344246089
227449_at	EPHA4	4	1.97405420953141			230708_at	PRICKLE1	2	2.53410391079871			224558_s_at	MALAT1	4	1.13753845807783			242042_s_at	HAGLR	4	1.53574578525189			207644_at	FOXH1	2	1.98676578421453			219660_s_at	ATP8A2	3	1.63364757666404
214240_at	GAL	4	1.94951985365221			210220_at	FZD2	2	2.49686658295048			202620_s_at	PLOD2	4	1.13586928019658			231061_at	MIR302B	4	1.5349804881736			233090_at	233090_at	2	1.98321829012552			241866_at	SLC16A7	3	1.6307339663981
232128_s_at	CLCN5	4	1.93044721574478			204361_s_at	SKAP2	2	2.36334253318003			219273_at	CCNK	4	1.12850345781349			1557369_a_at	LINC00698	4	1.53469323223176			217996_at	PHLDA1	2	1.9730126645938			238441_at	PRKAA2	3	1.62632783727234
221884_at	MECOM	4	1.92733135260362			207822_at	FGFR1	2	2.36305575969056			207223_s_at	PTBP3	4	1.12728669331462			234341_x_at	LOC91548	4	1.53334003135915			1557050_at	HOTAIRM1	2	1.97181673225627			206430_at	CDX1	3	1.62479210677691
228491_at	KRT19	4	1.88315359678833			203798_s_at	VSNL1	2	2.36183427609949			229942_at	BNC2	4	1.11948310774978			236550_s_at	ZNF311	4	1.53160178380894			222668_at	KCTD15	2	1.93980009953081			228709_at	TPR	3	1.62338754757027
233202_at	CNTNAP3	4	1.87408146885419			209930_s_at	NFE2	2	2.33420867248918			212574_x_at	TMEM259	4	1.11664652396904			205206_at	ANOS1	4	1.52951651954598			240815_at	240815_at	2	1.93614056732002			214591_at	KLHL4	3	1.62332944786714
206907_at	TNFSF9	4	1.87395486464694			238419_at	PHLDB2	2	2.32741716014499			227448_at	ARGLU1	4	1.11042737995177			243386_at	CASZ1	4	1.52666398378408			1567183_s_at	1567183_s_at	2	1.91768353194346			244660_at	ELAVL1	3	1.62249226372265
201163_s_at	IGFBP7	4	1.87348438407267			204933_s_at	TNFRSF11B	2	2.27640877379331			235635_at	ARHGAP5	4	1.10989457596329			231513_at	231513_at	4	1.52561486105223			231094_s_at	231094_s_at	2	1.89870924746011			1559051_s_at	CGAS	3	1.62167022375524
213712_at	ELOVL2	4	1.86729768798896			230746_s_at	230746_s_at	2	2.24425595687279			231240_at	DIO2	4	1.10695976832953			210869_s_at	210869_s_at	4	1.5252309144478			209803_s_at	PHLDA2	2	1.8942505481326			208891_at	DUSP6	3	1.61812564463876
202036_s_at	SFRP1	4	1.83734811668236			217322_x_at	217322_x_at	2	2.2371399625662			217790_s_at	SSR3	4	1.10572912457433			242110_at	242110_at	4	1.52091133717698			203797_at	VSNL1	2	1.88312618127728			231735_s_at	MALAT1	3	1.6141010054931
226279_at	PRSS23	4	1.83179240836582			205471_s_at	DACH1	2	2.20645461729545			214102_at	214102_at	4	1.10490697461079			217897_at	FXYD6	4	1.52087479536822			204567_s_at	ABCG1	2	1.87720027025664			219747_at	NDNF	3	1.61143654036749
209483_s_at	NSL1	4	1.8309880128824			226822_at	STOX2	2	2.14770345621919			218532_s_at	RETREG1	4	1.09808150995265			206400_at	206400_at	4	1.50552270643115			229399_at	CCDC186	2	1.87587006472753			1559108_at	VPS53	3	1.60896219652834
230102_at	ETV5	4	1.80869806983574			211947_s_at	PRRC2C	2	2.13203931045123			204681_s_at	RAPGEF5	4	1.09796849728891			212646_at	RFTN1	4	1.50476643229919			202454_s_at	ERBB3	2	1.84563598704243			220361_at	IQCH	3	1.60835548421521
211485_s_at	FGF18	4	1.80265234323952			242008_at	242008_at	2	2.11496218177134			241720_at	ZNF326	4	1.09584163116064			241866_at	SLC16A7	4	1.49982162658419			210892_s_at	GTF2I	2	1.84238760600253			214154_s_at	PKP2	3	1.60662740568312
227978_s_at	ZADH2	4	1.79951698476463			219682_s_at	TBX3	2	2.11066325850238			210753_s_at	EPHB1	4	1.0839714154317			244420_at	244420_at	4	1.49951895222131			206501_x_at	ETV1	2	1.84197402427214			242019_at	CERS6	3	1.60551808935096
207761_s_at	METTL7A	4	1.78507626798597			219142_at	RASL11B	2	2.10423826030843			229575_at	229575_at	4	1.08132625147641			209608_s_at	ACAT2	4	1.4991426722243			214857_at	RPARP-AS1	2	1.84060078121118			208096_s_at	COL21A1	3	1.60352146642701
206542_s_at	SMARCA2	4	1.78304895387114			244174_at	LOC101926913	2	2.10153072081639			1554321_a_at	NFS1	4	1.04975817703969			200648_s_at	GLUL	4	1.49449631870493			219682_s_at	TBX3	2	1.82335877318312			221107_at	CHRNA9	3	1.60234372740552
1555958_at	CRTAC1	4	1.78206103339671			222867_s_at	MED31	2	2.08567535315871			205239_at	AREG	3	3.19280700339172			227987_at	VPS13A	4	1.49059135365603			212328_at	LIMCH1	2	1.82005739977822			205768_s_at	SLC27A2	3	1.60024047305356
225842_at	PHLDA1	4	1.78099939500351			204597_x_at	STC1	2	2.08338949906308			239309_at	DLX6	3	2.92720700601102			203066_at	CHST15	4	1.49010018230185			224579_at	SLC38A1	2	1.80882158963424			219659_at	ATP8A2	3	1.59073256420943
214974_x_at	CXCL5	4	1.77083256157736			204595_s_at	STC1	2	2.0711952260175			228640_at	PCDH7	3	2.84416496938533			228709_at	TPR	4	1.4884652673495			224765_at	MSL1	2	1.80320929306254			229692_at	229692_at	3	1.58853214620662
206470_at	PLXNC1	4	1.75475298775033			201369_s_at	ZFP36L2	2	2.06073435047232			1557296_at	FLJ12825	3	2.59135362122613			205047_s_at	ASNS	4	1.48762645750907			217678_at	SLC7A11	2	1.78484686712881			228377_at	KLHL14	3	1.58719215061822
209457_at	DUSP5	4	1.7518565458459			207761_s_at	METTL7A	2	2.06027900427987			234331_s_at	LRATD1	3	2.45074395149166			227297_at	ITGA9	4	1.48319807543916			201084_s_at	BCLAF1	2	1.77198158523216			204105_s_at	NRCAM	3	1.58417498168367
242474_s_at	VMA21	4	1.75057853667878			201368_at	ZFP36L2	2	2.05619448204985			206002_at	ADGRG2	3	2.41212667576223			227892_at	PRKAA2	4	1.48208676436079			201083_s_at	BCLAF1	2	1.7677366523714			241916_at	241916_at	3	1.58100417662616
207181_s_at	CASP7	4	1.74356372392884			226143_at	RAI1	2	2.03646540403219			225799_at	225799_at	3	2.40396424147647			225911_at	NPNT	4	1.48135279200263			227179_at	STAU2	2	1.76497663148981			227977_at	ZADH2	3	1.57879923210429
227394_at	NCAM1	4	1.74101960246273			209921_at	SLC7A11	2	2.00455760132619			203788_s_at	SEMA3C	3	2.32527033654698			1556308_at	PRRT3	4	1.48110260254986			236075_s_at	LOC101928000	2	1.7606896944221			208412_s_at	RARB	3	1.57706300772163
230908_at	TACR1	4	1.73974439765857			231079_at	NANOG	2	1.99960206737248			206622_at	TRH	3	2.24869652867956			1552736_a_at	NETO1	4	1.47294585869071			220184_at	NANOG	2	1.76016554000754			1569607_s_at	1569607_s_at	3	1.57659714865682
202037_s_at	SFRP1	4	1.73543217652622			1562828_at	1562828_at	2	1.99586236710649			243278_at	FOXP2	3	2.18850688562064			237384_x_at	KCTD16	4	1.47195691124352			225540_at	MAP2	2	1.7536970774359			232156_at	AP5M1	3	1.57656480397947
238695_s_at	RAB39B	4	1.72942960121196			236962_at	236962_at	2	1.97915943590303			224165_s_at	IQCH	3	2.18319157779797			202669_s_at	EFNB2	4	1.47171290824354			222664_at	KCTD15	2	1.74775243823382			205529_s_at	RUNX1T1	3	1.57480635410894
224848_at	CDK6	4	1.72454254307383			202760_s_at	202760_s_at	2	1.96425003391054			237356_at	237356_at	3	2.12563763852692			225342_at	AK4	4	1.46879335510521			239209_at	239209_at	2	1.73770521352509			242310_at	242310_at	3	1.57417348246658
204457_s_at	GAS1	4	1.71423043610236			206501_x_at	ETV1	2	1.95611950534532			228333_at	ZEB2	3	2.12025538260041			209348_s_at	MAF	4	1.46809860466323			219955_at	L1TD1	2	1.734180877536			226907_at	PPP1R14C	3	1.57252506892868
205830_at	CLGN	4	1.70878370348512			209803_s_at	PHLDA2	2	1.95553302959404			227049_at	ZADH2	3	2.08907179375633			206387_at	CDX2	4	1.46802788656994			204285_s_at	PMAIP1	2	1.7340467859968			225299_at	MYO5B	3	1.5720822600514
211051_s_at	EXTL3	4	1.70478927007003			207480_s_at	MEIS2	2	1.95445991300083			223557_s_at	TMEFF2	3	2.06861306759851			239292_at	239292_at	4	1.46758415444572			217061_s_at	ETV1	2	1.73281114365359			1555434_a_at	SLC39A14	3	1.57114251993457
219955_at	L1TD1	4	1.70126732311309			243672_at	SALL3	2	1.94813598051536			227978_s_at	ZADH2	3	2.04924674924602			210839_s_at	ENPP2	4	1.46146678938559			203453_at	SCNN1A	2	1.7322811964927			1555573_at	CFAP46	3	1.56993251493665
236894_at	L1TD1	4	1.69987543958836			227361_at	HS3ST3B1	2	1.94617758579293			203789_s_at	SEMA3C	3	2.04724030367954			207233_s_at	MITF	4	1.46087806334523			230312_at	230312_at	2	1.72922485447282			207981_s_at	ESRRG	3	1.56844248730993
215020_at	NRXN3	4	1.69661829692979			1556348_at	HEATR1	2	1.93397044395038			222953_at	GPR83	3	2.00179911601356			236105_at	ZBTB10	4	1.46081470455319			205439_at	GSTT2	2	1.72691982840977			204781_s_at	FAS	3	1.56741620970626
219312_s_at	ZBTB10	4	1.69453472704823			229498_at	MBNL3	2	1.91995815959965			224657_at	ERRFI1	3	1.98746159599744			207981_s_at	ESRRG	4	1.45448576873408			225846_at	ESRP1	2	1.72607027227457			240655_at	240655_at	3	1.56464160771582
222450_at	PMEPA1	4	1.69259802889762			216899_s_at	SKAP2	2	1.91758970135953			235201_at	FOXP2	3	1.98582133701532			221865_at	TMEM268	4	1.45390579176751			232453_at	232453_at	2	1.72419430340579			206176_at	BMP6	3	1.56169338174931
214369_s_at	RASGRP2	4	1.69146274509889			214004_s_at	VGLL4	2	1.9069958169932			243666_at	CELF4	3	1.96932018629068			202771_at	PIEZO1	4	1.45291939456689			243618_s_at	ZNF827	2	1.71619559121012			224838_at	FOXP1	3	1.56129754838184
206544_x_at	SMARCA2	4	1.69091421771236			220184_at	NANOG	2	1.90123626519452			203131_at	PDGFRA	3	1.96856026327647			244174_at	LOC101926913	4	1.44793026496147			228046_at	ZNF827	2	1.71087883718965			1564963_x_at	ZNF92	3	1.56072362658103
205522_at	HOXD4	4	1.68345601148488			209446_s_at	209446_s_at	2	1.89603107923998			240055_at	240055_at	3	1.96266198959033			202546_at	VAMP8	4	1.44790639153923			223940_x_at	MALAT1	2	1.70501344069711			1554588_a_at	TTC30B	3	1.56033619339488
205795_at	NRXN3	4	1.68271921469016			232203_at	NKD1	2	1.89561887346095			239205_s_at	239205_s_at	3	1.93602986865556			1555801_s_at	ZNF385B	4	1.44419708871399			225532_at	CABLES1	2	1.69554908715215			226022_at	SASH1	3	1.55992594550184
209267_s_at	SLC39A8	4	1.68017893830272			202759_s_at	202759_s_at	2	1.88014178189932			204823_at	NAV3	3	1.9321224381082			209914_s_at	NRXN1	4	1.438836725054			224275_at	ADGRV1	2	1.69458688058577			242277_at	242277_at	3	1.55988123366973
205386_s_at	MDM2	4	1.67746269523443			227481_at	CNKSR3	2	1.87630562131209			244745_at	RERG	3	1.93099708482712			226690_at	ADCYAP1R1	4	1.43751864809117			207076_s_at	ASS1	2	1.69278920098218			219937_at	TRHDE	3	1.55962548351152
241703_at	RUNDC3B	4	1.67688677481098			241383_at	ZNF385C	2	1.87253268652525			229546_at	229546_at	3	1.9288099188303			234032_at	234032_at	4	1.43734573557363			224568_x_at	MALAT1	2	1.68738704809753			203037_s_at	MTSS1	3	1.558131501916
242008_at	242008_at	4	1.66921300748827			228821_at	ST6GAL2	2	1.8621236745285			227688_at	LRCH2	3	1.90884504937284			207761_s_at	METTL7A	4	1.4329506505505			218219_s_at	LANCL2	2	1.68303703908946			235198_at	OSTM1	3	1.55756883650994
204567_s_at	ABCG1	4	1.66297243724556			228038_at	SOX2	2	1.8614793474636			224480_s_at	GPAT3	3	1.90756038440141			213478_at	KAZN	4	1.43258030764524			223132_s_at	TRIM8	2	1.6797955565696			219093_at	PID1	3	1.55643693816602
203323_at	CAV2	4	1.66180323142128			206238_s_at	YAF2	2	1.85025054777838			235593_at	ZEB2	3	1.90171851538989			217202_s_at	GLUL	4	1.43240914400645			1554614_a_at	PTBP2	2	1.67779790747365			229378_at	STOX1	3	1.55636302725084
214591_at	KLHL4	4	1.65939265288654			213089_at	213089_at	2	1.8474122109573			206119_at	BHMT	3	1.89957464030561			212063_at	CD44	4	1.43148848712449			212057_at	GSE1	2	1.67434452803981			243816_at	ZNF70	3	1.55580158841669
219682_s_at	TBX3	4	1.65296874101885			217602_at	PPIA	2	1.84629388754364			226273_at	CLCN5	3	1.87916257333083			216870_x_at	DLEU2	4	1.4308580758058			204286_s_at	PMAIP1	2	1.67153498466546			207276_at	CDR1	3	1.55507935526033
202458_at	PRSS23	4	1.65275840860853			235316_at	NAT8L	2	1.8455782223018			210169_at	SEC14L5	3	1.8722859420894			219786_at	TESMIN	4	1.43023087177489			240267_at	240267_at	2	1.66717532694916			223577_x_at	MALAT1	3	1.55336178431582
226022_at	SASH1	4	1.64575973384846			230097_at	GART	2	1.84412958431892			220436_at	CNTNAP3P2	3	1.86596848167538			216319_at	216319_at	4	1.4296389930215			239858_at	239858_at	2	1.66361531399543			207029_at	KITLG	3	1.55266320940255
211832_s_at	MDM2	4	1.64408998875268			218113_at	CEMIP2	2	1.84114494750259			205569_at	LAMP3	3	1.83864049439306			1564963_x_at	ZNF92	4	1.4277189294858			212218_s_at	FASN	2	1.66139315498833			227339_at	RGMB	3	1.55137500702763
216319_at	216319_at	4	1.63393949116683			1557915_s_at	GSTO1	2	1.84066886102387			226275_at	MXD1	3	1.83081862483948			222371_at	222371_at	4	1.42745057311919			218237_s_at	SLC38A1	2	1.65723724142633			229910_at	SHE	3	1.54764792760216
1555443_at	CCDC172	4	1.62575259774787			222696_at	AXIN2	2	1.84059598520072			226274_at	CLCN5	3	1.81502080028859			203998_s_at	SYT1	4	1.42327943721443			212428_at	ECPAS	2	1.65522006433259			210602_s_at	CDH6	3	1.54492609107215
204058_at	ME1	4	1.62558060268757			227484_at	SRGAP1	2	1.83693499548156			202035_s_at	SFRP1	3	1.81045173306526			230236_at	TDRG1	4	1.42189040786013			206387_at	CDX2	2	1.65210661065161			1555801_s_at	ZNF385B	3	1.54477174300609
206481_s_at	LDB2	4	1.62522866937989			221654_s_at	USP3	2	1.82729031819054			203665_at	HMOX1	3	1.78716203358414			230698_at	CALN1	4	1.4200669944031			226764_at	ZNF827	2	1.64974277835114			235693_at	235693_at	3	1.5446219444193
229263_at	IL17RD	4	1.62454821162682			215599_at	215599_at	2	1.82357422290116			236551_at	ZNF311	3	1.78105041900743			217892_s_at	LIMA1	4	1.41823851775416			1562828_at	1562828_at	2	1.64688470137438			213679_at	TTC30A	3	1.54313846713571
225847_at	NCEH1	4	1.62355449790382			204567_s_at	ABCG1	2	1.82223294558076			217605_at	USP27X	3	1.77900164286822			218437_s_at	LZTFL1	4	1.4173661461961			204400_at	EFS	2	1.64393199523776			223089_at	VEZT	3	1.54196360129292
217707_x_at	SMARCA2	4	1.62079288040753			214058_at	MYCL	2	1.80512169005865			53720_at	SHFL	3	1.77826109348791			206023_at	NMU	4	1.41161084959311			204394_at	SLC43A1	2	1.64352069127497			208892_s_at	DUSP6	3	1.54090647413111
202669_s_at	EFNB2	4	1.61762498604026			225558_at	GIT2	2	1.80396671750978			213849_s_at	PPP2R2B	3	1.77647102092675			229978_at	SHISA9	4	1.4107407738456			1552736_a_at	NETO1	2	1.64308765862379			230543_at	USP9X	3	1.53789795515159
219984_s_at	PLAAT1	4	1.61528443930671			227433_at	USF3	2	1.78999601258256			207181_s_at	CASP7	3	1.77567534133435			219892_at	TM6SF1	4	1.40344632594794			225973_at	TAP2	2	1.64182520254568			211051_s_at	EXTL3	3	1.53580552623976
206632_s_at	APOBEC3B	4	1.61226554169731			204596_s_at	STC1	2	1.78771561052676			234977_at	ZADH2	3	1.76963286759059			1560099_at	CCDC144NL-AS1	4	1.40331202747559			236611_at	LOC101928000	2	1.64146071673362			235197_s_at	OSTM1	3	1.53082529409665
223796_at	223796_at	4	1.5949635666169			204915_s_at	SOX11	2	1.78704164355562			205313_at	HNF1B	3	1.76906645358798			219569_s_at	SLC35G2	4	1.4028686934908			219121_s_at	ESRP1	2	1.6233945661523			230075_at	RAB39B	3	1.53068093263022
236551_at	ZNF311	4	1.59051545422558			232852_at	232852_at	2	1.78390386849786			201963_at	ACSL1	3	1.76383476384463			210174_at	NR5A2	4	1.3989608301781			224567_x_at	MALAT1	2	1.62029618745034			218538_s_at	MRS2	3	1.53028242126958
233675_s_at	TPTE2P6	4	1.58810987851023			217061_s_at	ETV1	2	1.77822716463476			224833_at	ETS1	3	1.75990558447174			208940_at	SEPHS1	4	1.39568323764347			214499_s_at	BCLAF1	2	1.61085908286			205206_at	ANOS1	3	1.5285550502786
229498_at	MBNL3	4	1.58674588547429			241772_at	241772_at	2	1.77042310501081			206707_x_at	RIPOR2	3	1.7597835071835			204347_at	AK4	4	1.39379392195562			214930_at	SLITRK5	2	1.61032143652224			228941_at	228941_at	3	1.5276704217772
221523_s_at	RRAGD	4	1.5836891938766			214537_at	H1-3	2	1.76620887386823			228101_at	APBA1	3	1.73392635262426			242865_at	242865_at	4	1.39097666872636			232151_at	MACC1	2	1.60255904662024			1555039_a_at	ABCC4	3	1.52707132634315
204953_at	SNAP91	4	1.58347499652337			231061_at	MIR302B	2	1.74338962505428			231220_at	CELF4	3	1.72326117694139			236835_at	FUT8-AS1	4	1.38920093436943			237193_s_at	LOC101927668	2	1.60160128017107			220673_s_at	PPP4R4	3	1.52547168323866
212325_at	LIMCH1	4	1.58051330545189			217053_x_at	ETV1	2	1.73648837384891			202311_s_at	COL1A1	3	1.71849120240863			219179_at	DACT1	4	1.38914724719419			228868_x_at	CDT1	2	1.60127837428702			222903_s_at	CPEB1	3	1.52319613099811
209106_at	NCOA1	4	1.57454186654539			206632_s_at	APOBEC3B	2	1.73353658550131			212327_at	LIMCH1	3	1.71081863568367			218445_at	MACROH2A2	4	1.38821303735349			1564706_s_at	GLS2	2	1.60109597633565			223614_at	MMP16	3	1.52243156939242
226333_at	IL6R	4	1.57287940218228			203797_at	VSNL1	2	1.72883806238052			227977_at	ZADH2	3	1.704989201996			1559156_at	1559156_at	4	1.38771318359559			213038_at	RNF19B	2	1.60029617330834			212195_at	IL6ST	3	1.52038393502607
243995_at	PTAR1	4	1.57246258395888			1559360_at	1559360_at	2	1.71974262875787			215506_s_at	DIRAS3	3	1.70465479219153			204727_at	WDHD1	4	1.3837251513116			228623_at	228623_at	2	1.59078831724374			205741_s_at	DTNA	3	1.51642266469792
219330_at	VANGL1	4	1.57194927384038			222356_at	222356_at	2	1.71211881821946			201510_at	ELF3	3	1.69877131094159			237194_at	237194_at	4	1.38288579964644			232523_at	MEGF10	2	1.58889900739808			1557745_at	1557745_at	3	1.51391466256059
227624_at	TET2	4	1.56955724833842			1561341_at	1561341_at	2	1.70846149184216			211419_s_at	CHN2	3	1.69578623287543			1557227_s_at	TPR	4	1.38116177027681			206670_s_at	GAD1	2	1.588860801058			235852_at	STON2	3	1.51280393401212
205382_s_at	CFD	4	1.5672228769192			204359_at	204359_at	2	1.70544847225594			206337_at	CCR7	3	1.69563165107247			228706_s_at	CLDN23	4	1.38111327638745			229010_at	CBL	2	1.57939592984716			1564962_at	ZNF92	3	1.51274727287417
214813_at	ZNF75D	4	1.56524433913728			206701_x_at	EDNRB	2	1.6888788115997			214285_at	FABP3	3	1.69161882868448			1558250_s_at	1558250_s_at	4	1.38062918292685			228642_at	HOTAIRM1	2	1.57565161049947			209343_at	EFHD1	3	1.51260132838159
236947_at	236947_at	4	1.55966762738324			241905_at	PIK3C2A	2	1.68212172715826			207276_at	CDR1	3	1.68802873667353			221523_s_at	RRAGD	4	1.38059529797053			236947_at	236947_at	2	1.57412513235041			1554053_at	SPTLC1	3	1.51209319756619
227297_at	ITGA9	4	1.55567290711353			227839_at	MBD5	2	1.68166078415486			220361_at	IQCH	3	1.6829998494926			1553191_at	DST	4	1.37880145540617			230075_at	RAB39B	2	1.56361444024746			238695_s_at	RAB39B	3	1.51178678381792
218888_s_at	NETO2	4	1.5554283739676			213286_at	ZFR	2	1.6777985121276			208894_at	HLA-DRA	3	1.68089217418328			1554239_s_at	ZADH2	4	1.37833931055452			228950_s_at	WLS	2	1.56058394455907			223796_at	223796_at	3	1.51168192725515
205174_s_at	QPCT	4	1.55512374143439			235215_at	ERCC4	2	1.67616176744448			236099_at	236099_at	3	1.68073594760403			238722_x_at	NAPEPLD	4	1.37650524877085			219342_at	CASD1	2	1.55707890115222			230269_at	B3GALT5	3	1.51121859814161
217542_at	MDM2	4	1.55428987437029			224444_s_at	LINC00467	2	1.67198038402957			221729_at	COL5A2	3	1.67820157908199			201061_s_at	STOM	4	1.3743594294512			212845_at	SAMD4A	2	1.55613347154211			216870_x_at	DLEU2	3	1.50977230248649
202146_at	IFRD1	4	1.55372773934935			226931_at	TMTC1	2	1.66907745917443			1552754_a_at	CADM2	3	1.67738664076443			213167_s_at	213167_s_at	4	1.37411858729895			212327_at	LIMCH1	2	1.55281602598364			228171_s_at	PLEKHG4	3	1.50862402204775
223915_at	BCOR	4	1.55350846472054			229133_s_at	ZNF397	2	1.66794722466052			205857_at	SLC18A2	3	1.66252969882422			211478_s_at	DPP4	4	1.37179440437167			205046_at	CENPE	2	1.5502057877135			1553243_at	ITIH5	3	1.50769381294424
227481_at	CNKSR3	4	1.55286374383819			206376_at	SLC6A15	2	1.6675603996292			205029_s_at	FABP7	3	1.66161759983087			222449_at	PMEPA1	4	1.370639790588			226675_s_at	MALAT1	2	1.54679665985165			231721_at	JAM3	3	1.50677321633932
225450_at	AMOTL1	4	1.53858361044904			225639_at	SKAP2	2	1.66407454015769			220987_s_at	220987_s_at	3	1.65629496251427			236277_at	236277_at	4	1.36807239919921			211814_s_at	CCNE2	2	1.54333487853164			232038_at	TBC1D32	3	1.50619470558655
205822_s_at	HMGCS1	4	1.53654189016109			1566766_a_at	MACC1	2	1.66089423266643			206209_s_at	CA4	3	1.6421650467764			203908_at	SLC4A4	4	1.36660632143882			33323_r_at	SFN	2	1.54176299411676			216985_s_at	STX3	3	1.50309677035837
240570_at	PATJ	4	1.53618613357626			1566472_s_at	1566472_s_at	2	1.66072661779926			205174_s_at	QPCT	3	1.64177336045479			222863_at	ZBTB10	4	1.36648214686492			231969_at	STOX2	2	1.5371985099764			218839_at	HEY1	3	1.49794692136005
215021_s_at	NRXN3	4	1.53302632626327			226322_at	TMTC1	2	1.66052081168602			202036_s_at	SFRP1	3	1.63748537491297			229266_at	SHISA6	4	1.36635642861229			213094_at	ADGRG6	2	1.53687117739831			224642_at	FYTTD1	3	1.49778249217594
235803_at	235803_at	4	1.5329940939509			203913_s_at	HPGD	2	1.65245235282832			1562590_at	PRTG	3	1.63738534636575			203065_s_at	CAV1	4	1.36471490826047			204452_s_at	FZD1	2	1.53514762802132			216831_s_at	RUNX1T1	3	1.49773915043792
221650_s_at	MED18	4	1.53018969594265			212063_at	CD44	2	1.64833178630445			236947_at	236947_at	3	1.63656257154435			31874_at	GAS2L1	4	1.36465679675197			242471_at	242471_at	2	1.53506939585608			207786_at	CYP2R1	3	1.49619413419174
1567457_at	RAC1	4	1.53018932437822			1562484_at	MEIOC	2	1.64445653550924			212915_at	PDZRN3	3	1.63644793647519			208941_s_at	SEPHS1	4	1.36321643697704			212063_at	CD44	2	1.5339936684954			210935_s_at	WDR1	3	1.49599338437818
232001_at	PRKCQ-AS1	4	1.52860949014311			201470_at	GSTO1	2	1.64259476919766			205373_at	CTNNA2	3	1.63305870144309			238969_at	SLC66A1L	4	1.36307559079884			206686_at	PDK1	2	1.53240685043638			1560099_at	CCDC144NL-AS1	3	1.49557045073174
55872_at	ZNF512B	4	1.52696155359785			210512_s_at	VEGFA	2	1.64094368416629			206471_s_at	PLXNC1	3	1.63092851206189			228812_at	REL	4	1.36300547903508			1554242_a_at	COCH	2	1.53021539612769			236105_at	ZBTB10	3	1.49345635042022
1562701_at	CTD-2297D10.2	4	1.52363665642395			205578_at	ROR2	2	1.6278696529003			212224_at	ALDH1A1	3	1.63018831531562			219038_at	MORC4	4	1.36247064937786			201150_s_at	TIMP3	2	1.52660204813022			228790_at	FAM110B	3	1.49236108631663
224463_s_at	CFAP300	4	1.52246757965954			226225_at	MCC	2	1.6268802892952			226022_at	SASH1	3	1.61665044654862			204451_at	FZD1	4	1.36183821165247			201596_x_at	KRT18	2	1.52572808301691			223287_s_at	FOXP1	3	1.49140325931256
237241_at	ECT2	4	1.51643874596974			239228_at	239228_at	2	1.61879016224871			212325_at	LIMCH1	3	1.61580680891886			209087_x_at	MCAM	4	1.36081305039459			212816_s_at	CBS	2	1.52292112628726			1558250_s_at	1558250_s_at	3	1.49098407730281
205529_s_at	RUNX1T1	4	1.51534660398446			207368_at	HTR1D	2	1.61818253231015			205479_s_at	PLAU	3	1.61571642777583			207876_s_at	FLNC	4	1.36072613355941			242442_x_at	TRMT10A	2	1.5207044842813			235749_at	UGGT2	3	1.48405387813635
205857_at	SLC18A2	4	1.51378637087356			243416_at	243416_at	2	1.61633511315081			217542_at	MDM2	3	1.60799781930633			227988_s_at	VPS13A	4	1.36028307612976			237006_at	237006_at	2	1.51712930256552			225762_x_at	RNA45SN5	3	1.47990085340001
209293_x_at	ID4	4	1.51350215735578			1552521_a_at	TMEM74	2	1.61489225583373			227297_at	ITGA9	3	1.60251052482439			238865_at	PABPC4L	4	1.35908046719906			227449_at	EPHA4	2	1.51511003199573			215531_s_at	GABRA5	3	1.47792052992432
232265_at	ATXN7L1	4	1.51227505355305			201760_s_at	WSB2	2	1.61365620926726			217574_at	CDH8	3	1.59446258270706			215303_at	DCLK1	4	1.35808045413017			203440_at	CDH2	2	1.51021997216001			202073_at	OPTN	3	1.47643508501452
230075_at	RAB39B	4	1.50633011611305			213359_at	HNRNPD	2	1.61339931757168			219937_at	TRHDE	3	1.59337974642913			1556329_a_at	PCDH10	4	1.35377483642392			204998_s_at	ATF5	2	1.50942777563974			243386_at	CASZ1	3	1.47606362441879
238032_at	238032_at	4	1.50621247576083			202546_at	VAMP8	2	1.61182891346497			244420_at	244420_at	3	1.58011388215024			226117_at	TIFA	4	1.35375564078108			225083_at	GTF3C6	2	1.50567830910802			236692_at	236692_at	3	1.47394617356478
1558322_a_at	PAQR9	4	1.50598867098359			204362_at	SKAP2	2	1.60757761118343			205719_s_at	205719_s_at	3	1.57638231003369			205780_at	BIK	4	1.35088541660754			1557915_s_at	GSTO1	2	1.50380411572627			236277_at	236277_at	3	1.47086779266041
226534_at	KITLG	4	1.50522839882593			212486_s_at	FYN	2	1.60269521885795			202992_at	C7	3	1.57546750767535			232242_at	PTPRG-AS1	4	1.35061683502524			200628_s_at	WARS1	2	1.50222854765681			208690_s_at	PDLIM1	3	1.47002488413218
240104_at	240104_at	4	1.50013391734101			240267_at	240267_at	2	1.60173354396592			202037_s_at	SFRP1	3	1.57229732406116			225974_at	TMEM64	4	1.34868432961339			206756_at	CHST7	2	1.50071977460622			203232_s_at	ATXN1	3	1.46788382162885
1569287_at	LINC00458	4	1.49802975524799			33148_at	ZFR	2	1.60122973546842			226066_at	MITF	3	1.57219878513461			209019_s_at	PINK1	4	1.34712397684646			201760_s_at	WSB2	2	1.49642441462864			204412_s_at	NEFH	3	1.46703899112774
236019_at	RAB12	4	1.49510044702502			239280_at	239280_at	2	1.5988501841131			204249_s_at	LMO2	3	1.56658286040963			225735_at	ANKRD50	4	1.34611586048599			225520_at	225520_at	2	1.49628928542748			205931_s_at	205931_s_at	3	1.46633328457378
221667_s_at	HSPB8	4	1.4909317862772			1569180_at	1569180_at	2	1.59699224581295			215632_at	NEUROG2	3	1.55985952070193			231964_at	BICD1	4	1.34506101764521			217208_s_at	DLG1	2	1.49450095093378			213652_at	PCSK5	3	1.46489574321365
237970_at	237970_at	4	1.49049943597128			206204_at	GRB14	2	1.59122266857531			223405_at	NPL	3	1.559389416179			232751_at	RBBP9	4	1.3447308057165			212977_at	ACKR3	2	1.49323456915763			224259_at	WNT8A	3	1.46099518723752
242042_s_at	HAGLR	4	1.48872677482324			228788_at	YPEL1	2	1.59039595424723			227193_at	SLC30A4	3	1.55806375619167			205789_at	CD1D	4	1.34008264130067			1565786_x_at	1565786_x_at	2	1.48888425408672			230680_at	SLITRK4	3	1.46022997688287
213993_at	SPON1	4	1.4781676993677			239410_at	HK2	2	1.58913480722133			224259_at	WNT8A	3	1.55188856325359			228724_at	TTLL7	4	1.33958458753232			205379_at	CBR3	2	1.48591774101364			242008_at	242008_at	3	1.45768773581122
219938_s_at	PSTPIP2	4	1.47742957994487			235443_at	CKMT2-AS1	2	1.58543290134298			235798_at	TMEM170B	3	1.55166619240759			211029_x_at	FGF18	4	1.33906192394017			206669_at	GAD1	2	1.48562219459352			1556329_a_at	PCDH10	3	1.45749126487848
208224_at	HOXB1	4	1.47698433574736			214374_s_at	PPFIBP1	2	1.58478513927461			230764_at	230764_at	3	1.55147088580975			230644_at	LRFN5	4	1.33564052066536			219673_at	MCM9	2	1.48484669510581			1555935_s_at	HUNK	3	1.45712118272532
203799_at	203799_at	4	1.47555697934137			217678_at	SLC7A11	2	1.58297886470576			202431_s_at	MYC	3	1.55006564840256			208018_s_at	HCK	4	1.33411064638518			226213_at	ERBB3	2	1.48405960043469			204041_at	MAOB	3	1.45701425877542
230265_at	230265_at	4	1.47522603916392			1558678_s_at	MALAT1	2	1.58148145411355			211668_s_at	PLAU	3	1.54689730833523			206566_at	SLC7A1	4	1.33334285705522			234317_s_at	STOX2	2	1.48376085294497			217677_at	PLEKHA2	3	1.45687208159237
219983_at	PLAAT1	4	1.46726812345188			238529_at	238529_at	2	1.57839967494836			217897_at	FXYD6	3	1.54568048686702			206109_at	FUT1	4	1.33298154053857			211548_s_at	HPGD	2	1.48368407853575			207231_at	DZIP3	3	1.45643101046171
220431_at	TMPRSS11E	4	1.46472785967904			225191_at	CIRBP	2	1.57785758620694			37892_at	COL11A1	3	1.53914716334657			226634_at	EEF1AKMT2	4	1.3320365591357			222549_at	CLDN1	2	1.48220712898048			232720_at	LINGO2	3	1.45457940824123
219837_s_at	CYTL1	4	1.4644302072845			237006_at	237006_at	2	1.57424822737447			1568574_x_at	SPP1	3	1.53593600245758			207798_s_at	ATXN2L	4	1.32897571943264			209124_at	MYD88	2	1.48130608817872			232628_at	232628_at	3	1.4541491230468
203295_s_at	ATP1A2	4	1.46377724515331			206481_s_at	LDB2	2	1.57350109265693			231007_at	231007_at	3	1.53458999408758			221558_s_at	LEF1	4	1.32433278716919			221910_at	ETV1	2	1.47673584833131			222111_at	MINDY2	3	1.45404105240489
224837_at	FOXP1	4	1.46320281130733			229073_at	PRTG	2	1.57214448146364			208116_s_at	MAN1A1	3	1.53232421098696			222546_s_at	EPS8L2	4	1.32303956521955			239913_at	SLC10A4	2	1.47490508953569			237361_at	237361_at	3	1.45278987754862
232060_at	ROR1	4	1.45941678545123			213605_s_at	213605_s_at	2	1.57143251977707			229830_at	229830_at	3	1.53089141151656			1561886_a_at	1561886_a_at	4	1.31877016322775			226034_at	DUSP4	2	1.47418079691554			229498_at	MBNL3	3	1.45035393691027
236704_at	236704_at	4	1.45419140488597			243529_at	MARS2	2	1.57099566891479			223169_s_at	RHOU	3	1.53025252593259			232352_at	ISL2	4	1.31864356572938			210220_at	FZD2	2	1.47166761373268			1553986_at	RASEF	3	1.45015178312304
1570253_a_at	RHEBL1	4	1.45371574565119			206114_at	EPHA4	2	1.5707673473196			235971_at	TIFA	3	1.52967810811779			1554478_a_at	HEATR3	4	1.31856147449131			206917_at	GNA13	2	1.47053499611088			219892_at	TM6SF1	3	1.44987685318324
217371_s_at	IL15	4	1.45352505280588			221561_at	SOAT1	2	1.5674748763554			223703_at	LRMDA	3	1.52816231169195			219513_s_at	SH2D3A	4	1.31802026492746			202402_s_at	CARS1	2	1.46963753357791			230332_at	ZCCHC7	3	1.44930540070713
207275_s_at	ACSL1	4	1.45278475473808			1563014_at	RPS15	2	1.56736304167402			218437_s_at	LZTFL1	3	1.52800984147618			202936_s_at	SOX9	4	1.31652892949153			225688_s_at	PHLDB2	2	1.46531806052082			204420_at	FOSL1	3	1.44895236792922
235144_at	RASEF	4	1.45135323558166			212956_at	TBC1D9	2	1.56654837877532			204891_s_at	LCK	3	1.5278087713105			240383_at	UBE2D3	4	1.31490221973525			206376_at	SLC6A15	2	1.46035085054079			236081_at	SNCA	3	1.44832061403751
203889_at	SCG5	4	1.44545017347966			235645_at	ESCO1	2	1.56349636000328			219090_at	SLC24A3	3	1.52445837260714			230861_at	LINC02249	4	1.31156800258407			228582_x_at	MALAT1	2	1.46021853492473			231869_at	KIAA1586	3	1.44749108884024
223235_s_at	SMOC2	4	1.44398903591665			212399_s_at	VGLL4	2	1.55605621663249			230319_at	230319_at	3	1.52151035231702			218931_at	RAB17	4	1.31030499841207			212325_at	LIMCH1	2	1.46003222102772			39582_at	CYLD	3	1.44671935380616
242277_at	242277_at	4	1.44366202727752			222897_s_at	ZFP64	2	1.55512828155557			1562275_at	1562275_at	3	1.51841704281001			228999_at	CHD2	4	1.30792174967706			201746_at	TP53	2	1.45766789251286			221650_s_at	MED18	3	1.44643179978911
214336_s_at	COPA	4	1.44204866227743			213707_s_at	DLX5	2	1.55420101163566			236962_at	236962_at	3	1.51832838734818			228038_at	SOX2	4	1.30625853884468			217997_at	PHLDA1	2	1.45611158576143			202771_at	PIEZO1	3	1.44493030214752
202843_at	DNAJB9	4	1.44005759201592			226117_at	TIFA	2	1.55351443487697			231460_at	231460_at	3	1.51155271221592			201329_s_at	ETS2	4	1.30601107844913			202790_at	CLDN7	2	1.45542421771434			231508_s_at	231508_s_at	3	1.44340010351323
205921_s_at	SLC6A6	4	1.43677313067469			214104_at	GPR161	2	1.54935579027037			203269_at	NSMAF	3	1.50611794226882			219387_at	CCDC88A	4	1.30018461019811			224925_at	PREX1	2	1.45259479316819			203973_s_at	CEBPD	3	1.44261833242931
AFFX-HUMRGE/M10098_5_at	AFFX-HUMRGE/M10098_5_at	4	1.43574511872242			1556088_at	RPAIN	2	1.54518893905311			216218_s_at	PLCL2	3	1.50554617628978			1552848_a_at	PTCHD1	4	1.2968446212602			226649_at	PANK1	2	1.44960201959429			210091_s_at	DTNA	3	1.44250578516588
202341_s_at	TRIM2	4	1.43573709439316			217875_s_at	PMEPA1	2	1.54441798542169			201939_at	PLK2	3	1.50114380809352			231894_at	SARS1	4	1.29014870755876			209608_s_at	ACAT2	2	1.44825756274016			244774_at	PHACTR2	3	1.44246378754987
205534_at	PCDH7	4	1.43497853278677			242990_at	242990_at	2	1.54290023701576			1554239_s_at	ZADH2	3	1.4997929909203			206762_at	KCNA5	4	1.28984923247074			211596_s_at	LRIG1	2	1.44750110350005			1554239_s_at	ZADH2	3	1.43696464175242
226117_at	TIFA	4	1.43260934018103			232180_at	UGP2	2	1.54050287333254			226534_at	KITLG	3	1.49922805406777			210057_at	210057_at	4	1.28936251493357			214021_x_at	ITGB5	2	1.44662777721912			204727_at	WDHD1	3	1.43383868983031
217192_s_at	PRDM1	4	1.43155360344775			207034_s_at	GLI2	2	1.53818699263992			214040_s_at	GSN	3	1.4990989409161			213808_at	ADAM23	4	1.28414226273017			226611_s_at	CENPV	2	1.44583869658931			210029_at	IDO1	3	1.43308957298923
240419_at	SLC6A15	4	1.42321553044736			216989_at	SPAM1	2	1.53315504719047			229095_s_at	229095_s_at	3	1.49719239020866			218901_at	PLSCR4	4	1.28295680896344			241835_at	241835_at	2	1.44240381733739			231131_at	FAM133A	3	1.43194145833466
208540_x_at	208540_x_at	4	1.42229082583265			209318_x_at	PLAGL1	2	1.53273096989368			240987_at	240987_at	3	1.49496464440983			207943_x_at	PLAGL1	4	1.28293781246208			201110_s_at	THBS1	2	1.44170990146413			207457_s_at	207457_s_at	3	1.4303146042437
205304_s_at	KCNJ8	4	1.42060732277234			223455_at	TCHP	2	1.52774801972139			205738_s_at	FABP3	3	1.49363767731447			200974_at	ACTA2	4	1.28259864253943			202479_s_at	TRIB2	2	1.43704417920472			214369_s_at	RASGRP2	3	1.42988529067536
200660_at	S100A11	4	1.42022234390637			222891_s_at	BCL11A	2	1.52633083218223			205304_s_at	KCNJ8	3	1.49144519332691			208425_s_at	TANC2	4	1.28154789268039			200835_s_at	MAP4	2	1.43629555782663			220520_s_at	NUP62CL	3	1.4252520812681
205899_at	CCNA1	4	1.41546958566426			1569476_at	LINC02249	2	1.52400388490762			227892_at	PRKAA2	3	1.48795281018641			232113_at	232113_at	4	1.28074820813959			207011_s_at	PTK7	2	1.43585602696791			222863_at	ZBTB10	3	1.42468656219479
202342_s_at	TRIM2	4	1.41517541078993			205125_at	PLCD1	2	1.51948652392728			227742_at	CLIC6	3	1.48425903972962			207754_at	RASSF8	4	1.27920956723389			208851_s_at	THY1	2	1.43316464533823			219764_at	FZD10	3	1.42391472631096
217996_at	PHLDA1	4	1.41493399769108			225342_at	AK4	2	1.51752660755907			1556499_s_at	COL1A1	3	1.48366875355523			228423_at	MAP9	4	1.27903731181228			206701_x_at	EDNRB	2	1.43093813161943			AFFX-HUMRGE/M10098_5_at	AFFX-HUMRGE/M10098_5_at	3	1.42384070214717
201939_at	PLK2	4	1.41085914480965			242759_at	242759_at	2	1.51548477660205			228740_at	228740_at	3	1.48196013418222			226829_at	AFAP1L2	4	1.27690753057618			202136_at	ZMYND11	2	1.43060934229832			236619_at	236619_at	3	1.4234390401327
227282_at	PCDH19	4	1.41084031619388			208979_at	NCOA6	2	1.51411781095226			214154_s_at	PKP2	3	1.48069227037448			242286_at	GRIN2A	4	1.27615926565326			1556165_at	1556165_at	2	1.42958672085311			204971_at	CSTA	3	1.42342671965966
235852_at	STON2	4	1.40994806456513			217853_at	TNS3	2	1.50992744899793			230300_at	PSMA5	3	1.47715104760461			203372_s_at	SOCS2	4	1.27498689603513			213217_at	ADCY2	2	1.42512344924786			211019_s_at	LSS	3	1.42105577243018
203973_s_at	CEBPD	4	1.40812626705333			232781_at	LHX4	2	1.50942022336781			210015_s_at	MAP2	3	1.47170130139923			216989_at	SPAM1	4	1.2715261275942			1564083_at	LINC01844	2	1.42481833228886			1555800_at	ZNF385B	3	1.4210025738352
201060_x_at	STOM	4	1.40802048530811			225133_at	KLF3	2	1.50534225845764			216831_s_at	RUNX1T1	3	1.47150073226794			228365_at	CPNE8	4	1.264496529841			231902_at	ZNF827	2	1.42474485931455			242900_at	242900_at	3	1.41998028572182
1569476_at	LINC02249	4	1.39987784469576			213848_at	DUSP7	2	1.50484763546358			217494_s_at	PTENP1	3	1.46883073341599			1556543_at	1556543_at	4	1.26443221918874			232751_at	RBBP9	2	1.42314697137843			1555559_s_at	USP25	3	1.41990158525978
232263_at	SLC6A15	4	1.39809273246666			205379_at	CBR3	2	1.5043185153025			232687_at	GPRIN3	3	1.46873101853012			219273_at	CCNK	4	1.26210858838582			201109_s_at	THBS1	2	1.41588070418495			1556194_a_at	HSPA4L	3	1.41980625390703
237384_x_at	KCTD16	4	1.39129140338263			1552938_at	ZIC5	2	1.50177696363999			228904_at	HOXB3	3	1.46841917267566			230630_at	AK4	4	1.25989495673698			44790_s_at	RUBCNL	2	1.41390817133177			201538_s_at	DUSP3	3	1.41909044443815
211162_x_at	SCD	4	1.38780951825647			213038_at	RNF19B	2	1.4945321367585			213652_at	PCSK5	3	1.46604179791564			223784_at	CLTRN	4	1.2590997820963			223168_at	RHOU	2	1.41348599281071			225496_s_at	SYTL2	3	1.41608906345894
1566766_a_at	MACC1	4	1.38736393304435			204301_at	KBTBD11	2	1.49251315240388			223827_at	TNFRSF19	3	1.4656558347654			221801_x_at	NEFL	4	1.25861523771128			216989_at	SPAM1	2	1.41347395039272			226110_at	PTAR1	3	1.41464950100459
209071_s_at	RGS5	4	1.38354207282501			212830_at	MEGF9	2	1.48892235053206			219702_at	PLAC1	3	1.46451348174139			242465_at	GAPLINC	4	1.25579583024675			219482_at	SETD4	2	1.41191085764493			231532_at	NCAM1	3	1.41379352965251
218538_s_at	MRS2	4	1.38305383934245			229817_at	ZNF608	2	1.48575502245964			204320_at	COL11A1	3	1.46293681300915			232060_at	ROR1	4	1.25425559759531			230332_at	ZCCHC7	2	1.41134724738117			1569923_s_at	LINC00491	3	1.41377197762409
230560_at	STXBP6	4	1.38214409568102			204014_at	DUSP4	2	1.4857410396613			226103_at	NEXN	3	1.46265768632606			226822_at	STOX2	4	1.25424226841088			219042_at	LZTS1	2	1.40640321019008			221905_at	CYLD	3	1.41352922167761
225019_at	CAMK2D	4	1.38185267278039			237305_at	237305_at	2	1.48498241311581			223523_at	TMEM108	3	1.46018225452152			239210_at	239210_at	4	1.25345048755084			238453_at	FGFBP3	2	1.40583229105688			201060_x_at	STOM	3	1.41119052098371
1560250_s_at	1560250_s_at	4	1.38062975144501			222756_s_at	ARRB1	2	1.48457117213963			207457_s_at	207457_s_at	3	1.4600549489642			231384_at	GRIN2A	4	1.2492207050944			206356_s_at	GNAL	2	1.40215317910859			204797_s_at	EML1	3	1.40980144256296
203650_at	PROCR	4	1.38036534191622			204394_at	SLC43A1	2	1.48183431039655			231869_at	KIAA1586	3	1.45656926670543			227503_at	227503_at	4	1.24722734200796			232760_at	TEX15	2	1.3994993571528			210971_s_at	ARNTL	3	1.40950444165181
224838_at	FOXP1	4	1.37538441834091			242859_at	242859_at	2	1.48091072520416			217997_at	PHLDA1	3	1.45606619329403			202794_at	INPP1	4	1.24646726346677			205016_at	TGFA	2	1.39865597411825			212636_at	QKI	3	1.40851914202296
241782_at	NEBL	4	1.37150648008679			227551_at	ABHD17B	2	1.47840980048728			231508_s_at	231508_s_at	3	1.45409374781313			206308_at	TRDMT1	4	1.24352228584059			211088_s_at	PLK4	2	1.39861112988179			232352_at	ISL2	3	1.40688063177226
228461_at	SH3RF3	4	1.36819898573644			205348_s_at	DYNC1I1	2	1.47446668719316			217383_at	PGK1	3	1.45256854403246			240449_at	ZNF341	4	1.24301195717539			237194_at	237194_at	2	1.39823456040626			206673_at	GPR176	3	1.40391372276669
1556166_x_at	1556166_x_at	4	1.36144711419642			218280_x_at	218280_x_at	2	1.47048242765089			211737_x_at	PTN	3	1.44656451157902			232064_at	FER	4	1.24288670927053			230589_at	TRAF3IP2-AS1	2	1.39820607977059			1554741_s_at	1554741_s_at	3	1.40032186273409
203817_at	GUCY1B1	4	1.36104307931793			205848_at	GAS2	2	1.46991323581374			228821_at	ST6GAL2	3	1.44208110093694			223611_s_at	LNX1	4	1.23949029758946			230962_at	DCLK1	2	1.39623423419316			238021_s_at	CRNDE	3	1.39884578224275
218574_s_at	LMCD1	4	1.36086907757585			229399_at	CCDC186	2	1.46932868405187			214632_at	NRP2	3	1.43986768617645			1569022_a_at	PIK3C2A	4	1.23820112388106			241902_at	MKX	2	1.39375674988039			228812_at	REL	3	1.39795114324269
219702_at	PLAC1	4	1.35866874822188			215694_at	SPATA5L1	2	1.46929095444348			227136_s_at	CACUL1	3	1.43812021591103			221916_at	NEFL	4	1.23711022764329			242052_at	242052_at	2	1.39290250260546			232668_at	232668_at	3	1.39706959686601
219032_x_at	OPN3	4	1.35594265572417			1552736_a_at	NETO1	2	1.46857756322004			204797_s_at	EML1	3	1.43295465489383			244433_at	244433_at	4	1.23538268838014			226931_at	TMTC1	2	1.39261283849076			240383_at	UBE2D3	3	1.39501540959277
212230_at	PLPP3	4	1.35505356463445			242191_at	242191_at	2	1.46809121984028			203304_at	BAMBI	3	1.43241972251891			223673_at	RFX4	4	1.23172574705257			238600_at	JAKMIP1	2	1.39204912793721			232528_at	232528_at	3	1.39354508328961
222891_s_at	BCL11A	4	1.35488050366728			232336_at	ZSWIM5	2	1.46756838483364			216246_at	216246_at	3	1.43050971301011			207980_s_at	CITED2	4	1.23097397197672			200629_at	WARS1	2	1.39036757366168			223451_s_at	CKLF	3	1.39223675570668
214774_x_at	TOX3	4	1.35330431345966			225390_s_at	KLF13	2	1.46720550697211			205330_at	MN1	3	1.42982769155824			214913_at	ADAMTS3	4	1.22311116076731			226135_at	UHRF1BP1	2	1.3901813815377			238868_at	UACA	3	1.39169839126037
206737_at	WNT11	4	1.35296721474202			219878_s_at	KLF13	2	1.46565691027233			212099_at	RHOB	3	1.4236475354827			205463_s_at	PDGFA	4	1.22274151322123			214356_s_at	ECPAS	2	1.38990540861361			213295_at	CYLD	3	1.38962138255874
200796_s_at	MCL1	4	1.35069638055393			212420_at	ELF1	2	1.46233172319066			204324_s_at	GOLIM4	3	1.42347149270954			213519_s_at	LAMA2	4	1.22163607427344			1561341_at	1561341_at	2	1.38933316773189			209301_at	CA2	3	1.387362047843
208583_x_at	H2AC14	4	1.34608646624896			219482_at	SETD4	2	1.461442019473			206999_at	IL12RB2	3	1.41955340204034			219476_at	C1orf116	4	1.21878765314929			217672_x_at	EIF1	2	1.38891966428134			1560271_at	1560271_at	3	1.38726124636948
224392_s_at	OPN3	4	1.34596202198897			207980_s_at	CITED2	2	1.46113455050742			203638_s_at	FGFR2	3	1.41340841987221			243964_at	243964_at	4	1.20869564462323			208859_s_at	ATRX	2	1.38819854558237			242938_s_at	FOXK2	3	1.38697113924432
221563_at	DUSP10	4	1.34516506520636			1562226_at	VWDE	2	1.45998398383272			232149_s_at	NSMAF	3	1.41079520514156			230653_at	230653_at	4	1.20515811865827			207368_at	HTR1D	2	1.3876752032888			231644_at	231644_at	3	1.38658411591862
204798_at	MYB	4	1.34455436634253			1553874_a_at	ZSCAN10	2	1.45781787725084			210982_s_at	HLA-DRA	3	1.41031549115			236824_at	TMEM132B	4	1.20225377758535			1553972_a_at	CBS	2	1.38587249032744			226875_at	DOCK11	3	1.38641340890321
225459_at	AMOTL1	4	1.34312553177161			238600_at	JAKMIP1	2	1.4573391976783			217677_at	PLEKHA2	3	1.40496115446602			205805_s_at	ROR1	4	1.1983952297794			226763_at	SESTD1	2	1.3848393854331			212530_at	NEK7	3	1.38390982681202
216989_at	SPAM1	4	1.34082552408698			223746_at	STK4	2	1.45593067949099			216967_at	GAP43	3	1.40392414941811			226905_at	RFLNB	4	1.1981785448193			41577_at	PPP1R16B	2	1.38419292447043			238865_at	PABPC4L	3	1.38384609014855
228407_at	SCUBE3	4	1.33952038195375			226034_at	DUSP4	2	1.45513067511865			235759_at	235759_at	3	1.4027095706425			228359_at	UBASH3B	4	1.19154602160692			1552368_at	CTCFL	2	1.38291006240378			1553565_s_at	DDAH1	3	1.38210854803317
218182_s_at	CLDN1	4	1.33912002837327			234317_s_at	STOX2	2	1.45470989944188			214542_x_at	214542_x_at	3	1.40210434312883			202934_at	HK2	4	1.19088985335434			1554830_a_at	STEAP3	2	1.37972033138531			206566_at	SLC7A1	3	1.38173727593589
243786_at	ZDHHC20	4	1.3390456542918			223627_at	MEX3B	2	1.45368225720183			223737_x_at	CHST9	3	1.39858813818225			212014_x_at	CD44	4	1.18286753686659			238632_at	238632_at	2	1.37920565834139			226137_at	ZFHX3	3	1.38148654382431
214542_x_at	214542_x_at	4	1.33823908280303			230738_at	230738_at	2	1.45325726048075			228750_at	228750_at	3	1.39848438372598			217875_s_at	PMEPA1	4	1.1733815452902			214369_s_at	RASGRP2	2	1.37829369150159			204036_at	LPAR1	3	1.38141739062293
214971_s_at	ST6GAL1	4	1.33642840732813			219497_s_at	BCL11A	2	1.45179742144123			231252_at	KANSL1L	3	1.39847110241599			213484_at	ADD2	4	1.173041708516			1566766_a_at	MACC1	2	1.37808718257284			221058_s_at	CKLF	3	1.38007021350299
207702_s_at	MAGI2	4	1.33574204093904			1570143_at	1570143_at	2	1.45076498353847			214053_at	ERBB4	3	1.39682819355081			1560318_at	ARHGAP29	4	1.17275502424365			235033_at	NPEPL1	2	1.37611209013745			222274_at	ZDHHC8P1	3	1.38005867838816
224498_x_at	AXIN2	4	1.33540391390698			223121_s_at	SFRP2	2	1.44691899565054			214457_at	HOXA2	3	1.39364758593971			213839_at	CLMN	4	1.17064369519696			224580_at	SLC38A1	2	1.37456831076862			211214_s_at	DAPK1	3	1.3797142963265
228057_at	DDIT4L	4	1.33267141823411			215843_s_at	TLL2	2	1.44405162634097			230400_s_at	PKN2	3	1.38876751486759			213145_at	FBXL14	4	1.16916456513925			230968_at	HDAC9	2	1.37295750983675			1554309_at	EIF4G3	3	1.37965338192053
218931_at	RAB17	4	1.33053211460684			205794_s_at	NOVA1	2	1.4409926030542			221107_at	CHRNA9	3	1.38792768626202			200952_s_at	CCND2	4	1.16885939002339			225864_at	LRATD2	2	1.37241914957274			216607_s_at	216607_s_at	3	1.37885248306883
205330_at	MN1	4	1.32911950740308			206356_s_at	GNAL	2	1.43741457148537			229380_at	ILDR2	3	1.38518144598865			1559361_at	1559361_at	4	1.16800700328444			206645_s_at	NR0B1	2	1.37198236041522			233675_s_at	TPTE2P6	3	1.37658784195511
1564494_s_at	P4HB	4	1.3281370873426			227809_at	ZC3H6	2	1.43510322923495			244844_at	244844_at	3	1.38472247249086			1557292_a_at	MCOLN3	4	1.16487103571856			241455_at	C6orf132	2	1.37083363005996			203665_at	HMOX1	3	1.37511068958801
226388_at	TCEA3	4	1.32770926746606			207002_s_at	PLAGL1	2	1.4338967783923			225019_at	CAMK2D	3	1.38446735510749			214542_x_at	214542_x_at	4	1.16419589678655			227759_at	PCSK9	2	1.37074690968769			236545_at	236545_at	3	1.37437327221458
217892_s_at	LIMA1	4	1.32714709430408			244455_at	KCNT2	2	1.43047820371692			208228_s_at	FGFR2	3	1.38272615006794			1559078_at	1559078_at	4	1.16419003867467			219093_at	PID1	2	1.36953938874614			241472_at	DMXL1	3	1.37416662360425
230413_s_at	230413_s_at	4	1.32676072690674			213849_s_at	PPP2R2B	2	1.42700176705813			237974_at	237974_at	3	1.38114624699081			205493_s_at	DPYSL4	4	1.16107338483876			211220_s_at	HSF2	2	1.367550612139			221840_at	PTPRE	3	1.37367845987167
213664_at	SLC1A1	4	1.32364072417751			229797_at	MCOLN3	2	1.42573300227378			243071_at	243071_at	3	1.38107460338192			224392_s_at	OPN3	4	1.16074181209437			214464_at	CDC42BPA	2	1.367057980816			218362_s_at	DIS3	3	1.37150420065885
208690_s_at	PDLIM1	4	1.32336188096398			206038_s_at	NR2C2	2	1.42572874733499			209465_x_at	PTN	3	1.37589201923205			239823_at	239823_at	4	1.15928373601144			223827_at	TNFRSF19	2	1.36617838556352			230229_at	DLG1	3	1.36965708506511
219476_at	C1orf116	4	1.32302486277551			208939_at	SEPHS1	2	1.42007314635025			221605_s_at	PIPOX	3	1.37204653146607			215092_s_at	NFAT5	4	1.14719907338566			213167_s_at	213167_s_at	2	1.36555092965241			244187_at	244187_at	3	1.36944104874159
202771_at	PIEZO1	4	1.32196693975121			218273_s_at	PDP1	2	1.42005344126706			220608_s_at	ZNF770	3	1.37073537737763			1557905_s_at	CD44	4	1.14282480491334			243023_at	243023_at	2	1.36365257340112			235960_at	FXR1	3	1.36836214469463
228749_at	ZDBF2	4	1.32099004122193			222572_at	PDP1	2	1.41875841237249			1558322_a_at	PAQR9	3	1.3696113609076			1564381_s_at	CEBPZOS	4	1.14171793624575			209344_at	TPM4	2	1.36305809040416			231067_s_at	AKAP12	3	1.36812303470181
205870_at	BDKRB2	4	1.32071956471426			225325_at	MFSD6	2	1.41861834140359			231735_s_at	MALAT1	3	1.36950733787935			1565689_at	1565689_at	4	1.14068192569706			213428_s_at	COL6A1	2	1.36197743420501			204823_at	NAV3	3	1.36812084078085
232113_at	232113_at	4	1.31988900983178			242438_at	ASXL1	2	1.41829516269761			223287_s_at	FOXP1	3	1.3687258308298			1552742_at	KCNH8	4	1.14062040467223			223196_s_at	SESN2	2	1.35969170609585			213906_at	MYBL1	3	1.36646199249378
213519_s_at	LAMA2	4	1.31854873512236			208941_s_at	SEPHS1	2	1.41645208342715			222549_at	CLDN1	3	1.36155221009853			33322_i_at	SFN	4	1.13858084699744			1553850_at	B3GALT5-AS1	2	1.35968921754687			209087_x_at	MCAM	3	1.36637223972989
208096_s_at	COL21A1	4	1.31743220931689			213348_at	CDKN1C	2	1.41635405303545			224400_s_at	CHST9	3	1.35992242722958			213116_at	NEK3	4	1.13733494532835			237813_at	PCBP2	2	1.3586525794643			200974_at	ACTA2	3	1.36533157075242
229380_at	ILDR2	4	1.31739957952024			203499_at	EPHA2	2	1.41551458711668			214962_s_at	NUP160	3	1.35775820352446			38037_at	HBEGF	4	1.13331487553556			224798_s_at	FAM219B	2	1.35855491928556			220108_at	GNA14	3	1.36262424656808
232751_at	RBBP9	4	1.31458205439244			218445_at	MACROH2A2	2	1.41448969469106			204114_at	NID2	3	1.35630284516657			213900_at	FAM189A2	4	1.12998948817111			232811_x_at	PRICKLE1	2	1.35724733404147			201951_at	ALCAM	3	1.36215267600683
AFFX-HUMRGE/M10098_M_at	AFFX-HUMRGE/M10098_M_at	4	1.31315905870362			1555436_a_at	AFF4	2	1.41153424973496			208583_x_at	H2AC14	3	1.35481058761227			220484_at	MCOLN3	4	1.12895087777223			230960_at	IGDCC3	2	1.35717757197846			227846_at	GPR176	3	1.36051003210648
1552914_a_at	CD276	4	1.31305478272866			225582_at	ITPRIP	2	1.4096916019177			206104_at	ISL1	3	1.350885839893			227180_at	ELOVL7	4	1.12662306043196			223666_at	SNX5	2	1.35473313299948			1566766_a_at	MACC1	3	1.35882680880585
224925_at	PREX1	4	1.31211394362999			242292_at	242292_at	2	1.40760112167266			222695_s_at	AXIN2	3	1.35024884881421			224989_at	SMIM14	4	1.12387519569969			200896_x_at	HDGF	2	1.35450968386871			208223_s_at	ACVR1B	3	1.35831156961936
1555867_at	GNG4	4	1.31050611069808			235953_at	ZNF610	2	1.40737897850024			209466_x_at	PTN	3	1.34648336723305			205848_at	GAS2	4	1.11680073747405			AFFX-ThrX-M_at	AFFX-ThrX-M_at	2	1.35412855525843			212573_at	ENDOD1	3	1.35754110971717
204115_at	GNG11	4	1.30927933214192			230644_at	LRFN5	2	1.40735235389966			203639_s_at	FGFR2	3	1.34477656863077			227816_at	NTN1	4	1.09928733888066			234032_at	234032_at	2	1.35016069350802			201952_at	ALCAM	3	1.35596825841723
235759_at	235759_at	4	1.3049447669903			241036_at	241036_at	2	1.40582393394799			201951_at	ALCAM	3	1.34362900166512			244178_at	COMMD7	4	1.09907333328126			238427_at	GRPEL2	2	1.34899148836831			226433_at	RNF157	3	1.35453334501244
219513_s_at	SH2D3A	4	1.30405842832882			228986_at	OSBPL8	2	1.40542368609204			221905_at	CYLD	3	1.34349986450801			231252_at	KANSL1L	4	1.07151084222324			228837_at	TCF4	2	1.34813096178218			230722_at	BNC2	3	1.35401857157089
231721_at	JAM3	4	1.30342087951547			238651_at	238651_at	2	1.40492033313827			1552712_a_at	NMNAT2	3	1.34069879014699			1563933_a_at	PLD5	4	1.07008524310871			209582_s_at	CD200	2	1.34675217249618			231079_at	NANOG	3	1.35347954206703
205020_s_at	ARL4A	4	1.30247158936461			205068_s_at	ARHGAP26	2	1.40490168848416			241717_at	MOBP	3	1.3393654932555			209372_x_at	209372_x_at	4	1.06677550726326			205531_s_at	GLS2	2	1.34484148668431			1567107_s_at	TPM4	3	1.35344653218277
223737_x_at	CHST9	4	1.30230767455491			1556165_at	1556165_at	2	1.40369463602778			203873_at	SMARCA1	3	1.33747742297706			241803_s_at	241803_s_at	3	3.45628276481331			237911_at	237911_at	2	1.34451374538525			235463_s_at	CERS6	3	1.35244104073723
209019_s_at	PINK1	4	1.30147519461533			226448_at	226448_at	2	1.40186484988883			205542_at	STEAP1	3	1.33743428413296			241703_at	RUNDC3B	3	3.29769913326944			222161_at	NAALAD2	2	1.34290586983216			242671_at	242671_at	3	1.35087063936974
231517_at	ZYG11A	4	1.29991655148616			1569290_s_at	GRIA3	2	1.40124050092174			211379_x_at	B3GALNT1	3	1.33729803826803			231923_at	TMEM150C	3	3.03118521141706			213478_at	KAZN	2	1.3428670343197			226868_at	GXYLT1	3	1.35008631604431
238722_x_at	NAPEPLD	4	1.29617127128219			228880_at	NAT8L	2	1.39814116794967			202771_at	PIEZO1	3	1.33666738218133			225626_at	PAG1	3	2.71223802122881			235316_at	NAT8L	2	1.3420695717328			1552914_a_at	CD276	3	1.34908627520475
230935_at	HAGLROS	4	1.29489669785405			225752_at	NIPA1	2	1.39740686175743			242447_at	C3orf70	3	1.33654713567594			202627_s_at	SERPINE1	3	2.69363840048387			242865_at	242865_at	2	1.33990991750342			225160_x_at	MDM2	3	1.3489156901502
1559051_s_at	CGAS	4	1.29459562509388			244822_at	GART	2	1.39661730525666			241789_at	RBMS3	3	1.33578102440191			238013_at	PLEKHA2	3	2.66001260709547			226722_at	FAM20C	2	1.33875792658005			231866_at	LNPEP	3	1.34869509808646
218976_at	DNAJC12	4	1.29371053261343			222129_at	RETREG2	2	1.39649905219435			228634_s_at	YBX3	3	1.33313058383299			1552367_a_at	SCIN	3	2.60965644605068			214352_s_at	KRAS	2	1.33741740573408			215581_s_at	MCM3AP	3	1.34846210812051
1568603_at	CADPS	4	1.29334193380851			228837_at	TCF4	2	1.39583890560059			201566_x_at	ID2	3	1.33008390215513			239309_at	DLX6	3	2.59142593028586			217998_at	PHLDA1	2	1.3353465047749			209966_x_at	ESRRG	3	1.34765409053124
210117_at	SPAG1	4	1.29307387284962			235761_at	235761_at	2	1.39543294528073			238453_at	FGFBP3	3	1.32989913768931			209560_s_at	DLK1	3	2.53292138906189			201785_at	RNASE1	2	1.33364322598542			202695_s_at	STK17A	3	1.34699933849396
212192_at	KCTD12	4	1.2904656641468			209936_at	RBM5	2	1.39420512788114			235354_s_at	RSRC1	3	1.32946668590334			1561347_a_at	LOC101927166	3	2.50991505889209			211022_s_at	ATRX	2	1.33315767483867			33323_r_at	SFN	3	1.34693184417377
228706_s_at	CLDN23	4	1.29007696685747			226126_at	TBCK	2	1.39386697808722			211017_s_at	NF2	3	1.32797729154678			1557296_at	FLJ12825	3	2.5093260149645			226810_at	OGFRL1	2	1.3330266324818			230130_at	SLIT2	3	1.3449347099968
226985_at	FGD5	4	1.28873254564898			226770_at	MAGI3	2	1.39078635838966			232636_at	SLITRK4	3	1.32731543838736			237356_at	237356_at	3	2.50566210109551			203990_s_at	KDM6A	2	1.3326298383121			214336_s_at	COPA	3	1.34376094428581
216623_x_at	TOX3	4	1.28681158856362			235803_at	235803_at	2	1.39070990526427			223503_at	TMEM163	3	1.32646973610015			232010_at	FSTL5	3	2.47625224396068			231039_at	NAA30	2	1.33262708158482			241383_at	ZNF385C	3	1.3433460200067
201951_at	ALCAM	4	1.28591320453261			239002_at	ASPM	2	1.38758952459675			219945_at	DDX25	3	1.32587743967372			204326_x_at	MT1X	3	2.47564482523013			244625_at	244625_at	2	1.33237577503766			235007_at	BBS7	3	1.34275482704303
1552742_at	KCNH8	4	1.28503680928601			214021_x_at	ITGB5	2	1.38670522430929			206023_at	NMU	3	1.32515788310856			230272_at	230272_at	3	2.4615203609131			204702_s_at	NFE2L3	2	1.32996450795487			236698_at	DYNC1I2	3	1.34166707071551
211057_at	ROR1	4	1.28437163186029			202856_s_at	202856_s_at	2	1.38449084981895			238865_at	PABPC4L	3	1.32394146171286			238850_at	238850_at	3	2.43448575567843			228880_at	NAT8L	2	1.32974595020648			206214_at	PLA2G7	3	1.34070433849215
222274_at	ZDHHC8P1	4	1.28424522388067			241845_at	241845_at	2	1.38359001868866			1562497_at	1562497_at	3	1.32381527435108			222853_at	FLRT3	3	2.43170126330969			202341_s_at	TRIM2	2	1.32968870275386			226799_at	FGD6	3	1.34023780705046
220266_s_at	KLF4	4	1.28373161244094			1562529_s_at	1562529_s_at	2	1.38296713837533			242517_at	KISS1R	3	1.32022506401678			213416_at	213416_at	3	2.39078449227542			219387_at	CCDC88A	2	1.32853842556739			207143_at	CDK6	3	1.33749698121481
229896_at	229896_at	4	1.28087236982748			244625_at	244625_at	2	1.38154321568646			1559057_at	1559057_at	3	1.31615670183318			205777_at	DUSP9	3	2.37722559289162			1570253_a_at	RHEBL1	2	1.32794676039247			210282_at	ZMYM2	3	1.3344039074533
228726_at	SERPINB1	4	1.27968885835521			205381_at	LRRC17	2	1.37842685004888			203000_at	STMN2	3	1.31615422961014			207080_s_at	PYY	3	2.34796216571782			202137_s_at	ZMYND11	2	1.32749854901969			1558322_a_at	PAQR9	3	1.3335434592648
227817_at	PRKCB	4	1.2786295630623			213069_at	HEG1	2	1.37523842477711			204672_s_at	ANKRD6	3	1.31429145569522			233202_at	CNTNAP3	3	2.32960223990967			205034_at	CCNE2	2	1.32640746168491			201661_s_at	ACSL3	3	1.33320942211437
235354_s_at	RSRC1	4	1.27667868053396			209815_at	PTCH1	2	1.37307563923102			1560224_at	1560224_at	3	1.31102739835118			224657_at	ERRFI1	3	2.31698774548334			229331_at	SPATA18	2	1.3259319122757			228999_at	CHD2	3	1.33313390448156
209859_at	TRIM9	4	1.27412752448368			237383_at	237383_at	2	1.37052780800936			207596_at	SLCO4C1	3	1.30940558560433			203817_at	GUCY1B1	3	2.30757486649831			223121_s_at	SFRP2	2	1.3258252579618			209344_at	TPM4	3	1.33210817690706
236125_at	236125_at	4	1.27098193124534			209357_at	CITED2	2	1.3668085216119			211057_at	ROR1	3	1.30777462433789			227856_at	FAM241A	3	2.28443846940771			204653_at	TFAP2A	2	1.32562416116993			229372_at	GOLT1A	3	1.33203523644079
227070_at	GLT8D2	4	1.26866295027354			208851_s_at	THY1	2	1.36673908355531			208412_s_at	RARB	3	1.30473105918537			214240_at	GAL	3	2.27575713287224			209018_s_at	PINK1	2	1.32490962496025			203741_s_at	ADCY7	3	1.33168781094584
228699_at	NRP2	4	1.2640612617435			44790_s_at	RUBCNL	2	1.36553916200374			244187_at	244187_at	3	1.30329307524387			234331_s_at	LRATD1	3	2.25522761038183			212427_at	ECPAS	2	1.32428945923821			229327_s_at	MAF	3	1.32862654789154
223196_s_at	SESN2	4	1.26133284656018			244071_at	FBLL1	2	1.36526011921084			236081_at	SNCA	3	1.30305857067882			206704_at	CLCN5	3	2.24733324680735			242127_at	242127_at	2	1.32373745200446			1255_g_at	GUCA1A	3	1.32703457798873
203908_at	SLC4A4	4	1.26004820326406			36564_at	RNF19B	2	1.36521858273034			219295_s_at	PCOLCE2	3	1.30244767599386			230319_at	230319_at	3	2.20341158973881			226690_at	ADCYAP1R1	2	1.3235639866328			214827_at	PARD6B	3	1.32433758356257
230960_at	IGDCC3	4	1.26004208122396			227527_at	KMT2D	2	1.36470269461781			210827_s_at	ELF3	3	1.29866692233096			219983_at	PLAAT1	3	2.19731839194701			240419_at	SLC6A15	2	1.32263966661709			222156_x_at	222156_x_at	3	1.32404871121146
1569857_s_at	TPP2	4	1.25987779325563			231666_at	PAX3	2	1.36251353166986			242310_at	242310_at	3	1.29838427262662			244745_at	RERG	3	2.19215263954867			200049_at	KAT7	2	1.32199093536092			242164_s_at	LRIG2	3	1.32083822607526
1557411_s_at	SLC25A43	4	1.25662568102865			214595_at	KCNG1	2	1.36041095940203			232576_at	232576_at	3	1.29791463490724			208581_x_at	MT1X	3	2.18769990351814			227985_at	LOC100506098	2	1.32138100720127			209566_at	INSIG2	3	1.32054514244525
203065_s_at	CAV1	4	1.25387990069292			205888_s_at	JAKMIP2	2	1.36019533433691			226985_at	FGD5	3	1.29778677769883			213122_at	TSPYL5	3	2.18234412640284			213479_at	NPTX2	2	1.31999394887544			201295_s_at	WSB1	3	1.3202819318685
231644_at	231644_at	4	1.25314300650447			222830_at	GRHL1	2	1.35895875459861			228218_at	LSAMP	3	1.29661740334785			235144_at	RASEF	3	2.15944044590493			204135_at	FILIP1L	2	1.31985375852011			214974_x_at	CXCL5	3	1.32016755130897
209723_at	SERPINB9	4	1.24775635135606			238458_at	MICU3	2	1.3573230540063			219932_at	SLC27A6	3	1.29659004306187			219557_s_at	NRIP3	3	2.14407669864405			204304_s_at	PROM1	2	1.31950562066408			216035_x_at	TCF7L2	3	1.31962791739956
204049_s_at	PHACTR2	4	1.24664882431917			228479_at	SOAT1	2	1.35672172116277			244774_at	PHACTR2	3	1.29588011241292			223374_s_at	B3GALNT1	3	2.12771110850929			202827_s_at	MMP14	2	1.31924430721989			213986_s_at	TMEM259	3	1.31962542340236
204348_s_at	AK4	4	1.24250933898229			223982_s_at	PNPLA8	2	1.35013761790023			204455_at	DST	3	1.29389350565356			212992_at	AHNAK2	3	2.11289213897333			224804_s_at	FAM219B	2	1.31547439357802			1555989_at	DAAM1	3	1.31920668486071
231954_at	231954_at	4	1.24230100392742			223575_at	KIAA1549	2	1.34937708122788			224169_at	NPFFR2	3	1.29389252051629			243278_at	FOXP2	3	2.09844603340208			212290_at	SLC7A1	2	1.31156083156751			1558643_s_at	EDIL3	3	1.31797710060566
242871_at	PAQR5	4	1.24037091266167			214695_at	UBAP2L	2	1.34567600056636			1569290_s_at	GRIA3	3	1.29126693071731			221911_at	ETV1	3	2.08924047026174			221258_s_at	KIF18A	2	1.30995685835075			223261_at	POLK	3	1.31771035114932
238977_at	MCM6	4	1.23667954689191			212912_at	RPS6KA2	2	1.34447368933428			225275_at	EDIL3	3	1.29102057980799			205382_s_at	CFD	3	2.08717524180124			235269_at	FAM83F	2	1.3086918957809			1557570_a_at	LINC01305	3	1.31674938843831
229090_at	ZEB1-AS1	4	1.23496198510833			240656_at	240656_at	2	1.34349628859717			206309_at	CNMD	3	1.28850562615272			238047_at	ARHGAP36	3	2.07962363236849			200951_s_at	CCND2	2	1.30857410131886			236723_at	236723_at	3	1.31044493454273
212468_at	SPAG9	4	1.22831030066113			209735_at	ABCG2	2	1.34304743737157			201461_s_at	MAPKAPK2	3	1.28602911172165			227202_at	CNTN1	3	2.07775246265831			227088_at	PDE5A	2	1.30454715944096			237456_at	237456_at	3	1.31006971182423
229390_at	CALHM6	4	1.22787322605849			207130_at	ZMYND8	2	1.34225995599972			227612_at	ELAVL3	3	1.28520849923132			212192_at	KCTD12	3	2.04512323600104			235004_at	RBM24	2	1.30102445251797			205699_at	MAP2K6	3	1.3092363593348
238651_at	238651_at	4	1.22770657064035			204702_s_at	NFE2L3	2	1.33856660498065			229149_at	HOTAIRM1	3	1.28519054832066			232128_s_at	CLCN5	3	2.04282972045402			224469_s_at	INF2	2	1.29881239663836			223748_at	SLC4A11	3	1.30849254297313
217420_s_at	POLR2A	4	1.22574741013179			203791_at	DMXL1	2	1.33823343067466			219064_at	ITIH5	3	1.28358433189749			1558678_s_at	MALAT1	3	2.04247636728794			242450_at	RGMB	2	1.29836784314381			206308_at	TRDMT1	3	1.30721234359589
209566_at	INSIG2	4	1.22495936977038			223707_at	223707_at	2	1.33362641659581			222968_at	SNHG32	3	1.28343592485867			206018_at	FOXG1	3	2.02610474045014			222496_s_at	RBM47	2	1.29794669503714			214785_at	VPS13A	3	1.30705714377758
201952_at	ALCAM	4	1.22318459774365			223310_x_at	PNPLA8	2	1.33356027959179			1554478_a_at	HEATR3	3	1.2825979537203			220436_at	CNTNAP3P2	3	2.02398760509747			217853_at	TNS3	2	1.29535158932972			228582_x_at	MALAT1	3	1.30638833466656
210935_s_at	WDR1	4	1.22317332059935			213217_at	ADCY2	2	1.33281119382526			216733_s_at	GATM	3	1.28223348807924			215632_at	NEUROG2	3	2.02328076192671			225171_at	ARHGAP18	2	1.29459191477645			214727_at	BRCA2	3	1.30594952215889
222830_at	GRHL1	4	1.22239814210677			223456_s_at	TCHP	2	1.33190399108001			224565_at	224565_at	3	1.28145584537986			238877_at	EYA4	3	2.01735054856862			235030_at	NXPE3	2	1.29366732631736			204681_s_at	RAPGEF5	3	1.30576483765648
221440_s_at	RBBP9	4	1.22238653415752			200629_at	WARS1	2	1.32954763053505			206400_at	206400_at	3	1.2804451548703			226279_at	PRSS23	3	2.00957561861375			223748_at	SLC4A11	2	1.291798026165			202147_s_at	IFRD1	3	1.30494459503533
207798_s_at	ATXN2L	4	1.22231332495925			210026_s_at	CARD10	2	1.32738427874149			204619_s_at	VCAN	3	1.27977736361551			209457_at	DUSP5	3	2.00754693177079			1569476_at	LINC02249	2	1.29128886812219			228905_at	PCM1	3	1.30339406959118
1569484_s_at	MDN1	4	1.22007790385724			244786_at	244786_at	2	1.32672023163438			1569022_a_at	PIK3C2A	3	1.27709881201571			242733_at	242733_at	3	2.00297926546953			205068_s_at	ARHGAP26	2	1.29106346455346			1553269_at	ZNF718	3	1.30255180198147
213986_s_at	TMEM259	4	1.21843458673075			206645_s_at	NR0B1	2	1.32593157151856			227985_at	LOC100506098	3	1.27557433426325			223405_at	NPL	3	2.00100569273693			204014_at	DUSP4	2	1.29105495886606			220048_at	EDAR	3	1.30105253093535
225626_at	PAG1	4	1.21672600030915			233309_at	233309_at	2	1.32168461802365			241733_at	C18orf54	3	1.27444141167239			209685_s_at	PRKCB	3	2.00092688092075			229930_at	LINC01315	2	1.2908332634519			236215_at	236215_at	3	1.2994202598212
210174_at	NR5A2	4	1.21491478884724			227341_at	BEND7	2	1.32071827030074			1553698_a_at	CCSAP	3	1.27441397637987			209483_s_at	NSL1	3	1.99965032775379			227576_at	227576_at	2	1.29048897083445			222663_at	RIOK2	3	1.29802549391672
201693_s_at	EGR1	4	1.21101341673051			226344_at	ZMAT1	2	1.31988687957995			231235_at	NKTR	3	1.27406250811328			240440_at	NPL	3	1.9808789857178			222317_at	PDE3B	2	1.28904251771095			210807_s_at	SLC16A7	3	1.29757607571407
1558964_at	FAT3	4	1.20815067531874			233819_s_at	LTN1	2	1.31875684597121			208899_x_at	ATP6V1D	3	1.27356726920171			219945_at	DDX25	3	1.97715941171268			215843_s_at	TLL2	2	1.28765173342311			239516_at	239516_at	3	1.29543672885437
236723_at	236723_at	4	1.20770074346472			229010_at	CBL	2	1.31723350013452			236550_s_at	ZNF311	3	1.27307484325689			204469_at	PTPRZ1	3	1.97477177965435			212750_at	PPP1R16B	2	1.28727108910735			244433_at	244433_at	3	1.29419194032237
205016_at	TGFA	4	1.20734824395811			213172_at	TTC9	2	1.31712679277425			235299_at	SLC41A2	3	1.27245031946856			217605_at	USP27X	3	1.97246897113577			223195_s_at	SESN2	2	1.2862869940235			214457_at	HOXA2	3	1.29379017427942
229134_at	VANGL1	4	1.20704630971005			1553850_at	B3GALT5-AS1	2	1.31674881028084			230618_s_at	230618_s_at	3	1.27191376975127			1555958_at	CRTAC1	3	1.96017579657085			228141_at	GPX8	2	1.28438722634834			223784_at	CLTRN	3	1.29139315153313
1554830_a_at	STEAP3	4	1.20596389760264			242188_at	242188_at	2	1.31524989684861			201294_s_at	WSB1	3	1.27118169258295			210015_s_at	MAP2	3	1.95177510549764			213446_s_at	IQGAP1	2	1.28411200479092			238029_s_at	SLC16A14	3	1.29109411824018
205463_s_at	PDGFA	4	1.20559894495844			1569114_at	1569114_at	2	1.31514681077018			1556469_s_at	LOC105376166	3	1.26982860253947			218574_s_at	LMCD1	3	1.94850009347931			231869_at	KIAA1586	2	1.28398536334486			227909_at	227909_at	3	1.29049146642336
203964_at	NMI	4	1.20491274796944			229550_at	UNC79	2	1.31424063409844			233472_at	TCP11L1	3	1.26831213115785			219232_s_at	EGLN3	3	1.93326804171477			210512_s_at	VEGFA	2	1.28179073408524			AFFX-HUMISGF3A/M97935_5_at	STAT1	3	1.28972891196773
1567219_at	1567219_at	4	1.20324617938352			243455_at	243455_at	2	1.31327940063148			219877_at	ZMAT4	3	1.26747742865776			1555412_at	FBXL21P	3	1.93321451906689			221865_at	TMEM268	2	1.28126205618629			210560_at	GBX2	3	1.28885747497174
239834_at	239834_at	4	1.20245613344931			229414_at	PITPNC1	2	1.31318470568575			222969_at	B3GALT1	3	1.26249254593481			231220_at	CELF4	3	1.91908146485095			232528_at	232528_at	2	1.28033637220807			227565_at	KLHL5	3	1.28805366974055
201427_s_at	SELENOP	4	1.20206725803234			201340_s_at	ENC1	2	1.31048339578642			238178_at	238178_at	3	1.26232989217906			237192_at	LOC101927668	3	1.90719025892451			229491_at	SLC9B2	2	1.27914307050672			AFFX-HUMRGE/M10098_M_at	AFFX-HUMRGE/M10098_M_at	3	1.28785256640824
238649_at	PITPNC1	4	1.20174635944982			212750_at	PPP1R16B	2	1.30934196793526			221276_s_at	SYNC	3	1.26031920437594			215469_at	SLITRK5	3	1.90280381792249			210948_s_at	LEF1	2	1.27841859600479			217192_s_at	PRDM1	3	1.28763680465132
235668_at	PRDM1	4	1.20024558914122			232146_at	NDUFC1	2	1.30395565679285			201952_at	ALCAM	3	1.25883212272495			226274_at	CLCN5	3	1.89710956380393			212598_at	WDFY3	2	1.27633625637563			1569476_at	LINC02249	3	1.28710918941883
243041_s_at	243041_s_at	4	1.19953122331625			228124_at	ABHD12	2	1.30388463794345			219927_at	FCF1	3	1.25794619934758			238220_at	KDM6A	3	1.89070141839476			230861_at	LINC02249	2	1.27626396967123			203078_at	CUL2	3	1.28609859999854
208018_s_at	HCK	4	1.19647997646554			209018_s_at	PINK1	2	1.3030398760716			202664_at	WIPF1	3	1.25768824325526			226273_at	CLCN5	3	1.89036787945402			229569_at	229569_at	2	1.27529425922766			213519_s_at	LAMA2	3	1.28602025288674
33322_i_at	SFN	4	1.19597126120318			214369_s_at	RASGRP2	2	1.30148420005309			236723_at	236723_at	3	1.25655807637812			211419_s_at	CHN2	3	1.88544998796931			225450_at	AMOTL1	2	1.27498598491228			207626_s_at	SLC7A2	3	1.28574483510726
208223_s_at	ACVR1B	4	1.19417004860547			221605_s_at	PIPOX	2	1.30096852254899			244660_at	ELAVL1	3	1.2553344139506			204284_at	PPP1R3C	3	1.88357175687269			227481_at	CNKSR3	2	1.27396077901304			239960_x_at	LYRM7	3	1.285672171238
207574_s_at	GADD45B	4	1.19414359171705			201566_x_at	ID2	2	1.30074378460509			214774_x_at	TOX3	3	1.25433655832848			228101_at	APBA1	3	1.87960540541227			223577_x_at	MALAT1	2	1.27337832418759			217542_at	MDM2	3	1.28549680984641
228645_at	228645_at	4	1.1934878000849			207172_s_at	CDH11	2	1.29849301643176			242871_at	PAQR5	3	1.25423958035099			206797_at	NAT2	3	1.87808025647604			214156_at	MYRIP	2	1.27296754337147			1558214_s_at	CTNNA1	3	1.28303812083785
220272_at	BNC2	4	1.18916192748416			204368_at	SLCO2A1	2	1.29715442878475			227478_at	SETBP1	3	1.25379502334906			211379_x_at	B3GALNT1	3	1.87607702918368			219179_at	DACT1	2	1.27277161895658			1553693_s_at	CBR4	3	1.28302385483412
202965_s_at	CAPN6	4	1.18898972123027			211596_s_at	LRIG1	2	1.29498036672587			206696_at	GPR143	3	1.25316097676737			210233_at	IL1RAP	3	1.86781500344459			226490_at	NHSL1	2	1.27183180492209			209915_s_at	NRXN1	3	1.28265671689649
204472_at	GEM	4	1.18800172234045			225864_at	LRATD2	2	1.29369432887767			223608_at	EFCAB2	3	1.25300542183904			219064_at	ITIH5	3	1.86726737454098			206665_s_at	BCL2L1	2	1.27021555045102			36554_at	ASMTL	3	1.28209449424711
1566603_s_at	RPUSD3	4	1.18791645871473			216555_at	PRR14L	2	1.29356568454271			210807_s_at	SLC16A7	3	1.25279193466072			205795_at	NRXN3	3	1.86530792031886			228462_at	IRX2	2	1.26986275520518			209318_x_at	PLAGL1	3	1.27943418095055
209070_s_at	RGS5	4	1.18764073414906			242044_at	242044_at	2	1.29096071060374			205501_at	PDE10A	3	1.249621322639			206470_at	PLXNC1	3	1.86507686653715			222288_at	222288_at	2	1.26931785944592			219578_s_at	CPEB1	3	1.2786699981977
1565436_s_at	KMT2A	4	1.18703774126888			218338_at	PHC1	2	1.28981912551713			221697_at	MAP1LC3C	3	1.24905389409716			218723_s_at	RGCC	3	1.86243424918919			236336_at	BOLA3-AS1	2	1.26831996766502			236044_at	PLPP4	3	1.27420357179734
244178_at	COMMD7	4	1.18688795987577			204058_at	ME1	2	1.28821799976978			210510_s_at	NRP1	3	1.24819570052723			205857_at	SLC18A2	3	1.85380963770915			211392_s_at	PATZ1	2	1.26817573392431			212481_s_at	TPM4	3	1.27330542037961
1558214_s_at	CTNNA1	4	1.18061537726963			242352_at	NIPBL	2	1.28820221701695			215531_s_at	GABRA5	3	1.24613779724134			1553874_a_at	ZSCAN10	3	1.84978178158923			203499_at	EPHA2	2	1.2664163071995			223703_at	LRMDA	3	1.26918597486593
219892_at	TM6SF1	4	1.17810159890333			223195_s_at	SESN2	2	1.28448879852257			207993_s_at	CHP1	3	1.24548486781372			215646_s_at	VCAN	3	1.84945167085651			222486_s_at	ADAMTS1	2	1.26611528362539			1552519_at	ACVR1C	3	1.26844384441167
242839_at	242839_at	4	1.16761388673573			227742_at	CLIC6	2	1.28198964246191			212188_at	KCTD12	3	1.24525017534462			215020_at	NRXN3	3	1.84597938360275			213957_s_at	CEP350	2	1.26561137524498			229844_at	FOXP1	3	1.26833074336202
226096_at	FNDC5	4	1.16594753177704			242465_at	GAPLINC	2	1.2817246327704			238478_at	BNC2	3	1.24468522702892			235419_at	235419_at	3	1.84594321285811			1555434_a_at	SLC39A14	2	1.26525487062379			1555443_at	CCDC172	3	1.26792279037237
205544_s_at	CR2	4	1.16447564963837			202402_s_at	CARS1	2	1.28042260995615			205463_s_at	PDGFA	3	1.2426576679708			229263_at	IL17RD	3	1.83600611979146			201427_s_at	SELENOP	2	1.26523352446386			243046_at	243046_at	3	1.26624563506603
215092_s_at	NFAT5	4	1.16266378825958			238956_at	EFNA2	2	1.28013947586595			208080_at	AURKA	3	1.24239331438576			219837_s_at	CYTL1	3	1.82883740303877			238551_at	FUT11	2	1.26332070991897			227376_at	GLI3	3	1.2651738332796
227376_at	GLI3	4	1.16197509867843			210426_x_at	RORA	2	1.27996148232112			204472_at	GEM	3	1.24174856582712			221884_at	MECOM	3	1.80894989261			238774_at	238774_at	2	1.2630511905522			1554600_s_at	LMNA	3	1.26222395305468
244661_at	SOAT1	4	1.16020968179879			217735_s_at	EIF2AK1	2	1.27889334034951			227180_at	ELOVL7	3	1.23722274586969			219250_s_at	FLRT3	3	1.80785267757322			208850_s_at	THY1	2	1.26300327436615			217420_s_at	POLR2A	3	1.26186954860767
222834_s_at	GNG12	4	1.15832525392494			228186_s_at	RSPO3	2	1.27688286352686			204041_at	MAOB	3	1.23712361308551			224566_at	224566_at	3	1.80214659433532			222371_at	222371_at	2	1.26290650056944			221511_x_at	221511_x_at	3	1.26057191173522
215581_s_at	MCM3AP	4	1.15768710682111			224989_at	SMIM14	2	1.27677101529279			214321_at	CCN3	3	1.23618831887547			228067_at	KIAA1211L	3	1.80131554660551			207798_s_at	ATXN2L	2	1.26018595386914			226922_at	RANBP2	3	1.25856991860683
226658_at	PDPN	4	1.15654379330024			212129_at	NIPA2	2	1.27498055742607			1566603_s_at	RPUSD3	3	1.23308627270027			218976_at	DNAJC12	3	1.80058267259948			236620_at	RIF1	2	1.25959637515629			228507_at	PDE3A	3	1.25785912326823
227626_at	PAQR8	4	1.15430945064601			238756_at	GAS2L3	2	1.27454463993906			239834_at	239834_at	3	1.23172621325228			232265_at	ATXN7L1	3	1.79736926910333			229613_at	229613_at	2	1.25836756760884			204726_at	CDH13	3	1.25623665320948
202620_s_at	PLOD2	4	1.13586928019658			207011_s_at	PTK7	2	1.27341955151629			218872_at	TESC	3	1.23160595354342			203348_s_at	ETV5	3	1.79557237023704			225288_at	COL27A1	2	1.25810594075909			230201_at	FXR1	3	1.25541036592513
233767_at	HHLA1	4	1.13211945572203			201565_s_at	ID2	2	1.27054778370687			230680_at	SLITRK4	3	1.23022594809868			211571_s_at	VCAN	3	1.79456652539059			234973_at	SLC38A5	2	1.25645766925134			230141_at	ARID4A	3	1.25474672192678
219429_at	FA2H	4	1.12980877866182			203439_s_at	STC2	2	1.27047072553741			231644_at	231644_at	3	1.22952683897542			209172_s_at	CENPF	3	1.79148254876631			226177_at	GLTP	2	1.25607647385089			235653_s_at	THAP6	3	1.2538157387299
207223_s_at	PTBP3	4	1.12728669331462			242956_at	IDH1	2	1.26211339277814			204782_at	MLF1	3	1.22904873069531			228762_at	LFNG	3	1.78710127310779			226006_at	PET100	2	1.25553345513454			221801_x_at	NEFL	3	1.25304416414927
236219_at	SLC35G1	4	1.12543550808505			65630_at	TMEM80	2	1.26199061106634			229116_at	CNKSR2	3	1.22768088554795			235201_at	FOXP2	3	1.77940955427217			239891_x_at	RAB12	2	1.25537003671589			232338_at	ZNF431	3	1.25292212398073
229942_at	BNC2	4	1.11948310774978			212133_at	NIPA2	2	1.26125631410997			221615_at	221615_at	3	1.22700339320312			232914_s_at	SYTL2	3	1.77700579852814			212399_s_at	VGLL4	2	1.25529245627162			202620_s_at	PLOD2	3	1.25237012796365
213546_at	DKFZP586I1420	4	1.11754457191606			215501_s_at	DUSP10	2	1.26066302821288			235457_at	MAML2	3	1.2257307046214			205534_at	PCDH7	3	1.77560138249249			1555630_a_at	1555630_a_at	2	1.25419597880474			229569_at	229569_at	3	1.25140806657463
212574_x_at	TMEM259	4	1.11664652396904			200835_s_at	MAP4	2	1.26044925154053			230156_x_at	LINC01578	3	1.22335826536856			221455_s_at	221455_s_at	3	1.77231471908049			206683_at	ZNF165	2	1.25357711217111			1558014_s_at	FAR1	3	1.25046829847375
229302_at	TMEM178A	4	1.11639486680755			222496_s_at	RBM47	2	1.25961483900455			37117_at	37117_at	3	1.22187051214976			204851_s_at	DCX	3	1.76861806357071			203966_s_at	PPM1A	2	1.25350729543804			224476_s_at	MESP1	3	1.25033465594484
229099_at	UQCC3	4	1.11528861305398			215111_s_at	TSC22D1	2	1.25872179335303			238025_at	MLKL	3	1.22131307989756			203951_at	CNN1	3	1.76561533146101			226961_at	PRR15	2	1.25298395500952			235388_at	CHD9	3	1.24937719034491
204778_x_at	HOXB7	4	1.11481615292625			238551_at	FUT11	2	1.25864530312294			230710_at	MIR210HG	3	1.22121725992918			205174_s_at	QPCT	3	1.75168157083927			238458_at	MICU3	2	1.25229632497754			232297_at	KLHL5	3	1.24707828675191
231240_at	DIO2	4	1.10695976832953			244242_at	244242_at	2	1.25767719705189			1555573_at	CFAP46	3	1.22063440620929			215719_x_at	FAS	3	1.74822924615818			227339_at	RGMB	2	1.25064654748464			203638_s_at	FGFR2	3	1.2469515629856
217790_s_at	SSR3	4	1.10572912457433			212057_at	GSE1	2	1.25534160669627			204036_at	LPAR1	3	1.22029105608677			227377_at	IGF2BP1	3	1.74270785788095			237383_at	237383_at	2	1.25051238169577			228418_at	EXOC5	3	1.24670610373463
218532_s_at	RETREG1	4	1.09808150995265			219498_s_at	BCL11A	2	1.25344296064838			209723_at	SERPINB9	3	1.21935863849542			232149_s_at	NSMAF	3	1.73883929149203			230060_at	CDCA7	2	1.24914486634152			235879_at	235879_at	3	1.24654686577914
204681_s_at	RAPGEF5	4	1.09796849728891			218974_at	SOBP	2	1.25247665659903			219892_at	TM6SF1	3	1.21810702577459			230487_at	C6orf99	3	1.73717254415005			213566_at	RNASE6	2	1.24869273724432			207717_s_at	PKP2	3	1.24627364819707
241720_at	ZNF326	4	1.09584163116064			208536_s_at	BCL2L11	2	1.25242025791298			229081_at	SLC25A13	3	1.21742228090595			214995_s_at	214995_s_at	3	1.73561952565269			213056_at	FRMD4B	2	1.24779103661179			232098_at	DST	3	1.24614854925405
218035_s_at	RBM47	4	1.09248330741988			214778_at	MEGF8	2	1.2521863414247			238977_at	MCM6	3	1.21641443439687			238825_at	GCNA	3	1.73271128886918			232064_at	FER	2	1.24759899540987			214913_at	ADAMTS3	3	1.24587089063698
216321_s_at	NR3C1	4	1.08533510543971			217997_at	PHLDA1	2	1.24990652918658			213655_at	213655_at	3	1.21634235742163			242517_at	KISS1R	3	1.73242257339738			210345_s_at	DNAH9	2	1.24679225624986			227136_s_at	CACUL1	3	1.24499050656774
210753_s_at	EPHB1	4	1.0839714154317			230304_at	230304_at	2	1.24735468121779			219049_at	CSGALNACT1	3	1.21307285809614			200796_s_at	MCL1	3	1.72691531763364			212061_at	U2SURP	2	1.24601636822738			219370_at	RPRM	3	1.24491856364059
229575_at	229575_at	4	1.08132625147641			226911_at	EGFLAM	2	1.24580766319633			219814_at	MBNL3	3	1.21199271957531			205042_at	GNE	3	1.72352054826621			220391_at	ZBTB3	2	1.24572098027588			228461_at	SH3RF3	3	1.24481954938491
243681_at	SHANK2	4	1.08097265310417			210948_s_at	LEF1	2	1.24415131319716			218162_at	OLFML3	3	1.20961144204558			241789_at	RBMS3	3	1.72104917580563			226117_at	TIFA	2	1.24561227476173			235925_at	235925_at	3	1.24249834408092
206917_at	GNA13	4	1.0672571291806			213146_at	KDM6B	2	1.24176751608128			228542_at	MRS2	3	1.20763501270146			211162_x_at	SCD	3	1.7196045833821			235850_at	FAM162A	2	1.24559479292392			235484_at	PTAR1	3	1.2422327885643
239823_at	239823_at	4	1.05321778967558			234103_at	KCNT2	2	1.23840892116458			228063_s_at	NAP1L5	3	1.20748133586731			238846_at	TNFRSF11A	3	1.71803746275131			231644_at	231644_at	2	1.24531443203185			37117_at	37117_at	3	1.24112801831988
1554321_a_at	NFS1	4	1.04975817703969			238533_at	EPHA7	2	1.23803617569243			216623_x_at	TOX3	3	1.20565188997901			235286_at	235286_at	3	1.71713313114355			1558964_at	FAT3	2	1.24400163157652			231944_at	ERO1B	3	1.24099734138867
205239_at	AREG	3	3.19280700339172			226135_at	UHRF1BP1	2	1.23783314632571			231517_at	ZYG11A	3	1.20288425956233			204619_s_at	VCAN	3	1.70827642548501			203711_s_at	HIBCH	2	1.24189157060628			213024_at	TMF1	3	1.24005869123699
239309_at	DLX6	3	2.92720700601102			229085_at	LRRC3B	2	1.23724235817995			211214_s_at	DAPK1	3	1.2014214568571			203510_at	MET	3	1.70827081248817			223700_at	MND1	2	1.24183133968395			1569857_s_at	TPP2	3	1.2394120026974
228640_at	PCDH7	3	2.84416496938533			212328_at	LIMCH1	2	1.23595674630019			236125_at	236125_at	3	1.19974424845897			231929_at	IKZF2	3	1.70638233285505			1559156_at	1559156_at	2	1.2406698283665			226939_at	CPEB2	3	1.23940345981027
206670_s_at	GAD1	3	2.71615805926272			235441_at	235441_at	2	1.23498764102954			222942_s_at	222942_s_at	3	1.19608597865835			207826_s_at	ID3	3	1.70505288566991			226926_at	DMKN	2	1.24010615611624			205463_s_at	PDGFA	3	1.23664008244431
223537_s_at	WNT5B	3	2.61041735067569			228623_at	228623_at	2	1.23254911942884			202843_at	DNAJB9	3	1.19299937160732			204205_at	APOBEC3G	3	1.70273161491925			225655_at	UHRF1	2	1.23954345075226			202146_at	IFRD1	3	1.23561839283166
1557296_at	FLJ12825	3	2.59135362122613			232453_at	232453_at	2	1.2283072087969			205042_at	GNE	3	1.19182616709636			225841_at	HENMT1	3	1.70208698682154			218683_at	PTBP2	2	1.23916037879933			239834_at	239834_at	3	1.23542115725972
235845_at	SP5	3	2.57107262049501			204187_at	GMPR	2	1.22754947117188			214046_at	FUT9	3	1.19178163201578			213040_s_at	NPTXR	3	1.70183957973775			202478_at	TRIB2	2	1.23806279145793			227620_at	SLC44A1	3	1.23247150674569
206669_at	GAD1	3	2.47380601833401			201341_at	ENC1	2	1.22557657558683			227376_at	GLI3	3	1.19162078476038			206645_s_at	NR0B1	3	1.70140485400228			242457_at	242457_at	2	1.23520279991673			202720_at	TES	3	1.23229538997012
234331_s_at	LRATD1	3	2.45074395149166			1559149_at	1559149_at	2	1.22059408291682			242629_at	RAB3B	3	1.19110337339941			210753_s_at	EPHB1	3	1.7010382269287			227757_at	CUL4A	2	1.23471589171811			216511_s_at	TCF7L2	3	1.23196101228025
206002_at	ADGRG2	3	2.41212667576223			230332_at	ZCCHC7	2	1.22057821799314			211401_s_at	FGFR2	3	1.19059126546785			204620_s_at	VCAN	3	1.69707218568903			1560556_a_at	PLEKHA8	2	1.23449419226487			1556054_at	1556054_at	3	1.23141644723743
221911_at	ETV1	3	2.34783578593592			213248_at	LOC730101	2	1.21852641431011			214071_at	GNAL	3	1.18645733067007			208939_at	SEPHS1	3	1.69540442047254			212823_s_at	PLEKHG3	2	1.23438602255061			227947_at	PHACTR2	3	1.23141631346492
206622_at	TRH	3	2.24869652867956			230469_at	RTKN2	2	1.21836024198005			222873_s_at	EHMT1	3	1.18558816631272			202458_at	PRSS23	3	1.68788146952253			221563_at	DUSP10	2	1.2339638239557			202664_at	WIPF1	3	1.23114113487076
204469_at	PTPRZ1	3	2.19030318375394			203153_at	IFIT1	2	1.21820081728543			217553_at	STEAP1B	3	1.18147557652784			204783_at	MLF1	3	1.68671196596453			212220_at	PSME4	2	1.23346716297923			230653_at	230653_at	3	1.2309076578627
243278_at	FOXP2	3	2.18850688562064			213428_s_at	COL6A1	2	1.2159795198985			209687_at	CXCL12	3	1.17983977231842			223962_at	TTC29	3	1.68426385823692			237334_at	SFXN2	2	1.23203983695458			214313_s_at	EIF5B	3	1.22933734892351
224165_s_at	IQCH	3	2.18319157779797			213900_at	FAM189A2	2	1.21560192517394			230904_at	FSD1L	3	1.17941189799796			228491_at	KRT19	3	1.68188457380045			204422_s_at	FGF2	2	1.23141485664218			222772_at	MYEF2	3	1.22885599800013
203798_s_at	VSNL1	3	2.17267689981416			244396_at	G3BP1	2	1.213831435731			244661_at	SOAT1	3	1.17668980539373			234977_at	ZADH2	3	1.68083593171476			227987_at	VPS13A	2	1.22843307735305			241775_at	241775_at	3	1.22799844941725
207345_at	FST	3	2.16434845766692			219267_at	GLTP	2	1.21129266538877			207120_at	ZNF667	3	1.17012141482948			204114_at	NID2	3	1.67814881969443			215771_x_at	RET	2	1.22726875376144			226094_at	PIK3C2A	3	1.22629679734153
237356_at	237356_at	3	2.12563763852692			230630_at	AK4	2	1.21112837209757			213116_at	NEK3	3	1.16817472328899			222881_at	HPSE	3	1.67737415665171			1556543_at	1556543_at	2	1.22438071558865			218182_s_at	CLDN1	3	1.22619650851661
209930_s_at	NFE2	3	2.09939050158743			208940_at	SEPHS1	2	1.2096021982365			227386_s_at	227386_s_at	3	1.16742484517929			216252_x_at	FAS	3	1.67722175649193			227408_s_at	SNX25	2	1.22420421392695			230624_at	SLC25A27	3	1.22502236103471
227049_at	ZADH2	3	2.08907179375633			225056_at	SIPA1L2	2	1.20648876455601			226724_s_at	PSPC1	3	1.16412510672822			200660_at	S100A11	3	1.67497288116683			235938_at	ARMC9	2	1.2239347524335			208359_s_at	KCNJ4	3	1.22319548402895
223557_s_at	TMEFF2	3	2.06861306759851			218832_x_at	ARRB1	2	1.20495630932299			219569_s_at	SLC35G2	3	1.15978335976674			1556821_x_at	DLEU2	3	1.66844512144735			219918_s_at	ASPM	2	1.22379142884338			213109_at	TNIK	3	1.22182487100076
210220_at	FZD2	3	2.01965195051317			226675_s_at	MALAT1	2	1.19833472925722			212940_at	COL6A1	3	1.15892476026741			204780_s_at	FAS	3	1.66561257471685			217561_at	CALCA	2	1.22352312755831			221805_at	NEFL	3	1.21708110334487
213496_at	PLPPR4	3	2.01105801899554			237510_at	MYNN	2	1.19803884465658			237896_at	NODAL	3	1.15865810139082			1562133_x_at	ZNF90	3	1.66254636553399			228556_at	YTHDC1	2	1.22332092284801			224797_at	ARRDC3	3	1.21645412970742
222953_at	GPR83	3	2.00179911601356			201963_at	ACSL1	2	1.19780615254884			229787_s_at	OGT	3	1.15676116796676			227719_at	SMAD9	3	1.66133798845258			226799_at	FGD6	2	1.22279474267967			202074_s_at	OPTN	3	1.21554586675415
224657_at	ERRFI1	3	1.98746159599744			231069_at	231069_at	2	1.19406499462896			57588_at	SLC24A3	3	1.15577208945146			229285_at	RNASEL	3	1.6604639316634			239688_at	SMC1A	2	1.22065542094115			214319_at	FRY	3	1.21434379182048
235201_at	FOXP2	3	1.98582133701532			200049_at	KAT7	2	1.19345056574357			202920_at	ANK2	3	1.15561865190137			208540_x_at	208540_x_at	3	1.66042793044249			202699_s_at	TMEM63A	2	1.2200427105668			206343_s_at	NRG1	3	1.21422976793591
206588_at	DAZL	3	1.98016009481939			224176_s_at	AXIN2	2	1.19163037603142			213409_s_at	RHEB	3	1.15417390090136			215021_s_at	NRXN3	3	1.6599953921631			218832_x_at	ARRB1	2	1.21955140339381			229460_at	FAM126B	3	1.2125004896985
210560_at	GBX2	3	1.97733743635541			242794_at	MAML3	2	1.19155307614773			219949_at	LRRC2	3	1.15366419348768			207156_at	207156_at	3	1.65978464414076			239085_at	JDP2	2	1.21949694392927			205493_s_at	DPYSL4	3	1.21234249417453
243666_at	CELF4	3	1.96932018629068			244439_at	SPRED1	2	1.19073775168946			219312_s_at	ZBTB10	3	1.15314417078968			214657_s_at	214657_s_at	3	1.65936294370202			208916_at	SLC1A5	2	1.21881956464993			225140_at	KLF3	3	1.21196159740195
203131_at	PDGFRA	3	1.96856026327647			212602_at	WDFY3	2	1.19014809091417			226751_at	CNRIP1	3	1.15285198704602			213353_at	ABCA5	3	1.65658812915803			215011_at	215011_at	2	1.21881023267091			217790_s_at	SSR3	3	1.21168166566676
240055_at	240055_at	3	1.96266198959033			217687_at	ADCY2	2	1.18933937129109			215357_s_at	POLDIP3	3	1.15245090722701			205313_at	HNF1B	3	1.65224128628998			236826_at	TTC39B	2	1.2176224444834			201566_x_at	ID2	3	1.20960796529556
239205_s_at	239205_s_at	3	1.93602986865556			235938_at	ARMC9	2	1.18914683671786			212063_at	CD44	3	1.15133681065283			238600_at	JAKMIP1	3	1.64967247895306			237970_at	237970_at	2	1.21752971736584			243296_at	NAMPT	3	1.20918302348239
204823_at	NAV3	3	1.9321224381082			213478_at	KAZN	2	1.18750372608769			243745_at	243745_at	3	1.148327781996			224837_at	FOXP1	3	1.64657466691148			1554795_a_at	FBLIM1	2	1.21710851562305			209652_s_at	PGF	3	1.20746889126697
244745_at	RERG	3	1.93099708482712			232230_at	OLMALINC	2	1.18744820961868			240467_at	240467_at	3	1.1462127380751			211124_s_at	KITLG	3	1.64388589261394			215692_s_at	MPPED2	2	1.21684726541573			213959_s_at	RPGRIP1L	3	1.20697766224018
229546_at	229546_at	3	1.9288099188303			207076_s_at	ASS1	2	1.18642021671068			205771_s_at	AKAP7	3	1.14454042038576			204069_at	MEIS1	3	1.64367144994934			208078_s_at	208078_s_at	2	1.21664323617743			229299_at	NADK2	3	1.20623111824074
244174_at	LOC101926913	3	1.91519842543721			214795_at	ZMYND8	2	1.1860434246352			230653_at	230653_at	3	1.1436178936619			215707_s_at	PRNP	3	1.64338936337598			231841_s_at	JCAD	2	1.21619682229749			202081_at	IER2	3	1.20593325140896
227688_at	LRCH2	3	1.90884504937284			230962_at	DCLK1	2	1.18559987965917			1565823_at	SEPTIN7	3	1.14116460377887			209683_at	FAM49A	3	1.64294348823314			219247_s_at	ZDHHC14	2	1.21445916318273			1554478_a_at	HEATR3	3	1.20583937048491
224480_s_at	GPAT3	3	1.90756038440141			229099_at	UQCC3	2	1.1826819795414			210021_s_at	CCNO	3	1.139128424724			204394_at	SLC43A1	3	1.64264861894451			209996_x_at	PCM1	2	1.2137026567715			219221_at	ZBTB38	3	1.20560765435798
206119_at	BHMT	3	1.89957464030561			220484_at	MCOLN3	2	1.17771146765649			225415_at	DTX3L	3	1.13757321967442			229830_at	229830_at	3	1.64227563861692			239233_at	CCDC88A	2	1.21323045827702			212425_at	SCAMP1	3	1.20363798827523
1560739_a_at	1560739_a_at	3	1.89052081353788			205041_s_at	205041_s_at	2	1.17729712189145			230951_at	EPB41L5	3	1.13690846545003			230265_at	230265_at	3	1.64185259495471			225258_at	FBLIM1	2	1.21321178136194			228401_at	ATAD2	3	1.20255281759907
233899_x_at	ZBTB10	3	1.88550401592037			238632_at	238632_at	2	1.17660886071707			225911_at	NPNT	3	1.13597048046771			211017_s_at	NF2	3	1.64057495646627			205348_s_at	DYNC1I1	2	1.21144252760797			222936_s_at	DESI2	3	1.20232898225736
226273_at	CLCN5	3	1.87916257333083			238649_at	PITPNC1	2	1.17603035842023			227609_at	EPSTI1	3	1.13513363699577			211766_s_at	PNLIPRP2	3	1.63930607932124			222173_s_at	TBC1D2	2	1.21142146618776			205769_at	SLC27A2	3	1.19978755124297
212909_at	LYPD1	3	1.87631228071713			1558816_at	ZNF664	2	1.17549031936327			219429_at	FA2H	3	1.13453308840516			220234_at	CA8	3	1.63862295855038			211163_s_at	TNFRSF10C	2	1.21033261763669			243995_at	PTAR1	3	1.19932168981404
210169_at	SEC14L5	3	1.8722859420894			1560141_at	1560141_at	2	1.17519154818534			213546_at	DKFZP586I1420	3	1.12826783955556			201510_at	ELF3	3	1.63644893392369			206038_s_at	NR2C2	2	1.20927996622695			209865_at	SLC35A3	3	1.19928825303578
238714_at	238714_at	3	1.87217585027056			231964_at	BICD1	2	1.17494109622429			238474_at	NUP43	3	1.12662257263789			236519_at	C9orf135	3	1.63407506395582			221606_s_at	HMGN5	2	1.20861448278575			201712_s_at	RANBP2	3	1.1966920581955
220436_at	CNTNAP3P2	3	1.86596848167538			224173_s_at	MRPL30	2	1.17311538695123			222663_at	RIOK2	3	1.12394446911494			228128_x_at	PAPPA	3	1.63365344246089			233300_at	233300_at	2	1.20839689231001			235716_at	235716_at	3	1.19631150835666
207173_x_at	CDH11	3	1.8657897418689			213484_at	ADD2	2	1.17271487793639			201105_at	LGALS1	3	1.12258442460709			219660_s_at	ATP8A2	3	1.63364757666404			201470_at	GSTO1	2	1.20785713677137			205303_at	KCNJ8	3	1.19587671664965
205569_at	LAMP3	3	1.83864049439306			213984_at	PDS5A	2	1.17157977402291			203698_s_at	FRZB	3	1.1211129630813			1557701_s_at	POLH	3	1.63312808718377			240656_at	240656_at	2	1.2047671219067			201798_s_at	MYOF	3	1.19551805958206
226275_at	MXD1	3	1.83081862483948			201101_s_at	BCLAF1	2	1.17033375223382			210139_s_at	PMP22	3	1.12028687014631			209106_at	NCOA1	3	1.63065362960235			243233_at	243233_at	2	1.20340407289106			1557924_s_at	ALPL	3	1.19531278741878
226274_at	CLCN5	3	1.81502080028859			205544_s_at	CR2	2	1.16934858458161			210117_at	SPAG1	3	1.11843218835252			204457_s_at	GAS1	3	1.62658682735329			1560153_at	FRAS1	2	1.202816526972			207993_s_at	CHP1	3	1.1951896091631
1560019_at	DLGAP1-AS2	3	1.80041641125808			226487_at	FAM222A	2	1.168475466344			217280_x_at	GABRA5	3	1.11508610960699			238441_at	PRKAA2	3	1.62632783727234			241574_s_at	IGF2BP1	2	1.20192321729251			209687_at	CXCL12	3	1.19315080160726
228562_at	ZBTB10	3	1.79736654754026			235309_at	RPS15A	2	1.16839379320021			229844_at	FOXP1	3	1.11480728100423			232852_at	232852_at	3	1.6254769605941			242765_at	MOBP	2	1.20190508678687			230211_at	TRIP11	3	1.19234970531125
203665_at	HMOX1	3	1.78716203358414			222024_s_at	AKAP13	2	1.16796884616944			237746_at	237746_at	3	1.11236569704976			214591_at	KLHL4	3	1.62332944786714			209735_at	ABCG2	2	1.20145288943562			201660_at	ACSL3	3	1.19060148163755
217605_at	USP27X	3	1.77900164286822			239142_at	RFESD	2	1.16778698218514			214785_at	VPS13A	3	1.11185941754695			244660_at	ELAVL1	3	1.62249226372265			235571_at	MIR34A	2	1.20095006585059			227701_at	CCDC186	3	1.18972795397137
53720_at	SHFL	3	1.77826109348791			204327_s_at	ZNF202	2	1.16721317494977			216321_s_at	NR3C1	3	1.11095100110018			1559051_s_at	CGAS	3	1.62167022375524			201341_at	ENC1	2	1.19951531203783			232567_at	232567_at	3	1.18969300637404
234977_at	ZADH2	3	1.76963286759059			235344_at	PPM1A	2	1.16693234478192			1553749_at	FAM76B	3	1.11025022393874			232001_at	PRKCQ-AS1	3	1.61555387514036			1553652_a_at	C18orf54	2	1.19902786866348			1562497_at	1562497_at	3	1.18935118624258
205313_at	HNF1B	3	1.76906645358798			244178_at	COMMD7	2	1.16517920817942			241386_at	LOC100506691	3	1.10904136079753			215594_at	ERV9-1	3	1.61157612384545			208979_at	NCOA6	2	1.19795250512093			227685_at	TMF1	3	1.18789434644647
207826_s_at	ID3	3	1.76728289257201			203966_s_at	PPM1A	2	1.16494303464319			206678_at	GABRA1	3	1.10831515890317			219747_at	NDNF	3	1.61143654036749			222146_s_at	TCF4	2	1.19575367206379			219814_at	MBNL3	3	1.18690236909062
206707_x_at	RIPOR2	3	1.7597835071835			212234_at	ASXL1	2	1.16491871331468			206440_at	LIN7A	3	1.10724149110998			1559108_at	VPS53	3	1.60896219652834			1554079_at	GALNT18	2	1.19523375592417			214321_at	CCN3	3	1.18622739754184
217561_at	CALCA	3	1.75877960768965			222325_at	222325_at	2	1.16491555231325			238009_at	SOX5	3	1.10645344878337			220361_at	IQCH	3	1.60835548421521			233362_at	ZNF341	2	1.19460797798439			1559361_at	1559361_at	3	1.18426009019198
226652_at	USP3	3	1.75425678593286			210057_at	210057_at	2	1.16462733696077			244227_at	SYT6	3	1.10529976307627			242127_at	242127_at	3	1.60821086197577			1554159_a_at	ZMYND11	2	1.19419062338054			227485_at	INTS6L	3	1.1842117730689
240139_at	240139_at	3	1.74255650004906			226612_at	UBE2QL1	2	1.16448617397109			228477_at	ARGLU1	3	1.10502101495439			214154_s_at	PKP2	3	1.60662740568312			218113_at	CEMIP2	2	1.19296087948807			209071_s_at	RGS5	3	1.18221475121892
228101_at	APBA1	3	1.73392635262426			222740_at	ATAD2	2	1.16389412909301			205461_at	RAB35	3	1.10383582966683			221731_x_at	VCAN	3	1.60601928855459			227988_s_at	VPS13A	2	1.19196055883195			212014_x_at	CD44	3	1.18041708952051
228948_at	EPHA4	3	1.72705615962381			201860_s_at	PLAT	2	1.16240849234749			205020_s_at	ARL4A	3	1.10289372908237			242019_at	CERS6	3	1.60551808935096			242474_s_at	VMA21	2	1.19175885061205			229464_at	MYEF2	3	1.18015877300788
209211_at	KLF5	3	1.72469425587795			204153_s_at	MFNG	2	1.16184609539106			1560099_at	CCDC144NL-AS1	3	1.10213882174634			208096_s_at	COL21A1	3	1.60352146642701			225225_at	OIP5-AS1	2	1.19146454382709			212574_x_at	TMEM259	3	1.17846575910841
231220_at	CELF4	3	1.72326117694139			201010_s_at	TXNIP	2	1.15852213673208			236220_at	SLC16A10	3	1.10184322260372			221107_at	CHRNA9	3	1.60234372740552			210999_s_at	GRB10	2	1.19119106263651			236350_at	236350_at	3	1.17828067620395
208851_s_at	THY1	3	1.72262063602174			235269_at	FAM83F	2	1.15840017272041			216985_s_at	STX3	3	1.10104277722452			211340_s_at	211340_s_at	3	1.60211567105583			1554966_a_at	FILIP1L	2	1.19074438718597			205980_s_at	205980_s_at	3	1.17419783826803
243386_at	CASZ1	3	1.72216709151726			225171_at	ARHGAP18	2	1.1574322481766			216855_s_at	HNRNPU	3	1.09956960260127			205768_s_at	SLC27A2	3	1.60024047305356			243964_at	243964_at	2	1.19031227567046			218486_at	KLF11	3	1.17287168157971
202311_s_at	COL1A1	3	1.71849120240863			233317_at	CD9	2	1.1571401624241			238205_at	DCAF12L1	3	1.09513020894445			219659_at	ATP8A2	3	1.59073256420943			232628_at	232628_at	2	1.18932094116057			237246_at	237246_at	3	1.17209390550502
227977_at	ZADH2	3	1.704989201996			211220_s_at	HSF2	2	1.15709167972451			AFFX-HUMRGE/M10098_3_at	AFFX-HUMRGE/M10098_3_at	3	1.09428894204803			210512_s_at	VEGFA	3	1.59072985054907			228875_at	FAM162B	2	1.18895081797687			236862_at	GOPC	3	1.17038299030801
215506_s_at	DIRAS3	3	1.70465479219153			213245_at	ADCY1	2	1.15639138674117			239447_at	TRA2B	3	1.09074212125635			229692_at	229692_at	3	1.58853214620662			217797_at	UFC1	2	1.18866568888808			215357_s_at	POLDIP3	3	1.17013108664975
227830_at	GABRB3	3	1.70042054691407			203990_s_at	KDM6A	2	1.155685551217			213258_at	TFPI	3	1.0897729103634			227290_at	CDYL2	3	1.58815350219462			221640_s_at	PIDD1	2	1.18824197410785			215001_s_at	GLUL	3	1.16850416123715
201510_at	ELF3	3	1.69877131094159			242439_s_at	ASXL1	2	1.15449605683613			229302_at	TMEM178A	3	1.08853197533864			228377_at	KLHL14	3	1.58719215061822			1555480_a_at	FBLIM1	2	1.18674925583718			217280_x_at	GABRA5	3	1.16811688913948
226452_at	PDK1	3	1.69837712095717			214156_at	MYRIP	2	1.15432883209043			232202_at	FAM83B	3	1.08475056395255			204105_s_at	NRCAM	3	1.58417498168367			227115_at	LINC02762	2	1.18655377944116			225123_at	SESN3	3	1.16724378365169
211419_s_at	CHN2	3	1.69578623287543			209032_s_at	CADM1	2	1.1542931996309			1554340_a_at	DRAXIN	3	1.08426184802077			203556_at	ZHX2	3	1.58109712154615			1555226_s_at	C1orf43	2	1.18474375644581			1565823_at	SEPTIN7	3	1.16403423849551
206337_at	CCR7	3	1.69563165107247			228955_at	LRP8	2	1.15418708089887			241385_at	LARP7	3	1.08236143260824			241916_at	241916_at	3	1.58100417662616			220780_at	PLA2G3	2	1.18381666003759			228010_at	PPP2R2C	3	1.16352544203993
214285_at	FABP3	3	1.69161882868448			204326_x_at	MT1X	2	1.1536343868673			233421_s_at	NUP133	3	1.07527430378811			227977_at	ZADH2	3	1.57879923210429			209488_s_at	RBPMS	2	1.18360101772283			1555725_a_at	RGS5	3	1.16127099955916
207276_at	CDR1	3	1.68802873667353			213869_x_at	THY1	2	1.15279216791865			221871_s_at	TFG	3	1.07284462897518			208412_s_at	RARB	3	1.57706300772163			213924_at	GNAL	2	1.18256451520382			1554576_a_at	ETV4	3	1.16098807529027
203797_at	VSNL1	3	1.68617353837647			243496_at	RAB18	2	1.15232957084229			1562836_at	DDX6	3	1.07243568545735			214857_at	RPARP-AS1	3	1.57668138048254			229144_at	KAZN	2	1.18175065321345			227789_at	MRS2	3	1.15842152631123
220361_at	IQCH	3	1.6829998494926			210643_at	TNFSF11	2	1.15087744147425			214190_x_at	GGA2	3	1.06885045181421			232156_at	AP5M1	3	1.57656480397947			224710_at	224710_at	2	1.18132609933461			229417_at	229417_at	3	1.15829478057041
208894_at	HLA-DRA	3	1.68089217418328			226267_at	JDP2	2	1.14903151023728			212142_at	MCM4	3	1.06859784655146			205529_s_at	RUNX1T1	3	1.57480635410894			209785_s_at	PLA2G4C	2	1.1807946360836			238474_at	NUP43	3	1.1556189792898
236099_at	236099_at	3	1.68073594760403			204309_at	CYP11A1	2	1.14699577249709			223958_s_at	DNAL1	3	1.06780431535919			242310_at	242310_at	3	1.57417348246658			220234_at	CA8	2	1.18066809982956			238119_at	238119_at	3	1.15518866097054
221729_at	COL5A2	3	1.67820157908199			221268_s_at	SGPP1	2	1.14603930969029			207056_s_at	SLC4A8	3	1.06404790880139			225299_at	MYO5B	3	1.5720822600514			229618_at	SNX16	2	1.1803210271177			235792_x_at	PIK3C2A	3	1.15392554097546
1552754_a_at	CADM2	3	1.67738664076443			236700_at	EIF3C	2	1.14580083455941			1558922_at	1558922_at	3	1.06363576475575			214499_s_at	BCLAF1	3	1.57032842682053			227059_at	GPC6	2	1.17953250368507			220179_at	DPEP3	3	1.15293925221467
221455_s_at	221455_s_at	3	1.66693163210964			209785_s_at	PLA2G4C	2	1.14420715488757			228480_at	VAPA	3	1.05599162420616			1555573_at	CFAP46	3	1.56993251493665			1554671_a_at	SRRM2	2	1.17931225696217			238057_at	USP45	3	1.15287208433167
205029_s_at	FABP7	3	1.66161759983087			210513_s_at	VEGFA	2	1.14274872610909			1555870_at	RNF207	3	1.05431887242691			204421_s_at	FGF2	3	1.56965933296022			209129_at	TRIP6	2	1.17872559691799			235123_at	235123_at	3	1.15241466194488
220987_s_at	220987_s_at	3	1.65629496251427			218182_s_at	CLDN1	2	1.14070964758628			1569472_s_at	1569472_s_at	3	1.04555139563053			209431_s_at	PATZ1	3	1.56894996199993			225627_s_at	CACHD1	2	1.17824483684803			238526_at	RAB3IP	3	1.15189022495901
226694_at	226694_at	3	1.65337405394146			227828_s_at	EVA1A	2	1.13933525711977			216563_at	ANKRD12	3	1.03838688833817			204781_s_at	FAS	3	1.56741620970626			203332_s_at	INPP5D	2	1.17730308903854			206675_s_at	SKIL	3	1.15164851073835
204851_s_at	DCX	3	1.65204724478404			220391_at	ZBTB3	2	1.13832159669381			207117_at	ZNF117	3	1.03473997772866			235320_at	ARL6	3	1.56631397392682			1558322_a_at	PAQR9	2	1.17661329737097			230387_at	230387_at	3	1.14969235565413
206209_s_at	CA4	3	1.6421650467764			228444_at	ARRB1	2	1.13828089255587			226587_at	226587_at	3	1.0126074857766			240655_at	240655_at	3	1.56464160771582			1560271_at	1560271_at	2	1.17640208518093			241781_at	CARNMT1	3	1.14945320445521
1562590_at	PRTG	3	1.63738534636575			201475_x_at	201475_x_at	2	1.13777865355237			204422_s_at	FGF2	2	3.21394787130807			224275_at	ADGRV1	3	1.5631875821351			203058_s_at	PAPSS2	2	1.175949324567			38037_at	HBEGF	3	1.14909114538732
202912_at	ADM	3	1.63592542841744			224469_s_at	INF2	2	1.13755122985279			223837_at	GULP1	2	3.14595554659707			206176_at	BMP6	3	1.56169338174931			222557_at	STMN3	2	1.17252126715954			231963_at	ANKRD33B	3	1.1484112118385
205373_at	CTNNA2	3	1.63305870144309			223391_at	SGPP1	2	1.13639624220075			204745_x_at	MT1G	2	3.07445557592035			224838_at	FOXP1	3	1.56129754838184			236476_at	236476_at	2	1.1724221218812			204728_s_at	WDHD1	3	1.14788456939892
206471_s_at	PLXNC1	3	1.63092851206189			236826_at	TTC39B	2	1.13437892840586			206461_x_at	MT1H	2	3.04811381212591			210026_s_at	CARD10	3	1.56098257864146			213572_s_at	SERPINB1	2	1.17187201037864			227293_at	227293_at	3	1.14777324963759
212224_at	ALDH1A1	3	1.63018831531562			218035_s_at	RBM47	2	1.1317566910184			212859_x_at	MT1E	2	3.01732287266288			1564706_s_at	GLS2	3	1.56079841568098			214130_s_at	214130_s_at	2	1.17091623507257			218483_s_at	IFT46	3	1.14765958211704
205479_s_at	PLAU	3	1.61571642777583			203184_at	FBN2	2	1.12924621544185			1554309_at	EIF4G3	2	3.0010538317752			1554588_a_at	TTC30B	3	1.56033619339488			219685_at	TMEM35A	2	1.16874094252193			238478_at	BNC2	3	1.14639218770853
218113_at	CEMIP2	3	1.60138561654103			228234_at	228234_at	2	1.12692988851264			212185_x_at	MT2A	2	2.9944037368085			226022_at	SASH1	3	1.55992594550184			227568_at	HECTD2	2	1.16824815283154			221530_s_at	BHLHE41	3	1.14567892572605
209213_at	CBR1	3	1.59706571130554			213957_s_at	CEP350	2	1.12673272214211			204326_x_at	MT1X	2	2.9408915053092			242277_at	242277_at	3	1.55988123366973			225332_at	OIP5-AS1	2	1.1675179813888			212689_s_at	KDM3A	3	1.14381157959292
217574_at	CDH8	3	1.59446258270706			202699_s_at	TMEM63A	2	1.1208380700497			208581_x_at	MT1X	2	2.90574195273163			219937_at	TRHDE	3	1.55962548351152			209258_s_at	SMC3	2	1.16696753984692			222805_at	MANEA	3	1.13932529017184
219937_at	TRHDE	3	1.59337974642913			1569402_at	MEIS3	2	1.12043885398476			212845_at	SAMD4A	2	2.87462074389788			201084_s_at	BCLAF1	3	1.55879575947834			209257_s_at	SMC3	2	1.16696131658959			222542_x_at	COQ8A	3	1.13645886357478
1559957_a_at	LINC00205	3	1.58911679619531			225142_at	KDM7A	2	1.12042979760131			211456_x_at	MT1HL1	2	2.84218271900003			203037_s_at	MTSS1	3	1.558131501916			214414_x_at	214414_x_at	2	1.16576311245076			220608_s_at	ZNF770	3	1.13559199194945
244420_at	244420_at	3	1.58011388215024			1568609_s_at	1568609_s_at	2	1.12042144939859			232010_at	FSTL5	2	2.6796267672959			235198_at	OSTM1	3	1.55756883650994			1556551_s_at	SLC39A6	2	1.16499271889364			1555561_a_at	UGGT2	3	1.1335514663095
205719_s_at	205719_s_at	3	1.57638231003369			1554478_a_at	HEATR3	2	1.11885807533048			213629_x_at	MT1F	2	2.5817125603802			243816_at	ZNF70	3	1.55580158841669			226498_at	FLT1	2	1.16483394640782			205850_s_at	GABRB3	3	1.13343049714141
203725_at	GADD45A	3	1.57616644096031			1554340_a_at	DRAXIN	2	1.11617480610345			213496_at	PLPPR4	2	2.50364562862645			207276_at	CDR1	3	1.55507935526033			202995_s_at	FBLN1	2	1.1646195748175			206460_at	AJAP1	3	1.12624598123417
206756_at	CHST7	3	1.57548445019631			228870_at	LRATD2	2	1.11491763745442			1558305_at	GIGYF2	2	2.50239328343372			201340_s_at	ENC1	3	1.55489375365981			241897_at	241897_at	2	1.16403504043544			1555363_s_at	LINC00663	3	1.12482236155356
202992_at	C7	3	1.57546750767535			239297_at	TRMT9B	2	1.11366243210352			239206_at	CR1L	2	2.49257683010296			207076_s_at	ASS1	3	1.55483226419203			202672_s_at	ATF3	2	1.16341047302838			212927_at	SMC5	3	1.12348789372308
235534_at	PHLDA3	3	1.5740044431477			215919_s_at	MRPS11	2	1.11341730045147			217165_x_at	MT1F	2	2.47123896390836			207029_at	KITLG	3	1.55266320940255			226137_at	ZFHX3	2	1.16309127606551			225084_at	EXOC5	3	1.12094853049777
226066_at	MITF	3	1.57219878513461			212327_at	LIMCH1	2	1.11142075683287			229485_x_at	SHISA3	2	2.46687860354061			224909_s_at	PREX1	3	1.55255936731163			229332_at	HPDL	2	1.16161439823753			205020_s_at	ARL4A	3	1.11838067183958
215632_at	NEUROG2	3	1.55985952070193			233480_at	TMEM43	2	1.10968385639975			205741_s_at	DTNA	2	2.46122506564425			220184_at	NANOG	3	1.55031962072399			237145_at	EIF2AK4	2	1.160366193221			235341_at	DNAJC3	3	1.11724468716097
223405_at	NPL	3	1.559389416179			227961_at	CTSB	2	1.10869654706			201300_s_at	PRNP	2	2.35469182702653			227449_at	EPHA4	3	1.54891962444015			242586_at	FSD1L	2	1.16030245580235			222033_s_at	FLT1	3	1.111882597114
241017_at	241017_at	3	1.55925197278998			201867_s_at	TBL1X	2	1.10858663926402			238877_at	EYA4	2	2.31629281162335			204422_s_at	FGF2	3	1.54860902859315			227297_at	ITGA9	2	1.15906505254556			1552789_at	SEC62	3	1.11148999467565
227193_at	SLC30A4	3	1.55806375619167			1554029_a_at	TTC37	2	1.10813700538689			213281_at	JUN	2	2.27033120492687			229910_at	SHE	3	1.54764792760216			239897_at	BCLAF1	2	1.15739902599408			238081_at	WDFY3-AS2	3	1.11118232294542
225342_at	AK4	3	1.55621109137432			230087_at	PRIMA1	2	1.10794594036307			203603_s_at	ZEB2	2	2.25963125220974			211022_s_at	ATRX	3	1.54685912056572			229952_at	PLEKHG3	2	1.15695911033421			244341_at	244341_at	3	1.11102746894771
204412_s_at	NEFH	3	1.55583828153516			214745_at	PLCH1	2	1.10730956264652			206601_s_at	206601_s_at	2	2.22680690265788			210602_s_at	CDH6	3	1.54492609107215			202436_s_at	CYP1B1	2	1.15671853311423			242006_at	LCA5	3	1.11081670317189
231743_at	231743_at	3	1.55455713344344			219369_s_at	OTUB2	2	1.10628800284494			217523_at	CD44	2	2.22158265435726			235693_at	235693_at	3	1.5446219444193			226382_at	226382_at	2	1.15656496803294			219297_at	WDR44	3	1.10948796923728
230764_at	230764_at	3	1.55147088580975			207275_s_at	ACSL1	2	1.10551813256493			244406_at	244406_at	2	2.21891208922713			201341_at	ENC1	3	1.54456977549007			225544_at	TBX3	2	1.15537398433367			235727_at	KLHL28	3	1.10845448875774
211668_s_at	PLAU	3	1.54689730833523			219310_at	SYNDIG1	2	1.10211069122772			212909_at	LYPD1	2	2.20641296970227			206290_s_at	RGS7	3	1.54419305066381			214543_x_at	QKI	2	1.15518099997911			204388_s_at	MAOA	3	1.10628912162188
217897_at	FXYD6	3	1.54568048686702			204257_at	FADS3	2	1.10091769315513			1565034_s_at	AFF3	2	2.19903910003961			231285_at	231285_at	3	1.54329534173656			229088_at	ENPP1	2	1.15369996000898			233300_at	233300_at	3	1.10525956458233
37892_at	COL11A1	3	1.53914716334657			223147_s_at	223147_s_at	2	1.10019231180834			223502_s_at	TNFSF13B	2	2.16786492085593			213679_at	TTC30A	3	1.54313846713571			212058_at	U2SURP	2	1.15349938250389			208167_s_at	MMP16	3	1.10512177040429
1568574_x_at	SPP1	3	1.53593600245758			208916_at	SLC1A5	2	1.10002596160132			237571_at	237571_at	2	2.16390207515826			223089_at	VEZT	3	1.54196360129292			1561347_a_at	LOC101927166	2	1.151844682365			227191_at	ITFG1	3	1.10474851275716
231007_at	231007_at	3	1.53458999408758			205503_at	PTPN14	2	1.09961620695084			219181_at	LIPG	2	2.15852242600166			230543_at	USP9X	3	1.53789795515159			226592_at	ZNF618	2	1.15165289276321			213816_s_at	MET	3	1.10112597881861
208116_s_at	MAN1A1	3	1.53232421098696			65472_at	C2orf68	2	1.0994858374135			229285_at	RNASEL	2	2.15070219067391			1553157_at	LHX4	3	1.53694856558199			AFFX-r2-Bs-thr-M_s_at	AFFX-r2-Bs-thr-M_s_at	2	1.15135381649796			213325_at	NECTIN3	3	1.10061866227373
229830_at	229830_at	3	1.53089141151656			239404_at	239404_at	2	1.09903097436908			1552766_at	HS6ST2	2	2.12639841043094			211051_s_at	EXTL3	3	1.53580552623976			242286_at	GRIN2A	2	1.15113811676806			243948_at	ZC3H14	3	1.09991185157785
235971_at	TIFA	3	1.52967810811779			228739_at	CYS1	2	1.0988135408218			215719_x_at	FAS	2	2.10946852973715			206291_at	NTS	3	1.53512793037837			215921_at	215921_at	2	1.15089239596335			242762_s_at	FAM171B	3	1.09708436259852
223703_at	LRMDA	3	1.52816231169195			210926_at	POTEKP	2	1.09765837317293			220231_at	PPP1R17	2	2.08790212040911			221958_s_at	WLS	3	1.53315292263033			1569402_at	MEIS3	2	1.15043699985266			201294_s_at	WSB1	3	1.09413167170378
218437_s_at	LZTFL1	3	1.52800984147618			226907_at	PPP1R14C	2	1.09747275622674			217561_at	CALCA	2	2.08649302389889			235197_s_at	OSTM1	3	1.53082529409665			240517_at	CBS	2	1.14955706669695			212930_at	ATP2B1	3	1.09282549062417
219090_at	SLC24A3	3	1.52445837260714			230048_at	IFRD1	2	1.0967630282648			204780_s_at	FAS	2	2.08527567039532			218538_s_at	MRS2	3	1.53028242126958			235925_at	235925_at	2	1.14953610020292			233303_at	233303_at	3	1.09184235035003
209785_s_at	PLA2G4C	3	1.52295717693006			1557066_at	LUC7L	2	1.09560249951081			214369_s_at	RASGRP2	2	2.08144129014468			214434_at	HSPA12A	3	1.52908651906787			229720_at	BAG1	2	1.1482314721373			203990_s_at	KDM6A	3	1.091304417438
230319_at	230319_at	3	1.52151035231702			1553713_a_at	RHEBL1	2	1.09440621081183			218559_s_at	MAFB	2	2.07123645847119			228941_at	228941_at	3	1.5276704217772			226311_at	ADAMTS2	2	1.14747654929543			234347_s_at	DENR	3	1.08429195024805
224973_at	TENT5A	3	1.52127295863205			218686_s_at	RHBDF1	2	1.09396861805182			227202_at	CNTN1	2	2.04572641465996			1555039_a_at	ABCC4	3	1.52707132634315			1557292_a_at	MCOLN3	2	1.14746461582705			224722_at	MIB1	3	1.07791059663373
205699_at	MAP2K6	3	1.51958542740426			231039_at	NAA30	2	1.0927249746434			216252_x_at	FAS	2	2.03677873643294			214862_x_at	214862_x_at	3	1.52562057367492			230469_at	RTKN2	2	1.14714612863582			217678_at	SLC7A11	3	1.07362988441521
1562275_at	1562275_at	3	1.51841704281001			212295_s_at	SLC7A1	2	1.09233117316928			201798_s_at	MYOF	2	2.03278064434572			220673_s_at	PPP4R4	3	1.52547168323866			215188_at	STK24	2	1.14641574200247			213655_at	213655_at	3	1.06928120526335
219525_at	SLC47A1	3	1.51688408143894			222108_at	AMIGO2	2	1.09126564103242			204421_s_at	FGF2	2	2.02797087719254			203453_at	SCNN1A	3	1.52466320834931			220446_s_at	CHST4	2	1.14639934772758			225566_at	NRP2	3	1.06716169281098
213517_at	PCBP2	3	1.51294879441169			1555434_a_at	SLC39A14	2	1.09028040670449			232914_s_at	SYTL2	2	2.02694976118629			238962_at	ZNF681	3	1.52434177425184			228088_at	SESTD1	2	1.14592160254528			209372_x_at	209372_x_at	3	1.06451402238183
1553411_s_at	SALL3	3	1.51186338822287			232193_at	GSTT1	2	1.08953772288015			202627_s_at	SERPINE1	2	2.02468296765681			222903_s_at	CPEB1	3	1.52319613099811			1554266_at	1554266_at	2	1.14548106914756			233019_at	CNOT7	3	1.06045013238991
231460_at	231460_at	3	1.51155271221592			220536_at	VRTN	2	1.08780090890194			203234_at	UPP1	2	2.02347373236568			223614_at	MMP16	3	1.52243156939242			219651_at	DPPA4	2	1.14547156811224			233995_at	233995_at	3	1.0545271044214
1552736_a_at	NETO1	3	1.5114129827399			203821_at	HBEGF	2	1.08778489724724			243674_at	243674_at	2	1.99830499995462			212195_at	IL6ST	3	1.52038393502607			1561642_at	1561642_at	2	1.14503448475376			1563933_a_at	PLD5	3	1.05003500535154
231061_at	MIR302B	3	1.5072270002585			221258_s_at	KIF18A	2	1.08777288410198			238825_at	GCNA	2	1.98239378620137			230962_at	DCLK1	3	1.51955984810388			211475_s_at	BAG1	2	1.14441131397458			241991_at	241991_at	3	1.04724125305477
227792_at	ITPRIPL2	3	1.50660884534233			238824_at	RPS29	2	1.08702838304179			207876_s_at	FLNC	2	1.9793265667094			204850_s_at	DCX	3	1.51868082088364			214004_s_at	VGLL4	2	1.14434034710562			220588_at	BCAS4	3	1.04346164492556
203269_at	NSMAF	3	1.50611794226882			228975_at	SP6	2	1.08599983088612			204058_at	ME1	2	1.96294320560535			205741_s_at	DTNA	3	1.51642266469792			234976_x_at	234976_x_at	2	1.1434291880196			226537_at	HINT3	3	1.03548513144075
231969_at	STOX2	3	1.50442023157571			239823_at	239823_at	2	1.08590796010114			207424_at	MYF5	2	1.96064253439701			1557745_at	1557745_at	3	1.51391466256059			201963_at	ACSL1	2	1.14224145580032			228863_at	PCDH17	2	4.19118156269083
213869_x_at	THY1	3	1.50172086259987			214130_s_at	214130_s_at	2	1.08579622945675			215469_at	SLITRK5	2	1.95015341371105			1564962_at	ZNF92	3	1.51274727287417			227947_at	PHACTR2	2	1.13945095265782			206119_at	BHMT	2	4.02298924665396
204359_at	204359_at	3	1.5005276132839			228286_at	GEN1	2	1.08577174799432			227830_at	GABRB3	2	1.93174668880298			209343_at	EFHD1	3	1.51260132838159			232500_at	RALGAPA2	2	1.13939759551985			206100_at	CPM	2	3.67642932618168
1554239_s_at	ZADH2	3	1.4997929909203			238129_s_at	FZD2	2	1.08508948663213			223422_s_at	ARHGAP24	2	1.92798939334272			1554053_at	SPTLC1	3	1.51209319756619			236561_at	TGFBR1	2	1.13933921600354			215321_at	RUNDC3B	2	3.66959632388613
214040_s_at	GSN	3	1.4990989409161			210659_at	CMKLR1	2	1.08389369898121			218858_at	DEPTOR	2	1.92747493400361			223796_at	223796_at	3	1.51168192725515			201464_x_at	JUN	2	1.13884117349054			213139_at	SNAI2	2	3.47109282682855
229095_s_at	229095_s_at	3	1.49719239020866			217998_at	PHLDA1	2	1.08379348896253			203951_at	CNN1	2	1.92477914042892			228171_s_at	PLEKHG4	3	1.50862402204775			204257_at	FADS3	2	1.13803779247852			209993_at	ABCB1	2	3.3018716531788
228262_at	MAP7D2	3	1.49700172714362			242112_at	LSM11	2	1.08128595144257			222161_at	NAALAD2	2	1.91808015368579			1553243_at	ITIH5	3	1.50769381294424			1557487_at	1557487_at	2	1.13799658302288			213933_at	PTGER3	2	3.30138841964322
240987_at	240987_at	3	1.49496464440983			203849_s_at	KIF1A	2	1.08118339100845			210091_s_at	DTNA	2	1.91333911598539			231721_at	JAM3	3	1.50677321633932			205825_at	PCSK1	2	1.1360284853053			207957_s_at	PRKCB	2	3.29100670240767
205738_s_at	FABP3	3	1.49363767731447			203963_at	CA12	2	1.08064705543376			232629_at	PROK2	2	1.90700156817125			232038_at	TBC1D32	3	1.50619470558655			206984_s_at	RIT2	2	1.13318477024471			228715_at	ZCCHC12	2	3.28510136827772
224994_at	CAMK2D	3	1.49335639708276			219987_at	ERVMER34-1	2	1.07940768151853			244065_at	244065_at	2	1.90182518798041			216985_s_at	STX3	3	1.50309677035837			242688_at	242688_at	2	1.13312644499824			205899_at	CCNA1	2	3.28035901079051
237911_at	237911_at	3	1.49240177097406			219480_at	SNAI1	2	1.07812883855004			234085_at	CCDC169	2	1.90073178032458			233002_at	PPP4R4	3	1.50139266722654			202126_at	PRPF4B	2	1.13292508424336			227289_at	PCDH17	2	3.25165087782537
1566472_s_at	1566472_s_at	3	1.49164605114383			AFFX-M27830_5_at	AFFX-M27830_5_at	2	1.07790065519696			1554743_x_at	PMS1	2	1.8942608191395			218839_at	HEY1	3	1.49794692136005			226907_at	PPP1R14C	2	1.13206937828208			227711_at	GTSF1	2	3.22265960357725
227892_at	PRKAA2	3	1.48795281018641			205336_at	PVALB	2	1.07587435495547			209193_at	PIM1	2	1.88727785261749			224642_at	FYTTD1	3	1.49778249217594			202761_s_at	SYNE2	2	1.13194448456694			209994_s_at	209994_s_at	2	3.07575790734437
1556499_s_at	COL1A1	3	1.48366875355523			219427_at	FAT4	2	1.07579126284223			238966_at	CELF4	2	1.88576691296237			216831_s_at	RUNX1T1	3	1.49773915043792			232174_at	232174_at	2	1.13167285540201			215506_s_at	DIRAS3	2	3.06164853740374
222449_at	PMEPA1	3	1.48314435736728			235588_at	ESCO2	2	1.07547786915439			220102_at	FOXL2	2	1.87984103281969			202949_s_at	FHL2	3	1.49695159000771			214833_at	TMEM63A	2	1.13105186365955			238919_at	PCDH9	2	3.04056463382462
228740_at	228740_at	3	1.48196013418222			207574_s_at	GADD45B	2	1.07384402972704			212646_at	RFTN1	2	1.87630758974762			207786_at	CYP2R1	3	1.49619413419174			225531_at	CABLES1	2	1.13095220929723			219737_s_at	PCDH9	2	2.98482345354097
229085_at	LRRC3B	3	1.48148381375145			219038_at	MORC4	2	1.07353737081221			222546_s_at	EPS8L2	2	1.87433038979544			210935_s_at	WDR1	3	1.49599338437818			232000_at	TTC39B	2	1.13078516689422			213712_at	ELOVL2	2	2.98200005346781
214154_s_at	PKP2	3	1.48069227037448			233245_at	UHRF1BP1	2	1.07320619163465			224454_at	ETNK1	2	1.87339197732472			229885_at	RSF1	3	1.49381680725326			221861_at	ARRB1	2	1.1298179434124			210145_at	PLA2G4A	2	2.9587167479942
230300_at	PSMA5	3	1.47715104760461			227816_at	NTN1	2	1.07288628205538			235960_at	FXR1	2	1.86445970085842			221245_s_at	FZD5	3	1.49292199597747			209494_s_at	PATZ1	2	1.12783404081933			241672_at	SERTM1	2	2.95297160230752
210015_s_at	MAP2	3	1.47170130139923			225532_at	CABLES1	2	1.07285880611952			207012_at	MMP16	2	1.86439897351283			213849_s_at	PPP2R2B	3	1.49264652075142			236619_at	236619_at	2	1.12724317789895			229580_at	CLSTN2	2	2.89687194970036
216831_s_at	RUNX1T1	3	1.47150073226794			38037_at	HBEGF	2	1.07167892110433			210611_s_at	DTNA	2	1.8615209026706			228790_at	FAM110B	3	1.49236108631663			229134_at	VANGL1	2	1.12659489384357			219895_at	TMEM255A	2	2.88593758250533
232687_at	GPRIN3	3	1.46873101853012			222062_at	IL27RA	2	1.0711930608533			240301_at	DPPA2	2	1.85370882447069			200628_s_at	WARS1	3	1.49169552744363			207357_s_at	GALNT10	2	1.12659277337105			242931_at	242931_at	2	2.88588892692533
208940_at	SEPHS1	3	1.4672639458019			228079_at	DIPK2A	2	1.07060009356388			233238_s_at	LINC01933	2	1.84989680017589			223287_s_at	FOXP1	3	1.49140325931256			200788_s_at	PEA15	2	1.12601962341261			205827_at	CCK	2	2.87015965175425
213652_at	PCSK5	3	1.46604179791564			238098_at	238098_at	2	1.07043764821368			223501_at	TNFSF13B	2	1.83262974922457			237187_at	HRK	3	1.48901779768587			201869_s_at	TBL1X	2	1.12523277157584			203799_at	203799_at	2	2.86797255802244
217853_at	TNS3	3	1.46471230324206			205945_at	IL6R	2	1.07039314061783			204781_s_at	FAS	2	1.83237390114487			44790_s_at	RUBCNL	3	1.48496975818565			214437_s_at	SHMT2	2	1.12285557080506			222043_at	CLU	2	2.85760370465915
208939_at	SEPHS1	3	1.46308646398322			1555724_s_at	TAGLN	2	1.07008530250234			204871_at	MTERF1	2	1.83031903651018			229088_at	ENPP1	3	1.48266213717631			213869_x_at	THY1	2	1.122556496618			206337_at	CCR7	2	2.83402372209729
204320_at	COL11A1	3	1.46293681300915			227454_at	TAOK1	2	1.06890105506052			1557352_at	SQLE	2	1.82745793622142			221703_at	BRIP1	3	1.48224912529914			1569069_s_at	TDRD3	2	1.12142961984158			204337_at	RGS4	2	2.81001695181079
226103_at	NEXN	3	1.46265768632606			241372_at	ZC3H6	2	1.06855789217496			201289_at	CCN1	2	1.82650309087148			201596_x_at	KRT18	3	1.48121912432276			1557756_a_at	CEP128	2	1.12098980637745			204865_at	CA3	2	2.77268851861824
223523_at	TMEM108	3	1.46018225452152			211965_at	ZFP36L1	2	1.0682959311573			235762_at	TAS2R14	2	1.82327199387709			225762_x_at	RNA45SN5	3	1.47990085340001			232242_at	PTPRG-AS1	2	1.1208226214039			223044_at	SLC40A1	2	2.76262481289154
241838_at	241838_at	3	1.45769808496158			235133_at	ZDHHC14	2	1.06807449049206			202052_s_at	RAI14	2	1.82284748729496			213355_at	ST3GAL6	3	1.47906861932862			234394_at	ZNF124	2	1.11827092347286			219263_at	RNF128	2	2.70608722716637
231869_at	KIAA1586	3	1.45656926670543			238427_at	GRPEL2	2	1.06779239817363			212070_at	ADGRG1	2	1.8192628179706			215531_s_at	GABRA5	3	1.47792052992432			208536_s_at	BCL2L11	2	1.11635551409232			219671_at	HPCAL4	2	2.70046032727437
221561_at	SOAT1	3	1.4538457445015			226918_at	226918_at	2	1.06564138807329			215707_s_at	PRNP	2	1.81091408143115			206864_s_at	HRK	3	1.47742511631621			203146_s_at	GABBR1	2	1.11599293590686			220736_at	SLC19A3	2	2.69682148778346
232098_at	DST	3	1.45157925064678			229952_at	PLEKHG3	2	1.06495121476401			214961_at	MTUS2	2	1.80120800696547			202073_at	OPTN	3	1.47643508501452			218424_s_at	STEAP3	2	1.11526972513292			224901_at	SCD5	2	2.69461330397611
226931_at	TMTC1	3	1.44756777364469			223085_at	RNF19A	2	1.0648837889217			203999_at	SYT1	2	1.8002543629773			236692_at	236692_at	3	1.47394617356478			203753_at	TCF4	2	1.11484427340421			235736_at	SMKR1	2	2.65039020779628
211737_x_at	PTN	3	1.44656451157902			240517_at	CBS	2	1.06171475367564			207275_s_at	ACSL1	2	1.80005137691123			224567_x_at	MALAT1	3	1.47130590117464			225316_at	MFSD2A	2	1.11396195947407			224463_s_at	CFAP300	2	2.64506512609988
218338_at	PHC1	3	1.44250556253218			239545_at	239545_at	2	1.06094732312624			221760_at	MAN1A1	2	1.79693004333826			210581_x_at	PATZ1	3	1.47099830151469			213891_s_at	TCF4	2	1.11310688665016			241998_at	C2orf80	2	2.60216930624823
1559391_s_at	1559391_s_at	3	1.44243477072844			218829_s_at	CHD7	2	1.05841901015519			206674_at	FLT3	2	1.79310241486156			41577_at	PPP1R16B	3	1.47037542886335			210172_at	SF1	2	1.11297701008121			210033_s_at	SPAG6	2	2.5922797073222
244688_at	244688_at	3	1.44081957577764			232811_x_at	PRICKLE1	2	1.05697237940711			1554742_at	PMS1	2	1.79281702663084			208690_s_at	PDLIM1	3	1.47002488413218			222361_at	TUBBP5	2	1.11161555961674			232054_at	232054_at	2	2.58984782836997
214632_at	NRP2	3	1.43986768617645			209260_at	SFN	2	1.05632546872493			240463_at	240463_at	2	1.78443472136851			219958_at	TMEM74B	3	1.46987250116463			220220_at	220220_at	2	1.11102347467209			223374_s_at	B3GALNT1	2	2.54600852881195
234605_at	CDC14B	3	1.43948734184234			233362_at	ZNF341	2	1.05207981552432			229715_at	NCR3LG1	2	1.78392063827722			204348_s_at	AK4	3	1.46836539879083			237456_at	237456_at	2	1.10964642307482			201105_at	LGALS1	2	2.54591165229865
226423_at	PAQR8	3	1.43936722670966			226101_at	PRKCE	2	1.0507544500555			220520_s_at	NUP62CL	2	1.78305265666767			203232_s_at	ATXN1	3	1.46788382162885			232582_at	232582_at	2	1.10936897924224			1556166_x_at	1556166_x_at	2	2.54465234284932
227136_s_at	CACUL1	3	1.43812021591103			244360_at	FBXL17	2	1.04922017682232			227623_at	CACNA2D1	2	1.77355715279451			204286_s_at	PMAIP1	3	1.46726243132332			219793_at	SNX16	2	1.10886539358096			202628_s_at	SERPINE1	2	2.54005654364907
243416_at	243416_at	3	1.43802688590567			227923_at	SHANK3	2	1.0472005437828			218353_at	RGS5	2	1.75883880183386			204412_s_at	NEFH	3	1.46703899112774			228740_at	228740_at	2	1.10872749854838			239345_at	SLC19A3	2	2.5113354091471
204797_s_at	EML1	3	1.43295465489383			33322_i_at	SFN	2	1.04525021997378			1570552_at	1570552_at	2	1.75797180602564			219433_at	BCOR	3	1.46700515219534			216080_s_at	FADS3	2	1.10860998290187			200878_at	EPAS1	2	2.50348341890172
203304_at	BAMBI	3	1.43241972251891			213012_at	NEDD4	2	1.04512320969783			205528_s_at	RUNX1T1	2	1.75588497791084			205931_s_at	205931_s_at	3	1.46633328457378			206243_at	TIMP4	2	1.10853819778759			213424_at	KIAA0895	2	2.48848981029593
216246_at	216246_at	3	1.43050971301011			216080_s_at	FADS3	2	1.03969583035655			236835_at	FUT8-AS1	2	1.75470216099225			213652_at	PCSK5	3	1.46489574321365			234652_at	LOC105376944	2	1.10777662166352			1556527_a_at	1556527_a_at	2	2.47931804534057
1559471_s_at	D21S2088E	3	1.42936418448211			214862_x_at	214862_x_at	2	1.0365409254197			241453_at	PTK2	2	1.75300579264312			229552_at	229552_at	3	1.46381566051573			220484_at	MCOLN3	2	1.10735875298654			209685_s_at	PRKCB	2	2.47760500766246
228707_at	CLDN23	3	1.4251690296381			233613_x_at	REXO2	2	1.0336375416559			227503_at	227503_at	2	1.75073852457641			1568609_s_at	1568609_s_at	3	1.46319838499449			204529_s_at	TOX	2	1.10663412276537			206442_at	SEMG1	2	2.47736009329675
1559394_a_at	1559394_a_at	3	1.4249719784855			212130_x_at	EIF1	2	1.02290074470586			229910_at	SHE	2	1.74205568934312			1569472_s_at	1569472_s_at	3	1.46239410671901			203206_at	FAM53B	2	1.10634359521601			214769_at	CLCN4	2	2.46241278968645
204324_s_at	GOLIM4	3	1.42347149270954			229332_at	HPDL	2	1.02231415696233			209172_s_at	CENPF	2	1.73915804849673			230680_at	SLITRK4	3	1.46022997688287			1569180_at	1569180_at	2	1.10625967383688			229390_at	CALHM6	2	2.45764565486554
210292_s_at	210292_s_at	3	1.42049053788838			206683_at	ZNF165	2	1.02183158630478			227711_at	GTSF1	2	1.73905984690794			205125_at	PLCD1	3	1.45828066646637			244427_at	KIF23	2	1.10268109229941			202037_s_at	SFRP1	2	2.45742688318632
213268_at	CAMTA1	3	1.41999006971663			230080_at	HOXA-AS2	2	1.01840239404811			221730_at	COL5A2	2	1.73189499021788			242008_at	242008_at	3	1.45768773581122			203567_s_at	TRIM38	2	1.10206117836261			214254_at	MAGEA4	2	2.44650819986076
206999_at	IL12RB2	3	1.41955340204034			236181_at	LOC389831	2	1.01656153692174			201301_s_at	ANXA4	2	1.72695908754744			204041_at	MAOB	3	1.45701425877542			208224_at	HOXB1	2	1.10182681094589			212224_at	ALDH1A1	2	2.44567050449836
226034_at	DUSP4	3	1.41590249714707			229281_at	NPAS3	2	1.01504154555956			235534_at	PHLDA3	2	1.72443323461338			217677_at	PLEKHA2	3	1.45687208159237			237218_at	237218_at	2	1.10140975773427			1555602_a_at	ELAVL3	2	2.44186269319359
203638_s_at	FGFR2	3	1.41340841987221			215092_s_at	NFAT5	2	1.0127768150486			237440_at	237440_at	2	1.71074549931738			207231_at	DZIP3	3	1.45643101046171			225121_at	TBC1D23	2	1.10096634220788			206018_at	FOXG1	2	2.44151941914421
232149_s_at	NSMAF	3	1.41079520514156			209864_at	FRAT2	2	1.01102995634195			228262_at	MAP7D2	2	1.71018200036514			232720_at	LINGO2	3	1.45457940824123			212295_s_at	SLC7A1	2	1.10087383065212			207084_at	POU3F2	2	2.42999911589154
210982_s_at	HLA-DRA	3	1.41031549115			235850_at	FAM162A	2	1.01098488732948			213309_at	PLCL2	2	1.70934006534335			205379_at	CBR3	3	1.45443274278627			219569_s_at	SLC35G2	2	1.10078794550758			202035_s_at	SFRP1	2	2.39340833537676
1552696_at	NIPA1	3	1.40954976712123									209105_at	NCOA1	2	1.70139604905442			222111_at	MINDY2	3	1.45404105240489			213982_s_at	RABGAP1L	2	1.10040696905019			225622_at	PAG1	2	2.39191524190489
226905_at	RFLNB	3	1.40897552223055									222033_s_at	FLT1	2	1.68927596342275			237361_at	237361_at	3	1.45278987754862			203706_s_at	FZD7	2	1.09983678738305			206002_at	ADGRG2	2	2.39017781140309
217677_at	PLEKHA2	3	1.40496115446602									215321_at	RUNDC3B	2	1.68782740882453			221440_s_at	RBBP9	3	1.45173727026288			205503_at	PTPN14	2	1.09910518321324			206110_at	206110_at	2	2.38278553092113
216967_at	GAP43	3	1.40392414941811									224973_at	TENT5A	2	1.67931235484213			226126_at	TBCK	3	1.45159464018813			203184_at	FBN2	2	1.09910104284813			211555_s_at	GUCY1B1	2	2.37804492791416
204363_at	F3	3	1.40364690929283									206481_s_at	LDB2	2	1.67695624610286			1553986_at	RASEF	3	1.45015178312304			225399_at	TSEN15	2	1.09864498222773			206632_s_at	APOBEC3B	2	2.37757197016293
225056_at	SIPA1L2	3	1.39906789302444									235803_at	235803_at	2	1.67527828263752			236081_at	SNCA	3	1.44832061403751			227361_at	HS3ST3B1	2	1.09763335796544			204547_at	RAB40B	2	2.37347134942913
228750_at	228750_at	3	1.39848438372598									213225_at	PPM1B	2	1.67188182312664			39582_at	CYLD	3	1.44671935380616			226803_at	CHMP4C	2	1.09709504098989			206209_s_at	CA4	2	2.37261776217113
214053_at	ERBB4	3	1.39682819355081									243631_at	243631_at	2	1.67082853145371			221650_s_at	MED18	3	1.44643179978911			225203_at	PPP1R16A	2	1.09664647780472			204731_at	TGFBR3	2	2.37227950498866
205593_s_at	PDE9A	3	1.3941061273248									228968_at	ZNF449	2	1.66700885593656			235277_at	AMOTL1	3	1.44507741580624			222351_at	PPP2R1B	2	1.09650662692572			236756_at	236756_at	2	2.36463228262135
214457_at	HOXA2	3	1.39364758593971									201302_at	ANXA4	2	1.66535297058478			231508_s_at	231508_s_at	3	1.44340010351323			219369_s_at	OTUB2	2	1.09559699950021			227817_at	PRKCB	2	2.36408178502377
235761_at	235761_at	3	1.39061972231566									228365_at	CPNE8	2	1.66500114184069			203973_s_at	CEBPD	3	1.44261833242931			228870_at	LRATD2	2	1.09551659740358			208894_at	HLA-DRA	2	2.3606345271503
225133_at	KLF3	3	1.39024810750904									226444_at	226444_at	2	1.66297644092305			210091_s_at	DTNA	3	1.44250578516588			204615_x_at	IDI1	2	1.09521772925135			242447_at	C3orf70	2	2.35625978444703
230400_s_at	PKN2	3	1.38876751486759									238441_at	PRKAA2	2	1.65839079365168			244774_at	PHACTR2	3	1.44246378754987			236918_s_at	LRRC34	2	1.09400055313649			228728_at	CPED1	2	2.35454686457006
221107_at	CHRNA9	3	1.38792768626202									229842_at	ELF3	2	1.6560374522432			210942_s_at	ST3GAL6	3	1.44225528864			219273_at	CCNK	2	1.09299914799427			222953_at	GPR83	2	2.3536717077203
214786_at	MAP3K1	3	1.38765901302537									210145_at	PLA2G4A	2	1.65567387893993			202402_s_at	CARS1	3	1.44064920231272			219388_at	GRHL2	2	1.09222441946423			225061_at	DNAJA4	2	2.35171794005299
213107_at	TNIK	3	1.38633655051863									230620_at	USP27X	2	1.65192048891052			211391_s_at	PATZ1	3	1.44015288180594			225723_at	CCDC167	2	1.09040843384248			231040_at	RORB	2	2.35057377753987
244844_at	244844_at	3	1.38472247249086									242774_at	SYNE2	2	1.64953864838402			204702_s_at	NFE2L3	3	1.43992146821255			213849_s_at	PPP2R2B	2	1.09004605731828			214414_x_at	214414_x_at	2	2.34923978519304
230569_at	CFAP97	3	1.38460476973683									1560739_a_at	1560739_a_at	2	1.64826356928451			221584_s_at	KCNMA1	3	1.43742399491521			241457_at	241457_at	2	1.08990653099576			242455_at	POU3F2	2	2.34788637004587
215108_x_at	TOX3	3	1.38327624999723									202912_at	ADM	2	1.64673832860779			202469_s_at	CPSF6	3	1.43721468827373			227414_at	RHBDD1	2	1.08945045617308			212192_at	KCTD12	2	2.34589500205713
225325_at	MFSD6	3	1.38283258644295									204851_s_at	DCX	2	1.64541067647981			208859_s_at	ATRX	3	1.43595584316966			228401_at	ATAD2	2	1.08931048109619			239572_at	GJA3	2	2.34468168074553
208228_s_at	FGFR2	3	1.38272615006794									220714_at	PRDM14	2	1.64521871384477			233767_at	HHLA1	3	1.43502742126463			1559149_at	1559149_at	2	1.08881524384549			205357_s_at	AGTR1	2	2.34166043104559
208433_s_at	LRP8	3	1.37992786754747									226898_s_at	SFPQ	2	1.64507743265182			206987_x_at	FGF18	3	1.43419719303745			1559399_s_at	ZCCHC10	2	1.08794096986576			242767_at	LMCD1	2	2.33677103309976
206286_s_at	206286_s_at	3	1.37940120030404									211478_s_at	DPP4	2	1.64272207310905			215287_at	STRN	3	1.43408192015319			1569923_s_at	LINC00491	2	1.08759785289257			235518_at	SLC8A1	2	2.33434787435058
204727_at	WDHD1	3	1.37779268959341									33323_r_at	SFN	2	1.64123341848653			210029_at	IDO1	3	1.43308957298923			213245_at	ADCY1	2	1.08746823026793			211341_at	POU4F1	2	2.33356706873092
219958_at	TMEM74B	3	1.37652191669206									1552575_a_at	C6orf141	2	1.64090383972877			231131_at	FAM133A	3	1.43194145833466			242539_at	DIS3L2	2	1.08740009518015			241382_at	PCP4L1	2	2.32943930798419
1557810_at	1557810_at	3	1.37616545453699									211177_s_at	TXNRD2	2	1.63435141899261			206670_s_at	GAD1	3	1.42979500434897			239007_at	ZNF616	2	1.08737880761771			206940_s_at	POU4F1	2	2.32932245034518
209465_x_at	PTN	3	1.37589201923205									232720_at	LINGO2	2	1.62384276564328			226675_s_at	MALAT1	3	1.42779779589702			241466_at	241466_at	2	1.08703453593571			241430_at	TEX37	2	2.31973494673913
232749_at	232749_at	3	1.37475634381149									232156_at	AP5M1	2	1.62065270300107			65630_at	TMEM80	3	1.42542241961676			1567107_s_at	TPM4	2	1.08582740786667			1554334_a_at	DNAJA4	2	2.30249555138824
206686_at	PDK1	3	1.37334401699467									1554966_a_at	FILIP1L	2	1.62003216792098			220520_s_at	NUP62CL	3	1.4252520812681			212386_at	TCF4	2	1.08575676119667			236420_s_at	ANO4	2	2.30136658315516
211089_s_at	NEK3	3	1.37329751259353									228709_at	TPR	2	1.61884756315814			AFFX-HUMRGE/M10098_5_at	AFFX-HUMRGE/M10098_5_at	3	1.42384070214717			235617_x_at	STRIT1	2	1.0851379998303			222900_at	NRIP3	2	2.29592069082394
232242_at	PTPRG-AS1	3	1.37325694859941									224441_s_at	USP45	2	1.61867670849091			204971_at	CSTA	3	1.42342671965966			202532_s_at	DHFR	2	1.08442793227024			206797_at	NAT2	2	2.2949528168411
220108_at	GNA14	3	1.3711318599265									1569469_a_at	LHX8	2	1.6145040373517			1553179_at	ADAMTS19	3	1.42256691569233			214542_x_at	214542_x_at	2	1.0835967942674			1553158_at	CEP19	2	2.28391856682868
220608_s_at	ZNF770	3	1.37073537737763									203725_at	GADD45A	2	1.61318364212845			211019_s_at	LSS	3	1.42105577243018			1553180_at	ADAMTS19	2	1.08357746921753			201149_s_at	TIMP3	2	2.28294070838129
229399_at	CCDC186	3	1.36930422976144									204890_s_at	LCK	2	1.60793514568917			1555800_at	ZNF385B	3	1.4210025738352			219316_s_at	FLVCR2	2	1.08321262371913			228062_at	NAP1L5	2	2.27969932794142
223287_s_at	FOXP1	3	1.3687258308298									243417_at	ZADH2	2	1.6073612256624			208433_s_at	LRP8	3	1.42070726162434			218284_at	SMAD3	2	1.08104218895344			206601_s_at	206601_s_at	2	2.27123623486013
232796_at	232796_at	3	1.36694636691184									1553962_s_at	RHOB	2	1.60567852805639			242900_at	242900_at	3	1.41998028572182			1565537_at	NKX1-1	2	1.08057677259931			223503_at	TMEM163	2	2.26744388188354
204702_s_at	NFE2L3	3	1.363256041996									209988_s_at	ASCL1	2	1.60495564237557			1555559_s_at	USP25	3	1.41990158525978			217168_s_at	HERPUD1	2	1.08016323395931			215469_at	SLITRK5	2	2.25456730239863
223642_at	ZIC2	3	1.36282813560979									228827_at	RUNX1T1	2	1.60227740437613			212750_at	PPP1R16B	3	1.41988392506964			219480_at	SNAI1	2	1.07997482841387			206089_at	NELL1	2	2.25308628968616
224400_s_at	CHST9	3	1.35992242722958									205699_at	MAP2K6	2	1.60139268215903			1556194_a_at	HSPA4L	3	1.41980625390703			242558_at	242558_at	2	1.0798859834649			205656_at	PCDH17	2	2.25043301973099
229978_at	SHISA9	3	1.35905570970275									208427_s_at	ELAVL2	2	1.59782319307152			201538_s_at	DUSP3	3	1.41909044443815			200053_at	SPAG7	2	1.0795161203577			210729_at	NPY2R	2	2.24750761404388
218368_s_at	TNFRSF12A	3	1.35800109674925									208790_s_at	CAVIN1	2	1.59760666284172			221234_s_at	BACH2	3	1.41818861367756			228359_at	UBASH3B	2	1.07940434243794			202508_s_at	SNAP25	2	2.24503037570036
214021_x_at	ITGB5	3	1.35783865809442									216035_x_at	TCF7L2	2	1.59722267423777			225496_s_at	SYTL2	3	1.41608906345894			214465_at	214465_at	2	1.07930589727508			235456_at	235456_at	2	2.23599302938633
214962_s_at	NUP160	3	1.35775820352446									231929_at	IKZF2	2	1.59700418921924			234141_s_at	LOC286059	3	1.41512562088827			231192_at	LPAR3	2	1.07906121922289			239913_at	SLC10A4	2	2.23344656307412
1555370_a_at	CAMTA1	3	1.35710794212579									204363_at	F3	2	1.59693486452445			226110_at	PTAR1	3	1.41464950100459			1553328_a_at	SLC18A2	2	1.0772701923785			1552727_s_at	ADAMTS17	2	2.23066016744544
204114_at	NID2	3	1.35630284516657									204235_s_at	GULP1	2	1.5968638260355			226034_at	DUSP4	3	1.41392860366829			218182_s_at	CLDN1	2	1.07395657216085			204567_s_at	ABCG1	2	2.22973369358606
205282_at	LRP8	3	1.35307520486454									204237_at	GULP1	2	1.59538462748356			231532_at	NCAM1	3	1.41379352965251			227828_s_at	EVA1A	2	1.07356675283591			229656_s_at	EML6	2	2.2174434319824
41577_at	PPP1R16B	3	1.3513590564541									1555929_s_at	1555929_s_at	2	1.59468225340485			221905_at	CYLD	3	1.41352922167761			1557240_a_at	1557240_a_at	2	1.07191097663739			205373_at	CTNNA2	2	2.20833474074174
206104_at	ISL1	3	1.350885839893									201645_at	TNC	2	1.59222129744064			217998_at	PHLDA1	3	1.41331340873294			212382_at	TCF4	2	1.07175305412806			227623_at	CACNA2D1	2	2.20273179806796
237107_at	PRKRA	3	1.35079048391709									221750_at	HMGCS1	2	1.59095118828821			205593_s_at	PDE9A	3	1.41299937672579			221705_s_at	SIKE1	2	1.07162031207908			211379_x_at	B3GALNT1	2	2.19464248646216
222695_s_at	AXIN2	3	1.35024884881421									206310_at	SPINK2	2	1.58576308870334			209105_at	NCOA1	3	1.4114785916644			236219_at	SLC35G1	2	1.07020769437013			206843_at	CRYBA4	2	2.19451504012067
201596_x_at	KRT18	3	1.34771552314806									209343_at	EFHD1	2	1.58554392290239			201060_x_at	STOM	3	1.41119052098371			223734_at	MGARP	2	1.07003303563363			219932_at	SLC27A6	2	2.19286102670931
209466_x_at	PTN	3	1.34648336723305									235864_at	ATP6V1D	2	1.58043311891996			204797_s_at	EML1	3	1.40980144256296			224875_at	C5orf24	2	1.06961883463727			202388_at	RGS2	2	2.19264192924838
237305_at	237305_at	3	1.34624949438723									210809_s_at	POSTN	2	1.57660640083293			210971_s_at	ARNTL	3	1.40950444165181			207275_s_at	ACSL1	2	1.06852362001042			229160_at	PWWP3B	2	2.19101311936156
204286_s_at	PMAIP1	3	1.34558414879035									223611_s_at	LNX1	2	1.57414492426557			212636_at	QKI	3	1.40851914202296			33322_i_at	SFN	2	1.06830800369535			244118_at	GABRA1	2	2.18990937093405
203639_s_at	FGFR2	3	1.34477656863077									228329_at	DAB1	2	1.57100554658305			208850_s_at	THY1	3	1.40850000325202			206204_at	GRB14	2	1.06794953299572			204472_at	GEM	2	2.18742231843468
221905_at	CYLD	3	1.34349986450801									220736_at	SLC19A3	2	1.57077465853565			212056_at	GSE1	3	1.40752243196205			226590_at	ZNF618	2	1.06712234001767			213429_at	BICC1	2	2.18608291499417
230048_at	IFRD1	3	1.34340226388224									209829_at	RIPOR2	2	1.56859493397321			228623_at	228623_at	3	1.40432045284269			206312_at	GUCY2C	2	1.06678956513353			212188_at	KCTD12	2	2.1845084766538
212384_at	212384_at	3	1.34319614481719									213107_at	TNIK	2	1.56692069030861			206673_at	GPR176	3	1.40391372276669			221539_at	EIF4EBP1	2	1.06660626661427			229309_at	ADRB1	2	2.18429025464959
217878_s_at	CDC27	3	1.34206010749035									215646_s_at	VCAN	2	1.56564692694451			226985_at	FGD5	3	1.40256936356565			208513_at	FOXB1	2	1.06625309249235			204057_at	IRF8	2	2.18221371672411
1552965_a_at	B3GNT7	3	1.34070836798096									209202_s_at	EXTL3	2	1.56548555397876			1554741_s_at	1554741_s_at	3	1.40032186273409			209864_at	FRAT2	2	1.06599206813882			219355_at	RADX	2	2.18110327858166
1552712_a_at	NMNAT2	3	1.34069879014699									213436_at	CNR1	2	1.55855614675423			238021_s_at	CRNDE	3	1.39884578224275			210643_at	TNFSF11	2	1.06594275548937			228186_s_at	RSPO3	2	2.17735969485968
241717_at	MOBP	3	1.3393654932555									224797_at	ARRDC3	2	1.55721653501291			1566901_at	TGIF1	3	1.39736584061756			201340_s_at	ENC1	2	1.0644750584351			205857_at	SLC18A2	2	2.17683921092623
203873_at	SMARCA1	3	1.33747742297706									211089_s_at	NEK3	2	1.55702480767844			232668_at	232668_at	3	1.39706959686601			1565689_at	1565689_at	2	1.06430917925648			244406_at	244406_at	2	2.17195266570632
205542_at	STEAP1	3	1.33743428413296									226905_at	RFLNB	2	1.55695769811856			223196_s_at	SESN2	3	1.39502254004835			220495_s_at	TXNDC15	2	1.06167998986556			231466_at	FAM71F1	2	2.16129917651193
211379_x_at	B3GALNT1	3	1.33729803826803									219660_s_at	ATP8A2	2	1.55676537942935			223451_s_at	CKLF	3	1.39223675570668			213289_at	APOOL	2	1.06148715850192			228063_s_at	NAP1L5	2	2.15995064011979
218326_s_at	LGR4	3	1.33728430248676									211571_s_at	VCAN	2	1.55542157882442			238868_at	UACA	3	1.39169839126037			214595_at	KCNG1	2	1.05746658784639			222830_at	GRHL1	2	2.15990466378117
235028_at	235028_at	3	1.33721089429108									210249_s_at	NCOA1	2	1.55385436068338			220892_s_at	PSAT1	3	1.39149224483983			206373_at	ZIC1	2	1.05645751409221			206619_at	DKK4	2	2.15930028259175
205888_s_at	JAKMIP2	3	1.33661708150658									231067_s_at	AKAP12	2	1.55277499093275			226576_at	ARHGAP26	3	1.3912573498449			201087_at	PXN	2	1.05611972355328			206070_s_at	EPHA3	2	2.15850467448775
242447_at	C3orf70	3	1.33654713567594									205559_s_at	PCSK5	2	1.55101411128577			213295_at	CYLD	3	1.38962138255874			1562442_a_at	SSBP1	2	1.05530474379272			218380_at	LOC728392	2	2.15749793719972
241789_at	RBMS3	3	1.33578102440191									229658_at	BAZ1B	2	1.54971306617001			203791_at	DMXL1	3	1.38803248561756			208693_s_at	GARS1	2	1.05468342907212			219313_at	GRAMD1C	2	2.15574369702149
204285_s_at	PMAIP1	3	1.33518401480548									236756_at	236756_at	2	1.54673183165317			230760_at	ZFY	3	1.38788022636986			211462_s_at	TBL1Y	2	1.05374475054597			205858_at	NGFR	2	2.15510631720497
221766_s_at	TENT5A	3	1.33490241371569									235009_at	BOD1L1	2	1.54644809505032			209301_at	CA2	3	1.387362047843			204153_s_at	MFNG	2	1.05217174924731			210982_s_at	HLA-DRA	2	2.15510206265797
238533_at	EPHA7	3	1.33367481312094									205532_s_at	CDH6	2	1.545696512485			211814_s_at	CCNE2	3	1.38726160586973			242394_at	CNKSR3	2	1.05155540489024			230860_at	CEP19	2	2.15074208307957
201170_s_at	BHLHE40	3	1.33263077615029									203961_at	NEBL	2	1.54477895987691			232165_at	EPPK1	3	1.38702123995704			229603_at	BBS12	2	1.05120001807678			206326_at	GRP	2	2.1501249248762
211017_s_at	NF2	3	1.32797729154678									204420_at	FOSL1	2	1.54242634479022			242938_s_at	FOXK2	3	1.38697113924432			213492_at	COL2A1	2	1.04827175886258			238205_at	DCAF12L1	2	2.14813426616913
203499_at	EPHA2	3	1.3274236741445									209107_x_at	NCOA1	2	1.54233401843845			226875_at	DOCK11	3	1.38641340890321			232230_at	OLMALINC	2	1.04786444234104			203889_at	SCG5	2	2.14501721872892
232636_at	SLITRK4	3	1.32731543838736									216037_x_at	TCF7L2	2	1.54232863787699			202525_at	PRSS8	3	1.38458764627952			226806_s_at	NFIA	2	1.04741098719053			220493_at	DMRT1	2	2.13721924226247
223627_at	MEX3B	3	1.32665298949466									208086_s_at	DMD	2	1.54151309175253			1559394_a_at	1559394_a_at	3	1.38437760413296			204085_s_at	CLN5	2	1.04736720636848			226560_at	226560_at	2	2.13363914618589
223503_at	TMEM163	3	1.32646973610015									202628_s_at	SERPINE1	2	1.53997195423188			212530_at	NEK7	3	1.38390982681202			236179_at	CDH11	2	1.04674585566557			223523_at	TMEM108	2	2.13270924634234
221910_at	ETV1	3	1.32617722899452									218182_s_at	CLDN1	2	1.53753040916025			1553565_s_at	DDAH1	3	1.38210854803317			219218_at	BAHCC1	2	1.04614241616468			230795_at	230795_at	2	2.13139222263355
219945_at	DDX25	3	1.32587743967372									229310_at	KLHL29	2	1.5367628900072			204036_at	LPAR1	3	1.38141739062293			236967_at	MNX1-AS1	2	1.04513166169943			206157_at	PTX3	2	2.12397314015794
206023_at	NMU	3	1.32515788310856									216511_s_at	TCF7L2	2	1.529915027425			221058_s_at	CKLF	3	1.38007021350299			243740_at	243740_at	2	1.04468750815696			219195_at	PPARGC1A	2	2.12342697535524
44790_s_at	RUBCNL	3	1.32450296244099									200621_at	CSRP1	2	1.52882880226192			222274_at	ZDHHC8P1	3	1.38005867838816			1555326_a_at	ADAM9	2	1.04176784523783			206461_x_at	MT1H	2	2.119144499573
222756_s_at	ARRB1	3	1.32401587048004									219211_at	USP18	2	1.52817117502739			223566_s_at	BCOR	3	1.37988799936629			1557905_s_at	CD44	2	1.04171014577423			1555345_at	SLC38A4	2	2.11124099990224
238865_at	PABPC4L	3	1.32394146171286									209596_at	MXRA5	2	1.52451186907341			211214_s_at	DAPK1	3	1.3797142963265			203060_s_at	PAPSS2	2	1.04164772598111			229944_at	OPRK1	2	2.10554061278233
1562497_at	1562497_at	3	1.32381527435108									228941_at	228941_at	2	1.52185688739972			1554309_at	EIF4G3	3	1.37965338192053			222910_s_at	PEX5L	2	1.04145706814194			219440_at	RAI2	2	2.10459385463178
227732_at	ATXN7L1	3	1.32352909818884									1563357_at	1563357_at	2	1.51739577611927			216607_s_at	216607_s_at	3	1.37885248306883			238545_at	BRD7	2	1.04136822717272			227148_at	PLEKHH2	2	2.10094473482558
242517_at	KISS1R	3	1.32022506401678									242900_at	242900_at	2	1.51658772122771			202319_at	SENP6	3	1.37660191503689			1556051_a_at	BICD1	2	1.04124759941116			206218_at	MAGEB2	2	2.09457289941739
238600_at	JAKMIP1	3	1.3172707971311									235024_at	JADE1	2	1.51564830797629			233675_s_at	TPTE2P6	3	1.37658784195511			210519_s_at	NQO1	2	1.03913524886621			225842_at	PHLDA1	2	2.09130118410297
1559057_at	1559057_at	3	1.31615670183318									232760_at	TEX15	2	1.51490773787284			203665_at	HMOX1	3	1.37511068958801			226905_at	RFLNB	2	1.03808277017269			226625_at	TGFBR3	2	2.0870495059158
204672_s_at	ANKRD6	3	1.31429145569522									207008_at	CXCR2	2	1.51371591758801			200629_at	WARS1	3	1.37473576764415			224772_at	NAV1	2	1.03690317076123			208792_s_at	CLU	2	2.08615820674321
223673_at	RFX4	3	1.31427045907196									204727_at	WDHD1	2	1.51338830824343			236545_at	236545_at	3	1.37437327221458			240139_at	240139_at	2	1.03658535025914			1564220_a_at	LINC01234	2	2.08597627988317
210282_at	ZMYM2	3	1.31343878352533									227727_at	MRGPRF	2	1.51328425441809			221840_at	PTPRE	3	1.37367845987167			222417_s_at	SNX5	2	1.03585228741065			223484_at	C15orf48	2	2.08395489092007
1560224_at	1560224_at	3	1.31102739835118									202719_s_at	TES	2	1.51202830623834			218351_at	COMMD8	3	1.37252718092586			229027_at	PPM1A	2	1.03514207516755			242385_at	RORB	2	2.08228192959584
225171_at	ARHGAP18	3	1.3109369834453									231439_at	LRATD1	2	1.50999991459875			218362_s_at	DIS3	3	1.37150420065885			204301_at	KBTBD11	2	1.03280891363638			238755_at	RASSF10	2	2.08075374395368
207596_at	SLCO4C1	3	1.30940558560433									207761_s_at	METTL7A	2	1.50987353169207			236387_at	CCNT2-AS1	3	1.37061160564869			236465_at	RNF175	2	1.02992632648029			210032_s_at	SPAG6	2	2.07959418293523
228479_at	SOAT1	3	1.30867166216946									244118_at	GABRA1	2	1.50949082225182			230229_at	DLG1	3	1.36965708506511			235845_at	SP5	2	1.02943376136724			226186_at	TMOD2	2	2.07847873994194
219497_s_at	BCL11A	3	1.3072543847057									211986_at	AHNAK	2	1.50816365569102			244187_at	244187_at	3	1.36944104874159			223028_s_at	SNX9	2	1.02777241745961			225973_at	TAP2	2	2.07603524146172
1557155_a_at	1557155_a_at	3	1.30709203016235									225841_at	HENMT1	2	1.50371640289985			235960_at	FXR1	3	1.36836214469463			234299_s_at	NIN	2	1.02499666788874			229800_at	DCLK1	2	2.06987892737817
234341_x_at	LOC91548	3	1.30549105724778									204567_s_at	ABCG1	2	1.50371192891036			231067_s_at	AKAP12	3	1.36812303470181			219038_at	MORC4	2	1.02385774149721			220004_at	DDX43	2	2.06741080811148
208412_s_at	RARB	3	1.30473105918537									242006_at	LCA5	2	1.50165344133482			204823_at	NAV3	3	1.36812084078085			231008_at	UNC5CL	2	1.02375141173526			217388_s_at	KYNU	2	2.05802233622858
244187_at	244187_at	3	1.30329307524387									210033_s_at	SPAG6	2	1.50071502538311			242442_x_at	TRMT10A	3	1.36685183121598			202715_at	CAD	2	1.02306682043766			217168_s_at	HERPUD1	2	2.05392011822677
236081_at	SNCA	3	1.30305857067882									239345_at	SLC19A3	2	1.49450822869044			235846_at	235846_at	3	1.36667614799095			214673_s_at	HUWE1	2	1.02272513913278			1562701_at	CTD-2297D10.2	2	2.05250290098918
219295_s_at	PCOLCE2	3	1.30244767599386									228724_at	TTLL7	2	1.49439588202581			213906_at	MYBL1	3	1.36646199249378			205506_at	VIL1	2	1.01814362143782			219954_s_at	GBA3	2	2.05170142697326
227290_at	CDYL2	3	1.30238623162184									1555476_at	IREB2	2	1.49282845018398			201951_at	ALCAM	3	1.36215267600683			224774_s_at	NAV1	2	1.01603391544071			231166_at	GPR155	2	2.05019703733949
[truncated: 2,179 more rows]

## Sheet: Non-teratogens only (PS)
All PS - 1x						Downregulated PS - 1x						Upregulated PS 1x						All PS - 20x						Downregulated PS - 20x						Upregulated PS - 20x
[truncated: 108 more rows]

## Sheet: Overlap (Genes)
All PS - 1x						Downregulated PS - 1x						Upregulated PS 1x						All PS - 20x						Downregulated PS - 20x						Upregulated PS - 20x
[truncated: 891 more rows]

[truncated: 2 more sheets: Teratogens only (Genes), Non-teratogens only (Genes)]
