# Supplementary material for: Classification of Developmental Toxicants in a Human iPSC Transcriptomics-Based Test
Source: Chem Res Toxicol. 2022 Apr 13;35(5):760–73. doi: 10.1021/acs.chemrestox.1c00392 (PMC9377669; doi:10.1021/acs.chemrestox.1c00392)
Supplement: Supplementary file 4 — tx1c00392_si_004.xlsx [file tx1c00392_si_004.xlsx]

## Sheet: Top1000-1160 PS
GO.ID	Term	Annotated	Significant	Expected	Rank.in.p.value.elim	p.value.classic	p.value.elim	Adj.P.Classic	Adj.P.Elim
GO:0000122	negative regulation of transcription by ...	2226	126	56.38	1	1.9e-17	1.1e-15	5.22711e-15	1.08944e-11
GO:0090009	primitive streak formation	21	11	0.53	2	7.3e-13	7.3e-13	8.92583e-11	3.61496e-09
GO:0071504	cellular response to heparin	13	9	0.33	3	2.7e-12	2.7e-12	2.81482e-10	8.9136e-09
GO:0110024	positive regulation of cardiac muscle my...	18	10	0.46	4	3.8e-12	3.8e-12	3.6539e-10	9.4088e-09
GO:0045944	positive regulation of transcription by ...	3061	140	77.53	5	5.5e-12	5.5e-12	5.18781e-10	1.08944e-08
GO:0006882	cellular zinc ion homeostasis	66	15	1.67	6	8.2e-11	8.2e-11	5.41419e-09	1.35355e-07
GO:0045599	negative regulation of fat cell differen...	128	19	3.24	7	6.4e-10	6.4e-10	3.42625e-08	9.05509e-07
GO:0030509	BMP signaling pathway	376	39	9.52	8	1.3e-13	1.1e-09	1.69411e-11	1.21049e-06
GO:0045662	negative regulation of myoblast differen...	46	12	1.17	9	1.1e-09	1.1e-09	5.61567e-08	1.21049e-06
GO:0021756	striatum development	49	12	1.24	10	2.5e-09	2.5e-09	1.17905e-07	2.476e-06
GO:0010273	detoxification of copper ion	17	8	0.43	11	3.3e-09	3.3e-09	1.50614e-07	2.9712e-06
GO:0071456	cellular response to hypoxia	545	39	13.8	12	8.5e-09	8.5e-09	3.46436e-07	7.01533e-06
GO:0010575	positive regulation of vascular endothel...	73	13	1.85	13	3.4e-08	3.4e-08	1.22006e-06	2.59028e-05
GO:0090090	negative regulation of canonical Wnt sig...	427	32	10.82	14	6.4e-08	6.4e-08	2.1342e-06	4.52754e-05
GO:0042074	cell migration involved in gastrulation	24	8	0.61	15	8.4e-08	8.4e-08	2.72766e-06	5.54624e-05
GO:0071276	cellular response to cadmium ion	79	13	2	16	9.2e-08	9.2e-08	2.95834e-06	5.6948e-05
GO:0035116	embryonic hindlimb morphogenesis	82	13	2.08	17	1.4e-07	1.4e-07	4.30609e-06	8.15624e-05
GO:0003402	planar cell polarity pathway involved in...	13	6	0.33	18	3.8e-07	3.8e-07	1.08772e-05	0.000203293
GO:0008285	negative regulation of cell population p...	1719	94	43.54	19	2.5e-12	3.9e-07	2.6913e-10	0.000203293
GO:0040037	negative regulation of fibroblast growth...	39	9	0.99	20	4.4e-07	4.4e-07	1.22409e-05	0.000217888
GO:0045668	negative regulation of osteoblast differ...	106	14	2.68	21	5.0e-07	5.0e-07	1.36419e-05	0.00023581
GO:0060028	convergent extension involved in axis el...	14	6	0.35	22	6.6e-07	6.6e-07	1.73386e-05	0.000284202
GO:0070374	positive regulation of ERK1 and ERK2 cas...	474	32	12.01	23	6.6e-07	6.6e-07	1.73386e-05	0.000284202
GO:0043154	negative regulation of cysteine-type end...	239	21	6.05	24	9.3e-07	9.3e-07	2.36172e-05	0.000380923
GO:0045836	positive regulation of meiotic nuclear d...	32	8	0.81	25	1.0e-06	1.0e-06	2.50734e-05	0.000380923
GO:0071294	cellular response to zinc ion	32	8	0.81	26	1.0e-06	1.0e-06	2.50734e-05	0.000380923
GO:0021542	dentate gyrus development	44	9	1.11	27	1.3e-06	1.3e-06	3.15569e-05	0.000459829
GO:0071391	cellular response to estrogen stimulus	44	9	1.11	28	1.3e-06	1.3e-06	3.15569e-05	0.000459829
GO:0045665	negative regulation of neuron differenti...	568	43	14.39	29	2.6e-10	1.6e-06	1.49712e-08	0.000546428
GO:0001714	endodermal cell fate specification	16	6	0.41	30	1.7e-06	1.7e-06	4.05706e-05	0.000561227
GO:0009948	anterior/posterior axis specification	110	23	2.79	31	5.3e-15	1.9e-06	8.89681e-13	0.000607019
GO:0030916	otic vesicle formation	25	7	0.63	32	2.1e-06	2.1e-06	4.92853e-05	0.00064995
GO:0021546	rhombomere development	10	5	0.25	33	2.3e-06	2.3e-06	5.33471e-05	0.000669976
GO:0090244	Wnt signaling pathway involved in somito...	10	5	0.25	34	2.3e-06	2.3e-06	5.33471e-05	0.000669976
GO:0021930	cerebellar granule cell precursor prolif...	36	8	0.91	35	2.7e-06	2.7e-06	6.14731e-05	0.000764023
GO:0043392	negative regulation of DNA binding	136	18	3.44	36	1.2e-08	2.8e-06	4.67906e-07	0.000770311
GO:0001954	positive regulation of cell-matrix adhes...	141	15	3.57	37	3.2e-06	3.2e-06	7.21932e-05	0.000856562
GO:0071280	cellular response to copper ion	49	9	1.24	38	3.4e-06	3.4e-06	7.5671e-05	0.000886147
GO:0048865	stem cell fate commitment	18	6	0.46	39	3.7e-06	3.7e-06	8.10726e-05	0.00091612
GO:0021984	adenohypophysis development	27	7	0.68	40	3.7e-06	3.7e-06	8.10726e-05	0.00091612
GO:0048021	regulation of melanin biosynthetic proce...	22	8	0.56	41	3.8e-08	4.1e-06	1.34411e-06	0.0009904
GO:0021891	olfactory bulb interneuron development	19	6	0.48	42	5.3e-06	5.3e-06	0.000112884	0.00124979
GO:0003203	endocardial cushion morphogenesis	90	15	2.28	43	7.9e-09	5.5e-06	3.28746e-07	0.00126679
GO:0007623	circadian rhythm	585	38	14.82	44	1.6e-07	6.0e-06	4.89086e-06	0.00135055
GO:0007567	parturition	40	8	1.01	45	6.2e-06	6.2e-06	0.00012982	0.00135642
GO:0090179	planar cell polarity pathway involved in...	29	7	0.73	46	6.3e-06	6.3e-06	0.000131635	0.00135642
GO:0060591	chondroblast differentiation	12	5	0.3	47	7.0e-06	7.0e-06	0.000144133	0.00144433
GO:2001301	lipoxin biosynthetic process	12	5	0.3	48	7.0e-06	7.0e-06	0.000144133	0.00144433
GO:0045656	negative regulation of monocyte differen...	20	6	0.51	49	7.4e-06	7.4e-06	0.000151425	0.00149571
GO:0030728	ovulation	42	8	1.06	50	9.0e-06	9.0e-06	0.00017971	0.00176718
GO:0090050	positive regulation of cell migration in...	69	10	1.75	51	9.1e-06	9.1e-06	0.000180977	0.00176718
GO:0071300	cellular response to retinoic acid	173	16	4.38	52	9.4e-06	9.4e-06	0.000186568	0.00179034
GO:0033280	response to vitamin D	83	13	2.1	53	1.7e-07	9.8e-06	5.16466e-06	0.00179739
GO:0070848	response to growth factor	1870	127	47.37	54	3.5e-24	9.8e-06	3.85156e-21	0.00179739
GO:0060900	embryonic camera-type eye formation	31	7	0.79	55	1.0e-05	1.0e-05	0.000193816	0.00180073
GO:0018065	protein-cofactor linkage	13	5	0.33	56	1.1e-05	1.1e-05	0.000211542	0.00194543
GO:0045766	positive regulation of angiogenesis	454	36	11.5	57	2.2e-09	1.2e-05	1.0526e-07	0.00208505
GO:0050680	negative regulation of epithelial cell p...	375	25	9.5	58	1.3e-05	1.3e-05	0.000245242	0.00221986
GO:0003151	outflow tract morphogenesis	219	22	5.55	59	5.0e-08	1.4e-05	1.70759e-06	0.0023501
GO:0060009	Sertoli cell development	33	7	0.84	60	1.6e-05	1.6e-05	0.000296194	0.00264107
GO:0033690	positive regulation of osteoblast prolif...	14	5	0.35	61	1.7e-05	1.7e-05	0.000312952	0.00271561
GO:0061817	endoplasmic reticulum-plasma membrane te...	14	5	0.35	62	1.7e-05	1.7e-05	0.000312952	0.00271561
GO:2000052	positive regulation of non-canonical Wnt...	35	7	0.89	63	2.4e-05	2.4e-05	0.000427511	0.00375152
GO:0033029	regulation of neutrophil apoptotic proce...	15	5	0.38	64	2.5e-05	2.5e-05	0.000442143	0.00375152
GO:1903430	negative regulation of cell maturation	15	5	0.38	65	2.5e-05	2.5e-05	0.000442143	0.00375152
GO:1904956	regulation of midbrain dopaminergic neur...	15	5	0.38	66	2.5e-05	2.5e-05	0.000442143	0.00375152
GO:0035176	social behavior	148	14	3.75	67	2.6e-05	2.6e-05	0.000458192	0.00384334
GO:0045597	positive regulation of cell differentiat...	2505	111	63.45	68	6.8e-09	2.7e-05	2.86584e-07	0.00393247
GO:0050679	positive regulation of epithelial cell p...	510	40	12.92	69	3.9e-10	2.8e-05	2.18224e-08	0.00401901
GO:0009952	anterior/posterior pattern specification	492	56	12.46	70	7.4e-21	3.0e-05	4.5806e-18	0.00418479
GO:0060349	bone morphogenesis	293	30	7.42	71	1.2e-10	3.0e-05	7.61846e-09	0.00418479
GO:0061036	positive regulation of cartilage develop...	96	11	2.43	72	3.2e-05	3.2e-05	0.000545487	0.00434148
GO:1904707	positive regulation of vascular smooth m...	96	11	2.43	73	3.2e-05	3.2e-05	0.000545487	0.00434148
GO:0044849	estrous cycle	37	7	0.94	74	3.5e-05	3.5e-05	0.000586531	0.00468432
GO:0090267	positive regulation of mitotic cell cycl...	16	5	0.41	75	3.6e-05	3.6e-05	0.000598228	0.00469137
GO:0002067	glandular epithelial cell differentiatio...	148	19	3.75	76	7.6e-09	3.6e-05	3.17597e-07	0.00469137
GO:0043065	positive regulation of apoptotic process	1718	76	43.52	77	2.0e-06	3.9e-05	4.72745e-05	0.00501631
GO:2000147	positive regulation of cell motility	1401	80	35.49	78	1.5e-11	4.0e-05	1.2078e-09	0.00507897
GO:0030336	negative regulation of cell migration	747	38	18.92	79	4.7e-05	4.7e-05	0.000759361	0.00574677
GO:0003323	type B pancreatic cell development	67	9	1.7	80	4.7e-05	4.7e-05	0.000759361	0.00574677
GO:0003181	atrioventricular valve morphogenesis	83	10	2.1	81	4.7e-05	4.7e-05	0.000759361	0.00574677
GO:0030534	adult behavior	357	23	9.04	82	4.9e-05	4.9e-05	0.000787818	0.00591824
GO:0060027	convergent extension involved in gastrul...	17	5	0.43	83	5.0e-05	5.0e-05	0.0008	0.00596627
GO:0045926	negative regulation of growth	614	39	15.55	84	2.0e-07	5.2e-05	6.02067e-06	0.00613105
GO:0097150	neuronal stem cell population maintenanc...	84	10	2.13	85	5.3e-05	5.3e-05	0.000841205	0.00617544
GO:0014070	response to organic cyclic compound	2385	112	60.41	86	2.2e-10	5.5e-05	1.29695e-08	0.00633395
GO:0014029	neural crest formation	28	6	0.71	87	6.1e-05	6.1e-05	0.000942502	0.00678813
GO:0021794	thalamus development	28	6	0.71	88	6.1e-05	6.1e-05	0.000942502	0.00678813
GO:0042297	vocal learning	28	6	0.71	89	6.1e-05	6.1e-05	0.000942502	0.00678813
GO:0021683	cerebellar granular layer morphogenesis	17	6	0.43	90	2.5e-06	6.3e-05	5.74478e-05	0.0069328
GO:0060363	cranial suture morphogenesis	18	5	0.46	91	6.7e-05	6.7e-05	0.00102402	0.00729196
GO:0036315	cellular response to sterol	55	8	1.39	92	7.0e-05	7.0e-05	0.00106331	0.00753565
GO:0060740	prostate gland epithelium morphogenesis	87	10	2.2	93	7.1e-05	7.1e-05	0.00107356	0.00756112
GO:0010944	negative regulation of transcription by ...	29	6	0.73	94	7.5e-05	7.5e-05	0.00113059	0.00775984
GO:0045163	clustering of voltage-gated potassium ch...	10	4	0.25	95	7.6e-05	7.6e-05	0.00114046	0.00775984
GO:0045210	FasL biosynthetic process	10	4	0.25	96	7.6e-05	7.6e-05	0.00114046	0.00775984
GO:0051795	positive regulation of timing of catagen	10	4	0.25	97	7.6e-05	7.6e-05	0.00114046	0.00775984
GO:0046885	regulation of hormone biosynthetic proce...	56	8	1.42	98	8.0e-05	8.0e-05	0.00119325	0.0080849
GO:0001756	somitogenesis	162	18	4.1	99	1.8e-07	8.3e-05	5.45174e-06	0.00830335
GO:0060850	regulation of transcription involved in ...	42	9	1.06	100	8.7e-07	9.0e-05	2.22648e-05	0.0089136
GO:0060021	roof of mouth development	232	22	5.88	101	1.4e-07	9.1e-05	4.30609e-06	0.00892341
GO:0008284	positive regulation of cell population p...	2190	130	55.47	102	1.1e-19	9.2e-05	5.4472e-17	0.00893302
GO:0001934	positive regulation of protein phosphory...	2432	121	61.6	103	8.6e-13	0.00011	1.0262e-10	0.0104754
GO:0007494	midgut development	31	6	0.79	104	0.00011	0.00011	0.00158349	0.0104754
GO:0000212	meiotic spindle organization	24	8	0.61	105	8.4e-08	0.00012	2.72766e-06	0.010707
GO:0061101	neuroendocrine cell differentiation	20	5	0.51	106	0.00012	0.00012	0.00170026	0.010707
GO:0070574	cadmium ion transmembrane transport	20	5	0.51	107	0.00012	0.00012	0.00170026	0.010707
GO:0031335	regulation of sulfur amino acid metaboli...	11	4	0.28	108	0.00012	0.00012	0.00170026	0.010707
GO:0060762	regulation of branching involved in mamm...	11	4	0.28	109	0.00012	0.00012	0.00170026	0.010707
GO:2000543	positive regulation of gastrulation	11	4	0.28	110	0.00012	0.00012	0.00170026	0.010707
GO:0001649	osteoblast differentiation	568	40	14.39	111	8.5e-09	0.00012	3.46436e-07	0.010707
GO:0002063	chondrocyte development	131	12	3.32	112	0.00013	0.00013	0.00181597	0.011394
GO:0043066	negative regulation of apoptotic process	2124	98	53.8	113	8.0e-09	0.00013	3.31515e-07	0.011394
GO:0007631	feeding behavior	194	15	4.91	114	0.00014	0.00014	0.00194196	0.0121628
GO:0060395	SMAD protein signal transduction	195	15	4.94	115	0.00015	0.00015	0.00204628	0.012484
GO:2000773	negative regulation of cellular senescen...	61	8	1.55	116	0.00015	0.00015	0.00204628	0.012484
GO:0042753	positive regulation of circadian rhythm	46	7	1.17	117	0.00015	0.00015	0.00204628	0.012484
GO:0035873	lactate transmembrane transport	21	5	0.53	118	0.00015	0.00015	0.00204628	0.012484
GO:0071578	zinc ion import across plasma membrane	21	5	0.53	119	0.00015	0.00015	0.00204628	0.012484
GO:2001053	regulation of mesenchymal cell apoptotic...	33	6	0.84	120	0.00016	0.00016	0.00214721	0.0130962
GO:0048545	response to steroid hormone	1027	46	26.01	121	0.00016	0.00016	0.00214721	0.0130962
GO:0023019	signal transduction involved in regulati...	47	7	1.19	122	0.00017	0.00017	0.00225694	0.0133625
GO:0003253	cardiac neural crest cell migration invo...	12	4	0.3	123	0.00017	0.00017	0.00225694	0.0133625
GO:0009448	gamma-aminobutyric acid metabolic proces...	12	4	0.3	124	0.00017	0.00017	0.00225694	0.0133625
GO:0061113	pancreas morphogenesis	12	4	0.3	125	0.00017	0.00017	0.00225694	0.0133625
GO:0072300	positive regulation of metanephric glome...	12	4	0.3	126	0.00017	0.00017	0.00225694	0.0133625
GO:0021702	cerebellar Purkinje cell differentiation	22	5	0.56	127	0.00019	0.00019	0.002476	0.0141486
GO:0009725	response to hormone	2477	109	62.74	128	1.4e-08	0.00019	5.35351e-07	0.0141486
GO:0046851	negative regulation of bone remodeling	34	6	0.86	129	0.00019	0.00019	0.002476	0.0141486
GO:0035019	somatic stem cell population maintenance	178	14	4.51	130	0.00019	0.00019	0.002476	0.0141486
GO:0008589	regulation of smoothened signaling pathw...	200	15	5.07	131	0.00019	0.00019	0.002476	0.0141486
GO:0010894	negative regulation of steroid biosynthe...	48	7	1.22	132	0.00019	0.00019	0.002476	0.0141486
GO:0043518	negative regulation of DNA damage respon...	48	7	1.22	133	0.00019	0.00019	0.002476	0.0141486
GO:0001657	ureteric bud development	255	21	6.46	134	2.6e-06	0.00020	5.96074e-05	0.0147821
GO:0045600	positive regulation of fat cell differen...	158	13	4	135	0.00021	0.00021	0.00271166	0.0154062
GO:2000095	regulation of Wnt signaling pathway, pla...	35	6	0.89	136	0.00023	0.00023	0.00293546	0.0165067
GO:0062009	secondary palate development	65	8	1.65	137	0.00023	0.00023	0.00293546	0.0165067
GO:0001938	positive regulation of endothelial cell ...	253	21	6.41	138	2.3e-06	0.00023	5.33471e-05	0.0165067
GO:0045080	positive regulation of chemokine biosynt...	23	5	0.58	139	0.00024	0.00024	0.00303184	0.0165067
GO:2000049	positive regulation of cell-cell adhesio...	23	5	0.58	140	0.00024	0.00024	0.00303184	0.0165067
GO:0060405	regulation of penile erection	13	4	0.33	141	0.00024	0.00024	0.00303184	0.0165067
GO:0061312	BMP signaling pathway involved in heart ...	13	4	0.33	142	0.00024	0.00024	0.00303184	0.0165067
GO:0090306	spindle assembly involved in meiosis	13	4	0.33	143	0.00024	0.00024	0.00303184	0.0165067
GO:0097070	ductus arteriosus closure	13	4	0.33	144	0.00024	0.00024	0.00303184	0.0165067
GO:0070849	response to epidermal growth factor	161	13	4.08	145	0.00025	0.00025	0.00314213	0.0167297
GO:0010634	positive regulation of epithelial cell m...	435	34	11.02	146	8.8e-09	0.00025	3.55736e-07	0.0167297
GO:0032026	response to magnesium ion	50	7	1.27	147	0.00025	0.00025	0.00314213	0.0167297
GO:1901673	regulation of mitotic spindle assembly	50	7	1.27	148	0.00025	0.00025	0.00314213	0.0167297
GO:0060317	cardiac epithelial to mesenchymal transi...	74	12	1.87	149	3.4e-07	0.00026	9.84608e-06	0.0171669
GO:0060411	cardiac septum morphogenesis	247	25	6.26	150	5.3e-09	0.00026	2.30225e-07	0.0171669
GO:0030224	monocyte differentiation	87	14	2.2	151	4.0e-08	0.00028	1.39986e-06	0.018365
GO:0030308	negative regulation of cell growth	466	29	11.8	152	1.0e-05	0.00029	0.000193816	0.0188958
GO:0007194	negative regulation of adenylate cyclase...	37	6	0.94	153	0.00031	0.00031	0.00380451	0.0200669
GO:0001892	embryonic placenta development	233	16	5.9	154	0.00033	0.00033	0.00402007	0.0208173
GO:0071205	protein localization to juxtaparanode re...	14	4	0.35	155	0.00033	0.00033	0.00402007	0.0208173
GO:2000020	positive regulation of male gonad develo...	14	4	0.35	156	0.00033	0.00033	0.00402007	0.0208173
GO:2000977	regulation of forebrain neuron different...	14	4	0.35	157	0.00033	0.00033	0.00402007	0.0208173
GO:0071542	dopaminergic neuron differentiation	73	15	1.85	158	3.8e-10	0.00034	2.13836e-08	0.0213124
GO:0071277	cellular response to calcium ion	189	14	4.79	159	0.00035	0.00035	0.00424804	0.0218013
GO:0003198	epithelial to mesenchymal transition inv...	38	6	0.96	160	0.00036	0.00036	0.00432175	0.0218739
GO:0036342	post-anal tail morphogenesis	38	6	0.96	161	0.00036	0.00036	0.00432175	0.0218739
GO:0071380	cellular response to prostaglandin E sti...	38	6	0.96	162	0.00036	0.00036	0.00432175	0.0218739
GO:0034599	cellular response to oxidative stress	740	35	18.74	163	0.00036	0.00036	0.00432175	0.0218739
GO:0030949	positive regulation of vascular endothel...	53	7	1.34	164	0.00037	0.00037	0.00443105	0.0223444
GO:0071479	cellular response to ionizing radiation	199	18	5.04	165	3.6e-06	0.00041	7.95857e-05	0.0246099
GO:0007626	locomotory behavior	521	27	13.2	166	0.00042	0.00042	0.00494611	0.0250583
GO:0060412	ventricular septum morphogenesis	128	11	3.24	167	0.00043	0.00043	0.00505786	0.0255013
GO:0048382	mesendoderm development	26	5	0.66	168	0.00044	0.00044	0.00514494	0.0256339
GO:0051409	response to nitrosative stress	26	5	0.66	169	0.00044	0.00044	0.00514494	0.0256339
GO:1903589	positive regulation of blood vessel endo...	26	5	0.66	170	0.00044	0.00044	0.00514494	0.0256339
GO:0044340	canonical Wnt signaling pathway involved...	15	4	0.38	171	0.00045	0.00045	0.00524329	0.0259116
GO:0045875	negative regulation of sister chromatid ...	15	4	0.38	172	0.00045	0.00045	0.00524329	0.0259116
GO:0071625	vocalization behavior	55	7	1.39	173	0.00046	0.00046	0.00532847	0.026183
GO:1902043	positive regulation of extrinsic apoptot...	55	7	1.39	174	0.00046	0.00046	0.00532847	0.026183
GO:0021846	cell proliferation in forebrain	90	9	2.28	175	0.00047	0.00047	0.00538759	0.0262988
GO:0046827	positive regulation of protein export fr...	72	8	1.82	176	0.00047	0.00047	0.00538759	0.0262988
GO:0060384	innervation	72	8	1.82	177	0.00047	0.00047	0.00538759	0.0262988
GO:0010566	regulation of ketone biosynthetic proces...	40	6	1.01	178	0.00048	0.00048	0.00548318	0.0267074
GO:0035115	embryonic forelimb morphogenesis	91	9	2.31	179	0.00051	0.00051	0.00577262	0.0275405
GO:0061138	morphogenesis of a branching epithelium	482	34	12.21	180	1.1e-07	0.00051	3.46955e-06	0.0275405
GO:1990830	cellular response to leukemia inhibitory...	267	17	6.76	181	0.00052	0.00052	0.00579312	0.0275405
GO:1901978	positive regulation of cell cycle checkp...	23	8	0.58	182	5.8e-08	0.00052	1.96052e-06	0.0275405
GO:0045646	regulation of erythrocyte differentiatio...	131	11	3.32	183	0.00052	0.00052	0.00579312	0.0275405
GO:0021957	corticospinal tract morphogenesis	27	5	0.68	184	0.00052	0.00052	0.00579312	0.0275405
GO:0033689	negative regulation of osteoblast prolif...	27	5	0.68	185	0.00052	0.00052	0.00579312	0.0275405
GO:0034182	regulation of maintenance of mitotic sis...	27	5	0.68	186	0.00052	0.00052	0.00579312	0.0275405
GO:0060346	bone trabecula formation	27	5	0.68	187	0.00052	0.00052	0.00579312	0.0275405
GO:0019218	regulation of steroid metabolic process	288	24	7.29	188	4.2e-07	0.00054	1.18509e-05	0.0284477
GO:0032436	positive regulation of proteasomal ubiqu...	221	15	5.6	189	0.00056	0.00056	0.00619	0.0293452
GO:0010757	negative regulation of plasminogen activ...	16	4	0.41	190	0.00058	0.00058	0.00634731	0.030075
GO:2000546	positive regulation of endothelial cell ...	16	4	0.41	191	0.00058	0.00058	0.00634731	0.030075
GO:0019372	lipoxygenase pathway	28	5	0.71	192	0.00062	0.00062	0.00667443	0.031652
GO:0021670	lateral ventricle development	28	5	0.71	193	0.00062	0.00062	0.00667443	0.031652
GO:0042487	regulation of odontogenesis of dentin-co...	28	5	0.71	194	0.00062	0.00062	0.00667443	0.031652
GO:0051965	positive regulation of synapse assembly	134	11	3.39	195	0.00063	0.00063	0.00676004	0.0319975
GO:0044062	regulation of excretion	58	7	1.47	196	0.00064	0.00064	0.00683771	0.0323396
GO:0035914	skeletal muscle cell differentiation	135	11	3.42	197	0.00067	0.00067	0.00712748	0.0336837
GO:2001026	regulation of endothelial cell chemotaxi...	59	10	1.49	198	2.1e-06	0.00070	4.92853e-05	0.0350141
GO:1901216	positive regulation of neuron death	250	16	6.33	199	0.00071	0.00071	0.00748865	0.0353359
GO:0060536	cartilage morphogenesis	63	9	1.6	200	2.9e-05	0.00074	0.000504773	0.0358841
GO:0001886	endothelial cell morphogenesis	29	5	0.73	201	0.00074	0.00074	0.00773913	0.0358841
GO:0048147	negative regulation of fibroblast prolif...	77	8	1.95	202	0.00074	0.00074	0.00773913	0.0358841
GO:0008584	male gonad development	349	26	8.84	203	1.2e-06	0.00075	2.95642e-05	0.0358841
GO:0046533	negative regulation of photoreceptor cel...	17	4	0.43	204	0.00075	0.00075	0.00780252	0.0358841
GO:0051661	maintenance of centrosome location	17	4	0.43	205	0.00075	0.00075	0.00780252	0.0358841
GO:0051964	negative regulation of synapse assembly	17	4	0.43	206	0.00075	0.00075	0.00780252	0.0358841
GO:1902949	positive regulation of tau-protein kinas...	17	4	0.43	207	0.00075	0.00075	0.00780252	0.0358841
GO:0031297	replication fork processing	78	8	1.98	208	0.00081	0.00081	0.00833913	0.0385685
GO:0003188	heart valve formation	30	5	0.76	209	0.00087	0.00087	0.00886469	0.0412272
GO:0042472	inner ear morphogenesis	236	23	5.98	210	4.4e-08	0.00088	1.51311e-06	0.0415025
GO:0051897	positive regulation of protein kinase B ...	437	23	11.07	211	0.00089	0.00089	0.00902207	0.0415781
GO:0007268	chemical synaptic transmission	1640	67	41.54	212	9.5e-05	0.00089	0.00138773	0.0415781
GO:0007566	embryo implantation	140	11	3.55	213	0.00091	0.00091	0.00917784	0.0423129
GO:1900625	positive regulation of monocyte aggregat...	18	4	0.46	214	0.00094	0.00094	0.00941331	0.0435036
GO:0030240	skeletal muscle thin filament assembly	31	5	0.79	215	0.00101	0.00101	0.010003	0.046097
GO:0035810	positive regulation of urine volume	31	5	0.79	216	0.00101	0.00101	0.010003	0.046097
GO:0072520	seminiferous tubule development	31	5	0.79	217	0.00101	0.00101	0.010003	0.046097
GO:0042474	middle ear morphogenesis	46	6	1.17	218	0.00103	0.00103	0.0101504	0.0463687
GO:0044342	type B pancreatic cell proliferation	46	6	1.17	219	0.00103	0.00103	0.0101504	0.0463687
GO:2000678	negative regulation of transcription reg...	46	6	1.17	220	0.00103	0.00103	0.0101504	0.0463687
GO:0070371	ERK1 and ERK2 cascade	747	52	18.92	221	7.5e-11	0.00108	5.05306e-09	0.0483996
GO:0021983	pituitary gland development	91	14	2.31	222	7.1e-08	0.00111	2.33616e-06	0.04952
GO:0045053	protein retention in Golgi apparatus	19	4	0.48	223	0.00117	0.00117	0.0114052	0.0519627
GO:0006534	cysteine metabolic process	32	5	0.81	224	0.00118	0.00118	0.0114914	0.0521729
GO:0048146	positive regulation of fibroblast prolif...	145	11	3.67	225	0.00121	0.00121	0.0117374	0.0532615
GO:0030513	positive regulation of BMP signaling pat...	83	8	2.1	226	0.00122	0.00122	0.0118228	0.0534641
GO:0009791	post-embryonic development	265	16	6.71	227	0.00130	0.00130	0.0125734	0.0564097
GO:0007612	learning	346	24	8.76	228	1.0e-05	0.00131	0.000193816	0.0564097
GO:0002053	positive regulation of mesenchymal cell ...	84	8	2.13	229	0.00131	0.00131	0.0126455	0.0564097
GO:0050678	regulation of epithelial cell proliferat...	885	64	22.42	230	8.3e-14	0.00131	1.10925e-11	0.0564097
GO:0001525	angiogenesis	1335	73	33.82	231	8.1e-10	0.00133	4.22223e-08	0.057023
GO:0042136	neurotransmitter biosynthetic process	241	15	6.1	232	0.00135	0.00135	0.0129684	0.0573168
GO:0061614	pri-miRNA transcription by RNA polymeras...	147	11	3.72	233	0.00135	0.00135	0.0129684	0.0573168
GO:0008595	anterior/posterior axis specification, e...	33	5	0.84	234	0.00136	0.00136	0.0129889	0.0573168
GO:0031453	positive regulation of heterochromatin a...	33	5	0.84	235	0.00136	0.00136	0.0129889	0.0573168
GO:0033262	regulation of nuclear cell cycle DNA rep...	43	8	1.09	236	1.1e-05	0.00141	0.000211542	0.0590911
GO:0044319	wound healing, spreading of cells	105	9	2.66	237	0.00142	0.00142	0.013471	0.0590911
GO:0010862	positive regulation of pathway-restricte...	126	10	3.19	238	0.00142	0.00142	0.013471	0.0590911
GO:0070857	regulation of bile acid biosynthetic pro...	20	4	0.51	239	0.00143	0.00143	0.0135399	0.0591774
GO:0072574	hepatocyte proliferation	49	6	1.24	240	0.00144	0.00144	0.0135956	0.0591774
GO:0002244	hematopoietic progenitor cell differenti...	426	22	10.79	241	0.00144	0.00144	0.0135956	0.0591774
GO:0045778	positive regulation of ossification	243	15	6.16	242	0.00146	0.00146	0.0137451	0.0597514
GO:0001755	neural crest cell migration	139	14	3.52	243	1.3e-05	0.00147	0.000245242	0.0599131
GO:0061061	muscle structure development	1667	86	42.22	244	4.2e-10	0.00151	2.3369e-08	0.0612911
GO:0008543	fibroblast growth factor receptor signal...	286	24	7.24	245	3.7e-07	0.00158	1.06836e-05	0.0638707
GO:0071481	cellular response to X-ray	50	6	1.27	246	0.00160	0.00160	0.0149213	0.0641555
GO:0090103	cochlea morphogenesis	50	6	1.27	247	0.00160	0.00160	0.0149213	0.0641555
GO:0003308	negative regulation of Wnt signaling pat...	10	3	0.25	248	0.00170	0.00170	0.0156331	0.0662866
GO:0008078	mesodermal cell migration	10	3	0.25	249	0.00170	0.00170	0.0156331	0.0662866
GO:0060699	regulation of endoribonuclease activity	10	3	0.25	250	0.00170	0.00170	0.0156331	0.0662866
GO:0061357	positive regulation of Wnt protein secre...	10	3	0.25	251	0.00170	0.00170	0.0156331	0.0662866
GO:0071301	cellular response to vitamin B1	10	3	0.25	252	0.00170	0.00170	0.0156331	0.0662866
GO:0071603	endothelial cell-cell adhesion	10	3	0.25	253	0.00170	0.00170	0.0156331	0.0662866
GO:1904404	response to formaldehyde	10	3	0.25	254	0.00170	0.00170	0.0156331	0.0662866
GO:0035860	glial cell-derived neurotrophic factor r...	21	4	0.53	255	0.00174	0.00174	0.0159417	0.0667944
GO:0035878	nail development	21	4	0.53	256	0.00174	0.00174	0.0159417	0.0667944
GO:0090084	negative regulation of inclusion body as...	21	4	0.53	257	0.00174	0.00174	0.0159417	0.0667944
GO:0007155	cell adhesion	3503	145	88.73	258	2.3e-09	0.00174	1.09515e-07	0.0667944
GO:0035988	chondrocyte proliferation	51	6	1.29	259	0.00177	0.00177	0.016127	0.0670309
GO:0046068	cGMP metabolic process	51	6	1.29	260	0.00177	0.00177	0.016127	0.0670309
GO:0030212	hyaluronan metabolic process	88	8	2.23	261	0.00177	0.00177	0.016127	0.0670309
GO:0043697	cell dedifferentiation	35	5	0.89	262	0.00178	0.00178	0.0161439	0.0670309
GO:0070365	hepatocyte differentiation	35	5	0.89	263	0.00178	0.00178	0.0161439	0.0670309
GO:0046545	development of primary female sexual cha...	248	15	6.28	264	0.00179	0.00179	0.0162049	0.0671521
GO:1900120	regulation of receptor binding	69	7	1.75	265	0.00181	0.00181	0.0163411	0.0676462
GO:0001974	blood vessel remodeling	109	9	2.76	266	0.00184	0.00184	0.0165667	0.0685089
GO:0001822	kidney development	713	46	18.06	267	1.0e-08	0.00186	3.9616e-07	0.0689942
GO:0048818	positive regulation of hair follicle mat...	13	6	0.33	268	3.8e-07	0.00188	1.08772e-05	0.0694758
GO:0010463	mesenchymal cell proliferation	136	14	3.44	269	9.9e-06	0.00190	0.000193816	0.0699539
GO:0071305	cellular response to vitamin D	52	6	1.32	270	0.00196	0.00196	0.0175197	0.0716304
GO:0030514	negative regulation of BMP signaling pat...	110	9	2.79	271	0.00196	0.00196	0.0175197	0.0716304
GO:0001676	long-chain fatty acid metabolic process	226	14	5.72	272	0.00201	0.00201	0.0178859	0.0731876
GO:0035136	forelimb morphogenesis	113	13	2.86	273	6.1e-06	0.00202	0.000128541	0.0732823
GO:0033629	negative regulation of cell adhesion med...	36	5	0.91	274	0.00203	0.00203	0.0180477	0.0733764
GO:0006693	prostaglandin metabolic process	90	8	2.28	275	0.00205	0.00205	0.0181441	0.0735623
GO:1902742	apoptotic process involved in developmen...	90	8	2.28	276	0.00205	0.00205	0.0181441	0.0735623
GO:0048845	venous blood vessel morphogenesis	22	4	0.56	277	0.00208	0.00208	0.0183604	0.0738363
GO:2000051	negative regulation of non-canonical Wnt...	22	4	0.56	278	0.00208	0.00208	0.0183604	0.0738363
GO:0031018	endocrine pancreas development	120	15	3.04	279	4.0e-07	0.00208	1.13839e-05	0.0738363
GO:0042493	response to drug	2457	106	62.24	280	6.0e-08	0.00210	2.02122e-06	0.07428
GO:0000188	inactivation of MAPK activity	53	6	1.34	281	0.00217	0.00217	0.0189521	0.0759423
GO:0007214	gamma-aminobutyric acid signaling pathwa...	53	6	1.34	282	0.00217	0.00217	0.0189521	0.0759423
GO:1900745	positive regulation of p38MAPK cascade	53	6	1.34	283	0.00217	0.00217	0.0189521	0.0759423
GO:0001659	temperature homeostasis	428	28	10.84	284	5.9e-06	0.00221	0.000125394	0.0766976
GO:0003306	Wnt signaling pathway involved in heart ...	21	6	0.53	285	1.0e-05	0.00228	0.000193816	0.0766976
GO:0002085	inhibition of neuroepithelial cell diffe...	11	3	0.28	286	0.00230	0.00230	0.0197052	0.0766976
GO:0006701	progesterone biosynthetic process	11	3	0.28	287	0.00230	0.00230	0.0197052	0.0766976
GO:0035026	leading edge cell differentiation	11	3	0.28	288	0.00230	0.00230	0.0197052	0.0766976
GO:0035442	dipeptide transmembrane transport	11	3	0.28	289	0.00230	0.00230	0.0197052	0.0766976
GO:0038031	non-canonical Wnt signaling pathway via ...	11	3	0.28	290	0.00230	0.00230	0.0197052	0.0766976
GO:0048023	positive regulation of melanin biosynthe...	11	3	0.28	291	0.00230	0.00230	0.0197052	0.0766976
GO:0072223	metanephric glomerular mesangium develop...	11	3	0.28	292	0.00230	0.00230	0.0197052	0.0766976
GO:1901475	pyruvate transmembrane transport	11	3	0.28	293	0.00230	0.00230	0.0197052	0.0766976
GO:1904717	regulation of AMPA glutamate receptor cl...	11	3	0.28	294	0.00230	0.00230	0.0197052	0.0766976
GO:2000851	positive regulation of glucocorticoid se...	11	3	0.28	295	0.00230	0.00230	0.0197052	0.0766976
GO:0060788	ectodermal placode formation	37	5	0.94	296	0.00230	0.00230	0.0197052	0.0766976
GO:0030324	lung development	462	27	11.7	297	6.1e-05	0.00230	0.000942502	0.0766976
GO:0070373	negative regulation of ERK1 and ERK2 cas...	205	13	5.19	298	0.00233	0.00233	0.019945	0.0774373
GO:0043506	regulation of JUN kinase activity	230	14	5.83	299	0.00236	0.00236	0.0201669	0.078172
GO:0060429	epithelium development	2893	161	73.28	300	1.5e-21	0.00237	1.06114e-18	0.0782416
GO:0001503	ossification	979	64	24.8	301	7.0e-12	0.00244	6.36037e-10	0.0802062
GO:0010571	positive regulation of nuclear cell cycl...	23	4	0.58	302	0.00247	0.00247	0.0209263	0.0802062
GO:0048484	enteric nervous system development	23	4	0.58	303	0.00247	0.00247	0.0209263	0.0802062
GO:1902474	positive regulation of protein localizat...	23	4	0.58	304	0.00247	0.00247	0.0209263	0.0802062
GO:2000270	negative regulation of fibroblast apopto...	23	4	0.58	305	0.00247	0.00247	0.0209263	0.0802062
GO:0046330	positive regulation of JNK cascade	336	18	8.51	306	0.00254	0.00254	0.0214095	0.0822097
GO:0001568	blood vessel development	1823	104	46.18	307	1.0e-14	0.00256	1.5475e-12	0.0825871
GO:0061029	eyelid development in camera-type eye	38	5	0.96	308	0.00259	0.00259	0.0217938	0.0832836
GO:0001658	branching involved in ureteric bud morph...	137	10	3.47	309	0.00264	0.00264	0.0221769	0.0846167
GO:0048265	response to pain	74	7	1.87	310	0.00270	0.00270	0.0226234	0.0862606
GO:0003230	cardiac atrium development	107	11	2.71	311	8.8e-05	0.00283	0.00130472	0.0901232
GO:0031943	regulation of glucocorticoid metabolic p...	24	4	0.61	312	0.00290	0.00290	0.0240348	0.0917037
GO:0007158	neuron cell-cell adhesion	39	5	0.99	313	0.00291	0.00291	0.0240372	0.0917037
GO:0048640	negative regulation of developmental gro...	273	19	6.92	314	7.9e-05	0.00299	0.00118011	0.0917037
GO:0036514	dopaminergic neuron axon guidance	12	3	0.3	315	0.00300	0.00300	0.0245149	0.0917037
GO:0042270	protection from natural killer cell medi...	12	3	0.3	316	0.00300	0.00300	0.0245149	0.0917037
GO:0048859	formation of anatomical boundary	12	3	0.3	317	0.00300	0.00300	0.0245149	0.0917037
GO:0055009	atrial cardiac muscle tissue morphogenes...	12	3	0.3	318	0.00300	0.00300	0.0245149	0.0917037
GO:0060744	mammary gland branching involved in thel...	12	3	0.3	319	0.00300	0.00300	0.0245149	0.0917037
GO:0060849	regulation of transcription involved in ...	12	3	0.3	320	0.00300	0.00300	0.0245149	0.0917037
GO:0080144	amino acid homeostasis	12	3	0.3	321	0.00300	0.00300	0.0245149	0.0917037
GO:1904938	planar cell polarity pathway involved in...	12	3	0.3	322	0.00300	0.00300	0.0245149	0.0917037
GO:1990441	negative regulation of transcription fro...	12	3	0.3	323	0.00300	0.00300	0.0245149	0.0917037
GO:2000382	positive regulation of mesoderm developm...	12	3	0.3	324	0.00300	0.00300	0.0245149	0.0917037
GO:0035924	cellular response to vascular endothelia...	153	13	3.88	325	0.00015	0.00303	0.00204628	0.0923358
GO:2000144	positive regulation of DNA-templated tra...	76	7	1.93	326	0.00314	0.00314	0.0254906	0.0953944
GO:2000179	positive regulation of neural precursor ...	118	9	2.99	327	0.00317	0.00317	0.0257131	0.0960113
GO:0060324	face development	131	12	3.32	328	0.00013	0.00319	0.00181597	0.0963224
GO:0048546	digestive tract morphogenesis	141	10	3.57	329	0.00325	0.00325	0.0263404	0.0978359
GO:0060174	limb bud formation	40	5	1.01	330	0.00326	0.00326	0.0263999	0.0978395
GO:0071363	cellular response to growth factor stimu...	1800	114	45.59	331	2.2e-19	0.00332	9.904e-17	0.0993392
GO:0071356	cellular response to tumor necrosis fact...	602	27	15.25	332	0.00337	0.00337	0.0272461	0.100532
GO:0051890	regulation of cardioblast differentiatio...	25	4	0.63	333	0.00339	0.00339	0.0273631	0.100825
GO:0099054	presynapse assembly	98	8	2.48	334	0.00349	0.00349	0.028056	0.103488
GO:2000027	regulation of animal organ morphogenesis	638	41	16.16	335	7.0e-08	0.00361	2.31866e-06	0.106727
GO:0051893	regulation of focal adhesion assembly	191	12	4.84	336	0.00363	0.00363	0.0289465	0.106928
GO:1902253	regulation of intrinsic apoptotic signal...	78	7	1.98	337	0.00364	0.00364	0.0289795	0.106928
GO:0045165	cell fate commitment	674	50	17.07	338	1.9e-11	0.00366	1.47013e-09	0.106928
GO:0061687	detoxification of inorganic compound	21	10	0.53	339	2.8e-11	0.00366	2.11689e-09	0.106928
GO:0071392	cellular response to estradiol stimulus	121	9	3.06	340	0.00374	0.00374	0.0296328	0.107457
GO:0007420	brain development	1892	119	47.92	341	5.6e-20	0.00377	2.91907e-17	0.107457
GO:0003097	renal water transport	13	3	0.33	342	0.00383	0.00383	0.029868	0.107457
GO:0003129	heart induction	13	3	0.33	343	0.00383	0.00383	0.029868	0.107457
GO:0021707	cerebellar granule cell differentiation	13	3	0.33	344	0.00383	0.00383	0.029868	0.107457
GO:0032792	negative regulation of CREB transcriptio...	13	3	0.33	345	0.00383	0.00383	0.029868	0.107457
GO:0033278	cell proliferation in midbrain	13	3	0.33	346	0.00383	0.00383	0.029868	0.107457
GO:0033668	negative regulation by symbiont of host ...	13	3	0.33	347	0.00383	0.00383	0.029868	0.107457
GO:0045578	negative regulation of B cell differenti...	13	3	0.33	348	0.00383	0.00383	0.029868	0.107457
GO:0048341	paraxial mesoderm formation	13	3	0.33	349	0.00383	0.00383	0.029868	0.107457
GO:0061304	retinal blood vessel morphogenesis	13	3	0.33	350	0.00383	0.00383	0.029868	0.107457
GO:0071895	odontoblast differentiation	13	3	0.33	351	0.00383	0.00383	0.029868	0.107457
GO:1900748	positive regulation of vascular endothel...	13	3	0.33	352	0.00383	0.00383	0.029868	0.107457
GO:1902746	regulation of lens fiber cell differenti...	13	3	0.33	353	0.00383	0.00383	0.029868	0.107457
GO:0014033	neural crest cell differentiation	240	22	6.08	354	2.5e-07	0.00392	7.45783e-06	0.109362
GO:0048642	negative regulation of skeletal muscle t...	26	4	0.66	355	0.00392	0.00392	0.0304978	0.109362
GO:0021761	limbic system development	303	27	7.67	356	2.0e-08	0.00407	7.50303e-07	0.112911
GO:0090102	cochlea development	130	13	3.29	357	2.8e-05	0.00407	0.000489086	0.112911
GO:0090130	tissue migration	835	55	21.15	358	1.7e-10	0.00411	1.0523e-08	0.113702
GO:2001243	negative regulation of intrinsic apoptot...	245	14	6.21	359	0.00415	0.00415	0.0320856	0.114489
GO:2000134	negative regulation of G1/S transition o...	298	16	7.55	360	0.00418	0.00418	0.032242	0.114996
GO:0072132	mesenchyme morphogenesis	130	22	3.29	361	1.9e-12	0.00425	2.11434e-10	0.116598
GO:0055123	digestive system development	357	26	9.04	362	1.8e-06	0.00427	4.28538e-05	0.116677
GO:0007050	cell cycle arrest	613	27	15.53	363	0.00428	0.00428	0.0329364	0.116677
GO:0048704	embryonic skeletal system morphogenesis	240	17	6.08	364	0.00015	0.00430	0.00204628	0.116677
GO:0006334	nucleosome assembly	246	14	6.23	365	0.00430	0.00430	0.0330646	0.116677
GO:0030878	thyroid gland development	61	6	1.55	366	0.00442	0.00442	0.0338559	0.118956
GO:0046697	decidualization	61	6	1.55	367	0.00442	0.00442	0.0338559	0.118956
GO:0048843	negative regulation of axon extension in...	61	6	1.55	368	0.00442	0.00442	0.0338559	0.118956
GO:1901201	regulation of extracellular matrix assem...	43	5	1.09	369	0.00448	0.00448	0.0342097	0.120073
GO:0010887	negative regulation of cholesterol stora...	27	4	0.68	370	0.00451	0.00451	0.0343593	0.120073
GO:0031620	regulation of fever generation	27	4	0.68	371	0.00451	0.00451	0.0343593	0.120073
GO:0072203	cell proliferation involved in metanephr...	27	4	0.68	372	0.00451	0.00451	0.0343593	0.120073
GO:0006915	apoptotic process	4755	199	120.44	373	3.3e-13	0.00458	4.13711e-11	0.121549
GO:0002293	alpha-beta T cell differentiation involv...	148	10	3.75	374	0.00459	0.00459	0.034915	0.121549
GO:0003160	endocardium morphogenesis	14	3	0.35	375	0.00479	0.00479	0.0359395	0.1238
GO:0021603	cranial nerve formation	14	3	0.35	376	0.00479	0.00479	0.0359395	0.1238
GO:0030917	midbrain-hindbrain boundary development	14	3	0.35	377	0.00479	0.00479	0.0359395	0.1238
GO:0032487	regulation of Rap protein signal transdu...	14	3	0.35	378	0.00479	0.00479	0.0359395	0.1238
GO:0050725	positive regulation of interleukin-1 bet...	14	3	0.35	379	0.00479	0.00479	0.0359395	0.1238
GO:0060298	positive regulation of sarcomere organiz...	14	3	0.35	380	0.00479	0.00479	0.0359395	0.1238
GO:0072717	cellular response to actinomycin D	14	3	0.35	381	0.00479	0.00479	0.0359395	0.1238
GO:0090245	axis elongation involved in somitogenesi...	14	3	0.35	382	0.00479	0.00479	0.0359395	0.1238
GO:1903566	positive regulation of protein localizat...	14	3	0.35	383	0.00479	0.00479	0.0359395	0.1238
GO:0090279	regulation of calcium ion import	82	7	2.08	384	0.00480	0.00480	0.0359601	0.1238
GO:0060173	limb development	502	38	12.72	385	2.9e-09	0.00489	1.35479e-07	0.125724
GO:0060350	endochondral bone morphogenesis	196	15	4.96	386	0.00016	0.00490	0.00214721	0.125724
GO:0043584	nose development	44	5	1.11	387	0.00495	0.00495	0.0369441	0.126679
GO:0060425	lung morphogenesis	127	9	3.22	388	0.00514	0.00514	0.0381895	0.130702
GO:0048589	developmental growth	1743	81	44.15	389	1.3e-07	0.00515	4.03611e-06	0.130702
GO:1900112	regulation of histone H3-K9 trimethylati...	28	4	0.71	390	0.00516	0.00516	0.0382234	0.130702
GO:1904953	Wnt signaling pathway involved in midbra...	28	4	0.71	391	0.00516	0.00516	0.0382234	0.130702
GO:0035272	exocrine system development	151	10	3.82	392	0.00528	0.00528	0.0389956	0.133226
GO:0003148	outflow tract septum morphogenesis	105	8	2.66	393	0.00530	0.00530	0.039085	0.133226
GO:0044344	cellular response to fibroblast growth f...	371	31	9.4	394	8.5e-09	0.00530	3.46436e-07	0.133226
GO:0043030	regulation of macrophage activation	128	9	3.24	395	0.00541	0.00541	0.0398073	0.135647
GO:0000187	activation of MAPK activity	390	19	9.88	396	0.00547	0.00547	0.0401731	0.13671
GO:0042462	eye photoreceptor cell development	84	7	2.13	397	0.00548	0.00548	0.0401731	0.13671
GO:0010955	negative regulation of protein processin...	80	10	2.03	398	3.4e-05	0.00550	0.000570739	0.136864
GO:0010977	negative regulation of neuron projection...	397	23	10.06	399	0.00024	0.00553	0.00303184	0.136923
GO:0042733	embryonic digit morphogenesis	152	10	3.85	400	0.00553	0.00553	0.0404499	0.136923
GO:0043408	regulation of MAPK cascade	1839	98	46.58	401	3.6e-12	0.00559	3.56544e-10	0.137624
GO:0048839	inner ear development	455	40	11.53	402	1.3e-11	0.00559	1.07293e-09	0.137624
GO:2000738	positive regulation of stem cell differe...	64	6	1.62	403	0.00560	0.00560	0.0409015	0.137624
GO:0043406	positive regulation of MAP kinase activi...	674	34	17.07	404	0.00014	0.00577	0.00194196	0.139082
GO:0098801	regulation of renal system process	85	7	2.15	405	0.00584	0.00584	0.0422197	0.139082
GO:0021873	forebrain neuroblast division	29	4	0.73	406	0.00587	0.00587	0.0422197	0.139082
GO:0043652	engulfment of apoptotic cell	29	4	0.73	407	0.00587	0.00587	0.0422197	0.139082
GO:0055015	ventricular cardiac muscle cell developm...	29	4	0.73	408	0.00587	0.00587	0.0422197	0.139082
GO:0072173	metanephric tubule morphogenesis	29	4	0.73	409	0.00587	0.00587	0.0422197	0.139082
GO:0090037	positive regulation of protein kinase C ...	29	4	0.73	410	0.00587	0.00587	0.0422197	0.139082
GO:1901724	positive regulation of cell proliferatio...	29	4	0.73	411	0.00587	0.00587	0.0422197	0.139082
GO:1904862	inhibitory synapse assembly	29	4	0.73	412	0.00587	0.00587	0.0422197	0.139082
GO:0000820	regulation of glutamine family amino aci...	15	3	0.38	413	0.00587	0.00587	0.0422197	0.139082
GO:0010968	regulation of microtubule nucleation	15	3	0.38	414	0.00587	0.00587	0.0422197	0.139082
GO:0014719	skeletal muscle satellite cell activatio...	15	3	0.38	415	0.00587	0.00587	0.0422197	0.139082
GO:0036018	cellular response to erythropoietin	15	3	0.38	416	0.00587	0.00587	0.0422197	0.139082
GO:0060414	aorta smooth muscle tissue morphogenesis	15	3	0.38	417	0.00587	0.00587	0.0422197	0.139082
GO:1900107	regulation of nodal signaling pathway	15	3	0.38	418	0.00587	0.00587	0.0422197	0.139082
GO:0003422	growth plate cartilage morphogenesis	46	5	1.17	419	0.00599	0.00599	0.0428958	0.141486
GO:0097501	stress response to metal ion	22	10	0.56	420	5.1e-11	0.00600	3.5823e-09	0.141486
GO:0014020	primary neural tube formation	234	19	5.93	421	9.5e-06	0.00602	0.000188176	0.14162
GO:0003180	aortic valve morphogenesis	65	6	1.65	422	0.00604	0.00604	0.0432227	0.141754
GO:0034724	DNA replication-independent nucleosome o...	108	8	2.74	423	0.00627	0.00627	0.044707	0.146804
GO:0009410	response to xenobiotic stimulus	663	28	16.79	424	0.00642	0.00642	0.0456779	0.149962
GO:0021766	hippocampus development	201	19	5.09	425	1.0e-06	0.00652	2.50734e-05	0.151178
GO:0009404	toxin metabolic process	47	5	1.19	426	0.00657	0.00657	0.0465445	0.151178
GO:0021871	forebrain regionalization	47	5	1.19	427	0.00657	0.00657	0.0465445	0.151178
GO:0051932	synaptic transmission, GABAergic	109	8	2.76	428	0.00662	0.00662	0.0466732	0.151178
GO:0006536	glutamate metabolic process	87	7	2.2	429	0.00662	0.00662	0.0466732	0.151178
GO:0034405	response to fluid shear stress	87	7	2.2	430	0.00662	0.00662	0.0466732	0.151178
GO:0051782	negative regulation of cell division	30	4	0.76	431	0.00664	0.00664	0.0466732	0.151178
GO:0060221	retinal rod cell differentiation	30	4	0.76	432	0.00664	0.00664	0.0466732	0.151178
GO:0060379	cardiac muscle cell myoblast differentia...	30	4	0.76	433	0.00664	0.00664	0.0466732	0.151178
GO:0070493	thrombin-activated receptor signaling pa...	30	4	0.76	434	0.00664	0.00664	0.0466732	0.151178
GO:0072497	mesenchymal stem cell differentiation	30	4	0.76	435	0.00664	0.00664	0.0466732	0.151178
GO:0009798	axis specification	199	30	5.04	436	4.9e-15	0.00667	8.36717e-13	0.151513
GO:0021543	pallium development	464	33	11.75	437	1.4e-07	0.00672	4.30609e-06	0.152299
GO:0046622	positive regulation of organ growth	133	9	3.37	438	0.00692	0.00692	0.0484009	0.156474
GO:0002690	positive regulation of leukocyte chemota...	182	11	4.61	439	0.00695	0.00695	0.0485422	0.156795
GO:1905208	negative regulation of cardiocyte differ...	67	6	1.7	440	0.00699	0.00699	0.0487528	0.15709
GO:0016477	cell migration	3652	173	92.5	441	3.6e-16	0.00703	7.9232e-14	0.15709
GO:0062014	negative regulation of small molecule me...	208	12	5.27	442	0.00708	0.00708	0.0490359	0.15709
GO:0036369	transcription factor catabolic process	16	3	0.41	443	0.00709	0.00709	0.0490359	0.15709
GO:0048318	axial mesoderm development	16	3	0.41	444	0.00709	0.00709	0.0490359	0.15709
GO:0048570	notochord morphogenesis	16	3	0.41	445	0.00709	0.00709	0.0490359	0.15709
GO:0070432	regulation of nucleotide-binding oligome...	16	3	0.41	446	0.00709	0.00709	0.0490359	0.15709
GO:1901029	negative regulation of mitochondrial out...	16	3	0.41	447	0.00709	0.00709	0.0490359	0.15709
GO:0080182	histone H3-K4 trimethylation	48	5	1.22	448	0.00718	0.00718	0.0495891	0.158729
GO:0060042	retina morphogenesis in camera-type eye	141	12	3.57	449	0.00026	0.00721	0.00325131	0.159038
GO:0014041	regulation of neuron maturation	31	4	0.79	450	0.00747	0.00747	0.0511615	0.163679
GO:0016584	nucleosome positioning	31	4	0.79	451	0.00747	0.00747	0.0511615	0.163679
GO:0090331	negative regulation of platelet aggregat...	31	4	0.79	452	0.00747	0.00747	0.0511615	0.163679
GO:0035295	tube development	2692	146	68.19	453	1.6e-18	0.00754	5.11174e-16	0.164848
GO:0030154	cell differentiation	9810	383	248.49	454	3.0e-22	0.00762	2.9712e-19	0.16623
GO:0001502	cartilage condensation	49	5	1.24	455	0.00783	0.00783	0.0534079	0.170436
GO:0007600	sensory perception	1217	45	30.83	456	0.00792	0.00792	0.0539104	0.172017
GO:0031112	positive regulation of microtubule polym...	90	7	2.28	457	0.00794	0.00794	0.0539724	0.172074
GO:0051496	positive regulation of stress fiber asse...	136	9	3.44	458	0.00796	0.00796	0.0540342	0.172131
GO:0042542	response to hydrogen peroxide	348	17	8.81	459	0.00808	0.00808	0.0547362	0.174345
GO:0061180	mammary gland epithelium development	214	16	5.42	460	0.00012	0.00817	0.00170026	0.175904
GO:0035457	cellular response to interferon-alpha	32	4	0.81	461	0.00837	0.00837	0.0563063	0.178441
GO:0045605	negative regulation of epidermal cell di...	32	4	0.81	462	0.00837	0.00837	0.0563063	0.178441
GO:0072711	cellular response to hydroxyurea	32	4	0.81	463	0.00837	0.00837	0.0563063	0.178441
GO:0060325	face morphogenesis	91	7	2.31	464	0.00842	0.00842	0.0565083	0.178441
GO:0032075	positive regulation of nuclease activity	17	3	0.43	465	0.00845	0.00845	0.0565083	0.178441
GO:0032926	negative regulation of activin receptor ...	17	3	0.43	466	0.00845	0.00845	0.0565083	0.178441
GO:0060242	contact inhibition	17	3	0.43	467	0.00845	0.00845	0.0565083	0.178441
GO:0060923	cardiac muscle cell fate commitment	17	3	0.43	468	0.00845	0.00845	0.0565083	0.178441
GO:0070309	lens fiber cell morphogenesis	17	3	0.43	469	0.00845	0.00845	0.0565083	0.178441
GO:0006895	Golgi to endosome transport	50	5	1.27	470	0.00853	0.00853	0.0567749	0.179365
GO:0032331	negative regulation of chondrocyte diffe...	50	5	1.27	471	0.00853	0.00853	0.0567749	0.179365
GO:0061008	hepaticobiliary system development	376	23	9.52	472	0.00011	0.00856	0.00158349	0.179615
GO:0010719	negative regulation of epithelial to mes...	70	6	1.77	473	0.00862	0.00862	0.0571716	0.180492
GO:0048701	embryonic cranial skeleton morphogenesis	138	9	3.5	474	0.00872	0.00872	0.0577292	0.1822
GO:0019935	cyclic-nucleotide-mediated signaling	467	21	11.83	475	0.00874	0.00874	0.057823	0.182234
GO:0007368	determination of left/right symmetry	268	14	6.79	476	0.00891	0.00891	0.0588298	0.185207
GO:2001025	positive regulation of response to drug	92	7	2.33	477	0.00892	0.00892	0.0588565	0.185207
GO:0043410	positive regulation of MAPK cascade	1300	70	32.93	478	3.5e-09	0.00895	1.58283e-07	0.185441
GO:0002548	monocyte chemotaxis	115	8	2.91	479	0.00904	0.00904	0.0595294	0.186915
GO:0032092	positive regulation of protein binding	269	14	6.81	480	0.00919	0.00919	0.0604368	0.18962
GO:0043923	positive regulation by host of viral tra...	51	5	1.29	481	0.00926	0.00926	0.0608163	0.190272
GO:0048670	regulation of collateral sprouting	51	5	1.29	482	0.00926	0.00926	0.0608163	0.190272
GO:0001829	trophectodermal cell differentiation	33	4	0.84	483	0.00934	0.00934	0.0610583	0.190336
GO:0007501	mesodermal cell fate specification	33	4	0.84	484	0.00934	0.00934	0.0610583	0.190336
GO:0042574	retinal metabolic process	33	4	0.84	485	0.00934	0.00934	0.0610583	0.190336
GO:0048711	positive regulation of astrocyte differe...	33	4	0.84	486	0.00934	0.00934	0.0610583	0.190336
GO:0007179	transforming growth factor beta receptor...	500	22	12.66	487	0.00940	0.00940	0.0613695	0.191166
GO:0032922	circadian regulation of gene expression	190	11	4.81	488	0.00945	0.00945	0.0615742	0.191638
GO:0030177	positive regulation of Wnt signaling pat...	479	27	12.13	489	0.00011	0.00949	0.00158349	0.191638
GO:0033138	positive regulation of peptidyl-serine p...	243	13	6.16	490	0.00952	0.00952	0.0618675	0.191638
GO:0120034	positive regulation of plasma membrane b...	243	13	6.16	491	0.00952	0.00952	0.0618675	0.191638
GO:0120162	positive regulation of cold-induced ther...	243	13	6.16	492	0.00952	0.00952	0.0618675	0.191638
GO:0031668	cellular response to extracellular stimu...	659	34	16.69	493	8.8e-05	0.00968	0.00130472	0.194464
GO:0051798	positive regulation of hair follicle dev...	31	9	0.79	494	5.0e-08	0.00979	1.70759e-06	0.195879
GO:0071347	cellular response to interleukin-1	384	18	9.73	495	0.00979	0.00979	0.0634972	0.195879
GO:0009612	response to mechanical stimulus	533	28	13.5	496	0.00027	0.00984	0.00336786	0.19629
GO:0007423	sensory organ development	1343	87	34.02	497	1.6e-15	0.00987	3.10714e-13	0.19629
GO:0097201	negative regulation of transcription fro...	30	6	0.76	498	9.2e-05	0.00987	0.00135995	0.19629
GO:0015015	heparan sulfate proteoglycan biosyntheti...	18	3	0.46	499	0.00995	0.00995	0.0643243	0.196505
GO:0060750	epithelial cell proliferation involved i...	18	3	0.46	500	0.00995	0.00995	0.0643243	0.196505
GO:0072033	renal vesicle formation	18	3	0.46	501	0.00995	0.00995	0.0643243	0.196505
GO:2000648	positive regulation of stem cell prolife...	117	8	2.96	502	0.00997	0.00997	0.0643502	0.196505
GO:0032757	positive regulation of interleukin-8 pro...	94	7	2.38	503	0.00998	0.00998	0.0643502	0.196505
GO:0060575	intestinal epithelial cell differentiati...	52	5	1.32	504	0.01004	0.01004	0.0645689	0.196903
GO:0072234	metanephric nephron tubule development	52	5	1.32	505	0.01004	0.01004	0.0645689	0.196903
GO:0030857	negative regulation of epithelial cell d...	108	12	2.74	506	2.0e-05	0.01025	0.000366137	0.200625
GO:0032488	Cdc42 protein signal transduction	34	4	0.86	507	0.01037	0.01037	0.0664754	0.202166
GO:0030326	embryonic limb morphogenesis	350	26	8.87	508	1.3e-06	0.01039	3.15569e-05	0.202166
GO:0035113	embryonic appendage morphogenesis	350	26	8.87	509	1.3e-06	0.01039	3.15569e-05	0.202166
GO:0051894	positive regulation of focal adhesion as...	73	6	1.85	510	0.01051	0.01051	0.0672857	0.2041
GO:0071383	cellular response to steroid hormone sti...	722	29	18.29	511	0.01076	0.01076	0.0688418	0.208312
GO:0060218	hematopoietic stem cell differentiation	220	12	5.57	512	0.01079	0.01079	0.0689446	0.208312
GO:0030335	positive regulation of cell migration	1357	70	34.37	513	1.9e-08	0.01079	7.15498e-07	0.208312
GO:0015800	acidic amino acid transport	168	10	4.26	514	0.01084	0.01084	0.0692194	0.208637
GO:0008356	asymmetric cell division	53	5	1.34	515	0.01086	0.01086	0.0692325	0.208637
GO:0071364	cellular response to epidermal growth fa...	143	9	3.62	516	0.01087	0.01087	0.0692325	0.208637
GO:0040011	locomotion	4507	212	114.16	517	1.2e-19	0.01102	5.65943e-17	0.211107
GO:0048708	astrocyte differentiation	228	15	5.78	518	0.00077	0.01107	0.00797707	0.211655
GO:2000117	negative regulation of cysteine-type end...	258	24	6.54	519	5.4e-08	0.01110	1.83156e-06	0.21182
GO:0007219	Notch signaling pathway	478	21	12.11	520	0.01115	0.01115	0.0707882	0.212365
GO:0030330	DNA damage response, signal transduction...	298	20	7.55	521	8.6e-05	0.01132	0.00128082	0.214741
GO:1903429	regulation of cell maturation	56	9	1.42	522	1.1e-05	0.01143	0.000211542	0.214741
GO:0009950	dorsal/ventral axis specification	35	4	0.89	523	0.01148	0.01148	0.0724652	0.214741
GO:0035815	positive regulation of renal sodium excr...	35	4	0.89	524	0.01148	0.01148	0.0724652	0.214741
GO:0070293	renal absorption	35	4	0.89	525	0.01148	0.01148	0.0724652	0.214741
GO:1902004	positive regulation of amyloid-beta form...	35	4	0.89	526	0.01148	0.01148	0.0724652	0.214741
GO:0014812	muscle cell migration	249	13	6.31	527	0.01151	0.01151	0.0725621	0.214741
GO:0030903	notochord development	35	6	0.89	528	0.00023	0.01151	0.00293546	0.214741
GO:0070301	cellular response to hydrogen peroxide	222	12	5.62	529	0.01153	0.01153	0.0726419	0.214741
GO:0006538	glutamate catabolic process	19	3	0.48	530	0.01160	0.01160	0.0728051	0.214741
GO:0007089	traversing start control point of mitoti...	19	3	0.48	531	0.01160	0.01160	0.0728051	0.214741
GO:0031017	exocrine pancreas development	19	3	0.48	532	0.01160	0.01160	0.0728051	0.214741
GO:0060050	positive regulation of protein glycosyla...	19	3	0.48	533	0.01160	0.01160	0.0728051	0.214741
GO:1990785	response to water-immersion restraint st...	19	3	0.48	534	0.01160	0.01160	0.0728051	0.214741
GO:0033559	unsaturated fatty acid metabolic process	219	17	5.55	535	4.9e-05	0.01160	0.000787818	0.214741
GO:0002052	positive regulation of neuroblast prolif...	54	5	1.37	536	0.01172	0.01172	0.0732796	0.215352
GO:0007530	sex determination	54	5	1.37	537	0.01172	0.01172	0.0732796	0.215352
GO:0010560	positive regulation of glycoprotein bios...	54	5	1.37	538	0.01172	0.01172	0.0732796	0.215352
GO:1901018	positive regulation of potassium ion tra...	54	5	1.37	539	0.01172	0.01172	0.0732796	0.215352
GO:0001709	cell fate determination	97	7	2.46	540	0.01175	0.01175	0.0733745	0.215504
GO:0042093	T-helper cell differentiation	145	9	3.67	541	0.01183	0.01183	0.0737346	0.215824
GO:0010469	regulation of signaling receptor activit...	392	18	9.93	542	0.01189	0.01189	0.0740161	0.215824
GO:0007517	muscle organ development	941	47	23.84	543	9.9e-06	0.01191	0.000193816	0.215824
GO:0003283	atrial septum development	75	6	1.9	544	0.01192	0.01192	0.0740161	0.215824
GO:0003338	metanephros morphogenesis	75	6	1.9	545	0.01192	0.01192	0.0740161	0.215824
GO:0030318	melanocyte differentiation	75	6	1.9	546	0.01192	0.01192	0.0740161	0.215824
GO:0042572	retinol metabolic process	75	6	1.9	547	0.01192	0.01192	0.0740161	0.215824
GO:0006109	regulation of carbohydrate metabolic pro...	513	22	12.99	548	0.01236	0.01236	0.0765084	0.223382
GO:0090287	regulation of cellular response to growt...	705	53	17.86	549	2.8e-12	0.01248	2.85889e-10	0.223679
GO:0051090	regulation of DNA-binding transcription ...	1037	41	26.27	550	0.00368	0.01263	0.0292041	0.223679
GO:0015813	L-glutamate transmembrane transport	55	5	1.39	551	0.01263	0.01263	0.0776989	0.223679
GO:0032196	transposition	55	5	1.39	552	0.01263	0.01263	0.0776989	0.223679
GO:0072243	metanephric nephron epithelium developme...	55	5	1.39	553	0.01263	0.01263	0.0776989	0.223679
GO:0072337	modified amino acid transport	55	5	1.39	554	0.01263	0.01263	0.0776989	0.223679
GO:0008306	associative learning	172	10	4.36	555	0.01264	0.01264	0.0776989	0.223679
GO:0060322	head development	2006	124	50.81	556	3.4e-20	0.01264	1.87076e-17	0.223679
GO:0006999	nuclear pore organization	36	4	0.91	557	0.01266	0.01266	0.0776989	0.223679
GO:0030208	dermatan sulfate biosynthetic process	36	4	0.91	558	0.01266	0.01266	0.0776989	0.223679
GO:0043508	negative regulation of JUN kinase activi...	36	4	0.91	559	0.01266	0.01266	0.0776989	0.223679
GO:0098712	L-glutamate import across plasma membran...	36	4	0.91	560	0.01266	0.01266	0.0776989	0.223679
GO:0150117	positive regulation of cell-substrate ju...	76	6	1.93	561	0.01267	0.01267	0.0776989	0.223679
GO:0034097	response to cytokine	2827	114	71.61	562	5.7e-07	0.01277	1.53822e-05	0.225043
GO:0002294	CD4-positive, alpha-beta T cell differen...	147	9	3.72	563	0.01285	0.01285	0.0786566	0.22605
GO:0042594	response to starvation	485	21	12.28	564	0.01295	0.01295	0.0791709	0.227406
GO:0006809	nitric oxide biosynthetic process	173	10	4.38	565	0.01312	0.01312	0.0801113	0.229983
GO:0043491	protein kinase B signaling	639	34	16.19	566	4.9e-05	0.01322	0.000787818	0.230634
GO:0070059	intrinsic apoptotic signaling pathway in...	148	9	3.75	567	0.01338	0.01338	0.0810602	0.230634
GO:0001957	intramembranous ossification	20	3	0.51	568	0.01339	0.01339	0.0810602	0.230634
GO:0002072	optic cup morphogenesis involved in came...	20	3	0.51	569	0.01339	0.01339	0.0810602	0.230634
GO:0014816	skeletal muscle satellite cell different...	20	3	0.51	570	0.01339	0.01339	0.0810602	0.230634
GO:0032489	regulation of Cdc42 protein signal trans...	20	3	0.51	571	0.01339	0.01339	0.0810602	0.230634
GO:0036072	direct ossification	20	3	0.51	572	0.01339	0.01339	0.0810602	0.230634
GO:0045636	positive regulation of melanocyte differ...	20	3	0.51	573	0.01339	0.01339	0.0810602	0.230634
GO:0060534	trachea cartilage development	20	3	0.51	574	0.01339	0.01339	0.0810602	0.230634
GO:0060710	chorio-allantoic fusion	20	3	0.51	575	0.01339	0.01339	0.0810602	0.230634
GO:0051491	positive regulation of filopodium assemb...	77	6	1.95	576	0.01345	0.01345	0.0812744	0.230864
GO:0070198	protein localization to chromosome, telo...	77	6	1.95	577	0.01345	0.01345	0.0812744	0.230864
GO:0032526	response to retinoic acid	251	22	6.36	578	5.4e-07	0.01349	1.46927e-05	0.230867
GO:0014821	phasic smooth muscle contraction	56	5	1.42	579	0.01359	0.01359	0.0817712	0.230867
GO:0042219	cellular modified amino acid catabolic p...	56	5	1.42	580	0.01359	0.01359	0.0817712	0.230867
GO:0042755	eating behavior	56	5	1.42	581	0.01359	0.01359	0.0817712	0.230867
GO:0048532	anatomical structure arrangement	56	5	1.42	582	0.01359	0.01359	0.0817712	0.230867
GO:1902001	fatty acid transmembrane transport	56	5	1.42	583	0.01359	0.01359	0.0817712	0.230867
GO:0048715	negative regulation of oligodendrocyte d...	37	4	0.94	584	0.01392	0.01392	0.0833013	0.235769
GO:0070372	regulation of ERK1 and ERK2 cascade	701	48	17.76	585	7.0e-10	0.01393	3.72731e-08	0.235769
GO:0042632	cholesterol homeostasis	201	11	5.09	586	0.01395	0.01395	0.0834304	0.235769
GO:0062012	regulation of small molecule metabolic p...	1031	49	26.12	587	2.3e-05	0.01423	0.000413416	0.240092
GO:0035902	response to immobilization stress	78	6	1.98	588	0.01427	0.01427	0.0851899	0.240357
GO:0048706	embryonic skeletal system development	319	23	8.08	589	8.3e-06	0.01434	0.000167762	0.241126
GO:0055092	sterol homeostasis	202	11	5.12	590	0.01443	0.01443	0.0859896	0.242228
GO:0015909	long-chain fatty acid transport	150	9	3.8	591	0.01450	0.01450	0.0861993	0.242992
GO:0051145	smooth muscle cell differentiation	176	10	4.46	592	0.01465	0.01465	0.0868824	0.245091
GO:0001889	liver development	367	22	9.3	593	0.00020	0.01470	0.00259267	0.245512
GO:0032870	cellular response to hormone stimulus	1841	69	46.63	594	0.00083	0.01476	0.0085273	0.246099
GO:0010628	positive regulation of gene expression	5715	226	144.76	595	1.6e-12	0.01483	1.80073e-10	0.246851
GO:0010332	response to gamma radiation	151	9	3.82	596	0.01509	0.01509	0.0892247	0.250757
GO:0048668	collateral sprouting	72	8	1.82	597	0.00047	0.01517	0.00538759	0.251308
GO:0001967	suckling behavior	38	4	0.96	598	0.01525	0.01525	0.0896356	0.251308
GO:0006750	glutathione biosynthetic process	38	4	0.96	599	0.01525	0.01525	0.0896356	0.251308
GO:0051938	L-glutamate import	38	4	0.96	600	0.01525	0.01525	0.0896356	0.251308
GO:1900122	positive regulation of receptor binding	38	4	0.96	601	0.01525	0.01525	0.0896356	0.251308
GO:0072089	stem cell proliferation	344	20	8.71	602	0.00056	0.01532	0.00619	0.251371
GO:0021540	corpus callosum morphogenesis	21	3	0.53	603	0.01533	0.01533	0.0898392	0.251371
GO:0060433	bronchus development	21	3	0.53	604	0.01533	0.01533	0.0898392	0.251371
GO:0042692	muscle cell differentiation	992	43	25.13	605	0.00052	0.01536	0.00579312	0.251447
GO:0042476	odontogenesis	345	20	8.74	606	0.00058	0.01545	0.00634731	0.252503
GO:0110110	positive regulation of animal organ morp...	218	14	5.52	607	0.00143	0.01564	0.0135399	0.25493
GO:0036303	lymph vessel morphogenesis	58	5	1.47	608	0.01565	0.01565	0.091552	0.25493
GO:0045071	negative regulation of viral genome repl...	127	8	3.22	609	0.01578	0.01578	0.0920407	0.256626
GO:0071310	cellular response to organic substance	6581	269	166.7	610	5.9e-17	0.01590	1.39128e-14	0.258153
GO:0019934	cGMP-mediated signaling	80	6	2.03	611	0.01601	0.01601	0.0932175	0.25909
GO:0071480	cellular response to gamma radiation	80	6	2.03	612	0.01601	0.01601	0.0932175	0.25909
GO:0034614	cellular response to reactive oxygen spe...	405	18	10.26	613	0.01606	0.01606	0.0934537	0.259475
GO:0021987	cerebral cortex development	318	15	8.05	614	0.01646	0.01646	0.0955588	0.265073
GO:0030901	midbrain development	222	20	5.62	615	1.1e-06	0.01646	2.73043e-05	0.265073
GO:0007618	mating	94	10	2.38	616	0.00014	0.01664	0.00194196	0.267537
GO:1903020	positive regulation of glycoprotein meta...	59	5	1.49	617	0.01675	0.01675	0.0970129	0.268869
GO:0006024	glycosaminoglycan biosynthetic process	262	13	6.64	618	0.01689	0.01689	0.0976524	0.270677
GO:0006687	glycosphingolipid metabolic process	154	9	3.9	619	0.01695	0.01695	0.0979421	0.2712
GO:0019221	cytokine-mediated signaling pathway	1788	60	45.29	620	0.01702	0.01702	0.098232	0.271881
GO:0008585	female gonad development	235	12	5.95	621	0.01734	0.01734	0.099727	0.274726
GO:0001514	selenocysteine incorporation	22	3	0.56	622	0.01742	0.01742	0.099727	0.274726
GO:0006451	translational readthrough	22	3	0.56	623	0.01742	0.01742	0.099727	0.274726
GO:0032351	negative regulation of hormone metabolic...	22	3	0.56	624	0.01742	0.01742	0.099727	0.274726
GO:0032823	regulation of natural killer cell differ...	22	3	0.56	625	0.01742	0.01742	0.099727	0.274726
GO:0042670	retinal cone cell differentiation	22	3	0.56	626	0.01742	0.01742	0.099727	0.274726
GO:0045657	positive regulation of monocyte differen...	22	3	0.56	627	0.01742	0.01742	0.099727	0.274726
GO:0046549	retinal cone cell development	22	3	0.56	628	0.01742	0.01742	0.099727	0.274726
GO:0019233	sensory perception of pain	208	11	5.27	629	0.01756	0.01756	0.100412	0.276493
GO:2000826	regulation of heart morphogenesis	95	9	2.41	630	0.00069	0.01767	0.00730103	0.277657
GO:0097193	intrinsic apoptotic signaling pathway	700	35	17.73	631	0.00013	0.01769	0.00181597	0.277657
GO:0045666	positive regulation of neuron differenti...	980	36	24.82	632	0.01780	0.01780	0.101726	0.2789
GO:0021591	ventricular system development	68	9	1.72	633	5.3e-05	0.01788	0.000841205	0.2789
GO:0043902	positive regulation of multi-organism pr...	82	6	2.08	634	0.01789	0.01789	0.10206	0.2789
GO:0099560	synaptic membrane adhesion	60	5	1.52	635	0.01790	0.01790	0.10206	0.2789
GO:1901215	negative regulation of neuron death	501	21	12.69	636	0.01791	0.01791	0.10206	0.2789
GO:0046209	nitric oxide metabolic process	182	10	4.61	637	0.01809	0.01809	0.102954	0.279996
GO:0070167	regulation of biomineral tissue developm...	209	11	5.29	638	0.01813	0.01813	0.102954	0.279996
GO:0110149	regulation of biomineralization	209	11	5.29	639	0.01813	0.01813	0.102954	0.279996
GO:0021516	dorsal spinal cord development	40	4	1.01	640	0.01815	0.01815	0.102954	0.279996
GO:0030205	dermatan sulfate metabolic process	40	4	1.01	641	0.01815	0.01815	0.102954	0.279996
GO:0034616	response to laminar fluid shear stress	40	4	1.01	642	0.01815	0.01815	0.102954	0.279996
GO:0006336	DNA replication-independent nucleosome a...	106	7	2.68	643	0.01838	0.01838	0.10378	0.282818
GO:0045639	positive regulation of myeloid cell diff...	237	12	6	644	0.01839	0.01839	0.10378	0.282818
GO:0001843	neural tube closure	213	17	5.4	645	3.4e-05	0.01858	0.000570739	0.285297
GO:0001570	vasculogenesis	183	10	4.64	646	0.01872	0.01872	0.105402	0.287001
GO:0046394	carboxylic acid biosynthetic process	762	37	19.3	647	0.00015	0.01877	0.00204628	0.287323
GO:0048246	macrophage chemotaxis	83	6	2.1	648	0.01888	0.01888	0.106183	0.288561
GO:0048525	negative regulation of viral process	238	12	6.03	649	0.01894	0.01894	0.10646	0.289032
GO:0006275	regulation of DNA replication	283	20	7.17	650	4.2e-05	0.01907	0.000688689	0.290568
GO:0060606	tube closure	214	17	5.42	651	3.6e-05	0.01921	0.000598228	0.292252
GO:0010454	negative regulation of cell fate commitm...	23	3	0.58	652	0.01967	0.01967	0.110032	0.295472
GO:0042482	positive regulation of odontogenesis	23	3	0.58	653	0.01967	0.01967	0.110032	0.295472
GO:0060687	regulation of branching involved in pros...	23	3	0.58	654	0.01967	0.01967	0.110032	0.295472
GO:1902513	regulation of organelle transport along ...	23	3	0.58	655	0.01967	0.01967	0.110032	0.295472
GO:1990709	presynaptic active zone organization	23	3	0.58	656	0.01967	0.01967	0.110032	0.295472
GO:0016053	organic acid biosynthetic process	765	37	19.38	657	0.00016	0.01968	0.00214721	0.295472
GO:0007625	grooming behavior	41	4	1.04	658	0.01972	0.01972	0.110032	0.295472
GO:0043649	dicarboxylic acid catabolic process	41	4	1.04	659	0.01972	0.01972	0.110032	0.295472
GO:0140131	positive regulation of lymphocyte chemot...	41	4	1.04	660	0.01972	0.01972	0.110032	0.295472
GO:1902236	negative regulation of endoplasmic retic...	41	4	1.04	661	0.01972	0.01972	0.110032	0.295472
GO:0001958	endochondral ossification	84	6	2.13	662	0.01992	0.01992	0.110774	0.297568
GO:0036075	replacement ossification	84	6	2.13	663	0.01992	0.01992	0.110774	0.297568
GO:0008207	C21-steroid hormone metabolic process	73	8	1.85	664	0.00052	0.02013	0.00579312	0.300252
GO:1902893	regulation of pri-miRNA transcription by...	133	8	3.37	665	0.02025	0.02025	0.112419	0.300362
GO:0021692	cerebellar Purkinje cell layer morphogen...	31	7	0.79	666	1.0e-05	0.02032	0.000193816	0.300362
GO:0060070	canonical Wnt signaling pathway	859	51	21.76	667	2.4e-08	0.02035	8.83628e-07	0.300362
GO:0035768	endothelial cell chemotaxis to fibroblas...	25	6	0.63	668	3.0e-05	0.02035	0.00051673	0.300362
GO:2000544	regulation of endothelial cell chemotaxi...	25	6	0.63	669	3.0e-05	0.02035	0.00051673	0.300362
GO:0021895	cerebral cortex neuron differentiation	62	5	1.57	670	0.02036	0.02036	0.11284	0.300362
GO:1901214	regulation of neuron death	763	37	19.33	671	0.00015	0.02037	0.00204628	0.300362
GO:0009755	hormone-mediated signaling pathway	633	25	16.03	672	0.02038	0.02038	0.112888	0.300362
GO:0006023	aminoglycan biosynthetic process	269	13	6.81	673	0.02049	0.02049	0.113307	0.301535
GO:0016925	protein sumoylation	213	11	5.4	674	0.02054	0.02054	0.11352	0.301822
GO:0035094	response to nicotine	109	7	2.76	675	0.02108	0.02108	0.116375	0.309298
GO:0008037	cell recognition	418	18	10.59	676	0.02130	0.02130	0.117387	0.310791
GO:0009267	cellular response to starvation	388	17	9.83	677	0.02137	0.02137	0.117387	0.310791
GO:0009312	oligosaccharide biosynthetic process	42	4	1.06	678	0.02137	0.02137	0.117387	0.310791
GO:0019184	nonribosomal peptide biosynthetic proces...	42	4	1.06	679	0.02137	0.02137	0.117387	0.310791
GO:0043922	negative regulation by host of viral tra...	42	4	1.06	680	0.02137	0.02137	0.117387	0.310791
GO:0061323	cell proliferation involved in heart mor...	42	4	1.06	681	0.02137	0.02137	0.117387	0.310791
GO:1901342	regulation of vasculature development	884	54	22.39	682	3.5e-09	0.02157	1.58283e-07	0.313239
GO:0052548	regulation of endopeptidase activity	951	48	24.09	683	6.1e-06	0.02166	0.000128541	0.314029
GO:0006977	DNA damage response, signal transduction...	161	9	4.08	684	0.02192	0.02192	0.120063	0.314029
GO:0007411	axon guidance	709	32	17.96	685	0.00136	0.02193	0.0129889	0.314029
GO:0021675	nerve development	197	18	4.99	686	3.1e-06	0.02200	7.00968e-05	0.314029
GO:0021978	telencephalon regionalization	24	3	0.61	687	0.02206	0.02206	0.120065	0.314029
GO:0032230	positive regulation of synaptic transmis...	24	3	0.61	688	0.02206	0.02206	0.120065	0.314029
GO:0036146	cellular response to mycotoxin	24	3	0.61	689	0.02206	0.02206	0.120065	0.314029
GO:0046886	positive regulation of hormone biosynthe...	24	3	0.61	690	0.02206	0.02206	0.120065	0.314029
GO:0060049	regulation of protein glycosylation	24	3	0.61	691	0.02206	0.02206	0.120065	0.314029
GO:0061469	regulation of type B pancreatic cell pro...	24	3	0.61	692	0.02206	0.02206	0.120065	0.314029
GO:0072282	metanephric nephron tubule morphogenesis	24	3	0.61	693	0.02206	0.02206	0.120065	0.314029
GO:1903265	positive regulation of tumor necrosis fa...	24	3	0.61	694	0.02206	0.02206	0.120065	0.314029
GO:0060674	placenta blood vessel development	86	6	2.18	695	0.02209	0.02209	0.120065	0.314029
GO:0043367	CD4-positive, alpha-beta T cell differen...	188	10	4.76	696	0.02210	0.02210	0.120065	0.314029
GO:2001057	reactive nitrogen species metabolic proc...	188	10	4.76	697	0.02210	0.02210	0.120065	0.314029
GO:0001101	response to acid chemical	828	46	20.97	698	7.5e-07	0.02241	1.92935e-05	0.317978
GO:0048332	mesoderm morphogenesis	209	16	5.29	699	9.4e-05	0.02270	0.00138332	0.321632
GO:0033598	mammary gland epithelial cell proliferat...	82	8	2.08	700	0.00112	0.02279	0.0109393	0.322368
GO:0086004	regulation of cardiac muscle cell contra...	111	7	2.81	701	0.02303	0.02303	0.124392	0.322368
GO:0032332	positive regulation of chondrocyte diffe...	64	5	1.62	702	0.02303	0.02303	0.124392	0.322368
GO:0060561	apoptotic process involved in morphogene...	64	5	1.62	703	0.02303	0.02303	0.124392	0.322368
GO:0097485	neuron projection guidance	712	32	18.03	704	0.00145	0.02304	0.0136639	0.322368
GO:0007141	male meiosis I	43	4	1.09	705	0.02311	0.02311	0.124392	0.322368
GO:0009886	post-embryonic animal morphogenesis	43	4	1.09	706	0.02311	0.02311	0.124392	0.322368
GO:0021781	glial cell fate commitment	43	4	1.09	707	0.02311	0.02311	0.124392	0.322368
GO:0044539	long-chain fatty acid import into cell	43	4	1.09	708	0.02311	0.02311	0.124392	0.322368
GO:0050651	dermatan sulfate proteoglycan biosynthet...	43	4	1.09	709	0.02311	0.02311	0.124392	0.322368
GO:0140354	lipid import into cell	43	4	1.09	710	0.02311	0.02311	0.124392	0.322368
GO:0048565	digestive tract development	325	23	8.23	711	1.1e-05	0.02372	0.000211542	0.330412
GO:0030334	regulation of cell migration	2278	110	57.7	712	6.4e-11	0.02398	4.40178e-09	0.333564
GO:0060562	epithelial tube morphogenesis	820	55	20.77	713	8.5e-11	0.02428	5.50222e-09	0.334723
GO:0072431	signal transduction involved in mitotic ...	164	9	4.15	714	0.02435	0.02435	0.13057	0.334723
GO:1902400	intracellular signal transduction involv...	164	9	4.15	715	0.02435	0.02435	0.13057	0.334723
GO:1902895	positive regulation of pri-miRNA transcr...	88	6	2.23	716	0.02442	0.02442	0.130804	0.334723
GO:0060766	negative regulation of androgen receptor...	65	5	1.65	717	0.02445	0.02445	0.130823	0.334723
GO:0001942	hair follicle development	224	19	5.67	718	5.1e-06	0.02457	0.000108859	0.334723
GO:0040015	negative regulation of multicellular org...	25	3	0.63	719	0.02461	0.02461	0.131165	0.334723
GO:0050942	positive regulation of pigment cell diff...	25	3	0.63	720	0.02461	0.02461	0.131165	0.334723
GO:0051918	negative regulation of fibrinolysis	25	3	0.63	721	0.02461	0.02461	0.131165	0.334723
GO:0060600	dichotomous subdivision of an epithelial...	25	3	0.63	722	0.02461	0.02461	0.131165	0.334723
GO:0062028	regulation of stress granule assembly	25	3	0.63	723	0.02461	0.02461	0.131165	0.334723
GO:0098703	calcium ion import across plasma membran...	25	3	0.63	724	0.02461	0.02461	0.131165	0.334723
GO:0001946	lymphangiogenesis	44	4	1.11	725	0.02492	0.02492	0.132266	0.334723
GO:0090280	positive regulation of calcium ion impor...	44	4	1.11	726	0.02492	0.02492	0.132266	0.334723
GO:0098664	G protein-coupled serotonin receptor sig...	44	4	1.11	727	0.02492	0.02492	0.132266	0.334723
GO:0099566	regulation of postsynaptic cytosolic cal...	44	4	1.11	728	0.02492	0.02492	0.132266	0.334723
GO:0001951	intestinal D-glucose absorption	10	2	0.25	729	0.02520	0.02520	0.132404	0.334723
GO:0007621	negative regulation of female receptivit...	10	2	0.25	730	0.02520	0.02520	0.132404	0.334723
GO:0008050	female courtship behavior	10	2	0.25	731	0.02520	0.02520	0.132404	0.334723
GO:0009996	negative regulation of cell fate specifi...	10	2	0.25	732	0.02520	0.02520	0.132404	0.334723
GO:0010159	specification of animal organ position	10	2	0.25	733	0.02520	0.02520	0.132404	0.334723
GO:0019230	proprioception	10	2	0.25	734	0.02520	0.02520	0.132404	0.334723
GO:0033211	adiponectin-activated signaling pathway	10	2	0.25	735	0.02520	0.02520	0.132404	0.334723
GO:0034436	glycoprotein transport	10	2	0.25	736	0.02520	0.02520	0.132404	0.334723
GO:0042478	regulation of eye photoreceptor cell dev...	10	2	0.25	737	0.02520	0.02520	0.132404	0.334723
GO:0042483	negative regulation of odontogenesis	10	2	0.25	738	0.02520	0.02520	0.132404	0.334723
GO:0051464	positive regulation of cortisol secretio...	10	2	0.25	739	0.02520	0.02520	0.132404	0.334723
GO:0060364	frontal suture morphogenesis	10	2	0.25	740	0.02520	0.02520	0.132404	0.334723
GO:0060686	negative regulation of prostatic bud for...	10	2	0.25	741	0.02520	0.02520	0.132404	0.334723
GO:0097114	NMDA glutamate receptor clustering	10	2	0.25	742	0.02520	0.02520	0.132404	0.334723
GO:1900377	negative regulation of secondary metabol...	10	2	0.25	743	0.02520	0.02520	0.132404	0.334723
GO:1902896	terminal web assembly	10	2	0.25	744	0.02520	0.02520	0.132404	0.334723
GO:2001260	regulation of semaphorin-plexin signalin...	10	2	0.25	745	0.02520	0.02520	0.132404	0.334723
GO:0010002	cardioblast differentiation	52	6	1.32	746	0.00196	0.02523	0.0175197	0.334723
GO:0106106	cold-induced thermogenesis	357	20	9.04	747	0.00088	0.02528	0.00892984	0.334723
GO:0120161	regulation of cold-induced thermogenesis	357	20	9.04	748	0.00088	0.02528	0.00892984	0.334723
GO:0022407	regulation of cell-cell adhesion	990	46	25.08	749	7.1e-05	0.02535	0.00107356	0.335202
GO:0000902	cell morphogenesis	2813	105	71.25	750	4.3e-05	0.02539	0.000703921	0.335283
GO:0007218	neuropeptide signaling pathway	139	8	3.52	751	0.02557	0.02557	0.134063	0.336841
GO:0010595	positive regulation of endothelial cell ...	306	24	7.75	752	1.2e-06	0.02560	2.95642e-05	0.336841
GO:0030900	forebrain development	1019	74	25.81	753	6.9e-16	0.02561	1.4237e-13	0.336841
GO:0035107	appendage morphogenesis	426	34	10.79	754	5.2e-09	0.02577	2.2788e-07	0.338048
GO:0035108	limb morphogenesis	426	34	10.79	755	5.2e-09	0.02577	2.2788e-07	0.338048
GO:0070997	neuron death	872	40	22.09	756	0.00027	0.02589	0.00336786	0.33867
GO:0048741	skeletal muscle fiber development	66	5	1.67	757	0.02592	0.02592	0.135396	0.33867
GO:1904861	excitatory synapse assembly	66	5	1.67	758	0.02592	0.02592	0.135396	0.33867
GO:1901890	positive regulation of cell junction ass...	224	17	5.67	759	6.4e-05	0.02599	0.000982722	0.339137
GO:0043268	positive regulation of potassium ion tra...	114	7	2.89	760	0.02618	0.02618	0.136323	0.340271
GO:0070169	positive regulation of biomineral tissue...	114	7	2.89	761	0.02618	0.02618	0.136323	0.340271
GO:0110151	positive regulation of biomineralization	114	7	2.89	762	0.02618	0.02618	0.136323	0.340271
GO:0021772	olfactory bulb development	64	10	1.62	763	4.6e-06	0.02632	9.88252e-05	0.341643
GO:2000241	regulation of reproductive process	341	28	8.64	764	6.4e-08	0.02653	2.1342e-06	0.343585
GO:0042044	fluid transport	58	7	1.47	765	0.00064	0.02658	0.00683771	0.343585
GO:0001764	neuron migration	429	18	10.87	766	0.02667	0.02667	0.138656	0.343585
GO:0043507	positive regulation of JUN kinase activi...	194	10	4.91	767	0.02671	0.02671	0.138791	0.343585
GO:1903708	positive regulation of hemopoiesis	460	19	11.65	768	0.02674	0.02674	0.138874	0.343585
GO:0071495	cellular response to endogenous stimulus	3629	161	91.92	769	1.2e-12	0.02677	1.38195e-10	0.343585
GO:0034116	positive regulation of heterotypic cell-...	45	4	1.14	770	0.02682	0.02682	0.139217	0.343585
GO:0032233	positive regulation of actin filament bu...	162	12	4.1	771	0.00091	0.02689	0.00917784	0.343585
GO:0014072	response to isoquinoline alkaloid	90	6	2.28	772	0.02691	0.02691	0.139464	0.343585
GO:0043278	response to morphine	90	6	2.28	773	0.02691	0.02691	0.139464	0.343585
GO:0098773	skin epidermis development	227	19	5.75	774	6.1e-06	0.02695	0.000128541	0.343585
GO:0072413	signal transduction involved in mitotic ...	167	9	4.23	775	0.02696	0.02696	0.139505	0.343585
GO:1902402	signal transduction involved in mitotic ...	167	9	4.23	776	0.02696	0.02696	0.139505	0.343585
GO:1902403	signal transduction involved in mitotic ...	167	9	4.23	777	0.02696	0.02696	0.139505	0.343585
GO:0031667	response to nutrient levels	1222	55	30.95	778	3.4e-05	0.02699	0.000570739	0.343585
GO:0002604	regulation of dendritic cell antigen pro...	26	3	0.66	779	0.02731	0.02731	0.140581	0.345758
GO:0042045	epithelial fluid transport	26	3	0.66	780	0.02731	0.02731	0.140581	0.345758
GO:0003281	ventricular septum development	244	18	6.18	781	5.7e-05	0.02734	0.000897501	0.345758
GO:0034754	cellular hormone metabolic process	263	15	6.66	782	0.00313	0.02741	0.0254512	0.345758
GO:0043122	regulation of I-kappaB kinase/NF-kappaB ...	619	24	15.68	783	0.02741	0.02741	0.140957	0.345758
GO:0045992	negative regulation of embryonic develop...	67	5	1.7	784	0.02744	0.02744	0.140957	0.345758
GO:1902254	negative regulation of intrinsic apoptot...	67	5	1.7	785	0.02744	0.02744	0.140957	0.345758
GO:1905606	regulation of presynapse assembly	67	5	1.7	786	0.02744	0.02744	0.140957	0.345758
GO:0070098	chemokine-mediated signaling pathway	141	8	3.57	787	0.02753	0.02753	0.141251	0.346451
GO:0044070	regulation of anion transport	223	11	5.65	788	0.02757	0.02757	0.141332	0.346514
GO:0071772	response to BMP	403	42	10.21	789	1.3e-14	0.02775	1.89341e-12	0.347894
GO:0071773	cellular response to BMP stimulus	403	42	10.21	790	1.3e-14	0.02775	1.89341e-12	0.347894
GO:0051590	positive regulation of neurotransmitter ...	91	6	2.31	791	0.02822	0.02822	0.144216	0.353339
GO:0070306	lens fiber cell differentiation	98	11	2.48	792	3.9e-05	0.02842	0.000642689	0.354623
GO:0032365	intracellular lipid transport	116	7	2.94	793	0.02843	0.02843	0.14499	0.354623
GO:0060711	labyrinthine layer development	116	7	2.94	794	0.02843	0.02843	0.14499	0.354623
GO:0050769	positive regulation of neurogenesis	1222	45	30.95	795	0.00848	0.02857	0.0566707	0.355921
GO:0035264	multicellular organism growth	402	17	10.18	796	0.02871	0.02871	0.146267	0.356403
GO:0032611	interleukin-1 beta production	211	13	5.34	797	0.00299	0.02878	0.0245149	0.356403
GO:0010225	response to UV-C	46	4	1.17	798	0.02881	0.02881	0.146475	0.356403
GO:0046831	regulation of RNA export from nucleus	46	4	1.17	799	0.02881	0.02881	0.146475	0.356403
GO:1902993	positive regulation of amyloid precursor...	46	4	1.17	800	0.02881	0.02881	0.146475	0.356403
GO:0030217	T cell differentiation	584	28	14.79	801	0.00110	0.02889	0.0107759	0.356403
GO:0051125	regulation of actin nucleation	68	5	1.72	802	0.02903	0.02903	0.147443	0.356403
GO:0030510	regulation of BMP signaling pathway	216	20	5.47	803	7.4e-07	0.02915	1.90858e-05	0.356403
GO:0051896	regulation of protein kinase B signaling	582	31	14.74	804	0.00010	0.02975	0.00145433	0.356403
GO:0042481	regulation of odontogenesis	55	8	1.39	805	7.0e-05	0.02980	0.00106331	0.356403
GO:0007620	copulation	40	7	1.01	806	5.9e-05	0.02986	0.000924582	0.356403
GO:0097113	AMPA glutamate receptor clustering	22	5	0.56	807	0.00019	0.03013	0.002476	0.356403
GO:0097688	glutamate receptor clustering	22	5	0.56	808	0.00019	0.03013	0.002476	0.356403
GO:0072111	cell proliferation involved in kidney de...	63	6	1.6	809	0.00518	0.03013	0.0383428	0.356403
GO:0044728	DNA methylation or demethylation	198	10	5.02	810	0.03015	0.03015	0.150977	0.356403
GO:0010046	response to mycotoxin	27	3	0.68	811	0.03016	0.03016	0.150977	0.356403
GO:0031936	negative regulation of chromatin silenci...	27	3	0.68	812	0.03016	0.03016	0.150977	0.356403
GO:0043117	positive regulation of vascular permeabi...	27	3	0.68	813	0.03016	0.03016	0.150977	0.356403
GO:0045634	regulation of melanocyte differentiation	27	3	0.68	814	0.03016	0.03016	0.150977	0.356403
GO:0060059	embryonic retina morphogenesis in camera...	27	3	0.68	815	0.03016	0.03016	0.150977	0.356403
GO:0060638	mesenchymal-epithelial cell signaling	27	3	0.68	816	0.03016	0.03016	0.150977	0.356403
GO:0071494	cellular response to UV-C	27	3	0.68	817	0.03016	0.03016	0.150977	0.356403
GO:0072126	positive regulation of glomerular mesang...	27	3	0.68	818	0.03016	0.03016	0.150977	0.356403
GO:0150146	cell junction disassembly	27	3	0.68	819	0.03016	0.03016	0.150977	0.356403
GO:2000302	positive regulation of synaptic vesicle ...	27	3	0.68	820	0.03016	0.03016	0.150977	0.356403
GO:2000807	regulation of synaptic vesicle clusterin...	27	3	0.68	821	0.03016	0.03016	0.150977	0.356403
GO:0003416	endochondral bone growth	115	10	2.91	822	0.00070	0.03020	0.00739104	0.356403
GO:0000429	carbon catabolite regulation of transcri...	11	2	0.28	823	0.03029	0.03029	0.150977	0.356403
GO:0000436	carbon catabolite activation of transcri...	11	2	0.28	824	0.03029	0.03029	0.150977	0.356403
GO:0001839	neural plate morphogenesis	11	2	0.28	825	0.03029	0.03029	0.150977	0.356403
GO:0001923	B-1 B cell differentiation	11	2	0.28	826	0.03029	0.03029	0.150977	0.356403
GO:0002322	B cell proliferation involved in immune ...	11	2	0.28	827	0.03029	0.03029	0.150977	0.356403
GO:0002605	negative regulation of dendritic cell an...	11	2	0.28	828	0.03029	0.03029	0.150977	0.356403
GO:0007619	courtship behavior	11	2	0.28	829	0.03029	0.03029	0.150977	0.356403
GO:0009794	regulation of mitotic cell cycle, embryo...	11	2	0.28	830	0.03029	0.03029	0.150977	0.356403
GO:0010751	negative regulation of nitric oxide medi...	11	2	0.28	831	0.03029	0.03029	0.150977	0.356403
GO:0021615	glossopharyngeal nerve morphogenesis	11	2	0.28	832	0.03029	0.03029	0.150977	0.356403
GO:0034201	response to oleic acid	11	2	0.28	833	0.03029	0.03029	0.150977	0.356403
GO:0035879	plasma membrane lactate transport	11	2	0.28	834	0.03029	0.03029	0.150977	0.356403
GO:0038033	positive regulation of endothelial cell ...	11	2	0.28	835	0.03029	0.03029	0.150977	0.356403
GO:0042640	anagen	11	2	0.28	836	0.03029	0.03029	0.150977	0.356403
GO:0045448	mitotic cell cycle, embryonic	11	2	0.28	837	0.03029	0.03029	0.150977	0.356403
GO:0051884	regulation of timing of anagen	11	2	0.28	838	0.03029	0.03029	0.150977	0.356403
GO:0070245	positive regulation of thymocyte apoptot...	11	2	0.28	839	0.03029	0.03029	0.150977	0.356403
GO:0098700	neurotransmitter loading into synaptic v...	11	2	0.28	840	0.03029	0.03029	0.150977	0.356403
GO:1990009	retinal cell apoptotic process	11	2	0.28	841	0.03029	0.03029	0.150977	0.356403
GO:0021988	olfactory lobe development	66	10	1.67	842	6.1e-06	0.03030	0.000128541	0.356403
GO:0072539	T-helper 17 cell differentiation	69	5	1.75	843	0.03067	0.03067	0.152718	0.3599
GO:0099174	regulation of presynapse organization	69	5	1.75	844	0.03067	0.03067	0.152718	0.3599
GO:0120163	negative regulation of cold-induced ther...	118	7	2.99	845	0.03081	0.03081	0.153261	0.360464
GO:1903115	regulation of actin filament-based movem...	118	7	2.99	846	0.03081	0.03081	0.153261	0.360464
GO:0050655	dermatan sulfate proteoglycan metabolic ...	47	4	1.19	847	0.03087	0.03087	0.153378	0.360464
GO:0071679	commissural neuron axon guidance	47	4	1.19	848	0.03087	0.03087	0.153378	0.360464
GO:1904018	positive regulation of vasculature devel...	525	41	13.3	849	2.7e-10	0.03090	1.54571e-08	0.360464
GO:0048713	regulation of oligodendrocyte differenti...	93	6	2.36	850	0.03095	0.03095	0.153649	0.360622
GO:0006869	lipid transport	803	32	20.34	851	0.00855	0.03103	0.0568698	0.361129
GO:0042063	gliogenesis	727	30	18.41	852	0.00673	0.03110	0.0472053	0.361519
GO:0043407	negative regulation of MAP kinase activi...	172	13	4.36	853	0.00047	0.03132	0.00538759	0.36365
GO:0010720	positive regulation of cell development	1420	53	35.97	854	0.00348	0.03136	0.0279983	0.363688
GO:0051726	regulation of cell cycle	2934	120	74.32	855	1.3e-07	0.03173	4.03611e-06	0.367548
GO:0010951	negative regulation of endopeptidase act...	530	34	13.42	856	9.5e-07	0.03183	2.4002e-05	0.36824
GO:0072210	metanephric nephron development	90	9	2.28	857	0.00047	0.03192	0.00538759	0.36824
GO:0045740	positive regulation of DNA replication	93	9	2.36	858	0.00059	0.03193	0.00644251	0.36824
GO:0034502	protein localization to chromosome	200	10	5.07	859	0.03198	0.03198	0.158365	0.36824
GO:0003209	cardiac atrium morphogenesis	82	8	2.08	860	0.00112	0.03202	0.0109393	0.36824
GO:0021602	cranial nerve morphogenesis	84	8	2.13	861	0.00131	0.03202	0.0126455	0.36824
GO:2000272	negative regulation of signaling recepto...	119	7	3.01	862	0.03205	0.03205	0.158553	0.36824
GO:0022404	molting cycle process	233	19	5.9	863	8.9e-06	0.03220	0.000178072	0.368795
GO:0022405	hair cycle process	233	19	5.9	864	8.9e-06	0.03220	0.000178072	0.368795
GO:0048863	stem cell differentiation	722	46	18.29	865	1.5e-08	0.03221	5.71385e-07	0.368795
GO:0045860	positive regulation of protein kinase ac...	1366	62	34.6	866	8.4e-06	0.03225	0.000169093	0.368827
GO:0006939	smooth muscle contraction	287	13	7.27	867	0.03234	0.03234	0.159866	0.369035
GO:0071622	regulation of granulocyte chemotaxis	94	6	2.38	868	0.03238	0.03238	0.159866	0.369035
GO:1901381	positive regulation of potassium ion tra...	94	6	2.38	869	0.03238	0.03238	0.159866	0.369035
GO:0045595	regulation of cell differentiation	4623	213	117.1	870	1.1e-18	0.03251	3.75669e-16	0.370091
GO:0048732	gland development	1190	71	30.14	871	3.2e-11	0.03273	2.36513e-09	0.372081
GO:0048483	autonomic nervous system development	143	11	3.62	872	0.00108	0.03276	0.0106009	0.372081
GO:0007210	serotonin receptor signaling pathway	48	4	1.22	873	0.03303	0.03303	0.162582	0.373201
GO:0002468	dendritic cell antigen processing and pr...	28	3	0.71	874	0.03316	0.03316	0.162582	0.373201
GO:0032275	luteinizing hormone secretion	28	3	0.71	875	0.03316	0.03316	0.162582	0.373201
GO:0032536	regulation of cell projection size	28	3	0.71	876	0.03316	0.03316	0.162582	0.373201
GO:0045602	negative regulation of endothelial cell ...	28	3	0.71	877	0.03316	0.03316	0.162582	0.373201
GO:0045779	negative regulation of bone resorption	28	3	0.71	878	0.03316	0.03316	0.162582	0.373201
GO:0048671	negative regulation of collateral sprout...	28	3	0.71	879	0.03316	0.03316	0.162582	0.373201
GO:0097267	omega-hydroxylase P450 pathway	28	3	0.71	880	0.03316	0.03316	0.162582	0.373201
GO:0045669	positive regulation of osteoblast differ...	174	9	4.41	881	0.03380	0.03380	0.165311	0.379579
GO:0032148	activation of protein kinase B activity	95	6	2.41	882	0.03385	0.03385	0.165311	0.379579
GO:0050931	pigment cell differentiation	95	6	2.41	883	0.03385	0.03385	0.165311	0.379579
GO:0043433	negative regulation of DNA-binding trans...	363	18	9.19	884	0.00564	0.03388	0.0411633	0.379579
GO:0043542	endothelial cell migration	601	36	15.22	885	2.2e-06	0.03394	5.15102e-05	0.379821
GO:0060487	lung epithelial cell differentiation	71	5	1.8	886	0.03411	0.03411	0.166253	0.381293
GO:0050954	sensory perception of mechanical stimulu...	411	17	10.41	887	0.03432	0.03432	0.16716	0.382806
GO:0022412	cellular process involved in reproductio...	797	29	20.19	888	0.03433	0.03433	0.16716	0.382806
GO:0045667	regulation of osteoblast differentiation	311	24	7.88	889	1.7e-06	0.03440	4.05706e-05	0.382806
GO:0003231	cardiac ventricle development	361	22	9.14	890	0.00016	0.03440	0.00214721	0.382806
GO:0071526	semaphorin-plexin signaling pathway	121	7	3.06	891	0.03463	0.03463	0.168538	0.384022
GO:0010470	regulation of gastrulation	107	10	2.71	892	0.00040	0.03479	0.00474443	0.384022
GO:0030500	regulation of bone mineralization	175	9	4.43	893	0.03487	0.03487	0.169457	0.384022
GO:0008652	cellular amino acid biosynthetic process	203	10	5.14	894	0.03487	0.03487	0.169457	0.384022
GO:0032231	regulation of actin filament bundle asse...	258	16	6.54	895	0.00098	0.03500	0.00975469	0.384022
GO:2001244	positive regulation of intrinsic apoptot...	148	8	3.75	896	0.03524	0.03524	0.170897	0.384022
GO:0060039	pericardium development	49	4	1.24	897	0.03527	0.03527	0.170897	0.384022
GO:0060716	labyrinthine layer blood vessel developm...	49	4	1.24	898	0.03527	0.03527	0.170897	0.384022
GO:0060749	mammary gland alveolus development	49	4	1.24	899	0.03527	0.03527	0.170897	0.384022
GO:0061377	mammary gland lobule development	49	4	1.24	900	0.03527	0.03527	0.170897	0.384022
GO:0009792	embryo development ending in birth or eg...	1602	86	40.58	901	5.8e-11	0.03530	4.01701e-09	0.384022
GO:0042307	positive regulation of protein import in...	96	6	2.43	902	0.03537	0.03537	0.171131	0.384022
GO:0051154	negative regulation of striated muscle c...	96	6	2.43	903	0.03537	0.03537	0.171131	0.384022
GO:0044848	biological phase	22	6	0.56	904	1.4e-05	0.03549	0.000260632	0.384022
GO:0044851	hair cycle phase	22	6	0.56	905	1.4e-05	0.03549	0.000260632	0.384022
GO:0035766	cell chemotaxis to fibroblast growth fac...	28	6	0.71	906	6.1e-05	0.03550	0.000942502	0.384022
GO:1904847	regulation of cell chemotaxis to fibrobl...	28	6	0.71	907	6.1e-05	0.03550	0.000942502	0.384022
GO:0007610	behavior	1440	83	36.47	908	3.7e-12	0.03551	3.6282e-10	0.384022
GO:0032368	regulation of lipid transport	244	14	6.18	909	0.00400	0.03556	0.031047	0.384022
GO:0003415	chondrocyte hypertrophy	12	2	0.3	910	0.03575	0.03575	0.171794	0.384022
GO:0008300	isoprenoid catabolic process	12	2	0.3	911	0.03575	0.03575	0.171794	0.384022
GO:0015811	L-cystine transport	12	2	0.3	912	0.03575	0.03575	0.171794	0.384022
GO:0021800	cerebral cortex tangential migration	12	2	0.3	913	0.03575	0.03575	0.171794	0.384022
GO:0032345	negative regulation of aldosterone metab...	12	2	0.3	914	0.03575	0.03575	0.171794	0.384022
GO:0032348	negative regulation of aldosterone biosy...	12	2	0.3	915	0.03575	0.03575	0.171794	0.384022
GO:0035524	proline transmembrane transport	12	2	0.3	916	0.03575	0.03575	0.171794	0.384022
GO:0046015	regulation of transcription by glucose	12	2	0.3	917	0.03575	0.03575	0.171794	0.384022
GO:0061046	regulation of branching involved in lung...	12	2	0.3	918	0.03575	0.03575	0.171794	0.384022
GO:0070814	hydrogen sulfide biosynthetic process	12	2	0.3	919	0.03575	0.03575	0.171794	0.384022
GO:2000065	negative regulation of cortisol biosynth...	12	2	0.3	920	0.03575	0.03575	0.171794	0.384022
GO:2000503	positive regulation of natural killer ce...	12	2	0.3	921	0.03575	0.03575	0.171794	0.384022
GO:2000809	positive regulation of synaptic vesicle ...	12	2	0.3	922	0.03575	0.03575	0.171794	0.384022
GO:0007200	phospholipase C-activating G protein-cou...	204	10	5.17	923	0.03587	0.03587	0.172287	0.384893
GO:0090311	regulation of protein deacetylation	122	7	3.09	924	0.03597	0.03597	0.1726	0.385132
GO:0002088	lens development in camera-type eye	207	15	5.24	925	0.00028	0.03597	0.00347945	0.385132
GO:0007187	G protein-coupled receptor signaling pat...	508	20	12.87	926	0.03614	0.03614	0.173332	0.386267
GO:0002087	regulation of respiratory gaseous exchan...	29	3	0.73	927	0.03631	0.03631	0.173475	0.386267
GO:0048853	forebrain morphogenesis	29	3	0.73	928	0.03631	0.03631	0.173475	0.386267
GO:0051451	myoblast migration	29	3	0.73	929	0.03631	0.03631	0.173475	0.386267
GO:0055091	phospholipid homeostasis	29	3	0.73	930	0.03631	0.03631	0.173475	0.386267
GO:0097119	postsynaptic density protein 95 clusteri...	29	3	0.73	931	0.03631	0.03631	0.173475	0.386267
GO:0043401	steroid hormone mediated signaling pathw...	541	21	13.7	932	0.03682	0.03682	0.175827	0.391272
GO:0042026	protein refolding	97	6	2.46	933	0.03693	0.03693	0.176267	0.39202
GO:0006836	neurotransmitter transport	671	25	17	934	0.03715	0.03715	0.177061	0.39383
GO:0051402	neuron apoptotic process	606	23	15.35	935	0.03718	0.03718	0.177119	0.39383
GO:0042771	intrinsic apoptotic signaling pathway in...	123	7	3.12	936	0.03734	0.03734	0.17771	0.395102
GO:0010874	regulation of cholesterol efflux	50	4	1.27	937	0.03759	0.03759	0.178215	0.395214
GO:0014841	skeletal muscle satellite cell prolifera...	50	4	1.27	938	0.03759	0.03759	0.178215	0.395214
GO:0031065	positive regulation of histone deacetyla...	50	4	1.27	939	0.03759	0.03759	0.178215	0.395214
GO:0032239	regulation of nucleobase-containing comp...	50	4	1.27	940	0.03759	0.03759	0.178215	0.395214
GO:0032891	negative regulation of organic acid tran...	50	4	1.27	941	0.03759	0.03759	0.178215	0.395214
GO:1901623	regulation of lymphocyte chemotaxis	50	4	1.27	942	0.03759	0.03759	0.178215	0.395214
GO:0007585	respiratory gaseous exchange by respirat...	150	8	3.8	943	0.03769	0.03769	0.178433	0.395845
GO:0045931	positive regulation of mitotic cell cycl...	403	21	10.21	944	0.00164	0.03788	0.0152084	0.397419
GO:0038084	vascular endothelial growth factor signa...	111	9	2.81	945	0.00209	0.03808	0.0183994	0.399095
GO:0031960	response to corticosteroid	417	17	10.56	946	0.03849	0.03849	0.181959	0.402965
GO:0043536	positive regulation of blood vessel endo...	168	16	4.26	947	6.5e-06	0.03874	0.00013496	0.405154
GO:0015850	organic hydroxy compound transport	568	26	14.39	948	0.00304	0.03892	0.0248008	0.406492
GO:0016525	negative regulation of angiogenesis	295	13	7.47	949	0.03895	0.03895	0.183696	0.406492
GO:0042475	odontogenesis of dentin-containing tooth	236	15	5.98	950	0.00109	0.03905	0.0106885	0.407107
GO:0098656	anion transmembrane transport	672	29	17.02	951	0.00419	0.03922	0.0322689	0.407655
GO:0031571	mitotic G1 DNA damage checkpoint	179	9	4.53	952	0.03936	0.03936	0.185418	0.407655
GO:0044819	mitotic G1/S transition checkpoint	179	9	4.53	953	0.03936	0.03936	0.185418	0.407655
GO:0031953	negative regulation of protein autophosp...	30	3	0.76	954	0.03960	0.03960	0.185788	0.407655
GO:0048087	positive regulation of developmental pig...	30	3	0.76	955	0.03960	0.03960	0.185788	0.407655
GO:0050667	homocysteine metabolic process	30	3	0.76	956	0.03960	0.03960	0.185788	0.407655
GO:0090043	regulation of tubulin deacetylation	30	3	0.76	957	0.03960	0.03960	0.185788	0.407655
GO:1901203	positive regulation of extracellular mat...	30	3	0.76	958	0.03960	0.03960	0.185788	0.407655
GO:1902656	calcium ion import into cytosol	30	3	0.76	959	0.03960	0.03960	0.185788	0.407655
GO:0048745	smooth muscle tissue development	66	7	1.67	960	0.00139	0.03966	0.0132371	0.407655
GO:0032370	positive regulation of lipid transport	136	10	3.44	961	0.00251	0.03966	0.0212289	0.407655
GO:0001569	branching involved in blood vessel morph...	74	5	1.87	962	0.03972	0.03972	0.185999	0.407655
GO:0042759	long-chain fatty acid biosynthetic proce...	74	5	1.87	963	0.03972	0.03972	0.185999	0.407655
GO:0060479	lung cell differentiation	74	5	1.87	964	0.03972	0.03972	0.185999	0.407655
GO:1902235	regulation of endoplasmic reticulum stre...	74	5	1.87	965	0.03972	0.03972	0.185999	0.407655
GO:0055074	calcium ion homeostasis	1078	37	27.31	966	0.03986	0.03986	0.186566	0.408668
GO:0006312	mitotic recombination	51	4	1.29	967	0.04001	0.04001	0.186827	0.408936
GO:0071498	cellular response to fluid shear stress	51	4	1.29	968	0.04001	0.04001	0.186827	0.408936
GO:1903204	negative regulation of oxidative stress-...	51	4	1.29	969	0.04001	0.04001	0.186827	0.408936
GO:0048247	lymphocyte chemotaxis	99	6	2.51	970	0.04017	0.04017	0.187397	0.409304
GO:2000242	negative regulation of reproductive proc...	99	6	2.51	971	0.04017	0.04017	0.187397	0.409304
GO:0030155	regulation of cell adhesion	1800	85	45.59	972	3.1e-08	0.04017	1.13293e-06	0.409304
GO:0001707	mesoderm formation	199	15	5.04	973	0.00018	0.04031	0.00237696	0.41021
GO:0002042	cell migration involved in sprouting ang...	169	16	4.28	974	7.0e-06	0.04038	0.000144133	0.41021
GO:1902905	positive regulation of supramolecular fi...	542	28	13.73	975	0.00035	0.04051	0.00424804	0.41021
GO:0033993	response to lipid	2230	104	56.49	976	1.5e-09	0.04054	7.35446e-08	0.41021
GO:0072330	monocarboxylic acid biosynthetic process	488	27	12.36	977	0.00015	0.04111	0.00204628	0.41021
GO:0045069	regulation of viral genome replication	238	11	6.03	978	0.04115	0.04115	0.191668	0.41021
GO:0003278	apoptotic process involved in heart morp...	13	2	0.33	979	0.04155	0.04155	0.191668	0.41021
GO:0003310	pancreatic A cell differentiation	13	2	0.33	980	0.04155	0.04155	0.191668	0.41021
GO:0016080	synaptic vesicle targeting	13	2	0.33	981	0.04155	0.04155	0.191668	0.41021
GO:0019344	cysteine biosynthetic process	13	2	0.33	982	0.04155	0.04155	0.191668	0.41021
GO:0033132	negative regulation of glucokinase activ...	13	2	0.33	983	0.04155	0.04155	0.191668	0.41021
GO:0033504	floor plate development	13	2	0.33	984	0.04155	0.04155	0.191668	0.41021
GO:0036015	response to interleukin-3	13	2	0.33	985	0.04155	0.04155	0.191668	0.41021
GO:0036016	cellular response to interleukin-3	13	2	0.33	986	0.04155	0.04155	0.191668	0.41021
GO:0045990	carbon catabolite regulation of transcri...	13	2	0.33	987	0.04155	0.04155	0.191668	0.41021
GO:0045991	carbon catabolite activation of transcri...	13	2	0.33	988	0.04155	0.04155	0.191668	0.41021
GO:0060029	convergent extension involved in organog...	13	2	0.33	989	0.04155	0.04155	0.191668	0.41021
GO:0060729	intestinal epithelial structure maintena...	13	2	0.33	990	0.04155	0.04155	0.191668	0.41021
GO:0072197	ureter morphogenesis	13	2	0.33	991	0.04155	0.04155	0.191668	0.41021
GO:0072289	metanephric nephron tubule formation	13	2	0.33	992	0.04155	0.04155	0.191668	0.41021
GO:0072553	terminal button organization	13	2	0.33	993	0.04155	0.04155	0.191668	0.41021
GO:0097065	anterior head development	13	2	0.33	994	0.04155	0.04155	0.191668	0.41021
GO:1900145	regulation of nodal signaling pathway in...	13	2	0.33	995	0.04155	0.04155	0.191668	0.41021
GO:1900175	regulation of nodal signaling pathway in...	13	2	0.33	996	0.04155	0.04155	0.191668	0.41021
GO:1901164	negative regulation of trophoblast cell ...	13	2	0.33	997	0.04155	0.04155	0.191668	0.41021
GO:1903300	negative regulation of hexokinase activi...	13	2	0.33	998	0.04155	0.04155	0.191668	0.41021
GO:2000138	positive regulation of cell proliferatio...	13	2	0.33	999	0.04155	0.04155	0.191668	0.41021
GO:1901652	response to peptide	1271	45	32.19	1000	0.01598	0.04156	0.0931524	0.41021
GO:0032873	negative regulation of stress-activated ...	126	7	3.19	1001	0.04166	0.04166	0.191692	0.41021
GO:0048066	developmental pigmentation	126	7	3.19	1002	0.04166	0.04166	0.191692	0.41021
GO:0070303	negative regulation of stress-activated ...	126	7	3.19	1003	0.04166	0.04166	0.191692	0.41021
GO:0050810	regulation of steroid biosynthetic proce...	213	15	5.4	1004	0.00038	0.04170	0.00452346	0.41021
GO:0010453	regulation of cell fate commitment	75	5	1.9	1005	0.04171	0.04171	0.191692	0.41021
GO:0072538	T-helper 17 type immune response	75	5	1.9	1006	0.04171	0.04171	0.191692	0.41021
GO:1902003	regulation of amyloid-beta formation	75	5	1.9	1007	0.04171	0.04171	0.191692	0.41021
GO:0006874	cellular calcium ion homeostasis	1048	36	26.55	1008	0.04175	0.04175	0.191787	0.41021
GO:1904591	positive regulation of protein import	100	6	2.53	1009	0.04186	0.04186	0.192114	0.410883
GO:0043434	response to peptide hormone	1083	37	27.43	1010	0.04217	0.04217	0.193447	0.413517
GO:0045655	regulation of monocyte differentiation	51	9	1.29	1011	4.8e-06	0.04242	0.000102899	0.415518
GO:0003215	cardiac right ventricle morphogenesis	52	4	1.32	1012	0.04250	0.04250	0.19442	0.415518
GO:0014856	skeletal muscle cell proliferation	52	4	1.32	1013	0.04250	0.04250	0.19442	0.415518
GO:2000243	positive regulation of reproductive proc...	173	18	4.38	1014	4.8e-07	0.04265	1.31324e-05	0.416574
GO:0043523	regulation of neuron apoptotic process	518	20	13.12	1015	0.04274	0.04274	0.195338	0.417041
GO:0003208	cardiac ventricle morphogenesis	182	9	4.61	1016	0.04299	0.04299	0.19639	0.418417
GO:0030213	hyaluronan biosynthetic process	31	3	0.79	1017	0.04305	0.04305	0.196392	0.418417
GO:0033700	phospholipid efflux	31	3	0.79	1018	0.04305	0.04305	0.196392	0.418417
GO:0036109	alpha-linolenic acid metabolic process	31	3	0.79	1019	0.04305	0.04305	0.196392	0.418417
GO:2000351	regulation of endothelial cell apoptotic...	127	7	3.22	1020	0.04317	0.04317	0.196758	0.419172
GO:0044272	sulfur compound biosynthetic process	455	18	11.53	1021	0.04334	0.04334	0.197351	0.420411
GO:0009611	response to wounding	1719	64	43.54	1022	0.00148	0.04344	0.0139202	0.420968
GO:2000181	negative regulation of blood vessel morp...	300	13	7.6	1023	0.04354	0.04354	0.19808	0.421525
GO:0060119	inner ear receptor cell development	101	6	2.56	1024	0.04359	0.04359	0.198125	0.421597
GO:0010466	negative regulation of peptidase activit...	544	34	13.78	1025	1.7e-06	0.04364	4.05706e-05	0.421669
GO:0014904	myotube cell development	76	5	1.93	1026	0.04375	0.04375	0.198761	0.42232
GO:0035239	tube morphogenesis	2243	120	56.81	1027	7.5e-15	0.04422	1.2177e-12	0.426441
GO:0035813	regulation of renal sodium excretion	53	4	1.34	1028	0.04509	0.04509	0.204474	0.433564
GO:1903825	organic acid transmembrane transport	330	18	8.36	1029	0.00209	0.04509	0.0183994	0.433564
GO:1905039	carboxylic acid transmembrane transport	330	18	8.36	1030	0.00209	0.04509	0.0183994	0.433564
GO:0042303	molting cycle	275	20	6.97	1031	2.8e-05	0.04529	0.000489086	0.434532
GO:0042633	hair cycle	275	20	6.97	1032	2.8e-05	0.04529	0.000489086	0.434532
GO:0030501	positive regulation of bone mineralizati...	102	6	2.58	1033	0.04537	0.04537	0.205556	0.434532
GO:0043067	regulation of programmed cell death	3841	167	97.29	1034	2.1e-12	0.04537	2.31093e-10	0.434532
GO:0006986	response to unfolded protein	426	17	10.79	1035	0.04541	0.04541	0.205591	0.434532
GO:0043525	positive regulation of neuron apoptotic ...	156	8	3.95	1036	0.04570	0.04570	0.206529	0.436885
GO:0051930	regulation of sensory perception of pain	77	5	1.95	1037	0.04586	0.04586	0.207112	0.437992
GO:0098742	cell-cell adhesion via plasma-membrane a...	555	21	14.06	1038	0.04609	0.04609	0.207961	0.439764
GO:0030238	male sex determination	32	3	0.81	1039	0.04663	0.04663	0.209634	0.44236
GO:0043651	linoleic acid metabolic process	32	3	0.81	1040	0.04663	0.04663	0.209634	0.44236
GO:0050862	positive regulation of T cell receptor s...	32	3	0.81	1041	0.04663	0.04663	0.209634	0.44236
GO:0050932	regulation of pigment cell differentiati...	32	3	0.81	1042	0.04663	0.04663	0.209634	0.44236
GO:0051014	actin filament severing	32	3	0.81	1043	0.04663	0.04663	0.209634	0.44236
GO:0097104	postsynaptic membrane assembly	32	3	0.81	1044	0.04663	0.04663	0.209634	0.44236
GO:0044783	G1 DNA damage checkpoint	185	9	4.69	1045	0.04682	0.04682	0.210202	0.442391
GO:0032612	interleukin-1 production	258	14	6.54	1046	0.00648	0.04691	0.0460387	0.442391
GO:0031669	cellular response to nutrient levels	590	29	14.94	1047	0.00062	0.04694	0.00667443	0.442391
GO:0045910	negative regulation of DNA recombination	103	6	2.61	1048	0.04719	0.04719	0.21148	0.442391
GO:0001933	negative regulation of protein phosphory...	1037	43	26.27	1049	0.00124	0.04758	0.0120048	0.442391
GO:0002581	negative regulation of antigen processin...	14	2	0.35	1050	0.04768	0.04768	0.211854	0.442391
GO:0002741	positive regulation of cytokine secretio...	14	2	0.35	1051	0.04768	0.04768	0.211854	0.442391
GO:0005981	regulation of glycogen catabolic process	14	2	0.35	1052	0.04768	0.04768	0.211854	0.442391
GO:0009403	toxin biosynthetic process	14	2	0.35	1053	0.04768	0.04768	0.211854	0.442391
GO:0009629	response to gravity	14	2	0.35	1054	0.04768	0.04768	0.211854	0.442391
GO:0014807	regulation of somitogenesis	14	2	0.35	1055	0.04768	0.04768	0.211854	0.442391
GO:0015808	L-alanine transport	14	2	0.35	1056	0.04768	0.04768	0.211854	0.442391
GO:0015825	L-serine transport	14	2	0.35	1057	0.04768	0.04768	0.211854	0.442391
GO:0031944	negative regulation of glucocorticoid me...	14	2	0.35	1058	0.04768	0.04768	0.211854	0.442391
GO:0031947	negative regulation of glucocorticoid bi...	14	2	0.35	1059	0.04768	0.04768	0.211854	0.442391
GO:0032197	transposition, RNA-mediated	14	2	0.35	1060	0.04768	0.04768	0.211854	0.442391
GO:0032825	positive regulation of natural killer ce...	14	2	0.35	1061	0.04768	0.04768	0.211854	0.442391
GO:0060023	soft palate development	14	2	0.35	1062	0.04768	0.04768	0.211854	0.442391
GO:0065001	specification of axis polarity	14	2	0.35	1063	0.04768	0.04768	0.211854	0.442391
GO:0070813	hydrogen sulfide metabolic process	14	2	0.35	1064	0.04768	0.04768	0.211854	0.442391
GO:0090032	negative regulation of steroid hormone b...	14	2	0.35	1065	0.04768	0.04768	0.211854	0.442391
GO:0097021	lymphocyte migration into lymphoid organ...	14	2	0.35	1066	0.04768	0.04768	0.211854	0.442391
GO:0035994	response to muscle stretch	54	4	1.37	1067	0.04775	0.04775	0.21188	0.442391
GO:0045947	negative regulation of translational ini...	54	4	1.37	1068	0.04775	0.04775	0.21188	0.442391
GO:0060438	trachea development	54	4	1.37	1069	0.04775	0.04775	0.21188	0.442391
GO:0007632	visual behavior	130	7	3.29	1070	0.04791	0.04791	0.212495	0.443459
GO:0097305	response to alcohol	566	26	14.34	1071	0.00290	0.04796	0.0240348	0.443507
GO:2000403	positive regulation of lymphocyte migrat...	78	5	1.98	1072	0.04802	0.04802	0.212792	0.443647
GO:0071158	positive regulation of cell cycle arrest	215	10	5.45	1073	0.04824	0.04824	0.213671	0.445265
GO:0071466	cellular response to xenobiotic stimulus	398	16	10.08	1074	0.04841	0.04841	0.214328	0.446418
GO:0006305	DNA alkylation	158	8	4	1075	0.04860	0.04860	0.214977	0.447337
GO:0006306	DNA methylation	158	8	4	1076	0.04860	0.04860	0.214977	0.447337
GO:0042326	negative regulation of phosphorylation	1141	46	28.9	1077	0.00149	0.04873	0.0140009	0.448069
GO:0006865	amino acid transport	336	14	8.51	1078	0.04877	0.04877	0.215537	0.448069
GO:0030855	epithelial cell differentiation	1607	88	40.71	1079	1.2e-11	0.04887	9.98723e-10	0.448571
GO:0110111	negative regulation of animal organ morp...	104	6	2.63	1080	0.04905	0.04905	0.216484	0.449807
GO:0098868	bone growth	125	10	3.17	1081	0.00134	0.04952	0.0129225	0.453158
GO:0002040	sprouting angiogenesis	325	22	8.23	1082	3.4e-05	0.04956	0.000570739	0.453158
GO:0007605	sensory perception of sound	368	15	9.32	1083	0.04966	0.04966	0.218689	0.453158
GO:0031214	biomineral tissue development	368	15	9.32	1084	0.04966	0.04966	0.218689	0.453158
GO:0110148	biomineralization	368	15	9.32	1085	0.04966	0.04966	0.218689	0.453158
GO:0090177	establishment of planar polarity involve...	31	8	0.79	1086	7.7e-07	0.04969	1.97567e-05	0.453158
GO:1903409	reactive oxygen species biosynthetic pro...	276	12	6.99	1087	0.04998	0.04998	0.220001	0.455078
GO:0008406	gonad development	511	34	12.94	1088	4.1e-07	0.05011	1.16018e-05	0.455078
GO:0051931	regulation of sensory perception	79	5	2	1089	0.05024	0.05024	0.220585	0.455078
GO:0014831	gastro-intestinal system smooth muscle c...	33	3	0.84	1090	0.05036	0.05036	0.220585	0.455078
GO:0033623	regulation of integrin activation	33	3	0.84	1091	0.05036	0.05036	0.220585	0.455078
GO:0035641	locomotory exploration behavior	33	3	0.84	1092	0.05036	0.05036	0.220585	0.455078
GO:0051917	regulation of fibrinolysis	33	3	0.84	1093	0.05036	0.05036	0.220585	0.455078
GO:0060526	prostate glandular acinus morphogenesis	33	3	0.84	1094	0.05036	0.05036	0.220585	0.455078
GO:0060527	prostate epithelial cord arborization in...	33	3	0.84	1095	0.05036	0.05036	0.220585	0.455078
GO:0099550	trans-synaptic signaling, modulating syn...	33	3	0.84	1096	0.05036	0.05036	0.220585	0.455078
GO:0140058	neuron projection arborization	55	4	1.39	1097	0.05051	0.05051	0.220764	0.455602
GO:1901881	positive regulation of protein depolymer...	55	4	1.39	1098	0.05051	0.05051	0.220764	0.455602
GO:0007422	peripheral nervous system development	217	10	5.5	1099	0.05076	0.05076	0.221563	0.457025
GO:0035710	CD4-positive, alpha-beta T cell activati...	217	10	5.5	1100	0.05076	0.05076	0.221563	0.457025
GO:0009953	dorsal/ventral pattern formation	188	9	4.76	1101	0.05088	0.05088	0.221989	0.457689
GO:0010001	glial cell differentiation	564	24	14.29	1102	0.01013	0.05112	0.0650632	0.459431
GO:0050919	negative chemotaxis	132	7	3.34	1103	0.05125	0.05125	0.223407	0.459764
GO:1902743	regulation of lamellipodium organization	132	7	3.34	1104	0.05125	0.05125	0.223407	0.459764
GO:0061371	determination of heart left/right asymme...	160	8	4.05	1105	0.05162	0.05162	0.224921	0.462665
GO:0052547	regulation of peptidase activity	1013	48	25.66	1106	3.1e-05	0.05185	0.000530266	0.464155
GO:0006954	inflammatory response	1553	53	39.34	1107	0.01807	0.05188	0.102913	0.464155
GO:0035050	embryonic heart tube development	189	9	4.79	1108	0.05229	0.05229	0.22764	0.466979
GO:0060420	regulation of heart growth	189	9	4.79	1109	0.05229	0.05229	0.22764	0.466979
GO:0090132	epithelium migration	826	51	20.92	1110	6.8e-09	0.05236	2.86584e-07	0.467183
GO:0048513	animal organ development	8237	368	208.64	1111	1e-30	0.05247	9.904e-27	0.467445
GO:0034063	stress granule assembly	80	5	2.03	1112	0.05252	0.05252	0.22854	0.467445
GO:0048710	regulation of astrocyte differentiation	89	8	2.25	1113	0.00191	0.05281	0.0171502	0.467445
GO:0001961	positive regulation of cytokine-mediated...	106	6	2.68	1114	0.05292	0.05292	0.230079	0.467445
GO:0045197	establishment or maintenance of epitheli...	106	6	2.68	1115	0.05292	0.05292	0.230079	0.467445
GO:0050732	negative regulation of peptidyl-tyrosine...	133	7	3.37	1116	0.05297	0.05297	0.230195	0.467445
GO:0040036	regulation of fibroblast growth factor r...	73	12	1.85	1117	2.9e-07	0.05311	8.49751e-06	0.467445
GO:0031290	retinal ganglion cell axon guidance	56	4	1.42	1118	0.05335	0.05335	0.231223	0.467445
GO:0035456	response to interferon-beta	56	4	1.42	1119	0.05335	0.05335	0.231223	0.467445
GO:0043032	positive regulation of macrophage activa...	56	4	1.42	1120	0.05335	0.05335	0.231223	0.467445
GO:0089718	amino acid import across plasma membrane	56	4	1.42	1121	0.05335	0.05335	0.231223	0.467445
GO:2000392	regulation of lamellipodium morphogenesi...	56	4	1.42	1122	0.05335	0.05335	0.231223	0.467445
GO:0006821	chloride transport	219	10	5.55	1123	0.05337	0.05337	0.231223	0.467445
GO:0015908	fatty acid transport	219	10	5.55	1124	0.05337	0.05337	0.231223	0.467445
GO:0042310	vasoconstriction	190	9	4.81	1125	0.05372	0.05372	0.232508	0.467445
GO:0060841	venous blood vessel development	37	6	0.94	1126	0.00031	0.05376	0.00380451	0.467445
GO:0006928	movement of cell or subcellular componen...	5208	227	131.92	1127	3.7e-17	0.05383	9.904e-15	0.467445
GO:0031099	regeneration	468	18	11.85	1128	0.05403	0.05403	0.232508	0.467445
GO:0002357	defense response to tumor cell	15	2	0.38	1129	0.05411	0.05411	0.232508	0.467445
GO:0006868	glutamine transport	15	2	0.38	1130	0.05411	0.05411	0.232508	0.467445
GO:0023041	neuronal signal transduction	15	2	0.38	1131	0.05411	0.05411	0.232508	0.467445
GO:0032329	serine transport	15	2	0.38	1132	0.05411	0.05411	0.232508	0.467445
GO:0044571	[2Fe-2S] cluster assembly	15	2	0.38	1133	0.05411	0.05411	0.232508	0.467445
GO:0060155	platelet dense granule organization	15	2	0.38	1134	0.05411	0.05411	0.232508	0.467445
GO:0060666	dichotomous subdivision of terminal unit...	15	2	0.38	1135	0.05411	0.05411	0.232508	0.467445
GO:0061043	regulation of vascular wound healing	15	2	0.38	1136	0.05411	0.05411	0.232508	0.467445
GO:0070100	negative regulation of chemokine-mediate...	15	2	0.38	1137	0.05411	0.05411	0.232508	0.467445
GO:0071500	cellular response to nitrosative stress	15	2	0.38	1138	0.05411	0.05411	0.232508	0.467445
GO:0090259	regulation of retinal ganglion cell axon...	15	2	0.38	1139	0.05411	0.05411	0.232508	0.467445
GO:1990414	replication-born double-strand break rep...	15	2	0.38	1140	0.05411	0.05411	0.232508	0.467445
GO:2000501	regulation of natural killer cell chemot...	15	2	0.38	1141	0.05411	0.05411	0.232508	0.467445
GO:2000542	negative regulation of gastrulation	15	2	0.38	1142	0.05411	0.05411	0.232508	0.467445
GO:2001027	negative regulation of endothelial cell ...	15	2	0.38	1143	0.05411	0.05411	0.232508	0.467445
GO:0006853	carnitine shuttle	34	3	0.86	1144	0.05423	0.05423	0.232508	0.467445
GO:0010838	positive regulation of keratinocyte prol...	34	3	0.86	1145	0.05423	0.05423	0.232508	0.467445
GO:0030948	negative regulation of vascular endothel...	34	3	0.86	1146	0.05423	0.05423	0.232508	0.467445
GO:0035404	histone-serine phosphorylation	34	3	0.86	1147	0.05423	0.05423	0.232508	0.467445
GO:0051775	response to redox state	34	3	0.86	1148	0.05423	0.05423	0.232508	0.467445
GO:0072124	regulation of glomerular mesangial cell ...	34	3	0.86	1149	0.05423	0.05423	0.232508	0.467445
GO:0071407	cellular response to organic cyclic comp...	1574	66	39.87	1150	5.0e-05	0.05447	0.0008	0.469105
GO:0014909	smooth muscle cell migration	220	10	5.57	1151	0.05470	0.05470	0.234246	0.470526
GO:0001504	neurotransmitter uptake	134	7	3.39	1152	0.05473	0.05473	0.234246	0.470526
GO:0034114	regulation of heterotypic cell-cell adhe...	81	5	2.05	1153	0.05487	0.05487	0.234744	0.47132
GO:0009311	oligosaccharide metabolic process	107	6	2.71	1154	0.05492	0.05492	0.234857	0.471341
GO:0043620	regulation of DNA-templated transcriptio...	282	17	7.14	1155	0.00095	0.05566	0.00949425	0.477278
GO:0010675	regulation of cellular carbohydrate meta...	343	14	8.69	1156	0.05596	0.05596	0.239201	0.479436
GO:0007035	vacuolar acidification	57	4	1.44	1157	0.05627	0.05627	0.239904	0.480127
GO:0036120	cellular response to platelet-derived gr...	57	4	1.44	1158	0.05627	0.05627	0.239904	0.480127
GO:0060713	labyrinthine layer morphogenesis	57	4	1.44	1159	0.05627	0.05627	0.239904	0.480127
GO:0070734	histone H3-K27 methylation	57	4	1.44	1160	0.05627	0.05627	0.239904	0.480127
GO:1990868	response to chemokine	163	8	4.13	1161	0.05636	0.05636	0.239978	0.480127
GO:1990869	cellular response to chemokine	163	8	4.13	1162	0.05636	0.05636	0.239978	0.480127
GO:0097529	myeloid leukocyte migration	429	21	10.87	1163	0.00343	0.05638	0.0276409	0.480127
GO:0055078	sodium ion homeostasis	135	7	3.42	1164	0.05652	0.05652	0.240453	0.480906
GO:0032970	regulation of actin filament-based proce...	994	41	25.18	1165	0.00175	0.05694	0.0160185	0.484063
GO:0048608	reproductive structure development	1065	66	26.98	1166	3.3e-11	0.05721	2.40318e-09	0.485618
GO:0014829	vascular smooth muscle contraction	82	5	2.08	1167	0.05727	0.05727	0.24333	0.485618
GO:0031116	positive regulation of microtubule polym...	82	5	2.08	1168	0.05727	0.05727	0.24333	0.485618
GO:0051591	response to cAMP	222	10	5.62	1169	0.05744	0.05744	0.243781	0.486643
GO:0009743	response to carbohydrate	570	21	14.44	1170	0.05776	0.05776	0.244991	0.488936
GO:0007498	mesoderm development	340	23	8.61	1171	2.3e-05	0.05788	0.000413416	0.489533
GO:0042659	regulation of cell fate specification	35	3	0.89	1172	0.05824	0.05824	0.246289	0.490484
GO:0061450	trophoblast cell migration	35	3	0.89	1173	0.05824	0.05824	0.246289	0.490484
GO:0072110	glomerular mesangial cell proliferation	35	3	0.89	1174	0.05824	0.05824	0.246289	0.490484
GO:0090042	tubulin deacetylation	35	3	0.89	1175	0.05824	0.05824	0.246289	0.490484
GO:1901163	regulation of trophoblast cell migration	35	3	0.89	1176	0.05824	0.05824	0.246289	0.490484
GO:0031648	protein destabilization	136	7	3.44	1177	0.05835	0.05835	0.246649	0.490993
GO:0042770	signal transduction in response to DNA d...	364	20	9.22	1178	0.00112	0.05841	0.0109393	0.49108
GO:0090263	positive regulation of canonical Wnt sig...	377	15	9.55	1179	0.05868	0.05868	0.247938	0.492932
GO:0036473	cell death in response to oxidative stre...	223	10	5.65	1180	0.05884	0.05884	0.248508	0.492955
GO:0032651	regulation of interleukin-1 beta product...	179	11	4.53	1181	0.00616	0.05890	0.0440178	0.492955
GO:0015872	dopamine transport	109	6	2.76	1182	0.05905	0.05905	0.24897	0.492955
GO:0042127	regulation of cell population proliferat...	3859	204	97.75	1183	7.8e-25	0.05917	9.6564e-22	0.492955
GO:0002092	positive regulation of receptor internal...	58	4	1.47	1184	0.05928	0.05928	0.249092	0.492955
GO:0008090	retrograde axonal transport	58	4	1.47	1185	0.05928	0.05928	0.249092	0.492955
GO:0030011	maintenance of cell polarity	58	4	1.47	1186	0.05928	0.05928	0.249092	0.492955
GO:0035336	long-chain fatty-acyl-CoA metabolic proc...	58	4	1.47	1187	0.05928	0.05928	0.249092	0.492955
GO:0035812	renal sodium excretion	58	4	1.47	1188	0.05928	0.05928	0.249092	0.492955
GO:0071404	cellular response to low-density lipopro...	58	4	1.47	1189	0.05928	0.05928	0.249092	0.492955
GO:0072273	metanephric nephron morphogenesis	58	4	1.47	1190	0.05928	0.05928	0.249092	0.492955
GO:1901522	positive regulation of transcription fro...	58	4	1.47	1191	0.05928	0.05928	0.249092	0.492955
GO:0042981	regulation of apoptotic process	3789	165	95.97	1192	2.6e-12	0.05967	2.76886e-10	0.495366
GO:0033363	secretory granule organization	83	5	2.1	1193	0.05973	0.05973	0.250664	0.495366
GO:0099068	postsynapse assembly	83	5	2.1	1194	0.05973	0.05973	0.250664	0.495366
GO:0061448	connective tissue development	697	49	17.65	1195	1.9e-10	0.05977	1.16158e-08	0.495366
GO:0050730	regulation of peptidyl-tyrosine phosphor...	639	23	16.19	1196	0.06008	0.06008	0.251919	0.495444
GO:0046605	regulation of centrosome cycle	137	7	3.47	1197	0.06022	0.06022	0.252399	0.495444
GO:0007275	multicellular organism development	12590	478	318.9	1198	1.8e-27	0.06053	7.9232e-24	0.495444
GO:0070307	lens fiber cell development	33	5	0.84	1199	0.00136	0.06053	0.0129889	0.495444
GO:0001866	NK T cell proliferation	16	2	0.41	1200	0.06083	0.06083	0.253028	0.495444
GO:0002580	regulation of antigen processing and pre...	16	2	0.41	1201	0.06083	0.06083	0.253028	0.495444
GO:0007442	hindgut morphogenesis	16	2	0.41	1202	0.06083	0.06083	0.253028	0.495444
GO:0031077	post-embryonic camera-type eye developme...	16	2	0.41	1203	0.06083	0.06083	0.253028	0.495444
GO:0043400	cortisol secretion	16	2	0.41	1204	0.06083	0.06083	0.253028	0.495444
GO:0045113	regulation of integrin biosynthetic proc...	16	2	0.41	1205	0.06083	0.06083	0.253028	0.495444
GO:0048387	negative regulation of retinoic acid rec...	16	2	0.41	1206	0.06083	0.06083	0.253028	0.495444
GO:0048625	myoblast fate commitment	16	2	0.41	1207	0.06083	0.06083	0.253028	0.495444
GO:0051462	regulation of cortisol secretion	16	2	0.41	1208	0.06083	0.06083	0.253028	0.495444
GO:0060685	regulation of prostatic bud formation	16	2	0.41	1209	0.06083	0.06083	0.253028	0.495444
GO:0071316	cellular response to nicotine	16	2	0.41	1210	0.06083	0.06083	0.253028	0.495444
GO:0072025	distal convoluted tubule development	16	2	0.41	1211	0.06083	0.06083	0.253028	0.495444
GO:0072221	metanephric distal convoluted tubule dev...	16	2	0.41	1212	0.06083	0.06083	0.253028	0.495444
GO:0090281	negative regulation of calcium ion impor...	16	2	0.41	1213	0.06083	0.06083	0.253028	0.495444
GO:1900019	regulation of protein kinase C activity	16	2	0.41	1214	0.06083	0.06083	0.253028	0.495444
GO:1900020	positive regulation of protein kinase C ...	16	2	0.41	1215	0.06083	0.06083	0.253028	0.495444
GO:1903984	positive regulation of TRAIL-activated a...	16	2	0.41	1216	0.06083	0.06083	0.253028	0.495444
GO:1905517	macrophage migration	110	6	2.79	1217	0.06119	0.06119	0.254413	0.497556
GO:0033048	negative regulation of mitotic sister ch...	100	10	2.53	1218	0.00023	0.06121	0.00293546	0.497556
GO:0014910	regulation of smooth muscle cell migrati...	195	9	4.94	1219	0.06124	0.06124	0.254413	0.497556
GO:0072078	nephron tubule morphogenesis	173	13	4.38	1220	0.00050	0.06134	0.0056789	0.49796
GO:0001654	eye development	925	50	23.43	1221	5.6e-07	0.06152	1.51952e-05	0.498844
GO:0030198	extracellular matrix organization	924	35	23.4	1222	0.01274	0.06160	0.0780798	0.498844
GO:0120039	plasma membrane bounded cell projection ...	1810	68	45.85	1223	0.00085	0.06160	0.00869669	0.498844
GO:0001893	maternal placenta development	97	9	2.46	1224	0.00081	0.06167	0.00833913	0.499003
GO:0070192	chromosome organization involved in meio...	138	7	3.5	1225	0.06212	0.06212	0.257637	0.501064
GO:0048384	retinoic acid receptor signaling pathway	84	5	2.13	1226	0.06225	0.06225	0.257851	0.501064
GO:0043062	extracellular structure organization	925	35	23.43	1227	0.01293	0.06230	0.0790974	0.501064
GO:0003016	respiratory system process	59	4	1.49	1228	0.06238	0.06238	0.257851	0.501064
GO:2000353	positive regulation of endothelial cell ...	59	4	1.49	1229	0.06238	0.06238	0.257851	0.501064
GO:0010745	negative regulation of macrophage derive...	36	3	0.91	1230	0.06238	0.06238	0.257851	0.501064
GO:0014067	negative regulation of phosphatidylinosi...	36	3	0.91	1231	0.06238	0.06238	0.257851	0.501064
GO:0032274	gonadotropin secretion	36	3	0.91	1232	0.06238	0.06238	0.257851	0.501064
GO:0044065	regulation of respiratory system process	36	3	0.91	1233	0.06238	0.06238	0.257851	0.501064
GO:0051272	positive regulation of cellular componen...	1439	83	36.45	1234	3.6e-12	0.06298	3.56544e-10	0.5052
GO:0051384	response to glucocorticoid	381	15	9.65	1235	0.06303	0.06303	0.260321	0.5052
GO:0003143	embryonic heart tube morphogenesis	167	8	4.23	1236	0.06311	0.06311	0.260325	0.5052
GO:0010596	negative regulation of endothelial cell ...	167	8	4.23	1237	0.06311	0.06311	0.260325	0.5052
GO:0007156	homophilic cell adhesion via plasma memb...	318	13	8.05	1238	0.06315	0.06315	0.260382	0.5052
GO:0006805	xenobiotic metabolic process	257	11	6.51	1239	0.06420	0.06420	0.264381	0.513185
GO:0061458	reproductive system development	1072	66	27.15	1240	4.4e-11	0.06453	3.13508e-09	0.515407
GO:0032228	regulation of synaptic transmission, GAB...	85	5	2.15	1241	0.06483	0.06483	0.266422	0.51697
GO:1902692	regulation of neuroblast proliferation	85	5	2.15	1242	0.06483	0.06483	0.266422	0.51697
GO:0036119	response to platelet-derived growth fact...	60	4	1.52	1243	0.06555	0.06555	0.268291	0.520099
GO:0042730	fibrinolysis	60	4	1.52	1244	0.06555	0.06555	0.268291	0.520099
GO:0043090	amino acid import	60	4	1.52	1245	0.06555	0.06555	0.268291	0.520099
GO:0090312	positive regulation of protein deacetyla...	60	4	1.52	1246	0.06555	0.06555	0.268291	0.520099
GO:0033574	response to testosterone	112	6	2.84	1247	0.06559	0.06559	0.268291	0.520099
GO:0035088	establishment or maintenance of apical/b...	112	6	2.84	1248	0.06559	0.06559	0.268291	0.520099
GO:0061245	establishment or maintenance of bipolar ...	112	6	2.84	1249	0.06559	0.06559	0.268291	0.520099
GO:0048858	cell projection morphogenesis	1818	68	46.05	1250	0.00095	0.06575	0.00949425	0.52095
GO:0010517	regulation of phospholipase activity	198	9	5.02	1251	0.06605	0.06605	0.269979	0.521016
GO:0032273	positive regulation of protein polymeriz...	352	14	8.92	1252	0.06623	0.06623	0.270603	0.521016
GO:0072593	reactive oxygen species metabolic proces...	613	22	15.53	1253	0.06636	0.06636	0.271022	0.521016
GO:0046686	response to cadmium ion	140	17	3.55	1254	1.1e-07	0.06648	3.46955e-06	0.521016
GO:0150063	visual system development	931	50	23.58	1255	6.8e-07	0.06653	1.78167e-05	0.521016
GO:0010875	positive regulation of cholesterol efflu...	37	3	0.94	1256	0.06666	0.06666	0.271688	0.521016
GO:0045876	positive regulation of sister chromatid ...	37	3	0.94	1257	0.06666	0.06666	0.271688	0.521016
GO:0048385	regulation of retinoic acid receptor sig...	37	3	0.94	1258	0.06666	0.06666	0.271688	0.521016
GO:0097202	activation of cysteine-type endopeptidas...	37	3	0.94	1259	0.06666	0.06666	0.271688	0.521016
GO:2000271	positive regulation of fibroblast apopto...	37	3	0.94	1260	0.06666	0.06666	0.271688	0.521016
GO:0060675	ureteric bud morphogenesis	154	12	3.9	1261	0.00058	0.06698	0.00634731	0.521016
GO:0043113	receptor clustering	152	10	3.85	1262	0.00553	0.06722	0.0404499	0.521016
GO:2000116	regulation of cysteine-type endopeptidas...	630	36	15.96	1263	6.4e-06	0.06726	0.000133443	0.521016
GO:1903587	regulation of blood vessel endothelial c...	43	7	1.09	1264	9.5e-05	0.06726	0.00138773	0.521016
GO:0055012	ventricular cardiac muscle cell differen...	46	6	1.17	1265	0.00103	0.06740	0.0101504	0.521016
GO:0055090	acylglycerol homeostasis	86	5	2.18	1266	0.06746	0.06746	0.273449	0.521016
GO:0070328	triglyceride homeostasis	86	5	2.18	1267	0.06746	0.06746	0.273449	0.521016
GO:1902230	negative regulation of intrinsic apoptot...	86	5	2.18	1268	0.06746	0.06746	0.273449	0.521016
GO:0072676	lymphocyte migration	199	9	5.04	1269	0.06771	0.06771	0.273449	0.521016
GO:0007144	female meiosis I	17	2	0.43	1270	0.06781	0.06781	0.273449	0.521016
GO:0010746	regulation of long-chain fatty acid impo...	17	2	0.43	1271	0.06781	0.06781	0.273449	0.521016
GO:0010748	negative regulation of long-chain fatty ...	17	2	0.43	1272	0.06781	0.06781	0.273449	0.521016
GO:0021563	glossopharyngeal nerve development	17	2	0.43	1273	0.06781	0.06781	0.273449	0.521016
GO:0038001	paracrine signaling	17	2	0.43	1274	0.06781	0.06781	0.273449	0.521016
GO:0038027	apolipoprotein A-I-mediated signaling pa...	17	2	0.43	1275	0.06781	0.06781	0.273449	0.521016
GO:0043569	negative regulation of insulin-like grow...	17	2	0.43	1276	0.06781	0.06781	0.273449	0.521016
GO:0045110	intermediate filament bundle assembly	17	2	0.43	1277	0.06781	0.06781	0.273449	0.521016
GO:0050859	negative regulation of B cell receptor s...	17	2	0.43	1278	0.06781	0.06781	0.273449	0.521016
GO:0051414	response to cortisol	17	2	0.43	1279	0.06781	0.06781	0.273449	0.521016
GO:0060136	embryonic process involved in female pre...	17	2	0.43	1280	0.06781	0.06781	0.273449	0.521016
GO:0061525	hindgut development	17	2	0.43	1281	0.06781	0.06781	0.273449	0.521016
GO:0072174	metanephric tubule formation	17	2	0.43	1282	0.06781	0.06781	0.273449	0.521016
GO:0106001	intestinal hexose absorption	17	2	0.43	1283	0.06781	0.06781	0.273449	0.521016
GO:0140213	negative regulation of long-chain fatty ...	17	2	0.43	1284	0.06781	0.06781	0.273449	0.521016
GO:1900244	positive regulation of synaptic vesicle ...	17	2	0.43	1285	0.06781	0.06781	0.273449	0.521016
GO:1903121	regulation of TRAIL-activated apoptotic ...	17	2	0.43	1286	0.06781	0.06781	0.273449	0.521016
GO:1903361	protein localization to basolateral plas...	17	2	0.43	1287	0.06781	0.06781	0.273449	0.521016
GO:2000064	regulation of cortisol biosynthetic proc...	17	2	0.43	1288	0.06781	0.06781	0.273449	0.521016
GO:2000741	positive regulation of mesenchymal stem ...	17	2	0.43	1289	0.06781	0.06781	0.273449	0.521016
GO:0009719	response to endogenous stimulus	4209	194	106.61	1290	5.9e-17	0.06791	1.39128e-14	0.52138
GO:0098739	import across plasma membrane	313	17	7.93	1291	0.00286	0.06804	0.023843	0.521974
GO:0021536	diencephalon development	178	24	4.51	1292	3.0e-11	0.06840	2.23398e-09	0.524226
GO:0043009	chordate embryonic development	1550	83	39.26	1293	1.5e-10	0.06844	9.40253e-09	0.524226
GO:0001704	formation of primary germ layer	319	23	8.08	1294	8.3e-06	0.06852	0.000167762	0.524226
GO:0021783	preganglionic parasympathetic fiber deve...	61	4	1.55	1295	0.06881	0.06881	0.276468	0.524226
GO:0032366	intracellular sterol transport	61	4	1.55	1296	0.06881	0.06881	0.276468	0.524226
GO:0032367	intracellular cholesterol transport	61	4	1.55	1297	0.06881	0.06881	0.276468	0.524226
GO:0035162	embryonic hemopoiesis	61	4	1.55	1298	0.06881	0.06881	0.276468	0.524226
GO:0035640	exploration behavior	61	4	1.55	1299	0.06881	0.06881	0.276468	0.524226
GO:0090022	regulation of neutrophil chemotaxis	61	4	1.55	1300	0.06881	0.06881	0.276468	0.524226
GO:0031638	zymogen activation	130	10	3.29	1301	0.00180	0.06917	0.0162657	0.526564
GO:0060560	developmental growth involved in morphog...	635	33	16.08	1302	9.7e-05	0.06961	0.00141486	0.529506
GO:0045787	positive regulation of cell cycle	974	47	24.67	1303	2.4e-05	0.06968	0.000427511	0.529632
GO:0031175	neuron projection development	2570	92	65.1	1304	0.00053	0.06980	0.00589789	0.530137
GO:0048514	blood vessel morphogenesis	1583	89	40.1	1305	2.3e-12	0.07011	2.50321e-10	0.532084
GO:0006820	anion transport	1412	49	35.77	1306	0.01715	0.07057	0.0988095	0.535165
GO:0007249	I-kappaB kinase/NF-kappaB signaling	685	24	17.35	1307	0.07074	0.07074	0.283762	0.535946
GO:0071621	granulocyte chemotaxis	231	10	5.85	1308	0.07087	0.07087	0.284169	0.535946
GO:0001771	immunological synapse formation	38	3	0.96	1309	0.07107	0.07107	0.284395	0.535946
GO:0060644	mammary gland epithelial cell differenti...	38	3	0.96	1310	0.07107	0.07107	0.284395	0.535946
GO:0072176	nephric duct development	38	3	0.96	1311	0.07107	0.07107	0.284395	0.535946
GO:0072189	ureter development	38	3	0.96	1312	0.07107	0.07107	0.284395	0.535946
GO:0097756	negative regulation of blood vessel diam...	201	9	5.09	1313	0.07111	0.07111	0.28441	0.535946
GO:0016125	sterol metabolic process	388	15	9.83	1314	0.07116	0.07116	0.28441	0.535946
GO:0034250	positive regulation of cellular amide me...	388	15	9.83	1315	0.07116	0.07116	0.28441	0.535946
GO:1990845	adaptive thermogenesis	387	20	9.8	1316	0.00230	0.07205	0.0197052	0.541904
GO:0043567	regulation of insulin-like growth factor...	62	4	1.57	1317	0.07216	0.07216	0.28775	0.541904
GO:0045936	negative regulation of phosphate metabol...	1422	53	36.02	1318	0.00358	0.07216	0.0286863	0.541904
GO:0001836	release of cytochrome c from mitochondri...	143	7	3.62	1319	0.07217	0.07217	0.28775	0.541904
GO:0097581	lamellipodium organization	232	10	5.88	1320	0.07247	0.07247	0.288529	0.542625
GO:0034504	protein localization to nucleus	687	24	17.4	1321	0.07254	0.07254	0.288529	0.542625
GO:0008038	neuron recognition	115	6	2.91	1322	0.07254	0.07254	0.288529	0.542625
GO:0051489	regulation of filopodium assembly	115	6	2.91	1323	0.07254	0.07254	0.288529	0.542625
GO:0060421	positive regulation of heart growth	115	6	2.91	1324	0.07254	0.07254	0.288529	0.542625
GO:0010906	regulation of glucose metabolic process	294	12	7.45	1325	0.07277	0.07277	0.289327	0.543898
GO:0060485	mesenchyme development	700	56	17.73	1326	5.2e-14	0.07282	7.25363e-12	0.543898
GO:0010837	regulation of keratinocyte proliferation	88	5	2.23	1327	0.07292	0.07292	0.289807	0.544235
GO:0032990	cell part morphogenesis	1868	69	47.32	1328	0.00120	0.07331	0.0116632	0.546734
GO:0010563	negative regulation of phosphorus metabo...	1424	53	36.07	1329	0.00368	0.07353	0.0292041	0.547962
GO:0002068	glandular epithelial cell development	85	11	2.15	1330	1.0e-05	0.07403	0.000193816	0.549775
GO:0072171	mesonephric tubule morphogenesis	155	12	3.93	1331	0.00062	0.07413	0.00667443	0.549775
GO:0021545	cranial nerve development	130	9	3.29	1332	0.00598	0.07416	0.0428863	0.549775
GO:0048880	sensory system development	940	50	23.81	1333	8.9e-07	0.07457	2.27179e-05	0.549775
GO:0035690	cellular response to drug	1034	48	26.19	1334	5.1e-05	0.07458	0.000813372	0.549775
GO:0035455	response to interferon-alpha	50	6	1.27	1335	0.00160	0.07460	0.0149213	0.549775
GO:0060840	artery development	263	17	6.66	1336	0.00044	0.07479	0.00514494	0.549775
GO:0060428	lung epithelium development	116	6	2.94	1337	0.07495	0.07495	0.296016	0.549775
GO:0006216	cytidine catabolic process	18	2	0.46	1338	0.07505	0.07505	0.296016	0.549775
GO:0009972	cytidine deamination	18	2	0.46	1339	0.07505	0.07505	0.296016	0.549775
GO:0010754	negative regulation of cGMP-mediated sig...	18	2	0.46	1340	0.07505	0.07505	0.296016	0.549775
GO:0030311	poly-N-acetyllactosamine biosynthetic pr...	18	2	0.46	1341	0.07505	0.07505	0.296016	0.549775
GO:0032532	regulation of microvillus length	18	2	0.46	1342	0.07505	0.07505	0.296016	0.549775
GO:0032819	positive regulation of natural killer ce...	18	2	0.46	1343	0.07505	0.07505	0.296016	0.549775
GO:0038107	nodal signaling pathway involved in dete...	18	2	0.46	1344	0.07505	0.07505	0.296016	0.549775
GO:0043129	surfactant homeostasis	18	2	0.46	1345	0.07505	0.07505	0.296016	0.549775
GO:0043654	recognition of apoptotic cell	18	2	0.46	1346	0.07505	0.07505	0.296016	0.549775
GO:0046087	cytidine metabolic process	18	2	0.46	1347	0.07505	0.07505	0.296016	0.549775
GO:0098883	synapse pruning	18	2	0.46	1348	0.07505	0.07505	0.296016	0.549775
GO:1900094	regulation of transcription from RNA pol...	18	2	0.46	1349	0.07505	0.07505	0.296016	0.549775
GO:1900164	nodal signaling pathway involved in dete...	18	2	0.46	1350	0.07505	0.07505	0.296016	0.549775
GO:1905446	regulation of mitochondrial ATP synthesi...	18	2	0.46	1351	0.07505	0.07505	0.296016	0.549775
GO:1990048	anterograde neuronal dense core vesicle ...	18	2	0.46	1352	0.07505	0.07505	0.296016	0.549775
GO:0035904	aorta development	160	10	4.05	1353	0.00784	0.07557	0.0534393	0.551493
GO:0045880	positive regulation of smoothened signal...	63	4	1.6	1354	0.07558	0.07558	0.297592	0.551493
GO:0050857	positive regulation of antigen receptor-...	63	4	1.6	1355	0.07558	0.07558	0.297592	0.551493
GO:0031115	negative regulation of microtubule polym...	39	3	0.99	1356	0.07560	0.07560	0.297592	0.551493
GO:2000794	regulation of epithelial cell proliferat...	39	3	0.99	1357	0.07560	0.07560	0.297592	0.551493
GO:0046890	regulation of lipid biosynthetic process	453	22	11.47	1358	0.00306	0.07569	0.0249024	0.551493
GO:0071402	cellular response to lipoprotein particl...	89	5	2.25	1359	0.07573	0.07573	0.297788	0.551493
GO:1902991	regulation of amyloid precursor protein ...	89	5	2.25	1360	0.07573	0.07573	0.297788	0.551493
GO:0030858	positive regulation of epithelial cell d...	145	7	3.67	1361	0.07645	0.07645	0.300461	0.556327
GO:0045995	regulation of embryonic development	352	26	8.92	1362	1.4e-06	0.07700	3.37363e-05	0.559387
GO:0043534	blood vessel endothelial cell migration	337	21	8.54	1363	0.00016	0.07701	0.00214721	0.559387
GO:0098609	cell-cell adhesion	1975	77	50.03	1364	0.00013	0.07704	0.00181597	0.559387
GO:0010638	positive regulation of organelle organiz...	1683	74	42.63	1365	3.5e-06	0.07731	7.7722e-05	0.560936
GO:0006835	dicarboxylic acid transport	235	10	5.95	1366	0.07742	0.07742	0.304032	0.561323
GO:0045685	regulation of glial cell differentiation	179	11	4.53	1367	0.00616	0.07756	0.0440178	0.561927
GO:0046942	carboxylic acid transport	757	30	19.17	1368	0.01143	0.07775	0.0723803	0.56277
GO:0045637	regulation of myeloid cell differentiati...	636	30	16.11	1369	0.00096	0.07779	0.00958452	0.56277
GO:0007269	neurotransmitter secretion	426	16	10.79	1370	0.07800	0.07800	0.306067	0.563466
GO:0099643	signal release from synapse	426	16	10.79	1371	0.07800	0.07800	0.306067	0.563466
GO:0010771	negative regulation of cell morphogenesi...	267	15	6.76	1372	0.00360	0.07824	0.0288233	0.564097
GO:0009749	response to glucose	492	18	12.46	1373	0.07837	0.07837	0.307397	0.564097
GO:0016331	morphogenesis of embryonic epithelium	382	26	9.68	1374	6.2e-06	0.07848	0.00012982	0.564097
GO:0046660	female sex differentiation	288	18	7.29	1375	0.00045	0.07851	0.00524329	0.564097
GO:0048870	cell motility	4024	194	101.93	1376	5.1e-19	0.07854	2.01889e-16	0.564097
GO:0051674	localization of cell	4024	194	101.93	1377	5.1e-19	0.07854	2.01889e-16	0.564097
GO:0007140	male meiotic nuclear division	90	5	2.28	1378	0.07860	0.07860	0.307933	0.564097
GO:0060765	regulation of androgen receptor signalin...	90	5	2.28	1379	0.07860	0.07860	0.307933	0.564097
GO:0072348	sulfur compound transport	90	5	2.28	1380	0.07860	0.07860	0.307933	0.564097
GO:0055088	lipid homeostasis	330	13	8.36	1381	0.07906	0.07906	0.309569	0.566721
GO:0048486	parasympathetic nervous system developme...	64	4	1.62	1382	0.07908	0.07908	0.309569	0.566721
GO:0008283	cell population proliferation	4681	239	118.57	1383	2.4e-27	0.07916	7.9232e-24	0.566884
GO:0009790	embryo development	2573	138	65.17	1384	4.1e-17	0.07930	1.06859e-14	0.567476
GO:0015849	organic acid transport	759	30	19.23	1385	0.01182	0.07961	0.0737346	0.569001
GO:0072080	nephron tubule development	228	15	5.78	1386	0.00077	0.07967	0.00797707	0.569001
GO:0016572	histone phosphorylation	118	6	2.99	1387	0.07989	0.07989	0.312492	0.569001
GO:0051898	negative regulation of protein kinase B ...	118	6	2.99	1388	0.07989	0.07989	0.312492	0.569001
GO:0030521	androgen receptor signaling pathway	176	8	4.46	1389	0.08006	0.08006	0.312828	0.569001
GO:1900182	positive regulation of protein localizat...	176	8	4.46	1390	0.08006	0.08006	0.312828	0.569001
GO:0051093	negative regulation of developmental pro...	2402	135	60.84	1391	2.1e-18	0.08018	6.4995e-16	0.569001
GO:0031935	regulation of chromatin silencing	40	3	1.01	1392	0.08026	0.08026	0.312828	0.569001
GO:0032352	positive regulation of hormone metabolic...	40	3	1.01	1393	0.08026	0.08026	0.312828	0.569001
GO:0035458	cellular response to interferon-beta	40	3	1.01	1394	0.08026	0.08026	0.312828	0.569001
GO:0042447	hormone catabolic process	40	3	1.01	1395	0.08026	0.08026	0.312828	0.569001
GO:0072079	nephron tubule formation	40	3	1.01	1396	0.08026	0.08026	0.312828	0.569001
GO:2000482	regulation of interleukin-8 secretion	40	3	1.01	1397	0.08026	0.08026	0.312828	0.569001
GO:0032504	multicellular organism reproduction	1902	78	48.18	1398	2.2e-05	0.08034	0.000398333	0.569161
GO:1903507	negative regulation of nucleic acid-temp...	3239	157	82.04	1399	1.6e-15	0.08058	3.10714e-13	0.570453
GO:0008630	intrinsic apoptotic signaling pathway in...	268	11	6.79	1400	0.08077	0.08077	0.314568	0.57139
GO:1901532	regulation of hematopoietic progenitor c...	237	10	6	1401	0.08083	0.08083	0.314678	0.571406
GO:0019933	cAMP-mediated signaling	396	15	10.03	1402	0.08126	0.08126	0.315979	0.573295
GO:0072401	signal transduction involved in DNA inte...	207	9	5.24	1403	0.08191	0.08191	0.317968	0.573295
GO:0072422	signal transduction involved in DNA dama...	207	9	5.24	1404	0.08191	0.08191	0.317968	0.573295
GO:0072578	neurotransmitter-gated ion channel clust...	30	5	0.76	1405	0.00087	0.08210	0.00886469	0.573295
GO:1902679	negative regulation of RNA biosynthetic ...	3241	157	82.09	1406	1.7e-15	0.08216	3.23785e-13	0.573295
GO:0003140	determination of left/right asymmetry in...	19	2	0.48	1407	0.08251	0.08251	0.317968	0.573295
GO:0007614	short-term memory	19	2	0.48	1408	0.08251	0.08251	0.317968	0.573295
GO:0010739	positive regulation of protein kinase A ...	19	2	0.48	1409	0.08251	0.08251	0.317968	0.573295
GO:0015824	proline transport	19	2	0.48	1410	0.08251	0.08251	0.317968	0.573295
GO:0015911	long-chain fatty acid import across plas...	19	2	0.48	1411	0.08251	0.08251	0.317968	0.573295
GO:0031946	regulation of glucocorticoid biosyntheti...	19	2	0.48	1412	0.08251	0.08251	0.317968	0.573295
GO:0032344	regulation of aldosterone metabolic proc...	19	2	0.48	1413	0.08251	0.08251	0.317968	0.573295
GO:0032347	regulation of aldosterone biosynthetic p...	19	2	0.48	1414	0.08251	0.08251	0.317968	0.573295
GO:0032914	positive regulation of transforming grow...	19	2	0.48	1415	0.08251	0.08251	0.317968	0.573295
GO:0035630	bone mineralization involved in bone mat...	19	2	0.48	1416	0.08251	0.08251	0.317968	0.573295
GO:0045112	integrin biosynthetic process	19	2	0.48	1417	0.08251	0.08251	0.317968	0.573295
GO:0046133	pyrimidine ribonucleoside catabolic proc...	19	2	0.48	1418	0.08251	0.08251	0.317968	0.573295
GO:0046541	saliva secretion	19	2	0.48	1419	0.08251	0.08251	0.317968	0.573295
GO:0060022	hard palate development	19	2	0.48	1420	0.08251	0.08251	0.317968	0.573295
GO:0060290	transdifferentiation	19	2	0.48	1421	0.08251	0.08251	0.317968	0.573295
GO:0061643	chemorepulsion of axon	19	2	0.48	1422	0.08251	0.08251	0.317968	0.573295
GO:0071866	negative regulation of apoptotic process...	19	2	0.48	1423	0.08251	0.08251	0.317968	0.573295
GO:1900125	regulation of hyaluronan biosynthetic pr...	19	2	0.48	1424	0.08251	0.08251	0.317968	0.573295
GO:1905563	negative regulation of vascular endothel...	19	2	0.48	1425	0.08251	0.08251	0.317968	0.573295
GO:0009954	proximal/distal pattern formation	65	4	1.65	1426	0.08266	0.08266	0.318052	0.573295
GO:0055003	cardiac myofibril assembly	65	4	1.65	1427	0.08266	0.08266	0.318052	0.573295
GO:1903792	negative regulation of anion transport	65	4	1.65	1428	0.08266	0.08266	0.318052	0.573295
GO:0007186	G protein-coupled receptor signaling pat...	1963	67	49.72	1429	0.00856	0.08282	0.0568883	0.574002
GO:0032330	regulation of chondrocyte differentiatio...	142	10	3.6	1430	0.00342	0.08342	0.0275828	0.577756
GO:0050854	regulation of antigen receptor-mediated ...	178	8	4.51	1431	0.08416	0.08416	0.323572	0.582474
GO:0006935	chemotaxis	1465	65	37.11	1432	1.0e-05	0.08451	0.000193816	0.583742
GO:0007263	nitric oxide mediated signal transductio...	92	5	2.33	1433	0.08452	0.08452	0.324704	0.583742
GO:0032374	regulation of cholesterol transport	92	5	2.33	1434	0.08452	0.08452	0.324704	0.583742
GO:0045472	response to ether	41	3	1.04	1435	0.08504	0.08504	0.326195	0.586107
GO:0060502	epithelial cell proliferation involved i...	41	3	1.04	1436	0.08504	0.08504	0.326195	0.586107
GO:2000136	regulation of cell proliferation involve...	41	3	1.04	1437	0.08504	0.08504	0.326195	0.586107
GO:0045807	positive regulation of endocytosis	271	11	6.86	1438	0.08572	0.08572	0.328549	0.589973
GO:0097530	granulocyte migration	271	11	6.86	1439	0.08572	0.08572	0.328549	0.589973
GO:0033077	T cell differentiation in thymus	179	8	4.53	1440	0.08625	0.08625	0.330376	0.591704
GO:0009636	response to toxic substance	1188	54	30.09	1441	3.1e-05	0.08628	0.000530266	0.591704
GO:0072358	cardiovascular system development	1922	109	48.68	1442	3.3e-15	0.08631	6.05244e-13	0.591704
GO:0007274	neuromuscular synaptic transmission	66	4	1.67	1443	0.08633	0.08633	0.330376	0.591704
GO:0045724	positive regulation of cilium assembly	66	4	1.67	1444	0.08633	0.08633	0.330376	0.591704
GO:0046823	negative regulation of nucleocytoplasmic...	66	4	1.67	1445	0.08633	0.08633	0.330376	0.591704
GO:0032652	regulation of interleukin-1 production	224	12	5.67	1446	0.01231	0.08651	0.0762466	0.592528
GO:0042471	ear morphogenesis	278	30	7.04	1447	3.3e-11	0.08665	2.40318e-09	0.593076
GO:0051216	cartilage development	544	41	13.78	1448	7.8e-10	0.08749	4.08737e-08	0.596687
GO:0032371	regulation of sterol transport	93	5	2.36	1449	0.08756	0.08756	0.334695	0.596687
GO:0042304	regulation of fatty acid biosynthetic pr...	93	5	2.36	1450	0.08756	0.08756	0.334695	0.596687
GO:0060976	coronary vasculature development	121	6	3.06	1451	0.08765	0.08765	0.334819	0.596687
GO:0072395	signal transduction involved in cell cyc...	210	9	5.32	1452	0.08766	0.08766	0.334819	0.596687
GO:0007584	response to nutrient	533	32	13.5	1453	7.7e-06	0.08767	0.000157239	0.596687
GO:0051962	positive regulation of nervous system de...	1336	52	33.84	1454	0.00162	0.08775	0.0150794	0.596687
GO:0042490	mechanoreceptor differentiation	150	7	3.8	1455	0.08778	0.08778	0.334889	0.596687
GO:0048260	positive regulation of receptor-mediated...	150	7	3.8	1456	0.08778	0.08778	0.334889	0.596687
GO:0072577	endothelial cell apoptotic process	150	7	3.8	1457	0.08778	0.08778	0.334889	0.596687
GO:1901343	negative regulation of vasculature devel...	336	13	8.51	1458	0.08789	0.08789	0.33518	0.596887
GO:0070252	actin-mediated cell contraction	304	12	7.7	1459	0.08793	0.08793	0.335204	0.596887
GO:0010594	regulation of endothelial cell migration	495	31	12.54	1460	4.6e-06	0.08802	9.88252e-05	0.597089
GO:0042330	taxis	1470	65	37.23	1461	1.2e-05	0.08850	0.000228554	0.599934
GO:0060688	regulation of morphogenesis of a branchi...	162	11	4.1	1462	0.00291	0.08873	0.0240372	0.600701
GO:0071560	cellular response to transforming growth...	652	29	16.52	1463	0.00274	0.08888	0.0229391	0.600701
GO:0060351	cartilage development involved in endoch...	113	9	2.86	1464	0.00236	0.08904	0.0201669	0.600701
GO:0055081	anion homeostasis	134	9	3.39	1465	0.00725	0.08938	0.049968	0.600701
GO:0051241	negative regulation of multicellular org...	2963	135	75.05	1466	1.8e-11	0.08959	1.40372e-09	0.600701
GO:1901379	regulation of potassium ion transmembran...	211	9	5.34	1467	0.08963	0.08963	0.340672	0.600701
GO:0071397	cellular response to cholesterol	42	3	1.06	1468	0.08993	0.08993	0.340672	0.600701
GO:1902644	tertiary alcohol metabolic process	42	3	1.06	1469	0.08993	0.08993	0.340672	0.600701
GO:0008045	motor neuron axon guidance	67	4	1.7	1470	0.09006	0.09006	0.340672	0.600701
GO:0001947	heart looping	151	7	3.82	1471	0.09015	0.09015	0.340672	0.600701
GO:0015807	L-amino acid transport	151	7	3.82	1472	0.09015	0.09015	0.340672	0.600701
GO:0001542	ovulation from ovarian follicle	20	2	0.51	1473	0.09019	0.09019	0.340672	0.600701
GO:0010519	negative regulation of phospholipase act...	20	2	0.51	1474	0.09019	0.09019	0.340672	0.600701
GO:0021861	forebrain radial glial cell differentiat...	20	2	0.51	1475	0.09019	0.09019	0.340672	0.600701
GO:0030309	poly-N-acetyllactosamine metabolic proce...	20	2	0.51	1476	0.09019	0.09019	0.340672	0.600701
GO:0031547	brain-derived neurotrophic factor recept...	20	2	0.51	1477	0.09019	0.09019	0.340672	0.600701
GO:0032328	alanine transport	20	2	0.51	1478	0.09019	0.09019	0.340672	0.600701
GO:0035747	natural killer cell chemotaxis	20	2	0.51	1479	0.09019	0.09019	0.340672	0.600701
GO:0042661	regulation of mesodermal cell fate speci...	20	2	0.51	1480	0.09019	0.09019	0.340672	0.600701
GO:0070099	regulation of chemokine-mediated signali...	20	2	0.51	1481	0.09019	0.09019	0.340672	0.600701
GO:0090649	response to oxygen-glucose deprivation	20	2	0.51	1482	0.09019	0.09019	0.340672	0.600701
GO:0090650	cellular response to oxygen-glucose depr...	20	2	0.51	1483	0.09019	0.09019	0.340672	0.600701
GO:0099545	trans-synaptic signaling by trans-synapt...	20	2	0.51	1484	0.09019	0.09019	0.340672	0.600701
GO:0150012	positive regulation of neuron projection...	20	2	0.51	1485	0.09019	0.09019	0.340672	0.600701
GO:1903588	negative regulation of blood vessel endo...	20	2	0.51	1486	0.09019	0.09019	0.340672	0.600701
GO:1905770	regulation of mesodermal cell differenti...	20	2	0.51	1487	0.09019	0.09019	0.340672	0.600701
GO:0060760	positive regulation of response to cytok...	122	6	3.09	1488	0.09032	0.09032	0.341033	0.601162
GO:0010559	regulation of glycoprotein biosynthetic ...	94	5	2.38	1489	0.09066	0.09066	0.342056	0.602615
GO:0035337	fatty-acyl-CoA metabolic process	94	5	2.38	1490	0.09066	0.09066	0.342056	0.602615
GO:0031644	regulation of nervous system process	306	12	7.75	1491	0.09118	0.09118	0.343756	0.605665
GO:0050772	positive regulation of axonogenesis	243	10	6.16	1492	0.09161	0.09161	0.345246	0.607905
GO:0015718	monocarboxylic acid transport	367	18	9.3	1493	0.00630	0.09164	0.0448564	0.607905
GO:0061326	renal tubule development	232	15	5.88	1494	0.00092	0.09172	0.00925984	0.608029
GO:0006029	proteoglycan metabolic process	231	12	5.85	1495	0.01535	0.09248	0.0899033	0.612657
GO:0032102	negative regulation of response to exter...	854	38	21.63	1496	0.00066	0.09255	0.00702865	0.612711
GO:1902533	positive regulation of intracellular sig...	2500	108	63.32	1497	4.1e-08	0.09267	1.42479e-06	0.613095
GO:0030947	regulation of vascular endothelial growt...	96	10	2.43	1498	0.00016	0.09364	0.00214721	0.619099
GO:0035025	positive regulation of Rho protein signa...	68	4	1.72	1499	0.09388	0.09388	0.353397	0.619858
GO:0046426	negative regulation of receptor signalin...	68	4	1.72	1500	0.09388	0.09388	0.353397	0.619858
GO:1902107	positive regulation of leukocyte differe...	340	13	8.61	1501	0.09411	0.09411	0.354128	0.620963
GO:0009746	response to hexose	505	18	12.79	1502	0.09418	0.09418	0.354257	0.621011
GO:0051302	regulation of cell division	404	18	10.23	1503	0.01571	0.09439	0.0918488	0.621982
GO:0060326	cell chemotaxis	610	37	15.45	1504	1.2e-06	0.09463	2.95642e-05	0.622359
GO:0003333	amino acid transmembrane transport	183	8	4.64	1505	0.09494	0.09494	0.355937	0.622359
GO:0006349	regulation of gene expression by genetic...	43	3	1.09	1506	0.09495	0.09495	0.355937	0.622359
GO:0016338	calcium-independent cell-cell adhesion v...	43	3	1.09	1507	0.09495	0.09495	0.355937	0.622359
GO:0030214	hyaluronan catabolic process	43	3	1.09	1508	0.09495	0.09495	0.355937	0.622359
GO:0033599	regulation of mammary gland epithelial c...	43	3	1.09	1509	0.09495	0.09495	0.355937	0.622359
GO:0043901	negative regulation of multi-organism pr...	43	3	1.09	1510	0.09495	0.09495	0.355937	0.622359
GO:0097091	synaptic vesicle clustering	43	3	1.09	1511	0.09495	0.09495	0.355937	0.622359
GO:0043270	positive regulation of ion transport	607	21	15.38	1512	0.09505	0.09505	0.356042	0.622603
GO:0016202	regulation of striated muscle tissue dev...	368	17	9.32	1513	0.01348	0.09535	0.081406	0.623808
GO:0001936	regulation of endothelial cell prolifera...	350	26	8.87	1514	1.3e-06	0.09536	3.15569e-05	0.623808
GO:0031333	negative regulation of protein-containin...	341	13	8.64	1515	0.09571	0.09571	0.358243	0.625684
GO:0043123	positive regulation of I-kappaB kinase/N...	473	17	11.98	1516	0.09609	0.09609	0.359394	0.627445
GO:0003407	neural retina development	184	11	4.66	1517	0.00752	0.09616	0.0513642	0.627445
GO:0071600	otic vesicle morphogenesis	29	8	0.73	1518	4.4e-07	0.09690	1.22409e-05	0.627445
GO:0034205	amyloid-beta formation	96	5	2.43	1519	0.09703	0.09703	0.362636	0.627445
GO:0045445	myoblast differentiation	196	19	4.96	1520	6.9e-07	0.09717	1.79364e-05	0.627445
GO:1903034	regulation of response to wounding	440	19	11.15	1521	0.01790	0.09747	0.10206	0.627445
GO:0022409	positive regulation of cell-cell adhesio...	621	29	15.73	1522	0.00135	0.09748	0.0129684	0.627445
GO:0051085	chaperone cofactor-dependent protein ref...	69	4	1.75	1523	0.09777	0.09777	0.362826	0.627445
GO:1904893	negative regulation of receptor signalin...	69	4	1.75	1524	0.09777	0.09777	0.362826	0.627445
GO:0000101	sulfur amino acid transport	21	2	0.53	1525	0.09807	0.09807	0.362826	0.627445
GO:0001842	neural fold formation	21	2	0.53	1526	0.09807	0.09807	0.362826	0.627445
GO:0032253	dense core granule localization	21	2	0.53	1527	0.09807	0.09807	0.362826	0.627445
GO:0032353	negative regulation of hormone biosynthe...	21	2	0.53	1528	0.09807	0.09807	0.362826	0.627445
GO:0038089	positive regulation of cell migration by...	21	2	0.53	1529	0.09807	0.09807	0.362826	0.627445
GO:0046131	pyrimidine ribonucleoside metabolic proc...	21	2	0.53	1530	0.09807	0.09807	0.362826	0.627445
GO:0051045	negative regulation of membrane protein ...	21	2	0.53	1531	0.09807	0.09807	0.362826	0.627445
GO:0051956	negative regulation of amino acid transp...	21	2	0.53	1532	0.09807	0.09807	0.362826	0.627445
GO:0060137	maternal process involved in parturition	21	2	0.53	1533	0.09807	0.09807	0.362826	0.627445
GO:0070459	prolactin secretion	21	2	0.53	1534	0.09807	0.09807	0.362826	0.627445
GO:0071420	cellular response to histamine	21	2	0.53	1535	0.09807	0.09807	0.362826	0.627445
GO:0071865	regulation of apoptotic process in bone ...	21	2	0.53	1536	0.09807	0.09807	0.362826	0.627445
GO:0072235	metanephric distal tubule development	21	2	0.53	1537	0.09807	0.09807	0.362826	0.627445
GO:0090154	positive regulation of sphingolipid bios...	21	2	0.53	1538	0.09807	0.09807	0.362826	0.627445
GO:0097084	vascular smooth muscle cell development	21	2	0.53	1539	0.09807	0.09807	0.362826	0.627445
GO:0099519	dense core granule cytoskeletal transpor...	21	2	0.53	1540	0.09807	0.09807	0.362826	0.627445
GO:1901950	dense core granule transport	21	2	0.53	1541	0.09807	0.09807	0.362826	0.627445
GO:1903862	positive regulation of oxidative phospho...	21	2	0.53	1542	0.09807	0.09807	0.362826	0.627445
GO:1904428	negative regulation of tubulin deacetyla...	21	2	0.53	1543	0.09807	0.09807	0.362826	0.627445
GO:1904684	negative regulation of metalloendopeptid...	21	2	0.53	1544	0.09807	0.09807	0.362826	0.627445
GO:1905902	regulation of mesoderm formation	21	2	0.53	1545	0.09807	0.09807	0.362826	0.627445
GO:2000096	positive regulation of Wnt signaling pat...	21	2	0.53	1546	0.09807	0.09807	0.362826	0.627445
GO:2000304	positive regulation of ceramide biosynth...	21	2	0.53	1547	0.09807	0.09807	0.362826	0.627445
GO:2000381	negative regulation of mesoderm developm...	21	2	0.53	1548	0.09807	0.09807	0.362826	0.627445
GO:0002761	regulation of myeloid leukocyte differen...	300	17	7.6	1549	0.00184	0.09860	0.0165667	0.630022
GO:0001937	negative regulation of endothelial cell ...	125	6	3.17	1550	0.09860	0.09860	0.364651	0.630022
GO:0019216	regulation of lipid metabolic process	1014	48	25.68	1551	3.1e-05	0.09869	0.000530266	0.630191
GO:0034620	cellular response to unfolded protein	343	13	8.69	1552	0.09895	0.09895	0.365808	0.631444
GO:0001941	postsynaptic membrane organization	108	8	2.74	1553	0.00627	0.09937	0.044707	0.632478
GO:0032731	positive regulation of interleukin-1 bet...	111	8	2.81	1554	0.00736	0.09940	0.0506204	0.632478
GO:0034308	primary alcohol metabolic process	185	8	4.69	1555	0.09946	0.09946	0.367557	0.632478
GO:0001656	metanephros development	224	16	5.67	1556	0.00021	0.09946	0.00271166	0.632478
GO:0072331	signal transduction by p53 class mediato...	672	29	17.02	1557	0.00419	0.09968	0.0322689	0.632478
GO:0001763	morphogenesis of a branching structure	527	37	13.35	1558	3.3e-08	0.09979	1.19282e-06	0.632478
GO:0002407	dendritic cell chemotaxis	44	3	1.11	1559	0.10007	0.10007	0.368299	0.632478
GO:0007100	mitotic centrosome separation	44	3	1.11	1560	0.10007	0.10007	0.368299	0.632478
GO:0019373	epoxygenase P450 pathway	44	3	1.11	1561	0.10007	0.10007	0.368299	0.632478
GO:0022038	corpus callosum development	44	3	1.11	1562	0.10007	0.10007	0.368299	0.632478
GO:0043691	reverse cholesterol transport	44	3	1.11	1563	0.10007	0.10007	0.368299	0.632478
GO:0048934	peripheral nervous system neuron differe...	44	3	1.11	1564	0.10007	0.10007	0.368299	0.632478
GO:0048935	peripheral nervous system neuron develop...	44	3	1.11	1565	0.10007	0.10007	0.368299	0.632478
GO:0090190	positive regulation of branching involve...	44	3	1.11	1566	0.10007	0.10007	0.368299	0.632478
GO:0099509	regulation of presynaptic cytosolic calc...	44	3	1.11	1567	0.10007	0.10007	0.368299	0.632478
GO:0010039	response to iron ion	97	5	2.46	1568	0.10029	0.10029	0.368972	0.633464
GO:0048644	muscle organ morphogenesis	209	11	5.29	1569	0.01813	0.10066	0.102954	0.635396
GO:0071345	cellular response to cytokine stimulus	2584	101	65.45	1570	9.9e-06	0.10073	0.000193816	0.635433
GO:0003156	regulation of animal organ formation	83	7	2.1	1571	0.00513	0.10094	0.0381438	0.636352
GO:0098657	import into cell	500	22	12.66	1572	0.00940	0.10119	0.0613695	0.637523
GO:1900274	regulation of phospholipase C activity	126	6	3.19	1573	0.10145	0.10145	0.372824	0.638754
GO:0007267	cell-cell signaling	4444	177	112.57	1574	5.2e-10	0.10155	2.84535e-08	0.638893
GO:0034505	tooth mineralization	70	4	1.77	1575	0.10173	0.10173	0.373437	0.638893
GO:0071425	hematopoietic stem cell proliferation	70	4	1.77	1576	0.10173	0.10173	0.373437	0.638893
GO:1903203	regulation of oxidative stress-induced n...	70	4	1.77	1577	0.10173	0.10173	0.373437	0.638893
GO:0051153	regulation of striated muscle cell diffe...	263	13	6.66	1578	0.01738	0.10181	0.099727	0.63899
GO:1901570	fatty acid derivative biosynthetic proce...	199	13	5.04	1579	0.00179	0.10191	0.0162049	0.639213
GO:0051270	regulation of cellular component movemen...	2622	135	66.41	1580	2.4e-15	0.10234	4.48483e-13	0.641503
GO:0048641	regulation of skeletal muscle tissue dev...	124	9	3.14	1581	0.00440	0.10245	0.0338073	0.641787
GO:1990090	cellular response to nerve growth factor...	156	7	3.95	1582	0.10255	0.10255	0.376308	0.641914
GO:0034109	homotypic cell-cell adhesion	218	12	5.52	1583	0.01008	0.10260	0.0647841	0.641914
GO:0051336	regulation of hydrolase activity	3206	108	81.21	1584	0.00145	0.10281	0.0136639	0.642822
GO:0051053	negative regulation of DNA metabolic pro...	313	12	7.93	1585	0.10312	0.10312	0.378259	0.644354
GO:0048634	regulation of muscle organ development	373	17	9.45	1586	0.01520	0.10353	0.0896356	0.646508
GO:0001501	skeletal system development	1331	80	33.71	1587	1.2e-12	0.10362	1.38195e-10	0.646662
GO:0071236	cellular response to antibiotic	361	16	9.14	1588	0.02281	0.10397	0.123637	0.648438
GO:1902476	chloride transmembrane transport	187	8	4.74	1589	0.10410	0.10410	0.381222	0.64884
GO:0050702	interleukin-1 beta secretion	127	6	3.22	1590	0.10434	0.10434	0.381745	0.649927
GO:0034248	regulation of cellular amide metabolic p...	1104	35	27.96	1591	0.10450	0.10450	0.382189	0.650514
GO:0019079	viral genome replication	314	12	7.95	1592	0.10490	0.10490	0.38351	0.651308
GO:0031128	developmental induction	84	7	2.13	1593	0.00548	0.10495	0.0401731	0.651308
GO:0046847	filopodium assembly	157	7	3.98	1594	0.10514	0.10514	0.383698	0.651308
GO:0010950	positive regulation of endopeptidase act...	446	16	11.3	1595	0.10517	0.10517	0.383698	0.651308
GO:0010749	regulation of nitric oxide mediated sign...	45	3	1.14	1596	0.10530	0.10530	0.383698	0.651308
GO:0033189	response to vitamin A	45	3	1.14	1597	0.10530	0.10530	0.383698	0.651308
GO:0045475	locomotor rhythm	45	3	1.14	1598	0.10530	0.10530	0.383698	0.651308
GO:0045663	positive regulation of myoblast differen...	45	3	1.14	1599	0.10530	0.10530	0.383698	0.651308
GO:0030595	leukocyte chemotaxis	440	26	11.15	1600	6.9e-05	0.10556	0.00105135	0.651308
GO:0001838	embryonic epithelial tube formation	306	23	7.75	1601	4.2e-06	0.10574	9.12211e-05	0.651308
GO:0036475	neuron death in response to oxidative st...	71	4	1.8	1602	0.10577	0.10577	0.384355	0.651308
GO:0060441	epithelial tube branching involved in lu...	71	4	1.8	1603	0.10577	0.10577	0.384355	0.651308
GO:0072673	lamellipodium morphogenesis	71	4	1.8	1604	0.10577	0.10577	0.384355	0.651308
GO:0003344	pericardium morphogenesis	22	2	0.56	1605	0.10614	0.10614	0.384355	0.651308
GO:0014732	skeletal muscle atrophy	22	2	0.56	1606	0.10614	0.10614	0.384355	0.651308
GO:0030656	regulation of vitamin metabolic process	22	2	0.56	1607	0.10614	0.10614	0.384355	0.651308
GO:0034651	cortisol biosynthetic process	22	2	0.56	1608	0.10614	0.10614	0.384355	0.651308
GO:0043471	regulation of cellular carbohydrate cata...	22	2	0.56	1609	0.10614	0.10614	0.384355	0.651308
GO:0045617	negative regulation of keratinocyte diff...	22	2	0.56	1610	0.10614	0.10614	0.384355	0.651308
GO:0048875	chemical homeostasis within a tissue	22	2	0.56	1611	0.10614	0.10614	0.384355	0.651308
GO:0098722	asymmetric stem cell division	22	2	0.56	1612	0.10614	0.10614	0.384355	0.651308
GO:0140212	regulation of long-chain fatty acid impo...	22	2	0.56	1613	0.10614	0.10614	0.384355	0.651308
GO:1902645	tertiary alcohol biosynthetic process	22	2	0.56	1614	0.10614	0.10614	0.384355	0.651308
GO:0034284	response to monosaccharide	514	18	13.02	1615	0.10624	0.10624	0.384436	0.651518
GO:0032989	cellular component morphogenesis	2116	78	53.6	1616	0.00062	0.10642	0.00667443	0.652218
GO:0019369	arachidonic acid metabolic process	99	5	2.51	1617	0.10699	0.10699	0.386726	0.6549
GO:0033120	positive regulation of RNA splicing	99	5	2.51	1618	0.10699	0.10699	0.386726	0.6549
GO:0070542	response to fatty acid	197	13	4.99	1619	0.00164	0.10814	0.0152084	0.661428
GO:0030522	intracellular receptor signaling pathway	774	28	19.61	1620	0.03939	0.10819	0.185418	0.661428
GO:0051784	negative regulation of nuclear division	145	11	3.67	1621	0.00121	0.10836	0.0117374	0.662059
GO:0006643	membrane lipid metabolic process	482	17	12.21	1622	0.10876	0.10876	0.392694	0.664093
GO:0048699	generation of neurons	3897	165	98.71	1623	2.5e-11	0.10909	1.90462e-09	0.665698
GO:0018108	peptidyl-tyrosine phosphorylation	932	30	23.61	1624	0.10930	0.10930	0.394285	0.66628
GO:0006304	DNA modification	252	10	6.38	1625	0.10932	0.10932	0.394285	0.66628
GO:0010976	positive regulation of neuron projection...	757	25	19.17	1626	0.10947	0.10947	0.394682	0.666784
GO:1901568	fatty acid derivative metabolic process	334	18	8.46	1627	0.00238	0.10971	0.0203028	0.667367
GO:0045686	negative regulation of glial cell differ...	72	4	1.82	1628	0.10988	0.10988	0.395728	0.667367
GO:0060445	branching involved in salivary gland mor...	72	4	1.82	1629	0.10988	0.10988	0.395728	0.667367
GO:2000737	negative regulation of stem cell differe...	72	4	1.82	1630	0.10988	0.10988	0.395728	0.667367
GO:0043627	response to estrogen	174	15	4.41	1631	4.0e-05	0.10997	0.000658073	0.667367
GO:0060602	branch elongation of an epithelium	64	6	1.62	1632	0.00560	0.10997	0.0409015	0.667367
GO:0048806	genitalia development	129	6	3.27	1633	0.11025	0.11025	0.396772	0.668656
GO:0014032	neural crest cell development	212	18	5.37	1634	8.8e-06	0.11064	0.000176785	0.669155
GO:0001779	natural killer cell differentiation	46	3	1.17	1635	0.11064	0.11064	0.397597	0.669155
GO:0032959	inositol trisphosphate biosynthetic proc...	46	3	1.17	1636	0.11064	0.11064	0.397597	0.669155
GO:0035338	long-chain fatty-acyl-CoA biosynthetic p...	46	3	1.17	1637	0.11064	0.11064	0.397597	0.669155
GO:0060548	negative regulation of cell death	2390	108	60.54	1638	3.9e-09	0.11067	1.73989e-07	0.669155
GO:0030098	lymphocyte differentiation	857	36	21.71	1639	0.00240	0.11156	0.0204382	0.674125
GO:0097237	cellular response to toxic substance	552	19	13.98	1640	0.11185	0.11185	0.4018	0.675465
GO:0022008	neurogenesis	4143	171	104.94	1641	7.4e-11	0.11277	5.01984e-09	0.67787
GO:0045765	regulation of angiogenesis	781	48	19.78	1642	2.2e-08	0.11280	8.1606e-07	0.67787
GO:0006641	triglyceride metabolic process	222	9	5.62	1643	0.11301	0.11301	0.40582	0.67787
GO:0050795	regulation of behavior	160	7	4.05	1644	0.11311	0.11311	0.405885	0.67787
GO:0006664	glycolipid metabolic process	254	10	6.43	1645	0.11350	0.11350	0.406576	0.67787
GO:2001028	positive regulation of endothelial cell ...	39	6	0.99	1646	0.00042	0.11364	0.00494611	0.67787
GO:0010799	regulation of peptidyl-threonine phospho...	101	5	2.56	1647	0.11390	0.11390	0.406576	0.67787
GO:0048489	synaptic vesicle transport	101	5	2.56	1648	0.11390	0.11390	0.406576	0.67787
GO:0045671	negative regulation of osteoclast differ...	73	4	1.85	1649	0.11406	0.11406	0.406576	0.67787
GO:0051954	positive regulation of amine transport	73	4	1.85	1650	0.11406	0.11406	0.406576	0.67787
GO:0010557	positive regulation of macromolecule bio...	4768	189	120.77	1651	1.7e-10	0.11417	1.0523e-08	0.67787
GO:0000185	activation of MAPKKK activity	23	2	0.58	1652	0.11437	0.11437	0.406576	0.67787
GO:0001840	neural plate development	23	2	0.58	1653	0.11437	0.11437	0.406576	0.67787
GO:0002154	thyroid hormone mediated signaling pathw...	23	2	0.58	1654	0.11437	0.11437	0.406576	0.67787
GO:0002551	mast cell chemotaxis	23	2	0.58	1655	0.11437	0.11437	0.406576	0.67787
GO:0003190	atrioventricular valve formation	23	2	0.58	1656	0.11437	0.11437	0.406576	0.67787
GO:0007320	insemination	23	2	0.58	1657	0.11437	0.11437	0.406576	0.67787
GO:0032817	regulation of natural killer cell prolif...	23	2	0.58	1658	0.11437	0.11437	0.406576	0.67787
GO:0034650	cortisol metabolic process	23	2	0.58	1659	0.11437	0.11437	0.406576	0.67787
GO:0038003	opioid receptor signaling pathway	23	2	0.58	1660	0.11437	0.11437	0.406576	0.67787
GO:0045647	negative regulation of erythrocyte diffe...	23	2	0.58	1661	0.11437	0.11437	0.406576	0.67787
GO:0045924	regulation of female receptivity	23	2	0.58	1662	0.11437	0.11437	0.406576	0.67787
GO:0046548	retinal rod cell development	23	2	0.58	1663	0.11437	0.11437	0.406576	0.67787
GO:0048672	positive regulation of collateral sprout...	23	2	0.58	1664	0.11437	0.11437	0.406576	0.67787
GO:0060340	positive regulation of type I interferon...	23	2	0.58	1665	0.11437	0.11437	0.406576	0.67787
GO:0070234	positive regulation of T cell apoptotic ...	23	2	0.58	1666	0.11437	0.11437	0.406576	0.67787
GO:0097531	mast cell migration	23	2	0.58	1667	0.11437	0.11437	0.406576	0.67787
GO:1901533	negative regulation of hematopoietic pro...	23	2	0.58	1668	0.11437	0.11437	0.406576	0.67787
GO:1903423	positive regulation of synaptic vesicle ...	23	2	0.58	1669	0.11437	0.11437	0.406576	0.67787
GO:1905065	positive regulation of vascular smooth m...	23	2	0.58	1670	0.11437	0.11437	0.406576	0.67787
GO:2000484	positive regulation of interleukin-8 sec...	23	2	0.58	1671	0.11437	0.11437	0.406576	0.67787
GO:0048646	anatomical structure formation involved ...	2775	149	70.29	1672	1.6e-18	0.11470	5.11174e-16	0.679419
GO:0060291	long-term synaptic potentiation	223	9	5.65	1673	0.11528	0.11528	0.409664	0.682447
GO:1903509	liposaccharide metabolic process	255	10	6.46	1674	0.11562	0.11562	0.410725	0.683912
GO:0018212	peptidyl-tyrosine modification	938	30	23.76	1675	0.11568	0.11568	0.410791	0.683912
GO:0050729	positive regulation of inflammatory resp...	320	12	8.11	1676	0.11595	0.11595	0.411326	0.683912
GO:0002076	osteoblast development	47	3	1.19	1677	0.11608	0.11608	0.411326	0.683912
GO:0061000	negative regulation of dendritic spine d...	47	3	1.19	1678	0.11608	0.11608	0.411326	0.683912
GO:0070166	enamel mineralization	47	3	1.19	1679	0.11608	0.11608	0.411326	0.683912
GO:1904994	regulation of leukocyte adhesion to vasc...	47	3	1.19	1680	0.11608	0.11608	0.411326	0.683912
GO:2001040	positive regulation of cellular response...	47	3	1.19	1681	0.11608	0.11608	0.411326	0.683912
GO:0060113	inner ear receptor cell differentiation	131	6	3.32	1682	0.11632	0.11632	0.411882	0.684919
GO:0002683	negative regulation of immune system pro...	995	42	25.2	1683	0.00100	0.11669	0.0099338	0.686689
GO:1902229	regulation of intrinsic apoptotic signal...	102	5	2.58	1684	0.11743	0.11743	0.415664	0.690459
GO:1901861	regulation of muscle tissue development	381	17	9.65	1685	0.01829	0.11747	0.103452	0.690459
GO:0007127	meiosis I	224	9	5.67	1686	0.11759	0.11759	0.415933	0.690754
GO:0051017	actin filament bundle assembly	426	20	10.79	1687	0.00661	0.11769	0.0466732	0.690932
GO:0003413	chondrocyte differentiation involved in ...	74	4	1.87	1688	0.11831	0.11831	0.418181	0.693749
GO:0010737	protein kinase A signaling	74	4	1.87	1689	0.11831	0.11831	0.418181	0.693749
GO:0048812	neuron projection morphogenesis	1750	64	44.33	1690	0.00226	0.11854	0.0196515	0.694158
GO:0042982	amyloid precursor protein metabolic proc...	162	7	4.1	1691	0.11859	0.11859	0.418722	0.694158
GO:0045670	regulation of osteoclast differentiation	162	7	4.1	1692	0.11859	0.11859	0.418722	0.694158
GO:0048477	oogenesis	193	8	4.89	1693	0.11873	0.11873	0.419067	0.694567
GO:0061333	renal tubule morphogenesis	185	13	4.69	1694	0.00093	0.11975	0.0093415	0.699883
GO:0043524	negative regulation of neuron apoptotic ...	355	13	8.99	1695	0.11978	0.11978	0.422622	0.699883
GO:0003401	axis elongation	88	10	2.23	1696	7.9e-05	0.11991	0.00118011	0.700229
GO:0030856	regulation of epithelial cell differenti...	373	21	9.45	1697	0.00063	0.12034	0.00676004	0.702326
GO:0046329	negative regulation of JNK cascade	103	5	2.61	1698	0.12101	0.12101	0.426658	0.70482
GO:0070887	cellular response to chemical stimulus	7863	325	199.17	1699	5.3e-22	0.12118	4.37427e-19	0.70482
GO:0086003	cardiac muscle cell contraction	194	8	4.91	1700	0.12127	0.12127	0.42695	0.70482
GO:1903901	negative regulation of viral life cycle	194	8	4.91	1701	0.12127	0.12127	0.42695	0.70482
GO:0031016	pancreas development	207	23	5.24	1702	3.6e-09	0.12144	1.61332e-07	0.70482
GO:0014889	muscle atrophy	48	3	1.22	1703	0.12161	0.12161	0.42695	0.70482
GO:0048712	negative regulation of astrocyte differe...	48	3	1.22	1704	0.12161	0.12161	0.42695	0.70482
GO:0051131	chaperone-mediated protein complex assem...	48	3	1.22	1705	0.12161	0.12161	0.42695	0.70482
GO:0051299	centrosome separation	48	3	1.22	1706	0.12161	0.12161	0.42695	0.70482
GO:0060442	branching involved in prostate gland mor...	48	3	1.22	1707	0.12161	0.12161	0.42695	0.70482
GO:0060525	prostate glandular acinus development	48	3	1.22	1708	0.12161	0.12161	0.42695	0.70482
GO:1903035	negative regulation of response to wound...	226	12	5.72	1709	0.01313	0.12212	0.0801229	0.70482
GO:0006476	protein deacetylation	258	10	6.54	1710	0.12213	0.12213	0.428472	0.70482
GO:0090288	negative regulation of cellular response...	376	25	9.52	1711	1.4e-05	0.12223	0.000260632	0.70482
GO:0009065	glutamine family amino acid catabolic pr...	75	4	1.9	1712	0.12262	0.12262	0.428557	0.70482
GO:0046949	fatty-acyl-CoA biosynthetic process	75	4	1.9	1713	0.12262	0.12262	0.428557	0.70482
GO:0060669	embryonic placenta morphogenesis	75	4	1.9	1714	0.12262	0.12262	0.428557	0.70482
GO:1903959	regulation of anion transmembrane transp...	75	4	1.9	1715	0.12262	0.12262	0.428557	0.70482
GO:0010870	positive regulation of receptor biosynth...	24	2	0.61	1716	0.12276	0.12276	0.428557	0.70482
GO:0015074	DNA integration	24	2	0.61	1717	0.12276	0.12276	0.428557	0.70482
GO:0032341	aldosterone metabolic process	24	2	0.61	1718	0.12276	0.12276	0.428557	0.70482
GO:0032342	aldosterone biosynthetic process	24	2	0.61	1719	0.12276	0.12276	0.428557	0.70482
GO:0032836	glomerular basement membrane development	24	2	0.61	1720	0.12276	0.12276	0.428557	0.70482
GO:0042415	norepinephrine metabolic process	24	2	0.61	1721	0.12276	0.12276	0.428557	0.70482
GO:0045628	regulation of T-helper 2 cell differenti...	24	2	0.61	1722	0.12276	0.12276	0.428557	0.70482
GO:0060180	female mating behavior	24	2	0.61	1723	0.12276	0.12276	0.428557	0.70482
GO:0090030	regulation of steroid hormone biosynthet...	24	2	0.61	1724	0.12276	0.12276	0.428557	0.70482
GO:2000739	regulation of mesenchymal stem cell diff...	24	2	0.61	1725	0.12276	0.12276	0.428557	0.70482
GO:0033674	positive regulation of kinase activity	1475	62	37.36	1726	7.9e-05	0.12302	0.00118011	0.705904
GO:0001505	regulation of neurotransmitter levels	880	36	22.29	1727	0.00368	0.12324	0.0292041	0.706226
GO:0007189	adenylate cyclase-activating G protein-c...	291	11	7.37	1728	0.12329	0.12329	0.430104	0.706226
GO:0046425	regulation of receptor signaling pathway...	291	11	7.37	1729	0.12329	0.12329	0.430104	0.706226
GO:0061041	regulation of wound healing	356	16	9.02	1730	0.02035	0.12344	0.11284	0.706676
GO:0034637	cellular carbohydrate biosynthetic proce...	195	8	4.94	1731	0.12384	0.12384	0.431414	0.708082
GO:1902036	regulation of hematopoietic stem cell di...	195	8	4.94	1732	0.12384	0.12384	0.431414	0.708082
GO:0060537	muscle tissue development	1027	46	26.01	1733	0.00016	0.12390	0.00214721	0.708082
GO:1990089	response to nerve growth factor	164	7	4.15	1734	0.12421	0.12421	0.432399	0.709444
GO:2000026	regulation of multicellular organismal d...	5171	231	130.98	1735	9.1e-19	0.12441	3.2188e-16	0.710177
GO:1903018	regulation of glycoprotein metabolic pro...	104	5	2.63	1736	0.12465	0.12465	0.433778	0.711137
GO:0019953	sexual reproduction	1816	64	46	1737	0.00516	0.12493	0.0382234	0.712324
GO:0009991	response to extracellular stimulus	1296	60	32.83	1738	6.5e-06	0.12537	0.00013496	0.713714
GO:0048754	branching morphogenesis of an epithelial...	392	24	9.93	1739	7.5e-05	0.12539	0.00113059	0.713714
GO:0010876	lipid localization	884	34	22.39	1740	0.01132	0.12539	0.0717755	0.713714
GO:0002763	positive regulation of myeloid leukocyte...	134	6	3.39	1741	0.12574	0.12574	0.437418	0.715295
GO:0061572	actin filament bundle organization	430	20	10.89	1742	0.00730	0.12590	0.0502776	0.715794
GO:0015837	amine transport	196	8	4.96	1743	0.12644	0.12644	0.439699	0.718452
GO:0032897	negative regulation of viral transcripti...	76	4	1.93	1744	0.12700	0.12700	0.440659	0.719156
GO:0050858	negative regulation of antigen receptor-...	76	4	1.93	1745	0.12700	0.12700	0.440659	0.719156
GO:1902622	regulation of neutrophil migration	76	4	1.93	1746	0.12700	0.12700	0.440659	0.719156
GO:0033692	cellular polysaccharide biosynthetic pro...	165	7	4.18	1747	0.12706	0.12706	0.440659	0.719156
GO:0022010	central nervous system myelination	49	3	1.24	1748	0.12725	0.12725	0.440659	0.719156
GO:0032291	axon ensheathment in central nervous sys...	49	3	1.24	1749	0.12725	0.12725	0.440659	0.719156
GO:0032717	negative regulation of interleukin-8 pro...	49	3	1.24	1750	0.12725	0.12725	0.440659	0.719156
GO:0050774	negative regulation of dendrite morphoge...	49	3	1.24	1751	0.12725	0.12725	0.440659	0.719156
GO:0072606	interleukin-8 secretion	49	3	1.24	1752	0.12725	0.12725	0.440659	0.719156
GO:0001708	cell fate specification	241	17	6.1	1753	0.00016	0.12729	0.00214721	0.719156
GO:1901654	response to ketone	501	22	12.69	1754	0.00960	0.12809	0.0623465	0.722907
GO:0031346	positive regulation of cell projection o...	1021	38	25.86	1755	0.01262	0.12810	0.0776989	0.722907
GO:0051347	positive regulation of transferase activ...	1660	67	42.05	1756	0.00013	0.12828	0.00181597	0.722969
GO:0030261	chromosome condensation	105	5	2.66	1757	0.12833	0.12833	0.444088	0.722969
GO:0050856	regulation of T cell receptor signaling ...	105	5	2.66	1758	0.12833	0.12833	0.444088	0.722969
GO:0035966	response to topologically incorrect prot...	495	17	12.54	1759	0.12877	0.12877	0.445455	0.725036
GO:0006342	chromatin silencing	135	6	3.42	1760	0.12896	0.12896	0.445957	0.725693
GO:0043281	regulation of cysteine-type endopeptidas...	572	33	14.49	1761	1.3e-05	0.13096	0.000245242	0.733041
GO:0001787	natural killer cell proliferation	25	2	0.63	1762	0.13130	0.13130	0.452199	0.733041
GO:0014051	gamma-aminobutyric acid secretion	25	2	0.63	1763	0.13130	0.13130	0.452199	0.733041
GO:0032808	lacrimal gland development	25	2	0.63	1764	0.13130	0.13130	0.452199	0.733041
GO:0060737	prostate gland morphogenetic growth	25	2	0.63	1765	0.13130	0.13130	0.452199	0.733041
GO:0061314	Notch signaling involved in heart develo...	25	2	0.63	1766	0.13130	0.13130	0.452199	0.733041
GO:0070243	regulation of thymocyte apoptotic proces...	25	2	0.63	1767	0.13130	0.13130	0.452199	0.733041
GO:0071839	apoptotic process in bone marrow cell	25	2	0.63	1768	0.13130	0.13130	0.452199	0.733041
GO:0072205	metanephric collecting duct development	25	2	0.63	1769	0.13130	0.13130	0.452199	0.733041
GO:0150011	regulation of neuron projection arboriza...	25	2	0.63	1770	0.13130	0.13130	0.452199	0.733041
GO:1903997	positive regulation of non-membrane span...	25	2	0.63	1771	0.13130	0.13130	0.452199	0.733041
GO:1990440	positive regulation of transcription fro...	25	2	0.63	1772	0.13130	0.13130	0.452199	0.733041
GO:0014912	negative regulation of smooth muscle cel...	77	4	1.95	1773	0.13145	0.13145	0.452199	0.733041
GO:0031063	regulation of histone deacetylation	77	4	1.95	1774	0.13145	0.13145	0.452199	0.733041
GO:0043552	positive regulation of phosphatidylinosi...	77	4	1.95	1775	0.13145	0.13145	0.452199	0.733041
GO:0060065	uterus development	77	4	1.95	1776	0.13145	0.13145	0.452199	0.733041
GO:0048468	cell development	5511	217	139.59	1777	8.3e-12	0.13188	7.27462e-10	0.735025
GO:0030204	chondroitin sulfate metabolic process	106	5	2.68	1778	0.13207	0.13207	0.454174	0.73567
GO:0048844	artery morphogenesis	196	14	4.96	1779	0.00051	0.13250	0.00577262	0.737643
GO:0051937	catecholamine transport	167	7	4.23	1780	0.13288	0.13288	0.455845	0.737643
GO:0010818	T cell chemotaxis	50	3	1.27	1781	0.13297	0.13297	0.455845	0.737643
GO:0035729	cellular response to hepatocyte growth f...	50	3	1.27	1782	0.13297	0.13297	0.455845	0.737643
GO:0050951	sensory perception of temperature stimul...	50	3	1.27	1783	0.13297	0.13297	0.455845	0.737643
GO:0060413	atrial septum morphogenesis	50	3	1.27	1784	0.13297	0.13297	0.455845	0.737643
GO:0070633	transepithelial transport	50	3	1.27	1785	0.13297	0.13297	0.455845	0.737643
GO:1903900	regulation of viral life cycle	362	13	9.17	1786	0.13302	0.13302	0.455858	0.737643
GO:0021537	telencephalon development	666	50	16.87	1787	1.2e-11	0.13325	9.98723e-10	0.738505
GO:0035987	endodermal cell differentiation	123	11	3.12	1788	0.00030	0.13343	0.00369552	0.739089
GO:0043405	regulation of MAP kinase activity	863	44	21.86	1789	1.2e-05	0.13447	0.000228554	0.744433
GO:0001935	endothelial cell proliferation	392	27	9.93	1790	3.3e-06	0.13492	7.41116e-05	0.746367
GO:0071322	cellular response to carbohydrate stimul...	363	13	9.19	1791	0.13497	0.13497	0.461901	0.746367
GO:0051480	regulation of cytosolic calcium ion conc...	813	26	20.59	1792	0.13516	0.13516	0.462392	0.747
GO:0014074	response to purine-containing compound	330	12	8.36	1793	0.13579	0.13579	0.463472	0.748308
GO:1901698	response to nitrogen compound	2743	92	69.48	1794	0.00367	0.13584	0.0291949	0.748308
GO:0010518	positive regulation of phospholipase act...	168	7	4.26	1795	0.13584	0.13584	0.463472	0.748308
GO:0031102	neuron projection regeneration	168	7	4.26	1796	0.13584	0.13584	0.463472	0.748308
GO:0031641	regulation of myelination	107	5	2.71	1797	0.13585	0.13585	0.463472	0.748308
GO:0045746	negative regulation of Notch signaling p...	107	5	2.71	1798	0.13585	0.13585	0.463472	0.748308
GO:1904892	regulation of receptor signaling pathway...	297	11	7.52	1799	0.13611	0.13611	0.464199	0.749324
GO:0071559	response to transforming growth factor b...	670	29	16.97	1800	0.00402	0.13667	0.0311778	0.751989
GO:0051346	negative regulation of hydrolase activit...	1031	46	26.12	1801	0.00018	0.13723	0.00237696	0.754651
GO:0060993	kidney morphogenesis	222	15	5.62	1802	0.00059	0.13767	0.00644251	0.75665
GO:0051445	regulation of meiotic cell cycle	111	12	2.81	1803	2.6e-05	0.13775	0.000458192	0.75667
GO:0036336	dendritic cell migration	51	3	1.29	1804	0.13878	0.13878	0.472405	0.761024
GO:0061213	positive regulation of mesonephros devel...	51	3	1.29	1805	0.13878	0.13878	0.472405	0.761024
GO:0050918	positive chemotaxis	138	6	3.5	1806	0.13885	0.13885	0.472405	0.761024
GO:0097479	synaptic vesicle localization	138	6	3.5	1807	0.13885	0.13885	0.472405	0.761024
GO:0002829	negative regulation of type 2 immune res...	26	2	0.66	1808	0.13997	0.13997	0.474098	0.762521
GO:0006878	cellular copper ion homeostasis	26	2	0.66	1809	0.13997	0.13997	0.474098	0.762521
GO:0032464	positive regulation of protein homooligo...	26	2	0.66	1810	0.13997	0.13997	0.474098	0.762521
GO:0032927	positive regulation of activin receptor ...	26	2	0.66	1811	0.13997	0.13997	0.474098	0.762521
GO:0046602	regulation of mitotic centrosome separat...	26	2	0.66	1812	0.13997	0.13997	0.474098	0.762521
GO:0051382	kinetochore assembly	26	2	0.66	1813	0.13997	0.13997	0.474098	0.762521
GO:0060068	vagina development	26	2	0.66	1814	0.13997	0.13997	0.474098	0.762521
GO:0060347	heart trabecula formation	26	2	0.66	1815	0.13997	0.13997	0.474098	0.762521
GO:0061042	vascular wound healing	26	2	0.66	1816	0.13997	0.13997	0.474098	0.762521
GO:0072201	negative regulation of mesenchymal cell ...	26	2	0.66	1817	0.13997	0.13997	0.474098	0.762521
GO:1905049	negative regulation of metallopeptidase ...	26	2	0.66	1818	0.13997	0.13997	0.474098	0.762521
GO:0050804	modulation of chemical synaptic transmis...	1067	33	27.03	1819	0.14033	0.14033	0.475155	0.763472
GO:0060415	muscle tissue morphogenesis	193	10	4.89	1820	0.02590	0.14052	0.135396	0.763472
GO:0035886	vascular smooth muscle cell differentiat...	79	4	2	1821	0.14053	0.14053	0.475284	0.763472
GO:0101023	vascular endothelial cell proliferation	79	4	2	1822	0.14053	0.14053	0.475284	0.763472
GO:1905562	regulation of vascular endothelial cell ...	79	4	2	1823	0.14053	0.14053	0.475284	0.763472
GO:0050890	cognition	718	37	18.19	1824	4.5e-05	0.14068	0.000734234	0.763868
GO:0090068	positive regulation of cell cycle proces...	723	38	18.31	1825	2.3e-05	0.14115	0.000413416	0.766
GO:0099177	regulation of trans-synaptic signaling	1068	33	27.05	1826	0.14149	0.14149	0.478265	0.76733
GO:0051493	regulation of cytoskeleton organization	1407	56	35.64	1827	0.00065	0.14155	0.0069296	0.76733
GO:1902668	negative regulation of axon guidance	67	7	1.7	1828	0.00152	0.14204	0.0142558	0.769415
GO:0002576	platelet degranulation	333	12	8.43	1829	0.14209	0.14209	0.480129	0.769415
GO:0030865	cortical cytoskeleton organization	139	6	3.52	1830	0.14223	0.14223	0.480439	0.769752
GO:0002011	morphogenesis of an epithelial sheet	157	12	3.98	1831	0.00069	0.14259	0.00730103	0.771279
GO:0071156	regulation of cell cycle arrest	267	10	6.76	1832	0.14282	0.14282	0.482103	0.772101
GO:0048599	oocyte development	109	5	2.76	1833	0.14355	0.14355	0.484173	0.775624
GO:0043618	regulation of transcription from RNA pol...	266	15	6.74	1834	0.00348	0.14371	0.0279983	0.776065
GO:0048609	multicellular organismal reproductive pr...	1875	75	47.49	1835	7.1e-05	0.14416	0.00107356	0.776914
GO:0071901	negative regulation of protein serine/th...	322	16	8.16	1836	0.00857	0.14440	0.0568883	0.776914
GO:0048709	oligodendrocyte differentiation	235	9	5.95	1837	0.14454	0.14454	0.486358	0.776914
GO:0032373	positive regulation of sterol transport	52	3	1.32	1838	0.14467	0.14467	0.486358	0.776914
GO:0032376	positive regulation of cholesterol trans...	52	3	1.32	1839	0.14467	0.14467	0.486358	0.776914
GO:0048070	regulation of developmental pigmentation	52	3	1.32	1840	0.14467	0.14467	0.486358	0.776914
GO:0071157	negative regulation of cell cycle arrest	52	3	1.32	1841	0.14467	0.14467	0.486358	0.776914
GO:0090023	positive regulation of neutrophil chemot...	52	3	1.32	1842	0.14467	0.14467	0.486358	0.776914
GO:2000726	negative regulation of cardiac muscle ce...	52	3	1.32	1843	0.14467	0.14467	0.486358	0.776914
GO:2001014	regulation of skeletal muscle cell diffe...	52	3	1.32	1844	0.14467	0.14467	0.486358	0.776914
GO:0010631	epithelial cell migration	823	49	20.85	1845	4.1e-08	0.14473	1.42479e-06	0.776914
GO:0007616	long-term memory	80	4	2.03	1846	0.14516	0.14516	0.487014	0.777017
GO:0060969	negative regulation of gene silencing	80	4	2.03	1847	0.14516	0.14516	0.487014	0.777017
GO:0097421	liver regeneration	80	4	2.03	1848	0.14516	0.14516	0.487014	0.777017
GO:1901099	negative regulation of signal transducti...	80	4	2.03	1849	0.14516	0.14516	0.487014	0.777017
GO:2001240	negative regulation of extrinsic apoptot...	80	4	2.03	1850	0.14516	0.14516	0.487014	0.777017
GO:0048856	anatomical structure development	13780	507	349.05	1851	1.7e-26	0.14522	4.2092e-23	0.777017
GO:0061311	cell surface receptor signaling pathway ...	61	12	1.55	1852	3.6e-08	0.14643	1.28253e-06	0.783068
GO:0030048	actin filament-based movement	369	13	9.35	1853	0.14703	0.14703	0.492954	0.785383
GO:0009653	anatomical structure morphogenesis	6715	290	170.09	1854	5.1e-22	0.14709	4.37427e-19	0.785383
GO:0043470	regulation of carbohydrate catabolic pro...	236	9	5.98	1855	0.14714	0.14714	0.493156	0.785383
GO:0051704	multi-organism process	2409	86	61.02	1856	0.00087	0.14718	0.00886469	0.785383
GO:0042398	cellular modified amino acid biosyntheti...	110	5	2.79	1857	0.14747	0.14747	0.49376	0.786083
GO:0051310	metaphase plate congression	110	5	2.79	1858	0.14747	0.14747	0.49376	0.786083
GO:0097094	craniofacial suture morphogenesis	45	7	1.14	1859	0.00013	0.14760	0.00181597	0.786137
GO:0016051	carbohydrate biosynthetic process	472	16	11.96	1860	0.14817	0.14817	0.495533	0.786137
GO:1901701	cellular response to oxygen-containing c...	2889	112	73.18	1861	4.5e-06	0.14850	9.7098e-05	0.786137
GO:0072503	cellular divalent inorganic cation homeo...	1119	47	28.34	1862	0.00057	0.14851	0.00627253	0.786137
GO:0031340	positive regulation of vesicle fusion	27	2	0.68	1863	0.14875	0.14875	0.495533	0.786137
GO:0034309	primary alcohol biosynthetic process	27	2	0.68	1864	0.14875	0.14875	0.495533	0.786137
GO:0036302	atrioventricular canal development	27	2	0.68	1865	0.14875	0.14875	0.495533	0.786137
GO:0042178	xenobiotic catabolic process	27	2	0.68	1866	0.14875	0.14875	0.495533	0.786137
GO:0060576	intestinal epithelial cell development	27	2	0.68	1867	0.14875	0.14875	0.495533	0.786137
GO:0060712	spongiotrophoblast layer development	27	2	0.68	1868	0.14875	0.14875	0.495533	0.786137
GO:0060767	epithelial cell proliferation involved i...	27	2	0.68	1869	0.14875	0.14875	0.495533	0.786137
GO:0060907	positive regulation of macrophage cytoki...	27	2	0.68	1870	0.14875	0.14875	0.495533	0.786137
GO:0061002	negative regulation of dendritic spine m...	27	2	0.68	1871	0.14875	0.14875	0.495533	0.786137
GO:0090647	modulation of age-related behavioral dec...	27	2	0.68	1872	0.14875	0.14875	0.495533	0.786137
GO:1903995	regulation of non-membrane spanning prot...	27	2	0.68	1873	0.14875	0.14875	0.495533	0.786137
GO:2000192	negative regulation of fatty acid transp...	27	2	0.68	1874	0.14875	0.14875	0.495533	0.786137
GO:0009988	cell-cell recognition	141	6	3.57	1875	0.14909	0.14909	0.496165	0.786572
GO:0043551	regulation of phosphatidylinositol 3-kin...	141	6	3.57	1876	0.14909	0.14909	0.496165	0.786572
GO:0045840	positive regulation of mitotic nuclear d...	141	6	3.57	1877	0.14909	0.14909	0.496165	0.786572
GO:0003018	vascular process in circulatory system	404	14	10.23	1878	0.14915	0.14915	0.496198	0.786572
GO:0032958	inositol phosphate biosynthetic process	81	4	2.05	1879	0.14985	0.14985	0.498025	0.789423
GO:0055094	response to lipoprotein particle	81	4	2.05	1880	0.14985	0.14985	0.498025	0.789423
GO:0001556	oocyte maturation	53	3	1.34	1881	0.15065	0.15065	0.499343	0.790274
GO:0001835	blastocyst hatching	53	3	1.34	1882	0.15065	0.15065	0.499343	0.790274
GO:0001956	positive regulation of neurotransmitter ...	53	3	1.34	1883	0.15065	0.15065	0.499343	0.790274
GO:0035188	hatching	53	3	1.34	1884	0.15065	0.15065	0.499343	0.790274
GO:0036499	PERK-mediated unfolded protein response	53	3	1.34	1885	0.15065	0.15065	0.499343	0.790274
GO:0070935	3'-UTR-mediated mRNA stabilization	53	3	1.34	1886	0.15065	0.15065	0.499343	0.790274
GO:0071684	organism emergence from protective struc...	53	3	1.34	1887	0.15065	0.15065	0.499343	0.790274
GO:0090189	regulation of branching involved in uret...	53	3	1.34	1888	0.15065	0.15065	0.499343	0.790274
GO:0032881	regulation of polysaccharide metabolic p...	111	5	2.81	1889	0.15144	0.15144	0.501123	0.793158
GO:0034508	centromere complex assembly	111	5	2.81	1890	0.15144	0.15144	0.501123	0.793158
GO:0048512	circadian behavior	111	5	2.81	1891	0.15144	0.15144	0.501123	0.793158
GO:0033135	regulation of peptidyl-serine phosphoryl...	325	17	8.23	1892	0.00418	0.15173	0.032242	0.794257
GO:0007588	excretion	140	11	3.55	1893	0.00091	0.15229	0.00917784	0.796767
GO:0008015	blood circulation	1295	39	32.8	1894	0.15253	0.15253	0.504492	0.797494
GO:0023057	negative regulation of signaling	3494	136	88.5	1895	2.9e-07	0.15259	8.49751e-06	0.797494
GO:0008344	adult locomotory behavior	206	8	5.22	1896	0.15392	0.15392	0.50882	0.804021
GO:0019432	triglyceride biosynthetic process	82	4	2.08	1897	0.15460	0.15460	0.510216	0.804777
GO:0048011	neurotrophin TRK receptor signaling path...	82	4	2.08	1898	0.15460	0.15460	0.510216	0.804777
GO:0051084	'de novo' posttranslational protein fold...	82	4	2.08	1899	0.15460	0.15460	0.510216	0.804777
GO:0060571	morphogenesis of an epithelial fold	82	4	2.08	1900	0.15460	0.15460	0.510216	0.804777
GO:0090218	positive regulation of lipid kinase acti...	82	4	2.08	1901	0.15460	0.15460	0.510216	0.804777
GO:0005975	carbohydrate metabolic process	1370	41	34.7	1902	0.15476	0.15476	0.510574	0.804777
GO:0014031	mesenchymal cell development	222	18	5.62	1903	1.6e-05	0.15493	0.000296194	0.804777
GO:0061982	meiosis I cell cycle process	239	9	6.05	1904	0.15506	0.15506	0.511393	0.804777
GO:0032269	negative regulation of cellular protein ...	2569	97	65.07	1905	5.7e-05	0.15530	0.000897501	0.804777
GO:1905809	negative regulation of synapse organizat...	71	7	1.8	1906	0.00213	0.15545	0.0186851	0.804777
GO:0007622	rhythmic behavior	112	5	2.84	1907	0.15545	0.15545	0.512168	0.804777
GO:0042149	cellular response to glucose starvation	112	5	2.84	1908	0.15545	0.15545	0.512168	0.804777
GO:1903793	positive regulation of anion transport	112	5	2.84	1909	0.15545	0.15545	0.512168	0.804777
GO:0060343	trabecula formation	55	7	1.39	1910	0.00046	0.15649	0.00532847	0.804777
GO:0007098	centrosome cycle	306	11	7.75	1911	0.15661	0.15661	0.513913	0.804777
GO:0000097	sulfur amino acid biosynthetic process	54	3	1.37	1912	0.15670	0.15670	0.513913	0.804777
GO:0033233	regulation of protein sumoylation	54	3	1.37	1913	0.15670	0.15670	0.513913	0.804777
GO:0035313	wound healing, spreading of epidermal ce...	54	3	1.37	1914	0.15670	0.15670	0.513913	0.804777
GO:0051953	negative regulation of amine transport	54	3	1.37	1915	0.15670	0.15670	0.513913	0.804777
GO:0060307	regulation of ventricular cardiac muscle...	54	3	1.37	1916	0.15670	0.15670	0.513913	0.804777
GO:0071624	positive regulation of granulocyte chemo...	54	3	1.37	1917	0.15670	0.15670	0.513913	0.804777
GO:0097503	sialylation	54	3	1.37	1918	0.15670	0.15670	0.513913	0.804777
GO:0072170	metanephric tubule development	57	6	1.44	1919	0.00314	0.15677	0.0254906	0.804777
GO:0060419	heart growth	273	10	6.92	1920	0.15756	0.15756	0.513913	0.804777
GO:0000098	sulfur amino acid catabolic process	28	2	0.71	1921	0.15764	0.15764	0.513913	0.804777
GO:0006705	mineralocorticoid biosynthetic process	28	2	0.71	1922	0.15764	0.15764	0.513913	0.804777
GO:0007379	segment specification	28	2	0.71	1923	0.15764	0.15764	0.513913	0.804777
GO:0008212	mineralocorticoid metabolic process	28	2	0.71	1924	0.15764	0.15764	0.513913	0.804777
GO:0014891	striated muscle atrophy	28	2	0.71	1925	0.15764	0.15764	0.513913	0.804777
GO:0015791	polyol transport	28	2	0.71	1926	0.15764	0.15764	0.513913	0.804777
GO:0032908	regulation of transforming growth factor...	28	2	0.71	1927	0.15764	0.15764	0.513913	0.804777
GO:0034776	response to histamine	28	2	0.71	1928	0.15764	0.15764	0.513913	0.804777
GO:0035090	maintenance of apical/basal cell polarit...	28	2	0.71	1929	0.15764	0.15764	0.513913	0.804777
GO:0042473	outer ear morphogenesis	28	2	0.71	1930	0.15764	0.15764	0.513913	0.804777
GO:0045198	establishment of epithelial cell apical/...	28	2	0.71	1931	0.15764	0.15764	0.513913	0.804777
GO:0045199	maintenance of epithelial cell apical/ba...	28	2	0.71	1932	0.15764	0.15764	0.513913	0.804777
GO:0051132	NK T cell activation	28	2	0.71	1933	0.15764	0.15764	0.513913	0.804777
GO:0051610	serotonin uptake	28	2	0.71	1934	0.15764	0.15764	0.513913	0.804777
GO:0060513	prostatic bud formation	28	2	0.71	1935	0.15764	0.15764	0.513913	0.804777
GO:0086069	bundle of His cell to Purkinje myocyte c...	28	2	0.71	1936	0.15764	0.15764	0.513913	0.804777
GO:0098903	regulation of membrane repolarization du...	28	2	0.71	1937	0.15764	0.15764	0.513913	0.804777
GO:0098917	retrograde trans-synaptic signaling	28	2	0.71	1938	0.15764	0.15764	0.513913	0.804777
GO:0098962	regulation of postsynaptic neurotransmit...	28	2	0.71	1939	0.15764	0.15764	0.513913	0.804777
GO:2001054	negative regulation of mesenchymal cell ...	28	2	0.71	1940	0.15764	0.15764	0.513913	0.804777
GO:0030278	regulation of ossification	490	35	12.41	1941	5.1e-08	0.15887	1.73575e-06	0.810638
GO:0007628	adult walking behavior	83	4	2.1	1942	0.15941	0.15941	0.518659	0.812148
GO:1905332	positive regulation of morphogenesis of ...	83	4	2.1	1943	0.15941	0.15941	0.518659	0.812148
GO:0045124	regulation of bone resorption	113	5	2.86	1944	0.15951	0.15951	0.518813	0.812148
GO:0022603	regulation of anatomical structure morph...	2872	132	72.75	1945	1.8e-11	0.15960	1.40372e-09	0.812148
GO:0006665	sphingolipid metabolic process	375	13	9.5	1946	0.15964	0.15964	0.519066	0.812148
GO:0032501	multicellular organismal process	16605	561	420.6	1947	6.8e-21	0.15971	4.48981e-18	0.812148
GO:0055117	regulation of cardiac muscle contraction	208	8	5.27	1948	0.15974	0.15974	0.519221	0.812148
GO:0010941	regulation of cell death	4135	176	104.74	1949	2.8e-12	0.16013	2.85889e-10	0.813713
GO:0098661	inorganic anion transmembrane transport	241	9	6.1	1950	0.16045	0.16045	0.521357	0.814921
GO:0061418	regulation of transcription from RNA pol...	176	7	4.46	1951	0.16062	0.16062	0.521738	0.81514
GO:0035265	organ growth	524	26	13.27	1952	0.00100	0.16071	0.0099338	0.81514
GO:0051055	negative regulation of lipid biosyntheti...	103	10	2.61	1953	0.00029	0.16074	0.0035902	0.81514
GO:0022612	gland morphogenesis	360	27	9.12	1954	6.6e-07	0.16130	1.73386e-05	0.816954
GO:0045839	negative regulation of mitotic nuclear d...	130	10	3.29	1955	0.00180	0.16131	0.0162657	0.816954
GO:0007405	neuroblast proliferation	174	10	4.41	1956	0.01361	0.16142	0.0818418	0.816954
GO:2001242	regulation of intrinsic apoptotic signal...	402	22	10.18	1957	0.00068	0.16146	0.00721062	0.816954
GO:0048588	developmental cell growth	625	27	15.83	1958	0.00551	0.16151	0.0403632	0.816954
GO:0045892	negative regulation of transcription, DN...	3125	152	79.16	1959	3.8e-15	0.16201	6.72057e-13	0.819064
GO:0006936	muscle contraction	869	27	22.01	1960	0.16271	0.16271	0.528008	0.822184
GO:0043576	regulation of respiratory gaseous exchan...	55	3	1.39	1961	0.16283	0.16283	0.528224	0.82237
GO:0003197	endocardial cushion development	119	17	3.01	1962	9.2e-09	0.16307	3.68894e-07	0.823163
GO:0043266	regulation of potassium ion transport	242	9	6.13	1963	0.16318	0.16318	0.529186	0.823298
GO:0042249	establishment of planar polarity of embr...	36	8	0.91	1964	2.7e-06	0.16338	6.14731e-05	0.823888
GO:0043616	keratinocyte proliferation	114	5	2.89	1965	0.16361	0.16361	0.53006	0.824208
GO:0050654	chondroitin sulfate proteoglycan metabol...	114	5	2.89	1966	0.16361	0.16361	0.53006	0.824208
GO:1904251	regulation of bile acid metabolic proces...	27	5	0.68	1967	0.00052	0.16383	0.00579312	0.824311
GO:0034111	negative regulation of homotypic cell-ce...	38	5	0.96	1968	0.00259	0.16388	0.0217938	0.824311
GO:0045683	negative regulation of epidermis develop...	39	5	0.99	1969	0.00291	0.16388	0.0240372	0.824311
GO:0019098	reproductive behavior	84	4	2.13	1970	0.16426	0.16426	0.531992	0.825803
GO:0019827	stem cell population maintenance	465	29	11.78	1971	1.0e-05	0.16461	0.000193816	0.827142
GO:0021915	neural tube development	392	28	9.93	1972	1.1e-06	0.16499	2.73043e-05	0.828631
GO:0002043	blood vessel endothelial cell proliferat...	55	7	1.39	1973	0.00046	0.16542	0.00532847	0.83037
GO:0051781	positive regulation of cell division	210	8	5.32	1974	0.16566	0.16566	0.536175	0.831033
GO:0060219	camera-type eye photoreceptor cell diffe...	59	6	1.49	1975	0.00374	0.16572	0.0296328	0.831033
GO:0000722	telomere maintenance via recombination	29	2	0.73	1976	0.16663	0.16663	0.53724	0.831309
GO:0016114	terpenoid biosynthetic process	29	2	0.73	1977	0.16663	0.16663	0.53724	0.831309
GO:0032905	transforming growth factor beta1 product...	29	2	0.73	1978	0.16663	0.16663	0.53724	0.831309
GO:0033131	regulation of glucokinase activity	29	2	0.73	1979	0.16663	0.16663	0.53724	0.831309
GO:0050961	detection of temperature stimulus involv...	29	2	0.73	1980	0.16663	0.16663	0.53724	0.831309
GO:0050965	detection of temperature stimulus involv...	29	2	0.73	1981	0.16663	0.16663	0.53724	0.831309
GO:0060509	type I pneumocyte differentiation	29	2	0.73	1982	0.16663	0.16663	0.53724	0.831309
GO:0072178	nephric duct morphogenesis	29	2	0.73	1983	0.16663	0.16663	0.53724	0.831309
GO:0097105	presynaptic membrane assembly	29	2	0.73	1984	0.16663	0.16663	0.53724	0.831309
GO:1902931	negative regulation of alcohol biosynthe...	29	2	0.73	1985	0.16663	0.16663	0.53724	0.831309
GO:0007281	germ cell development	587	19	14.87	1986	0.16685	0.16685	0.537457	0.831309
GO:0031103	axon regeneration	146	6	3.7	1987	0.16687	0.16687	0.537457	0.831309
GO:1901016	regulation of potassium ion transmembran...	146	6	3.7	1988	0.16687	0.16687	0.537457	0.831309
GO:0070663	regulation of leukocyte proliferation	482	16	12.21	1989	0.16695	0.16695	0.53754	0.831309
GO:0032677	regulation of interleukin-8 production	150	10	3.8	1990	0.00504	0.16730	0.0375027	0.832633
GO:0008542	visual learning	115	5	2.91	1991	0.16775	0.16775	0.53994	0.834453
GO:0048598	embryonic morphogenesis	1487	98	37.67	1992	7.0e-18	0.16797	1.9808e-15	0.835128
GO:0046661	male sex differentiation	406	29	10.28	1993	7.0e-07	0.16869	1.81487e-05	0.835733
GO:0043473	pigmentation	244	9	6.18	1994	0.16871	0.16871	0.54209	0.835733
GO:0042552	myelination	345	12	8.74	1995	0.16877	0.16877	0.54209	0.835733
GO:0032496	response to lipopolysaccharide	730	23	18.49	1996	0.16885	0.16885	0.54209	0.835733
GO:0055008	cardiac muscle tissue morphogenesis	159	9	4.03	1997	0.02041	0.16897	0.112928	0.835733
GO:0030539	male genitalia development	56	3	1.42	1998	0.16902	0.16902	0.54209	0.835733
GO:0032438	melanosome organization	56	3	1.42	1999	0.16902	0.16902	0.54209	0.835733
[truncated: 7,905 more rows]

## Sheet: Overlap - 1x - All PS
GO.ID	Term	Annotated	Significant	Expected	Rank.in.p.value.elim	p.value.classic	p.value.elim	Adj.P.Classic	Adj.P.Elim
GO:0000122	negative regulation of transcription by ...	2226	94	38.38	1	8.7e-16	9.7e-14	2.87216e-12	9.60688e-10
GO:0045944	positive regulation of transcription by ...	3061	105	52.77	2	8.6e-12	1.3e-09	2.12936e-09	6.4376e-06
GO:0110024	positive regulation of cardiac muscle my...	18	7	0.31	3	1.2e-08	1.2e-08	9.285e-07	3.9616e-05
GO:0090009	primitive streak formation	21	7	0.36	4	4.1e-08	4.1e-08	2.70709e-06	0.000101516
GO:0021984	adenohypophysis development	27	7	0.47	5	2.9e-07	2.9e-07	1.55252e-05	0.000574432
GO:2000147	positive regulation of cell motility	1401	61	24.15	6	4.7e-11	5.3e-07	7.13671e-09	0.000806469
GO:0021891	olfactory bulb interneuron development	19	6	0.33	7	5.7e-07	5.7e-07	2.82264e-05	0.000806469
GO:0002072	optic cup morphogenesis involved in came...	20	6	0.34	8	8.1e-07	8.1e-07	3.83839e-05	0.00100278
GO:0003253	cardiac neural crest cell migration invo...	12	5	0.21	9	1.1e-06	1.1e-06	4.88538e-05	0.00121049
GO:0071504	cellular response to heparin	13	5	0.22	10	1.7e-06	1.7e-06	7.19521e-05	0.00168368
GO:0097150	neuronal stem cell population maintenanc...	84	10	1.45	11	1.9e-06	1.9e-06	8.00749e-05	0.00171069
GO:0008285	negative regulation of cell population p...	1719	56	29.63	12	4.6e-06	4.6e-06	0.000171918	0.00379653
GO:0048704	embryonic skeletal system morphogenesis	240	16	4.14	13	5.0e-06	5.0e-06	0.000183407	0.00380923
GO:0060021	roof of mouth development	232	18	4	14	1.4e-07	6.8e-06	8.30275e-06	0.00481051
GO:0048839	inner ear development	455	37	7.84	15	8.8e-15	7.9e-06	1.9808e-11	0.00521611
GO:0009952	anterior/posterior pattern specification	492	34	8.48	16	1.0e-11	9.2e-06	2.30326e-09	0.0056948
GO:0042474	middle ear morphogenesis	46	7	0.79	17	1.3e-05	1.3e-05	0.000432054	0.00715289
GO:0045662	negative regulation of myoblast differen...	46	7	0.79	18	1.3e-05	1.3e-05	0.000432054	0.00715289
GO:0045053	protein retention in Golgi apparatus	19	5	0.33	19	1.4e-05	1.4e-05	0.000460651	0.00729768
GO:0030509	BMP signaling pathway	376	23	6.48	20	2.1e-07	1.5e-05	1.18848e-05	0.007428
GO:0021683	cerebellar granular layer morphogenesis	17	6	0.29	21	2.7e-07	2.0e-05	1.46927e-05	0.00943238
GO:0010634	positive regulation of epithelial cell m...	435	26	7.5	22	5.5e-08	2.2e-05	3.44759e-06	0.009904
GO:0038031	non-canonical Wnt signaling pathway via ...	11	4	0.19	23	2.6e-05	2.6e-05	0.000802193	0.0111958
GO:0071456	cellular response to hypoxia	545	24	9.4	24	3.3e-05	3.3e-05	0.000996439	0.013618
GO:0061029	eyelid development in camera-type eye	38	6	0.66	25	4.4e-05	4.4e-05	0.0012742	0.017431
GO:0042074	cell migration involved in gastrulation	24	5	0.41	26	4.9e-05	4.9e-05	0.00139855	0.0186652
GO:0040037	negative regulation of fibroblast growth...	39	6	0.67	27	5.2e-05	5.2e-05	0.00146309	0.0190744
GO:0030916	otic vesicle formation	25	5	0.43	28	6.0e-05	6.0e-05	0.00164609	0.0205698
GO:0090090	negative regulation of canonical Wnt sig...	427	20	7.36	29	6.4e-05	6.4e-05	0.00174136	0.0205698
GO:1990830	cellular response to leukemia inhibitory...	267	15	4.6	30	7.1e-05	7.1e-05	0.00192127	0.0205698
GO:0032464	positive regulation of protein homooligo...	26	5	0.45	31	7.3e-05	7.3e-05	0.00196465	0.0205698
GO:1903589	positive regulation of blood vessel endo...	26	5	0.45	32	7.3e-05	7.3e-05	0.00196465	0.0205698
GO:2000020	positive regulation of male gonad develo...	14	4	0.24	33	7.6e-05	7.6e-05	0.00201258	0.0205698
GO:2000977	regulation of forebrain neuron different...	14	4	0.24	34	7.6e-05	7.6e-05	0.00201258	0.0205698
GO:0045599	negative regulation of fat cell differen...	128	10	2.21	35	7.9e-05	7.9e-05	0.00205359	0.0205698
GO:0060412	ventricular septum morphogenesis	128	10	2.21	36	7.9e-05	7.9e-05	0.00205359	0.0205698
GO:0030728	ovulation	42	6	0.72	37	7.9e-05	7.9e-05	0.00205359	0.0205698
GO:0060850	regulation of transcription involved in ...	42	6	0.72	38	7.9e-05	7.9e-05	0.00205359	0.0205698
GO:0043066	negative regulation of apoptotic process	2124	67	36.62	39	1.5e-06	8.1e-05	6.51579e-05	0.0205698
GO:0021781	glial cell fate commitment	43	6	0.74	40	9.1e-05	9.1e-05	0.00229914	0.0225316
GO:0030857	negative regulation of epithelial cell d...	108	9	1.86	41	0.00011	0.00011	0.00270333	0.0265717
GO:0060561	apoptotic process involved in morphogene...	64	7	1.1	42	0.00012	0.00012	0.00292729	0.0282971
GO:0010944	negative regulation of transcription by ...	29	5	0.5	43	0.00013	0.00013	0.00313265	0.0292618
GO:0046831	regulation of RNA export from nucleus	46	6	0.79	44	0.00013	0.00013	0.00313265	0.0292618
GO:0001714	endodermal cell fate specification	16	4	0.28	45	0.00014	0.00014	0.00333308	0.0301426
GO:0090267	positive regulation of mitotic cell cycl...	16	4	0.28	46	0.00014	0.00014	0.00333308	0.0301426
GO:0001649	osteoblast differentiation	568	23	9.79	47	0.00017	0.00017	0.00394304	0.0336736
GO:0030326	embryonic limb morphogenesis	350	20	6.03	48	3.7e-06	0.00017	0.000143705	0.0336736
GO:0010894	negative regulation of steroid biosynthe...	48	6	0.83	49	0.00017	0.00017	0.00394304	0.0336736
GO:0046533	negative regulation of photoreceptor cel...	17	4	0.29	50	0.00017	0.00017	0.00394304	0.0336736
GO:0090050	positive regulation of cell migration in...	69	7	1.19	51	0.00019	0.00019	0.00430609	0.0361877
GO:0007179	transforming growth factor beta receptor...	500	21	8.62	52	0.00019	0.00019	0.00430609	0.0361877
GO:0045740	positive regulation of DNA replication	93	8	1.6	53	0.00021	0.00021	0.00470552	0.0378153
GO:0006895	Golgi to endosome transport	50	6	0.86	54	0.00021	0.00021	0.00470552	0.0378153
GO:1901673	regulation of mitotic spindle assembly	50	6	0.86	55	0.00021	0.00021	0.00470552	0.0378153
GO:0060363	cranial suture morphogenesis	18	4	0.31	56	0.00022	0.00022	0.00486357	0.0389086
GO:0008595	anterior/posterior axis specification, e...	33	5	0.57	57	0.00024	0.00024	0.00523559	0.0402875
GO:0048711	positive regulation of astrocyte differe...	33	5	0.57	58	0.00024	0.00024	0.00523559	0.0402875
GO:0060009	Sertoli cell development	33	5	0.57	59	0.00024	0.00024	0.00523559	0.0402875
GO:0010463	mesenchymal cell proliferation	136	13	2.34	60	7.3e-07	0.00025	3.49271e-05	0.0412667
GO:0002067	glandular epithelial cell differentiatio...	148	10	2.55	61	0.00026	0.00026	0.00557368	0.0422138
GO:0001709	cell fate determination	97	8	1.67	62	0.00028	0.00028	0.00588773	0.0447277
GO:0070306	lens fiber cell differentiation	98	8	1.69	63	0.00030	0.00030	0.00626835	0.0471619
GO:0061101	neuroendocrine cell differentiation	20	4	0.34	64	0.00034	0.00034	0.00698622	0.052615
GO:0021930	cerebellar granule cell precursor prolif...	36	5	0.62	65	0.00036	0.00036	0.00732123	0.0548529
GO:0046885	regulation of hormone biosynthetic proce...	56	6	0.97	66	0.00040	0.00040	0.00795502	0.0591284
GO:1903429	regulation of cell maturation	56	6	0.97	67	0.00040	0.00040	0.00795502	0.0591284
GO:0045910	negative regulation of DNA recombination	103	8	1.78	68	0.00042	0.00042	0.00823699	0.0611718
GO:0001967	suckling behavior	38	5	0.66	69	0.00047	0.00047	0.00896894	0.067462
GO:0044062	regulation of excretion	58	6	1	70	0.00049	0.00049	0.0093147	0.0687778
GO:0001514	selenocysteine incorporation	22	4	0.38	71	0.00050	0.00050	0.00945038	0.0687778
GO:0048021	regulation of melanin biosynthetic proce...	22	4	0.38	72	0.00050	0.00050	0.00945038	0.0687778
GO:0070849	response to epidermal growth factor	161	10	2.78	73	0.00051	0.00051	0.00962103	0.0691923
GO:0042472	inner ear morphogenesis	236	18	4.07	74	1.8e-07	0.00052	1.04866e-05	0.0695957
GO:2001026	regulation of endothelial cell chemotaxi...	59	6	1.02	75	0.00053	0.00053	0.00992272	0.0699883
GO:0003308	negative regulation of Wnt signaling pat...	10	3	0.17	76	0.00056	0.00056	0.0103475	0.0720291
GO:0071603	endothelial cell-cell adhesion	10	3	0.17	77	0.00056	0.00056	0.0103475	0.0720291
GO:0060324	face development	131	12	2.26	78	3.1e-06	0.00058	0.00012232	0.0736451
GO:0045080	positive regulation of chemokine biosynt...	23	4	0.4	79	0.00060	0.00060	0.0110044	0.07428
GO:0060174	limb bud formation	40	5	0.69	80	0.00060	0.00060	0.0110044	0.07428
GO:0060395	SMAD protein signal transduction	195	11	3.36	81	0.00062	0.00062	0.0113293	0.0758084
GO:0002053	positive regulation of mesenchymal cell ...	84	7	1.45	82	0.00063	0.00063	0.011386	0.0760917
GO:0072282	metanephric nephron tubule morphogenesis	24	4	0.41	83	0.00071	0.00071	0.0124237	0.0837124
GO:0015800	acidic amino acid transport	168	10	2.9	84	0.00071	0.00071	0.0124237	0.0837124
GO:0060900	embryonic camera-type eye formation	31	9	0.53	85	1.8e-09	0.00074	1.62065e-07	0.0845735
GO:0009794	regulation of mitotic cell cycle, embryo...	11	3	0.19	86	0.00076	0.00076	0.0129777	0.0845735
GO:0035026	leading edge cell differentiation	11	3	0.19	87	0.00076	0.00076	0.0129777	0.0845735
GO:0060762	regulation of branching involved in mamm...	11	3	0.19	88	0.00076	0.00076	0.0129777	0.0845735
GO:0072344	rescue of stalled ribosome	11	3	0.19	89	0.00076	0.00076	0.0129777	0.0845735
GO:0035136	forelimb morphogenesis	113	8	1.95	90	0.00078	0.00078	0.0132962	0.0858347
GO:0030968	endoplasmic reticulum unfolded protein r...	300	14	5.17	91	0.00080	0.00080	0.0135208	0.0870681
GO:0021510	spinal cord development	234	12	4.03	92	0.00082	0.00082	0.0138352	0.0882748
GO:1990440	positive regulation of transcription fro...	25	4	0.43	93	0.00083	0.00083	0.0139327	0.0883905
GO:0033262	regulation of nuclear cell cycle DNA rep...	43	5	0.74	94	0.00084	0.00084	0.0140768	0.0885038
GO:0071300	cellular response to retinoic acid	173	10	2.98	95	0.00089	0.00089	0.0147648	0.0925607
GO:0043584	nose development	44	5	0.76	96	0.00093	0.00093	0.0153257	0.0925607
GO:0090190	positive regulation of branching involve...	44	5	0.76	97	0.00093	0.00093	0.0153257	0.0925607
GO:0051382	kinetochore assembly	26	4	0.45	98	0.00097	0.00097	0.0157232	0.0925607
GO:0051409	response to nitrosative stress	26	4	0.45	99	0.00097	0.00097	0.0157232	0.0925607
GO:0052150	modulation by symbiont of host apoptotic...	26	4	0.45	100	0.00097	0.00097	0.0157232	0.0925607
GO:0043154	negative regulation of cysteine-type end...	239	12	4.12	101	0.00099	0.00099	0.0159742	0.0925607
GO:0036514	dopaminergic neuron axon guidance	12	3	0.21	102	0.00100	0.00100	0.0159742	0.0925607
GO:0060591	chondroblast differentiation	12	3	0.21	103	0.00100	0.00100	0.0159742	0.0925607
GO:0072300	positive regulation of metanephric glome...	12	3	0.21	104	0.00100	0.00100	0.0159742	0.0925607
GO:1904938	planar cell polarity pathway involved in...	12	3	0.21	105	0.00100	0.00100	0.0159742	0.0925607
GO:1990441	negative regulation of transcription fro...	12	3	0.21	106	0.00100	0.00100	0.0159742	0.0925607
GO:2001301	lipoxin biosynthetic process	12	3	0.21	107	0.00100	0.00100	0.0159742	0.0925607
GO:0060325	face morphogenesis	91	7	1.57	108	0.00102	0.00102	0.0162413	0.0926796
GO:0009798	axis specification	199	18	3.43	109	1.3e-08	0.00102	9.98078e-07	0.0926796
GO:0001756	somitogenesis	162	12	2.79	110	2.7e-05	0.00108	0.000827889	0.0972393
GO:0035019	somatic stem cell population maintenance	178	10	3.07	111	0.00111	0.00111	0.0172311	0.0975279
GO:0031936	negative regulation of chromatin silenci...	27	4	0.47	112	0.00112	0.00112	0.017278	0.0975279
GO:0034182	regulation of maintenance of mitotic sis...	27	4	0.47	113	0.00112	0.00112	0.017278	0.0975279
GO:0031018	endocrine pancreas development	120	8	2.07	114	0.00116	0.00116	0.0178672	0.0975279
GO:0014070	response to organic cyclic compound	2385	76	41.12	115	1.9e-07	0.00120	1.09405e-05	0.0975279
GO:0030900	forebrain development	1019	44	17.57	116	3.3e-08	0.00122	2.25401e-06	0.0975279
GO:0090200	positive regulation of release of cytoch...	69	6	1.19	117	0.00122	0.00122	0.0186752	0.0975279
GO:0060070	canonical Wnt signaling pathway	859	37	14.81	118	4.5e-07	0.00123	2.27388e-05	0.0975279
GO:0009404	toxin metabolic process	47	5	0.81	119	0.00126	0.00126	0.019126	0.0975279
GO:0003129	heart induction	13	3	0.22	120	0.00128	0.00128	0.019126	0.0975279
GO:0021707	cerebellar granule cell differentiation	13	3	0.22	121	0.00128	0.00128	0.019126	0.0975279
GO:0033278	cell proliferation in midbrain	13	3	0.22	122	0.00128	0.00128	0.019126	0.0975279
GO:0048341	paraxial mesoderm formation	13	3	0.22	123	0.00128	0.00128	0.019126	0.0975279
GO:0048818	positive regulation of hair follicle mat...	13	3	0.22	124	0.00128	0.00128	0.019126	0.0975279
GO:0061304	retinal blood vessel morphogenesis	13	3	0.22	125	0.00128	0.00128	0.019126	0.0975279
GO:0090306	spindle assembly involved in meiosis	13	3	0.22	126	0.00128	0.00128	0.019126	0.0975279
GO:0097070	ductus arteriosus closure	13	3	0.22	127	0.00128	0.00128	0.019126	0.0975279
GO:1900748	positive regulation of vascular endothel...	13	3	0.22	128	0.00128	0.00128	0.019126	0.0975279
GO:0006623	protein targeting to vacuole	122	8	2.1	129	0.00129	0.00129	0.019126	0.0975279
GO:0060760	positive regulation of response to cytok...	122	8	2.1	130	0.00129	0.00129	0.019126	0.0975279
GO:0042487	regulation of odontogenesis of dentin-co...	28	4	0.48	131	0.00129	0.00129	0.019126	0.0975279
GO:0032148	activation of protein kinase B activity	95	7	1.64	132	0.00131	0.00131	0.0193645	0.0982897
GO:0061036	positive regulation of cartilage develop...	96	7	1.65	133	0.00139	0.00139	0.020486	0.103508
GO:0021915	neural tube development	392	16	6.76	134	0.00144	0.00144	0.021035	0.105453
GO:0007623	circadian rhythm	585	21	10.09	135	0.00144	0.00144	0.021035	0.105453
GO:0001886	endothelial cell morphogenesis	29	4	0.5	136	0.00148	0.00148	0.0213672	0.105453
GO:0043652	engulfment of apoptotic cell	29	4	0.5	137	0.00148	0.00148	0.0213672	0.105453
GO:0090037	positive regulation of protein kinase C ...	29	4	0.5	138	0.00148	0.00148	0.0213672	0.105453
GO:1904862	inhibitory synapse assembly	29	4	0.5	139	0.00148	0.00148	0.0213672	0.105453
GO:0034109	homotypic cell-cell adhesion	218	11	3.76	140	0.00152	0.00152	0.0218175	0.106712
GO:0001502	cartilage condensation	49	5	0.84	141	0.00153	0.00153	0.021866	0.106712
GO:0019081	viral translation	49	5	0.84	142	0.00153	0.00153	0.021866	0.106712
GO:0014807	regulation of somitogenesis	14	3	0.24	143	0.00161	0.00161	0.022682	0.108284
GO:0032487	regulation of Rap protein signal transdu...	14	3	0.24	144	0.00161	0.00161	0.022682	0.108284
GO:0033690	positive regulation of osteoblast prolif...	14	3	0.24	145	0.00161	0.00161	0.022682	0.108284
GO:0060028	convergent extension involved in axis el...	14	3	0.24	146	0.00161	0.00161	0.022682	0.108284
GO:0043525	positive regulation of neuron apoptotic ...	156	9	2.69	147	0.00161	0.00161	0.022682	0.108284
GO:0046660	female sex differentiation	288	13	4.96	148	0.00163	0.00163	0.0228662	0.108284
GO:0010575	positive regulation of vascular endothel...	73	6	1.26	149	0.00164	0.00164	0.0229091	0.108284
GO:0071542	dopaminergic neuron differentiation	73	6	1.26	150	0.00164	0.00164	0.0229091	0.108284
GO:0032026	response to magnesium ion	50	5	0.86	151	0.00167	0.00167	0.0231648	0.108814
GO:0090103	cochlea morphogenesis	50	5	0.86	152	0.00167	0.00167	0.0231648	0.108814
GO:0071277	cellular response to calcium ion	189	10	3.26	153	0.00174	0.00174	0.023968	0.112458
GO:0051591	response to cAMP	222	11	3.83	154	0.00176	0.00176	0.024076	0.112458
GO:1902235	regulation of endoplasmic reticulum stre...	74	6	1.28	155	0.00176	0.00176	0.024076	0.112458
GO:0044070	regulation of anion transport	223	11	3.84	156	0.00182	0.00182	0.0247941	0.114711
GO:0035988	chondrocyte proliferation	51	5	0.88	157	0.00183	0.00183	0.0248278	0.114711
GO:0043923	positive regulation by host of viral tra...	51	5	0.88	158	0.00183	0.00183	0.0248278	0.114711
GO:0007494	midgut development	31	4	0.53	159	0.00190	0.00190	0.0255327	0.11688
GO:0016584	nucleosome positioning	31	4	0.53	160	0.00190	0.00190	0.0255327	0.11688
GO:0030240	skeletal muscle thin filament assembly	31	4	0.53	161	0.00190	0.00190	0.0255327	0.11688
GO:0001938	positive regulation of endothelial cell ...	253	16	4.36	162	9.7e-06	0.00198	0.000332418	0.12078
GO:0033029	regulation of neutrophil apoptotic proce...	15	3	0.26	163	0.00199	0.00199	0.0267059	0.12078
GO:1904469	positive regulation of tumor necrosis fa...	52	5	0.9	164	0.00200	0.00200	0.0267676	0.12078
GO:0060349	bone morphogenesis	293	19	5.05	165	1.0e-06	0.00206	4.52237e-05	0.12365
GO:0006534	cysteine metabolic process	32	4	0.55	166	0.00214	0.00214	0.028335	0.126914
GO:0045836	positive regulation of meiotic nuclear d...	32	4	0.55	167	0.00214	0.00214	0.028335	0.126914
GO:0000188	inactivation of MAPK activity	53	5	0.91	168	0.00217	0.00217	0.0285414	0.12717
GO:1900745	positive regulation of p38MAPK cascade	53	5	0.91	169	0.00217	0.00217	0.0285414	0.12717
GO:0043065	positive regulation of apoptotic process	1718	54	29.62	170	1.9e-05	0.00220	0.000603128	0.128169
GO:0045766	positive regulation of angiogenesis	454	23	7.83	171	5.3e-06	0.00230	0.000192982	0.133212
GO:0003151	outflow tract morphogenesis	219	17	3.78	172	3.1e-07	0.00234	1.65067e-05	0.134254
GO:0007530	sex determination	54	5	0.93	173	0.00236	0.00236	0.0306738	0.134254
GO:0042574	retinal metabolic process	33	4	0.57	174	0.00241	0.00241	0.0311269	0.134254
GO:2000394	positive regulation of lamellipodium mor...	33	4	0.57	175	0.00241	0.00241	0.0311269	0.134254
GO:0010757	negative regulation of plasminogen activ...	16	3	0.28	176	0.00242	0.00242	0.0311269	0.134254
GO:0031077	post-embryonic camera-type eye developme...	16	3	0.28	177	0.00242	0.00242	0.0311269	0.134254
GO:0048570	notochord morphogenesis	16	3	0.28	178	0.00242	0.00242	0.0311269	0.134254
GO:1902533	positive regulation of intracellular sig...	2500	75	43.1	179	2.2e-06	0.00243	9.07867e-05	0.134254
GO:0035914	skeletal muscle cell differentiation	135	8	2.33	180	0.00244	0.00244	0.0313028	0.134254
GO:0001568	blood vessel development	1823	72	31.43	181	6.3e-11	0.00248	8.666e-09	0.134956
GO:0048145	regulation of fibroblast proliferation	232	11	4	182	0.00248	0.00248	0.0317337	0.134956
GO:0090102	cochlea development	130	11	2.24	183	1.7e-05	0.00254	0.000546649	0.136313
GO:0036315	cellular response to sterol	55	5	0.95	184	0.00256	0.00256	0.0325472	0.136313
GO:0051570	regulation of histone H3-K9 methylation	55	5	0.95	185	0.00256	0.00256	0.0325472	0.136313
GO:0072337	modified amino acid transport	55	5	0.95	186	0.00256	0.00256	0.0325472	0.136313
GO:0008589	regulation of smoothened signaling pathw...	200	10	3.45	187	0.00262	0.00262	0.0332673	0.138762
GO:0006983	ER overload response	34	4	0.59	188	0.00269	0.00269	0.0340252	0.141711
GO:0045137	development of primary sexual characteri...	528	26	9.1	189	2.2e-06	0.00271	9.07867e-05	0.14201
GO:0006835	dicarboxylic acid transport	235	11	4.05	190	0.00274	0.00274	0.0344378	0.142826
GO:0042219	cellular modified amino acid catabolic p...	56	5	0.97	191	0.00277	0.00277	0.0346828	0.142886
GO:0048532	anatomical structure arrangement	56	5	0.97	192	0.00277	0.00277	0.0346828	0.142886
GO:0035148	tube formation	386	20	6.65	193	1.5e-05	0.00281	0.000487082	0.144198
GO:0051661	maintenance of centrosome location	17	3	0.29	194	0.00290	0.00290	0.0358572	0.145795
GO:0051964	negative regulation of synapse assembly	17	3	0.29	195	0.00290	0.00290	0.0358572	0.145795
GO:0060242	contact inhibition	17	3	0.29	196	0.00290	0.00290	0.0358572	0.145795
GO:1902949	positive regulation of tau-protein kinas...	17	3	0.29	197	0.00290	0.00290	0.0358572	0.145795
GO:0070365	hepatocyte differentiation	35	4	0.6	198	0.00300	0.00300	0.0368178	0.148806
GO:2000052	positive regulation of non-canonical Wnt...	35	4	0.6	199	0.00300	0.00300	0.0368178	0.148806
GO:0051310	metaphase plate congression	110	7	1.9	200	0.00302	0.00302	0.036926	0.148806
GO:1901215	negative regulation of neuron death	501	18	8.64	201	0.00302	0.00302	0.036926	0.148806
GO:0045778	positive regulation of ossification	243	14	4.19	202	9.4e-05	0.00306	0.0023689	0.150031
GO:0008406	gonad development	511	23	8.81	203	3.4e-05	0.00314	0.00102041	0.152183
GO:0030513	positive regulation of BMP signaling pat...	83	6	1.43	204	0.00315	0.00315	0.0381856	0.152183
GO:0033280	response to vitamin D	83	6	1.43	205	0.00315	0.00315	0.0381856	0.152183
GO:0097201	negative regulation of transcription fro...	30	6	0.52	206	1.1e-05	0.00339	0.000370558	0.162983
GO:0062014	negative regulation of small molecule me...	208	10	3.59	207	0.00347	0.00347	0.0412073	0.165383
GO:0048483	autonomic nervous system development	143	8	2.47	208	0.00348	0.00348	0.0412766	0.165383
GO:0060219	camera-type eye photoreceptor cell diffe...	59	5	1.02	209	0.00349	0.00349	0.0412962	0.165383
GO:0120162	positive regulation of cold-induced ther...	243	11	4.19	210	0.00353	0.00353	0.0415215	0.166482
GO:0098801	regulation of renal system process	85	6	1.47	211	0.00355	0.00355	0.0417072	0.166631
GO:0001657	ureteric bud development	255	15	4.4	212	4.2e-05	0.00366	0.001238	0.170312
GO:0045876	positive regulation of sister chromatid ...	37	4	0.64	213	0.00368	0.00368	0.0426777	0.170312
GO:0060788	ectodermal placode formation	37	4	0.64	214	0.00368	0.00368	0.0426777	0.170312
GO:0060674	placenta blood vessel development	86	6	1.48	215	0.00376	0.00376	0.0433516	0.173205
GO:0006334	nucleosome assembly	246	11	4.24	216	0.00387	0.00387	0.0444646	0.177447
GO:0008284	positive regulation of cell population p...	2190	79	37.75	217	4.9e-10	0.00392	5.10838e-08	0.178911
GO:0070374	positive regulation of ERK1 and ERK2 cas...	474	17	8.17	218	0.00396	0.00396	0.0451841	0.179538
GO:0030903	notochord development	35	6	0.6	219	2.7e-05	0.00397	0.000827889	0.179538
GO:0030878	thyroid gland development	61	5	1.05	220	0.00403	0.00403	0.0458245	0.180235
GO:0046697	decidualization	61	5	1.05	221	0.00403	0.00403	0.0458245	0.180235
GO:0045732	positive regulation of protein catabolic...	556	19	9.59	222	0.00404	0.00404	0.0458855	0.180235
GO:0036342	post-anal tail morphogenesis	38	4	0.66	223	0.00406	0.00406	0.0459546	0.180315
GO:1902895	positive regulation of pri-miRNA transcr...	88	6	1.52	224	0.00421	0.00421	0.0475437	0.185315
GO:0021537	telencephalon development	666	27	11.48	225	4.5e-05	0.00421	0.00129558	0.185315
GO:2000648	positive regulation of stem cell prolife...	117	7	2.02	226	0.00425	0.00425	0.0478862	0.186248
GO:2000179	positive regulation of neural precursor ...	118	7	2.03	227	0.00445	0.00445	0.0499126	0.193343
GO:0045683	negative regulation of epidermis develop...	39	4	0.67	228	0.00446	0.00446	0.0499671	0.193343
GO:0090287	regulation of cellular response to growt...	705	34	12.15	229	1.0e-07	0.00448	6.03902e-06	0.193343
GO:0001822	kidney development	713	33	12.29	230	3.9e-07	0.00449	1.99101e-05	0.193343
GO:0007626	locomotory behavior	521	18	8.98	231	0.00453	0.00453	0.0505238	0.194221
GO:0044089	positive regulation of cellular componen...	1335	48	23.01	232	1.7e-06	0.00458	7.19521e-05	0.195519
GO:0007585	respiratory gaseous exchange by respirat...	150	8	2.59	233	0.00464	0.00464	0.0515186	0.195982
GO:0051099	positive regulation of binding	482	17	8.31	234	0.00467	0.00467	0.0515626	0.195982
GO:0021861	forebrain radial glial cell differentiat...	20	3	0.34	235	0.00467	0.00467	0.0515626	0.195982
GO:0060534	trachea cartilage development	20	3	0.34	236	0.00467	0.00467	0.0515626	0.195982
GO:0003203	endocardial cushion morphogenesis	90	6	1.55	237	0.00470	0.00470	0.0518361	0.196408
GO:0007620	copulation	40	4	0.69	238	0.00489	0.00489	0.0535736	0.202638
GO:0010566	regulation of ketone biosynthetic proces...	40	4	0.69	239	0.00489	0.00489	0.0535736	0.202638
GO:2000738	positive regulation of stem cell differe...	64	5	1.1	240	0.00495	0.00495	0.0541113	0.20427
GO:0042733	embryonic digit morphogenesis	152	8	2.62	241	0.00502	0.00502	0.0547556	0.206299
GO:0051101	regulation of DNA binding	303	15	5.22	242	0.00028	0.00515	0.00588773	0.210767
GO:0001889	liver development	367	17	6.33	243	0.00025	0.00521	0.00540611	0.212345
GO:0062009	secondary palate development	65	5	1.12	244	0.00529	0.00529	0.0573846	0.213134
GO:0070242	thymocyte apoptotic process	41	4	0.71	245	0.00535	0.00535	0.0577823	0.213134
GO:0140131	positive regulation of lymphocyte chemot...	41	4	0.71	246	0.00535	0.00535	0.0577823	0.213134
GO:2000136	regulation of cell proliferation involve...	41	4	0.71	247	0.00535	0.00535	0.0577823	0.213134
GO:0000101	sulfur amino acid transport	21	3	0.36	248	0.00538	0.00538	0.057854	0.213134
GO:0060433	bronchus development	21	3	0.36	249	0.00538	0.00538	0.057854	0.213134
GO:0097084	vascular smooth muscle cell development	21	3	0.36	250	0.00538	0.00538	0.057854	0.213134
GO:0048638	regulation of developmental growth	858	28	14.79	251	0.00110	0.00549	0.0171027	0.216625
GO:1901216	positive regulation of neuron death	250	15	4.31	252	3.4e-05	0.00554	0.00102041	0.217731
GO:0048745	smooth muscle tissue development	66	5	1.14	253	0.00564	0.00564	0.0601924	0.220785
GO:1901978	positive regulation of cell cycle checkp...	23	6	0.4	254	2.0e-06	0.00582	8.32269e-05	0.226433
GO:0043922	negative regulation by host of viral tra...	42	4	0.72	255	0.00583	0.00583	0.0618205	0.226433
GO:1902668	negative regulation of axon guidance	67	5	1.16	256	0.00601	0.00601	0.0634574	0.232512
GO:0021702	cerebellar Purkinje cell differentiation	22	3	0.38	257	0.00615	0.00615	0.0643185	0.23337
GO:0044851	hair cycle phase	22	3	0.38	258	0.00615	0.00615	0.0643185	0.23337
GO:0045657	positive regulation of monocyte differen...	22	3	0.38	259	0.00615	0.00615	0.0643185	0.23337
GO:0048845	venous blood vessel morphogenesis	22	3	0.38	260	0.00615	0.00615	0.0643185	0.23337
GO:0097113	AMPA glutamate receptor clustering	22	3	0.38	261	0.00615	0.00615	0.0643185	0.23337
GO:0009886	post-embryonic animal morphogenesis	43	4	0.74	262	0.00634	0.00634	0.0658881	0.237253
GO:0033599	regulation of mammary gland epithelial c...	43	4	0.74	263	0.00634	0.00634	0.0658881	0.237253
GO:0010862	positive regulation of pathway-restricte...	126	7	2.17	264	0.00634	0.00634	0.0658881	0.237253
GO:0031960	response to corticosteroid	417	15	7.19	265	0.00639	0.00639	0.0662686	0.237253
GO:0051216	cartilage development	544	28	9.38	266	3.7e-07	0.00640	1.92867e-05	0.237253
GO:0051125	regulation of actin nucleation	68	5	1.17	267	0.00640	0.00640	0.0663029	0.237253
GO:1904707	positive regulation of vascular smooth m...	96	6	1.65	268	0.00642	0.00642	0.0664406	0.237253
GO:0055008	cardiac muscle tissue morphogenesis	159	8	2.74	269	0.00655	0.00655	0.0674337	0.241157
GO:0042026	protein refolding	97	6	1.67	270	0.00675	0.00675	0.0692767	0.2476
GO:0090280	positive regulation of calcium ion impor...	44	4	0.76	271	0.00688	0.00688	0.0703194	0.250321
GO:0099566	regulation of postsynaptic cytosolic cal...	44	4	0.76	272	0.00688	0.00688	0.0703194	0.250321
GO:0043030	regulation of macrophage activation	128	7	2.21	273	0.00690	0.00690	0.0703786	0.250321
GO:0010454	negative regulation of cell fate commitm...	23	3	0.4	274	0.00699	0.00699	0.0709313	0.25083
GO:0042482	positive regulation of odontogenesis	23	3	0.4	275	0.00699	0.00699	0.0709313	0.25083
GO:1901533	negative regulation of hematopoietic pro...	23	3	0.4	276	0.00699	0.00699	0.0709313	0.25083
GO:0003156	regulation of animal organ formation	83	8	1.43	277	9.5e-05	0.00710	0.00237596	0.253857
GO:0001934	positive regulation of protein phosphory...	2432	77	41.93	278	2.0e-07	0.00721	1.14497e-05	0.256297
GO:0043583	ear development	522	45	9	279	1.1e-18	0.00722	1.08944e-14	0.256297
GO:0043406	positive regulation of MAP kinase activi...	674	21	11.62	280	0.00729	0.00729	0.0737747	0.257858
GO:0001838	embryonic epithelial tube formation	306	12	5.28	281	0.00732	0.00732	0.0739014	0.257997
GO:0070371	ERK1 and ERK2 cascade	747	28	12.88	282	0.00013	0.00747	0.00313265	0.262124
GO:0021545	cranial nerve development	130	7	2.24	283	0.00749	0.00749	0.0752342	0.262124
GO:0061309	cardiac neural crest cell development in...	20	7	0.34	284	2.8e-08	0.00764	1.9529e-06	0.266432
GO:0060487	lung epithelial cell differentiation	71	5	1.22	285	0.00767	0.00767	0.0768863	0.266539
GO:0090092	regulation of transmembrane receptor pro...	581	27	10.02	286	4.1e-06	0.00786	0.00015558	0.271165
GO:0031943	regulation of glucocorticoid metabolic p...	24	3	0.41	287	0.00788	0.00788	0.0785146	0.271165
GO:0031099	regeneration	468	16	8.07	288	0.00790	0.00790	0.0786348	0.271165
GO:0043408	regulation of MAPK cascade	1839	59	31.7	289	4.0e-06	0.00794	0.00015355	0.271165
GO:0042542	response to hydrogen peroxide	348	13	6	290	0.00794	0.00794	0.0789536	0.271165
GO:0003422	growth plate cartilage morphogenesis	46	4	0.79	291	0.00805	0.00805	0.0797272	0.272106
GO:0006700	C21-steroid hormone biosynthetic process	46	4	0.79	292	0.00805	0.00805	0.0797272	0.272106
GO:2000678	negative regulation of transcription reg...	46	4	0.79	293	0.00805	0.00805	0.0797272	0.272106
GO:0060384	innervation	72	5	1.24	294	0.00812	0.00812	0.0800204	0.273539
GO:0060119	inner ear receptor cell development	101	6	1.74	295	0.00818	0.00818	0.0804516	0.273698
GO:0001764	neuron migration	429	15	7.4	296	0.00818	0.00818	0.0804516	0.273698
GO:0001525	angiogenesis	1335	48	23.01	297	1.7e-06	0.00841	7.19521e-05	0.280447
GO:0071407	cellular response to organic cyclic comp...	1574	44	27.13	298	0.00127	0.00844	0.019126	0.280503
GO:0030335	positive regulation of cell migration	1357	53	23.39	299	3.6e-08	0.00853	2.42547e-06	0.282546
GO:0030501	positive regulation of bone mineralizati...	102	6	1.76	300	0.00856	0.00856	0.0839389	0.282594
GO:0010596	negative regulation of endothelial cell ...	167	8	2.88	301	0.00869	0.00869	0.0847939	0.285933
GO:0051965	positive regulation of synapse assembly	134	7	2.31	302	0.00878	0.00878	0.0854196	0.286116
GO:0043043	peptide biosynthetic process	1659	48	28.6	303	0.00037	0.00882	0.0074633	0.286116
GO:0008354	germ cell migration	25	3	0.43	304	0.00884	0.00884	0.0857506	0.286116
GO:0040015	negative regulation of multicellular org...	25	3	0.43	305	0.00884	0.00884	0.0857506	0.286116
GO:0061626	pharyngeal arch artery morphogenesis	25	3	0.43	306	0.00884	0.00884	0.0857506	0.286116
GO:0001837	epithelial to mesenchymal transition	353	13	6.09	307	0.00889	0.00889	0.0861512	0.286797
GO:0048265	response to pain	74	5	1.28	308	0.00910	0.00910	0.0876716	0.292618
GO:0042762	regulation of sulfur metabolic process	48	4	0.83	309	0.00935	0.00935	0.089731	0.299349
GO:0110111	negative regulation of animal organ morp...	104	6	1.79	310	0.00938	0.00938	0.0898448	0.299349
GO:0060491	regulation of cell projection assembly	436	15	7.52	311	0.00940	0.00940	0.0898625	0.299349
GO:0061041	regulation of wound healing	356	13	6.14	312	0.00949	0.00949	0.090461	0.301247
GO:0042572	retinol metabolic process	75	5	1.29	313	0.00961	0.00961	0.0915168	0.303428
GO:1902742	apoptotic process involved in developmen...	90	10	1.55	314	3.6e-06	0.00962	0.000141486	0.303428
GO:0021692	cerebellar Purkinje cell layer morphogen...	31	5	0.53	315	0.00018	0.00978	0.00410765	0.307398
GO:0030261	chromosome condensation	105	6	1.81	316	0.00981	0.00981	0.0929744	0.307398
GO:0048642	negative regulation of skeletal muscle t...	26	3	0.45	317	0.00987	0.00987	0.0933644	0.307398
GO:0070424	regulation of nucleotide-binding oligome...	26	3	0.45	318	0.00987	0.00987	0.0933644	0.307398
GO:0120034	positive regulation of plasma membrane b...	243	10	4.19	319	0.01001	0.01001	0.0944313	0.308808
GO:0021756	striatum development	49	4	0.84	320	0.01004	0.01004	0.0944313	0.308808
GO:0060039	pericardium development	49	4	0.84	321	0.01004	0.01004	0.0944313	0.308808
GO:0060716	labyrinthine layer blood vessel developm...	49	4	0.84	322	0.01004	0.01004	0.0944313	0.308808
GO:2000144	positive regulation of DNA-templated tra...	76	5	1.31	323	0.01015	0.01015	0.0950147	0.311225
GO:0048701	embryonic cranial skeleton morphogenesis	138	7	2.38	324	0.01022	0.01022	0.0954895	0.312357
GO:0001961	positive regulation of cytokine-mediated...	106	6	1.83	325	0.01025	0.01025	0.0956795	0.312357
GO:0008543	fibroblast growth factor receptor signal...	286	16	4.93	326	4.4e-05	0.01055	0.0012742	0.319999
GO:0043410	positive regulation of MAPK cascade	1300	45	22.41	327	9.4e-06	0.01059	0.000323256	0.319999
GO:0034248	regulation of cellular amide metabolic p...	1104	36	19.03	328	0.00023	0.01063	0.00506204	0.319999
GO:0072132	mesenchyme morphogenesis	130	12	2.24	329	2.8e-06	0.01063	0.000110925	0.319999
GO:0048846	axon extension involved in axon guidance	107	6	1.84	330	0.01070	0.01070	0.0991326	0.32016
GO:1902284	neuron projection extension involved in ...	107	6	1.84	331	0.01070	0.01070	0.0991326	0.32016
GO:0019827	stem cell population maintenance	465	25	8.02	332	7.1e-07	0.01081	3.41351e-05	0.322477
GO:0043627	response to estrogen	174	8	3	333	0.01096	0.01096	0.100599	0.322613
GO:0045669	positive regulation of osteoblast differ...	174	8	3	334	0.01096	0.01096	0.100599	0.322613
GO:0060638	mesenchymal-epithelial cell signaling	27	3	0.47	335	0.01097	0.01097	0.100599	0.322613
GO:1904251	regulation of bile acid metabolic proces...	27	3	0.47	336	0.01097	0.01097	0.100599	0.322613
GO:0048706	embryonic skeletal system development	319	21	5.5	337	2.1e-07	0.01101	1.18848e-05	0.322613
GO:0007566	embryo implantation	140	7	2.41	338	0.01101	0.01101	0.100686	0.322613
GO:0010565	regulation of cellular ketone metabolic ...	405	17	6.98	339	0.00076	0.01106	0.0129777	0.323122
GO:0001942	hair follicle development	224	12	3.86	340	0.00056	0.01112	0.0103475	0.323919
GO:0009855	determination of bilateral symmetry	285	11	4.91	341	0.01116	0.01116	0.101776	0.324131
GO:0031297	replication fork processing	78	5	1.34	342	0.01128	0.01128	0.102776	0.32515
GO:0051289	protein homotetramerization	211	9	3.64	343	0.01142	0.01142	0.103761	0.32515
GO:0009799	specification of symmetry	286	11	4.93	344	0.01143	0.01143	0.103761	0.32515
GO:0046545	development of primary female sexual cha...	248	10	4.28	345	0.01143	0.01143	0.103761	0.32515
GO:0006312	mitotic recombination	51	4	0.88	346	0.01153	0.01153	0.104572	0.32515
GO:0007498	mesoderm development	340	15	5.86	347	0.00093	0.01159	0.0153257	0.32515
GO:0060675	ureteric bud morphogenesis	154	11	2.65	348	8.0e-05	0.01179	0.00207414	0.32515
GO:0050678	regulation of epithelial cell proliferat...	885	38	15.26	349	3.4e-07	0.01185	1.78167e-05	0.32515
GO:0072234	metanephric nephron tubule development	52	7	0.9	350	3.0e-05	0.01194	0.000914215	0.32515
GO:0000724	double-strand break repair via homologou...	327	12	5.64	351	0.01197	0.01197	0.107706	0.32515
GO:0071385	cellular response to glucocorticoid stim...	177	8	3.05	352	0.01206	0.01206	0.107706	0.32515
GO:0098773	skin epidermis development	227	12	3.91	353	0.00063	0.01211	0.011386	0.32515
GO:0019372	lipoxygenase pathway	28	3	0.48	354	0.01213	0.01213	0.107706	0.32515
GO:0032275	luteinizing hormone secretion	28	3	0.48	355	0.01213	0.01213	0.107706	0.32515
GO:0048505	regulation of timing of cell differentia...	28	3	0.48	356	0.01213	0.01213	0.107706	0.32515
GO:0097267	omega-hydroxylase P450 pathway	28	3	0.48	357	0.01213	0.01213	0.107706	0.32515
GO:0001951	intestinal D-glucose absorption	10	2	0.17	358	0.01218	0.01218	0.107706	0.32515
GO:0007621	negative regulation of female receptivit...	10	2	0.17	359	0.01218	0.01218	0.107706	0.32515
GO:0008050	female courtship behavior	10	2	0.17	360	0.01218	0.01218	0.107706	0.32515
GO:0008078	mesodermal cell migration	10	2	0.17	361	0.01218	0.01218	0.107706	0.32515
GO:0010159	specification of animal organ position	10	2	0.17	362	0.01218	0.01218	0.107706	0.32515
GO:0021546	rhombomere development	10	2	0.17	363	0.01218	0.01218	0.107706	0.32515
GO:0042478	regulation of eye photoreceptor cell dev...	10	2	0.17	364	0.01218	0.01218	0.107706	0.32515
GO:0042483	negative regulation of odontogenesis	10	2	0.17	365	0.01218	0.01218	0.107706	0.32515
GO:0048664	neuron fate determination	10	2	0.17	366	0.01218	0.01218	0.107706	0.32515
GO:0060139	positive regulation of apoptotic process...	10	2	0.17	367	0.01218	0.01218	0.107706	0.32515
GO:0060686	negative regulation of prostatic bud for...	10	2	0.17	368	0.01218	0.01218	0.107706	0.32515
GO:0060699	regulation of endoribonuclease activity	10	2	0.17	369	0.01218	0.01218	0.107706	0.32515
GO:1900377	negative regulation of secondary metabol...	10	2	0.17	370	0.01218	0.01218	0.107706	0.32515
GO:1902896	terminal web assembly	10	2	0.17	371	0.01218	0.01218	0.107706	0.32515
GO:0071364	cellular response to epidermal growth fa...	143	7	2.47	372	0.01227	0.01227	0.108405	0.326328
GO:0072171	mesonephric tubule morphogenesis	155	11	2.67	373	8.5e-05	0.01229	0.00216411	0.326328
GO:0033554	cellular response to stress	5110	133	88.09	374	5.8e-07	0.01247	2.85787e-05	0.329255
GO:0048511	rhythmic process	803	30	13.84	375	7.7e-05	0.01250	0.00202821	0.329255
GO:0000725	recombinational repair	329	12	5.67	376	0.01250	0.01250	0.109752	0.329255
GO:0051726	regulation of cell cycle	2934	86	50.58	377	9.5e-07	0.01270	4.33585e-05	0.332847
GO:0098727	maintenance of cell number	471	25	8.12	378	9.0e-07	0.01278	4.16523e-05	0.332847
GO:0045597	positive regulation of cell differentiat...	2505	68	43.18	379	0.00015	0.01308	0.00354558	0.332847
GO:0035883	enteroendocrine cell differentiation	81	5	1.4	380	0.01313	0.01313	0.114733	0.332847
GO:0036499	PERK-mediated unfolded protein response	53	4	0.91	381	0.01316	0.01316	0.114733	0.332847
GO:0006352	DNA-templated transcription, initiation	669	20	11.53	382	0.01316	0.01316	0.114733	0.332847
GO:0048146	positive regulation of fibroblast prolif...	145	7	2.5	383	0.01316	0.01316	0.114733	0.332847
GO:0021873	forebrain neuroblast division	29	3	0.5	384	0.01336	0.01336	0.115561	0.332847
GO:0036500	ATF6-mediated unfolded protein response	29	3	0.5	385	0.01336	0.01336	0.115561	0.332847
GO:0051451	myoblast migration	29	3	0.5	386	0.01336	0.01336	0.115561	0.332847
GO:0055015	ventricular cardiac muscle cell developm...	29	3	0.5	387	0.01336	0.01336	0.115561	0.332847
GO:1902237	positive regulation of endoplasmic retic...	29	3	0.5	388	0.01336	0.01336	0.115561	0.332847
GO:1902931	negative regulation of alcohol biosynthe...	29	3	0.5	389	0.01336	0.01336	0.115561	0.332847
GO:2000767	positive regulation of cytoplasmic trans...	29	3	0.5	390	0.01336	0.01336	0.115561	0.332847
GO:0060042	retina morphogenesis in camera-type eye	141	10	2.43	391	0.00018	0.01345	0.00410765	0.332847
GO:0090303	positive regulation of wound healing	146	7	2.52	392	0.01362	0.01362	0.117605	0.332847
GO:0071384	cellular response to corticosteroid stim...	181	8	3.12	393	0.01365	0.01365	0.117761	0.332847
GO:0003209	cardiac atrium morphogenesis	82	5	1.41	394	0.01379	0.01379	0.118556	0.332847
GO:0035116	embryonic hindlimb morphogenesis	82	5	1.41	395	0.01379	0.01379	0.118556	0.332847
GO:0048841	regulation of axon extension involved in...	82	5	1.41	396	0.01379	0.01379	0.118556	0.332847
GO:2001022	positive regulation of response to DNA d...	256	10	4.41	397	0.01401	0.01401	0.119496	0.332847
GO:0002052	positive regulation of neuroblast prolif...	54	4	0.93	398	0.01402	0.01402	0.119496	0.332847
GO:1901018	positive regulation of potassium ion tra...	54	4	0.93	399	0.01402	0.01402	0.119496	0.332847
GO:0050890	cognition	718	21	12.38	400	0.01406	0.01406	0.119734	0.332847
GO:0050680	negative regulation of epithelial cell p...	375	13	6.46	401	0.01412	0.01412	0.120038	0.332847
GO:0022404	molting cycle process	233	12	4.02	402	0.00079	0.01428	0.0134205	0.332847
GO:0022405	hair cycle process	233	12	4.02	403	0.00079	0.01428	0.0134205	0.332847
GO:0043268	positive regulation of potassium ion tra...	114	6	1.97	404	0.01430	0.01430	0.121085	0.332847
GO:0001503	ossification	979	41	16.88	405	2.2e-07	0.01453	1.23101e-05	0.332847
GO:2001244	positive regulation of intrinsic apoptot...	148	7	2.55	406	0.01459	0.01459	0.121085	0.332847
GO:0003306	Wnt signaling pathway involved in heart ...	21	5	0.36	407	2.4e-05	0.01460	0.000747472	0.332847
GO:0000212	meiotic spindle organization	24	5	0.41	408	4.9e-05	0.01460	0.00139855	0.332847
GO:0003188	heart valve formation	30	3	0.52	409	0.01465	0.01465	0.121085	0.332847
GO:0031953	negative regulation of protein autophosp...	30	3	0.52	410	0.01465	0.01465	0.121085	0.332847
GO:0040034	regulation of development, heterochronic	30	3	0.52	411	0.01465	0.01465	0.121085	0.332847
GO:0051574	positive regulation of histone H3-K9 met...	30	3	0.52	412	0.01465	0.01465	0.121085	0.332847
GO:0051782	negative regulation of cell division	30	3	0.52	413	0.01465	0.01465	0.121085	0.332847
GO:0060221	retinal rod cell differentiation	30	3	0.52	414	0.01465	0.01465	0.121085	0.332847
GO:0070493	thrombin-activated receptor signaling pa...	30	3	0.52	415	0.01465	0.01465	0.121085	0.332847
GO:1901203	positive regulation of extracellular mat...	30	3	0.52	416	0.01465	0.01465	0.121085	0.332847
GO:0002085	inhibition of neuroepithelial cell diffe...	11	2	0.19	417	0.01472	0.01472	0.121085	0.332847
GO:0002605	negative regulation of dendritic cell an...	11	2	0.19	418	0.01472	0.01472	0.121085	0.332847
GO:0006701	progesterone biosynthetic process	11	2	0.19	419	0.01472	0.01472	0.121085	0.332847
GO:0007619	courtship behavior	11	2	0.19	420	0.01472	0.01472	0.121085	0.332847
GO:0010751	negative regulation of nitric oxide medi...	11	2	0.19	421	0.01472	0.01472	0.121085	0.332847
GO:0016189	synaptic vesicle to endosome fusion	11	2	0.19	422	0.01472	0.01472	0.121085	0.332847
GO:0021615	glossopharyngeal nerve morphogenesis	11	2	0.19	423	0.01472	0.01472	0.121085	0.332847
GO:0031335	regulation of sulfur amino acid metaboli...	11	2	0.19	424	0.01472	0.01472	0.121085	0.332847
GO:0035442	dipeptide transmembrane transport	11	2	0.19	425	0.01472	0.01472	0.121085	0.332847
GO:0038033	positive regulation of endothelial cell ...	11	2	0.19	426	0.01472	0.01472	0.121085	0.332847
GO:0042640	anagen	11	2	0.19	427	0.01472	0.01472	0.121085	0.332847
GO:0042938	dipeptide transport	11	2	0.19	428	0.01472	0.01472	0.121085	0.332847
GO:0051884	regulation of timing of anagen	11	2	0.19	429	0.01472	0.01472	0.121085	0.332847
GO:0070245	positive regulation of thymocyte apoptot...	11	2	0.19	430	0.01472	0.01472	0.121085	0.332847
GO:0072223	metanephric glomerular mesangium develop...	11	2	0.19	431	0.01472	0.01472	0.121085	0.332847
GO:0106104	regulation of glutamate receptor cluster...	11	2	0.19	432	0.01472	0.01472	0.121085	0.332847
GO:1902263	apoptotic process involved in embryonic ...	11	2	0.19	433	0.01472	0.01472	0.121085	0.332847
GO:1904182	regulation of pyruvate dehydrogenase act...	11	2	0.19	434	0.01472	0.01472	0.121085	0.332847
GO:1904717	regulation of AMPA glutamate receptor cl...	11	2	0.19	435	0.01472	0.01472	0.121085	0.332847
GO:1990009	retinal cell apoptotic process	11	2	0.19	436	0.01472	0.01472	0.121085	0.332847
GO:2000543	positive regulation of gastrulation	11	2	0.19	437	0.01472	0.01472	0.121085	0.332847
GO:2000851	positive regulation of glucocorticoid se...	11	2	0.19	438	0.01472	0.01472	0.121085	0.332847
GO:0033048	negative regulation of mitotic sister ch...	100	9	1.72	439	6.0e-05	0.01483	0.00164609	0.33457
GO:0015813	L-glutamate transmembrane transport	55	4	0.95	440	0.01492	0.01492	0.122426	0.335074
GO:2000042	negative regulation of double-strand bre...	55	4	0.95	441	0.01492	0.01492	0.122426	0.335074
GO:1901342	regulation of vasculature development	884	37	15.24	442	8.8e-07	0.01508	4.11109e-05	0.337901
GO:0021602	cranial nerve morphogenesis	84	5	1.45	443	0.01517	0.01517	0.123963	0.338387
GO:0042462	eye photoreceptor cell development	84	5	1.45	444	0.01517	0.01517	0.123963	0.338387
GO:0060711	labyrinthine layer development	116	6	2	445	0.01546	0.01546	0.126229	0.344081
GO:0003179	heart valve morphogenesis	150	7	2.59	446	0.01560	0.01560	0.127058	0.345643
GO:0032677	regulation of interleukin-8 production	150	7	2.59	447	0.01560	0.01560	0.127058	0.345643
GO:0045444	fat cell differentiation	555	24	9.57	448	4.4e-05	0.01569	0.0012742	0.345878
GO:0042303	molting cycle	275	13	4.74	449	0.00108	0.01578	0.0168978	0.345878
GO:0042633	hair cycle	275	13	4.74	450	0.00108	0.01578	0.0168978	0.345878
GO:0072243	metanephric nephron epithelium developme...	55	7	0.95	451	4.3e-05	0.01578	0.00125626	0.345878
GO:0031290	retinal ganglion cell axon guidance	56	4	0.97	452	0.01585	0.01585	0.128655	0.345878
GO:0043032	positive regulation of macrophage activa...	56	4	0.97	453	0.01585	0.01585	0.128655	0.345878
GO:0036473	cell death in response to oxidative stre...	223	9	3.84	454	0.01587	0.01587	0.128655	0.345878
GO:0051384	response to glucocorticoid	381	13	6.57	455	0.01589	0.01589	0.128655	0.345878
GO:0050673	epithelial cell proliferation	1041	41	17.95	456	1.1e-06	0.01600	4.88538e-05	0.346424
GO:0033604	negative regulation of catecholamine sec...	31	3	0.53	457	0.01602	0.01602	0.128994	0.346424
GO:0045717	negative regulation of fatty acid biosyn...	31	3	0.53	458	0.01602	0.01602	0.128994	0.346424
GO:0015807	L-amino acid transport	151	7	2.6	459	0.01612	0.01612	0.129588	0.347501
GO:0042476	odontogenesis	345	16	5.95	460	0.00037	0.01614	0.0074633	0.347501
GO:0070372	regulation of ERK1 and ERK2 cascade	701	26	12.08	461	0.00025	0.01621	0.00540611	0.348135
GO:0019217	regulation of fatty acid metabolic proce...	224	9	3.86	462	0.01629	0.01629	0.130742	0.348135
GO:0051153	regulation of striated muscle cell diffe...	263	10	4.53	463	0.01661	0.01661	0.133095	0.348135
GO:1903115	regulation of actin filament-based movem...	118	6	2.03	464	0.01669	0.01669	0.133628	0.348135
GO:0070734	histone H3-K27 methylation	57	4	0.98	465	0.01682	0.01682	0.134343	0.348135
GO:0071345	cellular response to cytokine stimulus	2584	68	44.55	466	0.00036	0.01700	0.00732123	0.348135
GO:0046620	regulation of organ growth	264	10	4.55	467	0.01700	0.01700	0.135562	0.348135
GO:0045931	positive regulation of mitotic cell cycl...	403	17	6.95	468	0.00072	0.01707	0.0125323	0.348135
GO:0061323	cell proliferation involved in heart mor...	42	5	0.72	469	0.00075	0.01715	0.0129634	0.348135
GO:0070252	actin-mediated cell contraction	304	11	5.24	470	0.01725	0.01725	0.136024	0.348135
GO:0035050	embryonic heart tube development	189	8	3.26	471	0.01727	0.01727	0.136024	0.348135
GO:2000780	negative regulation of double-strand bre...	87	5	1.5	472	0.01742	0.01742	0.136024	0.348135
GO:0019336	phenol-containing compound catabolic pro...	32	3	0.55	473	0.01745	0.01745	0.136024	0.348135
GO:0030238	male sex determination	32	3	0.55	474	0.01745	0.01745	0.136024	0.348135
GO:0035457	cellular response to interferon-alpha	32	3	0.55	475	0.01745	0.01745	0.136024	0.348135
GO:0045605	negative regulation of epidermal cell di...	32	3	0.55	476	0.01745	0.01745	0.136024	0.348135
GO:1903894	regulation of IRE1-mediated unfolded pro...	32	3	0.55	477	0.01745	0.01745	0.136024	0.348135
GO:0003415	chondrocyte hypertrophy	12	2	0.21	478	0.01747	0.01747	0.136024	0.348135
GO:0015811	L-cystine transport	12	2	0.21	479	0.01747	0.01747	0.136024	0.348135
GO:0021800	cerebral cortex tangential migration	12	2	0.21	480	0.01747	0.01747	0.136024	0.348135
GO:0030423	targeting of mRNA for destruction involv...	12	2	0.21	481	0.01747	0.01747	0.136024	0.348135
GO:0032345	negative regulation of aldosterone metab...	12	2	0.21	482	0.01747	0.01747	0.136024	0.348135
GO:0032348	negative regulation of aldosterone biosy...	12	2	0.21	483	0.01747	0.01747	0.136024	0.348135
GO:0035524	proline transmembrane transport	12	2	0.21	484	0.01747	0.01747	0.136024	0.348135
GO:0042270	protection from natural killer cell medi...	12	2	0.21	485	0.01747	0.01747	0.136024	0.348135
GO:0042695	thelarche	12	2	0.21	486	0.01747	0.01747	0.136024	0.348135
GO:0045204	MAPK export from nucleus	12	2	0.21	487	0.01747	0.01747	0.136024	0.348135
GO:0055009	atrial cardiac muscle tissue morphogenes...	12	2	0.21	488	0.01747	0.01747	0.136024	0.348135
GO:0060744	mammary gland branching involved in thel...	12	2	0.21	489	0.01747	0.01747	0.136024	0.348135
GO:0060849	regulation of transcription involved in ...	12	2	0.21	490	0.01747	0.01747	0.136024	0.348135
GO:0061046	regulation of branching involved in lung...	12	2	0.21	491	0.01747	0.01747	0.136024	0.348135
GO:0061113	pancreas morphogenesis	12	2	0.21	492	0.01747	0.01747	0.136024	0.348135
GO:0062094	stomach development	12	2	0.21	493	0.01747	0.01747	0.136024	0.348135
GO:0070814	hydrogen sulfide biosynthetic process	12	2	0.21	494	0.01747	0.01747	0.136024	0.348135
GO:0080144	amino acid homeostasis	12	2	0.21	495	0.01747	0.01747	0.136024	0.348135
GO:2000065	negative regulation of cortisol biosynth...	12	2	0.21	496	0.01747	0.01747	0.136024	0.348135
GO:2000503	positive regulation of natural killer ce...	12	2	0.21	497	0.01747	0.01747	0.136024	0.348135
GO:0120032	regulation of plasma membrane bounded ce...	428	14	7.38	498	0.01758	0.01758	0.136773	0.349623
GO:0080135	regulation of cellular response to stres...	1886	53	32.51	499	0.00037	0.01769	0.0074633	0.351106
GO:0036303	lymph vessel morphogenesis	58	4	1	500	0.01783	0.01783	0.138392	0.352472
GO:1901522	positive regulation of transcription fro...	58	4	1	501	0.01783	0.01783	0.138392	0.352472
GO:0009948	anterior/posterior axis specification	110	13	1.9	502	6.0e-08	0.01809	3.73736e-06	0.356899
GO:0045787	positive regulation of cell cycle	974	36	16.79	503	1.9e-05	0.01823	0.000603128	0.358946
GO:0007610	behavior	1440	47	24.82	504	2.6e-05	0.01829	0.000802193	0.35929
GO:0070848	response to growth factor	1870	82	32.24	505	1.0e-14	0.01832	1.9808e-11	0.35929
GO:0007223	Wnt signaling pathway, calcium modulatin...	121	6	2.09	506	0.01866	0.01866	0.144234	0.363914
GO:0007368	determination of left/right symmetry	268	10	4.62	507	0.01867	0.01867	0.144234	0.363914
GO:0072170	metanephric tubule development	57	7	0.98	508	5.5e-05	0.01868	0.00153876	0.363914
GO:0000187	activation of MAPK activity	390	13	6.72	509	0.01886	0.01886	0.145228	0.363914
GO:0003016	respiratory system process	59	4	1.02	510	0.01887	0.01887	0.145228	0.363914
GO:1905331	negative regulation of morphogenesis of ...	59	4	1.02	511	0.01887	0.01887	0.145228	0.363914
GO:0034599	cellular response to oxidative stress	740	21	12.76	512	0.01895	0.01895	0.145228	0.363914
GO:0031453	positive regulation of heterochromatin a...	33	3	0.57	513	0.01896	0.01896	0.145228	0.363914
GO:0043931	ossification involved in bone maturation	33	3	0.57	514	0.01896	0.01896	0.145228	0.363914
GO:0070307	lens fiber cell development	33	3	0.57	515	0.01896	0.01896	0.145228	0.363914
GO:2001053	regulation of mesenchymal cell apoptotic...	33	3	0.57	516	0.01896	0.01896	0.145228	0.363914
GO:0046677	response to antibiotic	786	27	13.55	517	0.00064	0.01924	0.0114829	0.368574
GO:0048844	artery morphogenesis	196	13	3.38	518	4.0e-05	0.01933	0.00118611	0.369584
GO:0033046	negative regulation of sister chromatid ...	106	9	1.83	519	9.5e-05	0.01944	0.00237596	0.370971
GO:0043392	negative regulation of DNA binding	136	9	2.34	520	0.00061	0.01950	0.0111672	0.3714
GO:0040019	positive regulation of embryonic develop...	90	5	1.55	521	0.01988	0.01988	0.151455	0.373643
GO:0048799	animal organ maturation	60	4	1.03	522	0.01995	0.01995	0.151755	0.373643
GO:0030111	regulation of Wnt signaling pathway	972	36	16.76	523	1.8e-05	0.02004	0.000576932	0.373643
GO:0045665	negative regulation of neuron differenti...	568	24	9.79	524	6.3e-05	0.02006	0.00172362	0.373643
GO:0051985	negative regulation of chromosome segreg...	107	9	1.84	525	0.00010	0.02028	0.00248221	0.373643
GO:0003310	pancreatic A cell differentiation	13	2	0.22	526	0.02041	0.02041	0.152905	0.373643
GO:0003402	planar cell polarity pathway involved in...	13	2	0.22	527	0.02041	0.02041	0.152905	0.373643
GO:0018065	protein-cofactor linkage	13	2	0.22	528	0.02041	0.02041	0.152905	0.373643
GO:0019344	cysteine biosynthetic process	13	2	0.22	529	0.02041	0.02041	0.152905	0.373643
GO:0033668	negative regulation by symbiont of host ...	13	2	0.22	530	0.02041	0.02041	0.152905	0.373643
GO:0035549	positive regulation of interferon-beta s...	13	2	0.22	531	0.02041	0.02041	0.152905	0.373643
GO:0046543	development of secondary female sexual c...	13	2	0.22	532	0.02041	0.02041	0.152905	0.373643
GO:0052041	negative regulation by symbiont of host ...	13	2	0.22	533	0.02041	0.02041	0.152905	0.373643
GO:0060029	convergent extension involved in organog...	13	2	0.22	534	0.02041	0.02041	0.152905	0.373643
GO:0060729	intestinal epithelial structure maintena...	13	2	0.22	535	0.02041	0.02041	0.152905	0.373643
GO:0071895	odontoblast differentiation	13	2	0.22	536	0.02041	0.02041	0.152905	0.373643
GO:0072197	ureter morphogenesis	13	2	0.22	537	0.02041	0.02041	0.152905	0.373643
GO:0072289	metanephric nephron tubule formation	13	2	0.22	538	0.02041	0.02041	0.152905	0.373643
GO:0097065	anterior head development	13	2	0.22	539	0.02041	0.02041	0.152905	0.373643
GO:1901537	positive regulation of DNA demethylation	13	2	0.22	540	0.02041	0.02041	0.152905	0.373643
GO:2000138	positive regulation of cell proliferatio...	13	2	0.22	541	0.02041	0.02041	0.152905	0.373643
GO:0035115	embryonic forelimb morphogenesis	91	5	1.57	542	0.02075	0.02075	0.154983	0.379166
GO:0098739	import across plasma membrane	313	11	5.4	543	0.02088	0.02088	0.155837	0.380839
GO:0021783	preganglionic parasympathetic fiber deve...	61	4	1.05	544	0.02107	0.02107	0.156782	0.382193
GO:0048843	negative regulation of axon extension in...	61	4	1.05	545	0.02107	0.02107	0.156782	0.382193
GO:0060122	inner ear receptor cell stereocilium org...	61	4	1.05	546	0.02107	0.02107	0.156782	0.382193
GO:0043524	negative regulation of neuron apoptotic ...	355	12	6.12	547	0.02132	0.02132	0.158405	0.386021
GO:0010595	positive regulation of endothelial cell ...	306	16	5.28	548	9.6e-05	0.02140	0.00239492	0.386762
GO:0048709	oligodendrocyte differentiation	235	9	4.05	549	0.02148	0.02148	0.159474	0.387501
GO:0012501	programmed cell death	4973	149	85.73	550	5.4e-12	0.02199	1.52805e-09	0.392382
GO:0043271	negative regulation of ion transport	357	12	6.15	551	0.02216	0.02216	0.163811	0.392382
GO:0035815	positive regulation of renal sodium excr...	35	3	0.6	552	0.02218	0.02218	0.163811	0.392382
GO:0045005	DNA-dependent DNA replication maintenanc...	93	5	1.6	553	0.02255	0.02255	0.165925	0.392382
GO:0045738	negative regulation of DNA repair	93	5	1.6	554	0.02255	0.02255	0.165925	0.392382
GO:0048713	regulation of oligodendrocyte differenti...	93	5	1.6	555	0.02255	0.02255	0.165925	0.392382
GO:0009410	response to xenobiotic stimulus	663	19	11.43	556	0.02268	0.02268	0.166634	0.392382
GO:0046661	male sex differentiation	406	18	7	557	0.00028	0.02302	0.00588773	0.392382
GO:0006412	translation	1617	45	27.88	558	0.00122	0.02302	0.0186752	0.392382
GO:0010718	positive regulation of epithelial to mes...	127	6	2.19	559	0.02305	0.02305	0.168332	0.392382
GO:0051094	positive regulation of developmental pro...	3498	114	60.3	560	2.3e-11	0.02308	3.99635e-09	0.392382
GO:0006413	translational initiation	487	15	8.4	561	0.02312	0.02312	0.168332	0.392382
GO:0034502	protein localization to chromosome	200	8	3.45	562	0.02332	0.02332	0.168332	0.392382
GO:0000819	sister chromatid segregation	427	22	7.36	563	6.4e-06	0.02339	0.000228829	0.392382
GO:0021544	subpallium development	63	4	1.09	564	0.02342	0.02342	0.168332	0.392382
GO:0072111	cell proliferation involved in kidney de...	63	4	1.09	565	0.02342	0.02342	0.168332	0.392382
GO:0032355	response to estradiol	360	12	6.21	566	0.02345	0.02345	0.168332	0.392382
GO:0051090	regulation of DNA-binding transcription ...	1037	27	17.88	567	0.02348	0.02348	0.168332	0.392382
GO:0006418	tRNA aminoacylation for protein translat...	94	5	1.62	568	0.02349	0.02349	0.168332	0.392382
GO:0010165	response to X-ray	94	5	1.62	569	0.02349	0.02349	0.168332	0.392382
GO:0032757	positive regulation of interleukin-8 pro...	94	5	1.62	570	0.02349	0.02349	0.168332	0.392382
GO:1901381	positive regulation of potassium ion tra...	94	5	1.62	571	0.02349	0.02349	0.168332	0.392382
GO:2000781	positive regulation of double-strand bre...	94	5	1.62	572	0.02349	0.02349	0.168332	0.392382
GO:0002581	negative regulation of antigen processin...	14	2	0.24	573	0.02354	0.02354	0.168332	0.392382
GO:0002741	positive regulation of cytokine secretio...	14	2	0.24	574	0.02354	0.02354	0.168332	0.392382
GO:0003160	endocardium morphogenesis	14	2	0.24	575	0.02354	0.02354	0.168332	0.392382
GO:0009403	toxin biosynthetic process	14	2	0.24	576	0.02354	0.02354	0.168332	0.392382
GO:0015808	L-alanine transport	14	2	0.24	577	0.02354	0.02354	0.168332	0.392382
GO:0015825	L-serine transport	14	2	0.24	578	0.02354	0.02354	0.168332	0.392382
GO:0021603	cranial nerve formation	14	2	0.24	579	0.02354	0.02354	0.168332	0.392382
GO:0030917	midbrain-hindbrain boundary development	14	2	0.24	580	0.02354	0.02354	0.168332	0.392382
GO:0031944	negative regulation of glucocorticoid me...	14	2	0.24	581	0.02354	0.02354	0.168332	0.392382
GO:0031947	negative regulation of glucocorticoid bi...	14	2	0.24	582	0.02354	0.02354	0.168332	0.392382
GO:0045144	meiotic sister chromatid segregation	14	2	0.24	583	0.02354	0.02354	0.168332	0.392382
GO:0045362	positive regulation of interleukin-1 bio...	14	2	0.24	584	0.02354	0.02354	0.168332	0.392382
GO:0050725	positive regulation of interleukin-1 bet...	14	2	0.24	585	0.02354	0.02354	0.168332	0.392382
GO:0051177	meiotic sister chromatid cohesion	14	2	0.24	586	0.02354	0.02354	0.168332	0.392382
GO:0060023	soft palate development	14	2	0.24	587	0.02354	0.02354	0.168332	0.392382
GO:0060298	positive regulation of sarcomere organiz...	14	2	0.24	588	0.02354	0.02354	0.168332	0.392382
GO:0070813	hydrogen sulfide metabolic process	14	2	0.24	589	0.02354	0.02354	0.168332	0.392382
GO:0090032	negative regulation of steroid hormone b...	14	2	0.24	590	0.02354	0.02354	0.168332	0.392382
GO:1903566	positive regulation of protein localizat...	14	2	0.24	591	0.02354	0.02354	0.168332	0.392382
GO:0051147	regulation of muscle cell differentiatio...	445	14	7.67	592	0.02358	0.02358	0.168497	0.392382
GO:0002181	cytoplasmic translation	239	9	4.12	593	0.02363	0.02363	0.168732	0.392382
GO:0062197	cellular response to chemical stress	850	23	14.65	594	0.02374	0.02374	0.169368	0.392382
GO:0046825	regulation of protein export from nucleu...	128	6	2.21	595	0.02384	0.02384	0.169368	0.392382
GO:0021983	pituitary gland development	91	11	1.57	596	5.0e-07	0.02384	2.48844e-05	0.392382
GO:0071236	cellular response to antibiotic	361	12	6.22	597	0.02389	0.02389	0.169368	0.392382
GO:0006999	nuclear pore organization	36	3	0.62	598	0.02389	0.02389	0.169368	0.392382
GO:0014067	negative regulation of phosphatidylinosi...	36	3	0.62	599	0.02389	0.02389	0.169368	0.392382
GO:0032274	gonadotropin secretion	36	3	0.62	600	0.02389	0.02389	0.169368	0.392382
GO:0033629	negative regulation of cell adhesion med...	36	3	0.62	601	0.02389	0.02389	0.169368	0.392382
GO:0098712	L-glutamate import across plasma membran...	36	3	0.62	602	0.02389	0.02389	0.169368	0.392382
GO:2001034	positive regulation of double-strand bre...	36	3	0.62	603	0.02389	0.02389	0.169368	0.392382
GO:0051784	negative regulation of nuclear division	145	10	2.5	604	0.00022	0.02404	0.00486357	0.394192
GO:0048568	embryonic organ development	1048	53	18.07	605	4.2e-12	0.02412	1.34183e-09	0.39485
GO:0032799	low-density lipoprotein receptor particl...	64	4	1.1	606	0.02465	0.02465	0.173514	0.400706
GO:0048486	parasympathetic nervous system developme...	64	4	1.1	607	0.02465	0.02465	0.173514	0.400706
GO:0060602	branch elongation of an epithelium	64	4	1.1	608	0.02465	0.02465	0.173514	0.400706
GO:0070199	establishment of protein localization to...	64	4	1.1	609	0.02465	0.02465	0.173514	0.400706
GO:0001936	regulation of endothelial cell prolifera...	350	21	6.03	610	9.7e-07	0.02468	4.40683e-05	0.400706
GO:0042307	positive regulation of protein import in...	96	5	1.65	611	0.02545	0.02545	0.178384	0.409894
GO:0051154	negative regulation of striated muscle c...	96	5	1.65	612	0.02545	0.02545	0.178384	0.409894
GO:0042698	ovulation cycle	166	7	2.86	613	0.02553	0.02553	0.178692	0.409894
GO:0007194	negative regulation of adenylate cyclase...	37	3	0.64	614	0.02567	0.02567	0.178913	0.409894
GO:0044849	estrous cycle	37	3	0.64	615	0.02567	0.02567	0.178913	0.409894
GO:0045799	positive regulation of chromatin assembl...	37	3	0.64	616	0.02567	0.02567	0.178913	0.409894
GO:0060253	negative regulation of glial cell prolif...	37	3	0.64	617	0.02567	0.02567	0.178913	0.409894
GO:0003180	aortic valve morphogenesis	65	4	1.12	618	0.02592	0.02592	0.180529	0.409894
GO:0033138	positive regulation of peptidyl-serine p...	243	9	4.19	619	0.02594	0.02594	0.180541	0.409894
GO:0009725	response to hormone	2477	62	42.7	620	0.00215	0.02625	0.0284294	0.409894
GO:0032637	interleukin-8 production	167	7	2.88	621	0.02627	0.02627	0.182709	0.409894
GO:0033135	regulation of peptidyl-serine phosphoryl...	325	11	5.6	622	0.02655	0.02655	0.18321	0.409894
GO:0021575	hindbrain morphogenesis	84	12	1.45	623	2.3e-08	0.02662	1.62709e-06	0.409894
GO:0060841	venous blood vessel development	37	5	0.64	624	0.00041	0.02665	0.00812128	0.409894
GO:0000820	regulation of glutamine family amino aci...	15	2	0.26	625	0.02686	0.02686	0.18321	0.409894
GO:0003228	atrial cardiac muscle tissue development	15	2	0.26	626	0.02686	0.02686	0.18321	0.409894
GO:0006543	glutamine catabolic process	15	2	0.26	627	0.02686	0.02686	0.18321	0.409894
GO:0006868	glutamine transport	15	2	0.26	628	0.02686	0.02686	0.18321	0.409894
GO:0010835	regulation of protein ADP-ribosylation	15	2	0.26	629	0.02686	0.02686	0.18321	0.409894
GO:0010968	regulation of microtubule nucleation	15	2	0.26	630	0.02686	0.02686	0.18321	0.409894
GO:0014719	skeletal muscle satellite cell activatio...	15	2	0.26	631	0.02686	0.02686	0.18321	0.409894
GO:0032329	serine transport	15	2	0.26	632	0.02686	0.02686	0.18321	0.409894
GO:0035546	interferon-beta secretion	15	2	0.26	633	0.02686	0.02686	0.18321	0.409894
GO:0035547	regulation of interferon-beta secretion	15	2	0.26	634	0.02686	0.02686	0.18321	0.409894
GO:0045360	regulation of interleukin-1 biosynthetic...	15	2	0.26	635	0.02686	0.02686	0.18321	0.409894
GO:0045607	regulation of inner ear auditory recepto...	15	2	0.26	636	0.02686	0.02686	0.18321	0.409894
GO:0045631	regulation of mechanoreceptor differenti...	15	2	0.26	637	0.02686	0.02686	0.18321	0.409894
GO:0045875	negative regulation of sister chromatid ...	15	2	0.26	638	0.02686	0.02686	0.18321	0.409894
GO:0050722	regulation of interleukin-1 beta biosynt...	15	2	0.26	639	0.02686	0.02686	0.18321	0.409894
GO:0060414	aorta smooth muscle tissue morphogenesis	15	2	0.26	640	0.02686	0.02686	0.18321	0.409894
GO:0060666	dichotomous subdivision of terminal unit...	15	2	0.26	641	0.02686	0.02686	0.18321	0.409894
GO:0070292	N-acylphosphatidylethanolamine metabolic...	15	2	0.26	642	0.02686	0.02686	0.18321	0.409894
GO:0072049	comma-shaped body morphogenesis	15	2	0.26	643	0.02686	0.02686	0.18321	0.409894
GO:0090259	regulation of retinal ganglion cell axon...	15	2	0.26	644	0.02686	0.02686	0.18321	0.409894
GO:1903430	negative regulation of cell maturation	15	2	0.26	645	0.02686	0.02686	0.18321	0.409894
GO:1990414	replication-born double-strand break rep...	15	2	0.26	646	0.02686	0.02686	0.18321	0.409894
GO:2000501	regulation of natural killer cell chemot...	15	2	0.26	647	0.02686	0.02686	0.18321	0.409894
GO:2000980	regulation of inner ear receptor cell di...	15	2	0.26	648	0.02686	0.02686	0.18321	0.409894
GO:2001027	negative regulation of endothelial cell ...	15	2	0.26	649	0.02686	0.02686	0.18321	0.409894
GO:0031102	neuron projection regeneration	168	7	2.9	650	0.02702	0.02702	0.184175	0.410011
GO:0048641	regulation of skeletal muscle tissue dev...	124	8	2.14	651	0.00143	0.02710	0.0209818	0.410011
GO:0072207	metanephric epithelium development	62	7	1.07	652	9.5e-05	0.02713	0.00237596	0.410011
GO:0050919	negative chemotaxis	132	6	2.28	653	0.02720	0.02720	0.184766	0.410011
GO:0046823	negative regulation of nucleocytoplasmic...	66	4	1.14	654	0.02723	0.02723	0.184843	0.410011
GO:0060993	kidney morphogenesis	222	14	3.83	655	3.6e-05	0.02730	0.00107717	0.410011
GO:0050954	sensory perception of mechanical stimulu...	411	13	7.09	656	0.02739	0.02739	0.185481	0.410011
GO:0045786	negative regulation of cell cycle	1526	42	26.31	657	0.00216	0.02743	0.0285235	0.410011
GO:0043393	regulation of protein binding	587	17	10.12	658	0.02749	0.02749	0.185481	0.410011
GO:0006750	glutathione biosynthetic process	38	3	0.66	659	0.02753	0.02753	0.185481	0.410011
GO:0034111	negative regulation of homotypic cell-ce...	38	3	0.66	660	0.02753	0.02753	0.185481	0.410011
GO:0035970	peptidyl-threonine dephosphorylation	38	3	0.66	661	0.02753	0.02753	0.185481	0.410011
GO:0051938	L-glutamate import	38	3	0.66	662	0.02753	0.02753	0.185481	0.410011
GO:0060644	mammary gland epithelial cell differenti...	38	3	0.66	663	0.02753	0.02753	0.185481	0.410011
GO:0072189	ureter development	38	3	0.66	664	0.02753	0.02753	0.185481	0.410011
GO:0097152	mesenchymal cell apoptotic process	38	3	0.66	665	0.02753	0.02753	0.185481	0.410011
GO:0030048	actin filament-based movement	369	12	6.36	666	0.02765	0.02765	0.186163	0.41118
GO:0018023	peptidyl-lysine trimethylation	133	6	2.29	667	0.02809	0.02809	0.188612	0.417096
GO:0006275	regulation of DNA replication	283	18	4.88	668	2.5e-06	0.02821	0.000101893	0.418251
GO:0043542	endothelial cell migration	601	28	10.36	669	2.6e-06	0.02835	0.000105104	0.419699
GO:0045992	negative regulation of embryonic develop...	67	4	1.16	670	0.02857	0.02857	0.191317	0.422324
GO:0030901	midbrain development	222	11	3.83	671	0.00176	0.02862	0.024076	0.422433
GO:0044344	cellular response to fibroblast growth f...	371	17	6.4	672	0.00028	0.02879	0.00588773	0.423958
GO:0033598	mammary gland epithelial cell proliferat...	82	7	1.41	673	0.00054	0.02906	0.0100341	0.423958
GO:0090130	tissue migration	835	43	14.39	674	2.7e-10	0.02910	3.1094e-08	0.423958
GO:0051054	positive regulation of DNA metabolic pro...	502	15	8.65	675	0.02915	0.02915	0.195069	0.423958
GO:1903825	organic acid transmembrane transport	330	11	5.69	676	0.02921	0.02921	0.195206	0.423958
GO:1905039	carboxylic acid transmembrane transport	330	11	5.69	677	0.02921	0.02921	0.195206	0.423958
GO:1905269	positive regulation of chromatin organiz...	289	10	4.98	678	0.02940	0.02940	0.196017	0.423958
GO:0006590	thyroid hormone generation	39	3	0.67	679	0.02945	0.02945	0.196017	0.423958
GO:0034315	regulation of Arp2/3 complex-mediated ac...	39	3	0.67	680	0.02945	0.02945	0.196017	0.423958
GO:1904948	midbrain dopaminergic neuron differentia...	39	3	0.67	681	0.02945	0.02945	0.196017	0.423958
GO:0010721	negative regulation of cell development	869	30	14.98	682	0.00030	0.02957	0.00626835	0.423958
GO:0060485	mesenchyme development	700	29	12.07	683	1.6e-05	0.02962	0.000516169	0.423958
GO:1904591	positive regulation of protein import	100	5	1.72	684	0.02967	0.02967	0.197216	0.423958
GO:0021591	ventricular system development	68	4	1.17	685	0.02996	0.02996	0.197754	0.423958
GO:0043491	protein kinase B signaling	639	18	11.02	686	0.03012	0.03012	0.197754	0.423958
GO:0036293	response to decreased oxygen levels	928	36	16	687	6.8e-06	0.03025	0.000242256	0.423958
GO:0002580	regulation of antigen processing and pre...	16	2	0.28	688	0.03035	0.03035	0.197754	0.423958
GO:0007135	meiosis II	16	2	0.28	689	0.03035	0.03035	0.197754	0.423958
GO:0007442	hindgut morphogenesis	16	2	0.28	690	0.03035	0.03035	0.197754	0.423958
GO:0035910	ascending aorta morphogenesis	16	2	0.28	691	0.03035	0.03035	0.197754	0.423958
GO:0042222	interleukin-1 biosynthetic process	16	2	0.28	692	0.03035	0.03035	0.197754	0.423958
GO:0048318	axial mesoderm development	16	2	0.28	693	0.03035	0.03035	0.197754	0.423958
GO:0048537	mucosal-associated lymphoid tissue devel...	16	2	0.28	694	0.03035	0.03035	0.197754	0.423958
GO:0048541	Peyer's patch development	16	2	0.28	695	0.03035	0.03035	0.197754	0.423958
GO:0050720	interleukin-1 beta biosynthetic process	16	2	0.28	696	0.03035	0.03035	0.197754	0.423958
GO:0052042	positive regulation by symbiont of host ...	16	2	0.28	697	0.03035	0.03035	0.197754	0.423958
GO:0052151	positive regulation by symbiont of host ...	16	2	0.28	698	0.03035	0.03035	0.197754	0.423958
GO:0052330	positive regulation by organism of progr...	16	2	0.28	699	0.03035	0.03035	0.197754	0.423958
GO:0060685	regulation of prostatic bud formation	16	2	0.28	700	0.03035	0.03035	0.197754	0.423958
GO:0060838	lymphatic endothelial cell fate commitme...	16	2	0.28	701	0.03035	0.03035	0.197754	0.423958
GO:0061983	meiosis II cell cycle process	16	2	0.28	702	0.03035	0.03035	0.197754	0.423958
GO:0070432	regulation of nucleotide-binding oligome...	16	2	0.28	703	0.03035	0.03035	0.197754	0.423958
GO:0072025	distal convoluted tubule development	16	2	0.28	704	0.03035	0.03035	0.197754	0.423958
GO:0072221	metanephric distal convoluted tubule dev...	16	2	0.28	705	0.03035	0.03035	0.197754	0.423958
GO:1900019	regulation of protein kinase C activity	16	2	0.28	706	0.03035	0.03035	0.197754	0.423958
GO:1900020	positive regulation of protein kinase C ...	16	2	0.28	707	0.03035	0.03035	0.197754	0.423958
GO:1901029	negative regulation of mitochondrial out...	16	2	0.28	708	0.03035	0.03035	0.197754	0.423958
GO:2000848	positive regulation of corticosteroid ho...	16	2	0.28	709	0.03035	0.03035	0.197754	0.423958
GO:0006809	nitric oxide biosynthetic process	173	7	2.98	710	0.03099	0.03099	0.20113	0.432289
GO:0051085	chaperone cofactor-dependent protein ref...	69	4	1.19	711	0.03138	0.03138	0.202987	0.433679
GO:1900120	regulation of receptor binding	69	4	1.19	712	0.03138	0.03138	0.202987	0.433679
GO:0007567	parturition	40	3	0.69	713	0.03144	0.03144	0.202987	0.433679
GO:0021516	dorsal spinal cord development	40	3	0.69	714	0.03144	0.03144	0.202987	0.433679
GO:0031280	negative regulation of cyclase activity	40	3	0.69	715	0.03144	0.03144	0.202987	0.433679
GO:0042447	hormone catabolic process	40	3	0.69	716	0.03144	0.03144	0.202987	0.433679
GO:0071360	cellular response to exogenous dsRNA	40	3	0.69	717	0.03144	0.03144	0.202987	0.433679
GO:2000482	regulation of interleukin-8 secretion	40	3	0.69	718	0.03144	0.03144	0.202987	0.433679
GO:1904018	positive regulation of vasculature devel...	525	27	9.05	719	6.1e-07	0.03182	2.99081e-05	0.438311
GO:0050679	positive regulation of epithelial cell p...	510	25	8.79	720	3.7e-06	0.03187	0.000143705	0.43839
GO:0001843	neural tube closure	213	8	3.67	721	0.03222	0.03222	0.207347	0.442589
GO:0071674	mononuclear cell migration	175	7	3.02	722	0.03269	0.03269	0.210235	0.445222
GO:0070192	chromosome organization involved in meio...	138	6	2.38	723	0.03281	0.03281	0.21087	0.445222
GO:2000026	regulation of multicellular organismal d...	5171	152	89.15	724	1.3e-11	0.03291	2.86116e-09	0.445222
GO:0060606	tube closure	214	8	3.69	725	0.03299	0.03299	0.211752	0.445222
GO:0043039	tRNA aminoacylation	103	5	1.78	726	0.03311	0.03311	0.212384	0.445222
GO:1902236	negative regulation of endoplasmic retic...	41	3	0.71	727	0.03350	0.03350	0.213728	0.445222
GO:0045739	positive regulation of DNA repair	176	7	3.03	728	0.03356	0.03356	0.213728	0.445222
GO:1900182	positive regulation of protein localizat...	176	7	3.03	729	0.03356	0.03356	0.213728	0.445222
GO:1903587	regulation of blood vessel endothelial c...	43	7	0.74	730	8.2e-06	0.03356	0.000284957	0.445222
GO:0060536	cartilage morphogenesis	63	6	1.09	731	0.00076	0.03370	0.0129777	0.445222
GO:0071356	cellular response to tumor necrosis fact...	602	17	10.38	732	0.03370	0.03370	0.213728	0.445222
GO:0006915	apoptotic process	4755	144	81.97	733	6.3e-12	0.03395	1.68636e-09	0.445222
GO:0007144	female meiosis I	17	2	0.29	734	0.03401	0.03401	0.213728	0.445222
GO:0010746	regulation of long-chain fatty acid impo...	17	2	0.29	735	0.03401	0.03401	0.213728	0.445222
GO:0010748	negative regulation of long-chain fatty ...	17	2	0.29	736	0.03401	0.03401	0.213728	0.445222
GO:0021563	glossopharyngeal nerve development	17	2	0.29	737	0.03401	0.03401	0.213728	0.445222
GO:0032075	positive regulation of nuclease activity	17	2	0.29	738	0.03401	0.03401	0.213728	0.445222
GO:0032661	regulation of interleukin-18 production	17	2	0.29	739	0.03401	0.03401	0.213728	0.445222
GO:0039526	modulation by virus of host apoptotic pr...	17	2	0.29	740	0.03401	0.03401	0.213728	0.445222
GO:0043569	negative regulation of insulin-like grow...	17	2	0.29	741	0.03401	0.03401	0.213728	0.445222
GO:0060027	convergent extension involved in gastrul...	17	2	0.29	742	0.03401	0.03401	0.213728	0.445222
GO:0060923	cardiac muscle cell fate commitment	17	2	0.29	743	0.03401	0.03401	0.213728	0.445222
GO:0061525	hindgut development	17	2	0.29	744	0.03401	0.03401	0.213728	0.445222
GO:0070269	pyroptosis	17	2	0.29	745	0.03401	0.03401	0.213728	0.445222
GO:0070309	lens fiber cell morphogenesis	17	2	0.29	746	0.03401	0.03401	0.213728	0.445222
GO:0070898	RNA polymerase III preinitiation complex...	17	2	0.29	747	0.03401	0.03401	0.213728	0.445222
GO:0072174	metanephric tubule formation	17	2	0.29	748	0.03401	0.03401	0.213728	0.445222
GO:0106001	intestinal hexose absorption	17	2	0.29	749	0.03401	0.03401	0.213728	0.445222
GO:0140213	negative regulation of long-chain fatty ...	17	2	0.29	750	0.03401	0.03401	0.213728	0.445222
GO:1903361	protein localization to basolateral plas...	17	2	0.29	751	0.03401	0.03401	0.213728	0.445222
GO:2000064	regulation of cortisol biosynthetic proc...	17	2	0.29	752	0.03401	0.03401	0.213728	0.445222
GO:2000371	regulation of DNA topoisomerase (ATP-hyd...	17	2	0.29	753	0.03401	0.03401	0.213728	0.445222
GO:2000373	positive regulation of DNA topoisomerase...	17	2	0.29	754	0.03401	0.03401	0.213728	0.445222
GO:2000646	positive regulation of receptor cataboli...	17	2	0.29	755	0.03401	0.03401	0.213728	0.445222
GO:2000741	positive regulation of mesenchymal stem ...	17	2	0.29	756	0.03401	0.03401	0.213728	0.445222
GO:0061138	morphogenesis of a branching epithelium	482	21	8.31	757	0.00012	0.03403	0.00292729	0.445222
GO:0001933	negative regulation of protein phosphory...	1037	30	17.88	758	0.00447	0.03414	0.0499671	0.446072
GO:0072012	glomerulus vasculature development	71	4	1.22	759	0.03435	0.03435	0.215454	0.448225
GO:2000826	regulation of heart morphogenesis	95	10	1.64	760	5.9e-06	0.03477	0.000211716	0.453108
GO:0002062	chondrocyte differentiation	340	11	5.86	761	0.03511	0.03511	0.219853	0.456468
GO:0030330	DNA damage response, signal transduction...	298	10	5.14	762	0.03512	0.03512	0.219853	0.456468
GO:0016202	regulation of striated muscle tissue dev...	368	14	6.34	763	0.00515	0.03551	0.0561118	0.459986
GO:0021517	ventral spinal cord development	105	5	1.81	764	0.03553	0.03553	0.221872	0.459986
GO:0043038	amino acid activation	105	5	1.81	765	0.03553	0.03553	0.221872	0.459986
GO:0019184	nonribosomal peptide biosynthetic proces...	42	3	0.72	766	0.03563	0.03563	0.222216	0.460078
GO:0075522	IRES-dependent viral translational initi...	42	3	0.72	767	0.03563	0.03563	0.222216	0.460078
GO:0045840	positive regulation of mitotic nuclear d...	141	6	2.43	768	0.03587	0.03587	0.223556	0.462015
GO:2000765	regulation of cytoplasmic translation	72	4	1.24	769	0.03589	0.03589	0.223556	0.462015
GO:0031346	positive regulation of cell projection o...	1021	29	17.6	770	0.00655	0.03592	0.0674337	0.462015
GO:0046394	carboxylic acid biosynthetic process	762	23	13.14	771	0.00740	0.03639	0.0745571	0.467453
GO:0006090	pyruvate metabolic process	385	12	6.64	772	0.03645	0.03645	0.226759	0.467618
GO:0045197	establishment or maintenance of epitheli...	106	5	1.83	773	0.03678	0.03678	0.228669	0.468335
GO:0030879	mammary gland development	399	18	6.88	774	0.00023	0.03683	0.00506204	0.468335
GO:0032330	regulation of chondrocyte differentiatio...	142	6	2.45	775	0.03693	0.03693	0.229457	0.468335
GO:0031667	response to nutrient levels	1222	34	21.07	776	0.00467	0.03696	0.0515626	0.468335
GO:0017015	regulation of transforming growth factor...	301	10	5.19	777	0.03719	0.03719	0.23035	0.468335
GO:0003170	heart valve development	180	7	3.1	778	0.03719	0.03719	0.23035	0.468335
GO:0046824	positive regulation of nucleocytoplasmic...	180	7	3.1	779	0.03719	0.03719	0.23035	0.468335
GO:0090162	establishment of epithelial cell polarit...	73	4	1.26	780	0.03748	0.03748	0.230992	0.468335
GO:0016053	organic acid biosynthetic process	765	23	13.19	781	0.00774	0.03767	0.0775096	0.468335
GO:0032802	low-density lipoprotein particle recepto...	43	3	0.74	782	0.03782	0.03782	0.230992	0.468335
GO:0042403	thyroid hormone metabolic process	43	3	0.74	783	0.03782	0.03782	0.230992	0.468335
GO:0072148	epithelial cell fate commitment	43	3	0.74	784	0.03782	0.03782	0.230992	0.468335
GO:1901201	regulation of extracellular matrix assem...	43	3	0.74	785	0.03782	0.03782	0.230992	0.468335
GO:0001907	killing by symbiont of host cells	18	2	0.31	786	0.03783	0.03783	0.230992	0.468335
GO:0010754	negative regulation of cGMP-mediated sig...	18	2	0.31	787	0.03783	0.03783	0.230992	0.468335
GO:0032532	regulation of microvillus length	18	2	0.31	788	0.03783	0.03783	0.230992	0.468335
GO:0034093	positive regulation of maintenance of si...	18	2	0.31	789	0.03783	0.03783	0.230992	0.468335
GO:0034184	positive regulation of maintenance of mi...	18	2	0.31	790	0.03783	0.03783	0.230992	0.468335
GO:0035672	oligopeptide transmembrane transport	18	2	0.31	791	0.03783	0.03783	0.230992	0.468335
GO:0043654	recognition of apoptotic cell	18	2	0.31	792	0.03783	0.03783	0.230992	0.468335
GO:0045955	negative regulation of calcium ion-depen...	18	2	0.31	793	0.03783	0.03783	0.230992	0.468335
GO:0048865	stem cell fate commitment	18	2	0.31	794	0.03783	0.03783	0.230992	0.468335
GO:0060750	epithelial cell proliferation involved i...	18	2	0.31	795	0.03783	0.03783	0.230992	0.468335
GO:0072033	renal vesicle formation	18	2	0.31	796	0.03783	0.03783	0.230992	0.468335
GO:0072050	S-shaped body morphogenesis	18	2	0.31	797	0.03783	0.03783	0.230992	0.468335
GO:0072239	metanephric glomerulus vasculature devel...	18	2	0.31	798	0.03783	0.03783	0.230992	0.468335
GO:1901535	regulation of DNA demethylation	18	2	0.31	799	0.03783	0.03783	0.230992	0.468335
GO:1905446	regulation of mitochondrial ATP synthesi...	18	2	0.31	800	0.03783	0.03783	0.230992	0.468335
GO:0003230	cardiac atrium development	107	5	1.84	801	0.03806	0.03806	0.231967	0.469337
GO:0010470	regulation of gastrulation	107	5	1.84	802	0.03806	0.03806	0.231967	0.469337
GO:1903036	positive regulation of response to wound...	181	7	3.12	803	0.03814	0.03814	0.232312	0.469337
GO:0070059	intrinsic apoptotic signaling pathway in...	148	10	2.55	804	0.00026	0.03821	0.00557368	0.469337
GO:0008584	male gonad development	349	16	6.02	805	0.00042	0.03825	0.00823699	0.469337
GO:0070482	response to oxygen levels	987	37	17.02	806	1.1e-05	0.03826	0.000370558	0.469337
GO:0060322	head development	2006	75	34.58	807	2.9e-10	0.03827	3.30133e-08	0.469337
GO:0034250	positive regulation of cellular amide me...	388	12	6.69	808	0.03829	0.03829	0.232939	0.469337
GO:0051130	positive regulation of cellular componen...	3073	85	52.98	809	1.0e-05	0.03834	0.000340344	0.469369
GO:0071774	response to fibroblast growth factor	387	17	6.67	810	0.00046	0.03841	0.00879506	0.469645
GO:0021761	limbic system development	303	10	5.22	811	0.03862	0.03862	0.234802	0.471223
GO:0030324	lung development	462	17	7.96	812	0.00306	0.03872	0.037369	0.471223
GO:0019083	viral transcription	468	17	8.07	813	0.00349	0.03876	0.0412962	0.471223
GO:0048634	regulation of muscle organ development	373	14	6.43	814	0.00578	0.03876	0.0614878	0.471223
GO:0046546	development of primary male sexual chara...	350	16	6.03	815	0.00044	0.03896	0.00851125	0.471223
GO:0001841	neural tube formation	262	9	4.52	816	0.03905	0.03905	0.236619	0.471223
GO:0006735	NADH regeneration	74	4	1.28	817	0.03910	0.03910	0.236619	0.471223
GO:0060317	cardiac epithelial to mesenchymal transi...	74	4	1.28	818	0.03910	0.03910	0.236619	0.471223
GO:0061621	canonical glycolysis	74	4	1.28	819	0.03910	0.03910	0.236619	0.471223
GO:0061718	glucose catabolic process to pyruvate	74	4	1.28	820	0.03910	0.03910	0.236619	0.471223
GO:0046209	nitric oxide metabolic process	182	7	3.14	821	0.03910	0.03910	0.236619	0.471223
GO:0043388	positive regulation of DNA binding	144	6	2.48	822	0.03911	0.03911	0.236619	0.471223
GO:0008631	intrinsic apoptotic signaling pathway in...	108	5	1.86	823	0.03937	0.03937	0.237756	0.473204
GO:0035137	hindlimb morphogenesis	108	5	1.86	824	0.03937	0.03937	0.237756	0.473204
GO:0070301	cellular response to hydrogen peroxide	222	8	3.83	825	0.03959	0.03959	0.238648	0.474942
GO:0045165	cell fate commitment	674	34	11.62	826	3.4e-08	0.03990	2.30641e-06	0.474942
GO:0030323	respiratory tube development	474	17	8.17	827	0.00396	0.04005	0.0451841	0.474942
GO:0001570	vasculogenesis	183	7	3.15	828	0.04008	0.04008	0.240055	0.474942
GO:0003333	amino acid transmembrane transport	183	7	3.15	829	0.04008	0.04008	0.240055	0.474942
GO:0001946	lymphangiogenesis	44	3	0.76	830	0.04009	0.04009	0.240055	0.474942
GO:0019373	epoxygenase P450 pathway	44	3	0.76	831	0.04009	0.04009	0.240055	0.474942
GO:0021542	dentate gyrus development	44	3	0.76	832	0.04009	0.04009	0.240055	0.474942
GO:0031445	regulation of heterochromatin assembly	44	3	0.76	833	0.04009	0.04009	0.240055	0.474942
GO:0051350	negative regulation of lyase activity	44	3	0.76	834	0.04009	0.04009	0.240055	0.474942
GO:1901626	regulation of postsynaptic membrane orga...	44	3	0.76	835	0.04009	0.04009	0.240055	0.474942
GO:0001659	temperature homeostasis	428	18	7.38	836	0.00053	0.04009	0.00992272	0.474942
GO:0006575	cellular modified amino acid metabolic p...	391	12	6.74	837	0.04020	0.04020	0.240568	0.475676
GO:1903573	negative regulation of response to endop...	109	5	1.88	838	0.04070	0.04070	0.242892	0.48058
GO:0060251	regulation of glial cell proliferation	75	4	1.29	839	0.04076	0.04076	0.242892	0.48058
GO:1903959	regulation of anion transmembrane transp...	75	4	1.29	840	0.04076	0.04076	0.242892	0.48058
GO:0001708	cell fate specification	241	12	4.15	841	0.00106	0.04108	0.0167169	0.481496
GO:0021772	olfactory bulb development	64	9	1.1	842	1.5e-06	0.04149	6.51579e-05	0.481496
GO:0010638	positive regulation of organelle organiz...	1683	53	29.01	843	2.1e-05	0.04163	0.000660267	0.481496
GO:0031323	regulation of cellular metabolic process	14628	346	252.18	844	2.4e-14	0.04169	2.9712e-11	0.481496
GO:0006857	oligopeptide transport	19	2	0.33	845	0.04181	0.04181	0.246187	0.481496
GO:0007614	short-term memory	19	2	0.33	846	0.04181	0.04181	0.246187	0.481496
GO:0010739	positive regulation of protein kinase A ...	19	2	0.33	847	0.04181	0.04181	0.246187	0.481496
GO:0015824	proline transport	19	2	0.33	848	0.04181	0.04181	0.246187	0.481496
GO:0015911	long-chain fatty acid import across plas...	19	2	0.33	849	0.04181	0.04181	0.246187	0.481496
GO:0031946	regulation of glucocorticoid biosyntheti...	19	2	0.33	850	0.04181	0.04181	0.246187	0.481496
GO:0032344	regulation of aldosterone metabolic proc...	19	2	0.33	851	0.04181	0.04181	0.246187	0.481496
GO:0032347	regulation of aldosterone biosynthetic p...	19	2	0.33	852	0.04181	0.04181	0.246187	0.481496
GO:0032803	regulation of low-density lipoprotein pa...	19	2	0.33	853	0.04181	0.04181	0.246187	0.481496
GO:0032914	positive regulation of transforming grow...	19	2	0.33	854	0.04181	0.04181	0.246187	0.481496
GO:0035630	bone mineralization involved in bone mat...	19	2	0.33	855	0.04181	0.04181	0.246187	0.481496
GO:0035905	ascending aorta development	19	2	0.33	856	0.04181	0.04181	0.246187	0.481496
GO:0044806	G-quadruplex DNA unwinding	19	2	0.33	857	0.04181	0.04181	0.246187	0.481496
GO:0046541	saliva secretion	19	2	0.33	858	0.04181	0.04181	0.246187	0.481496
GO:0061643	chemorepulsion of axon	19	2	0.33	859	0.04181	0.04181	0.246187	0.481496
GO:1905563	negative regulation of vascular endothel...	19	2	0.33	860	0.04181	0.04181	0.246187	0.481496
GO:0042461	photoreceptor cell development	110	5	1.9	861	0.04206	0.04206	0.247365	0.483812
GO:0010749	regulation of nitric oxide mediated sign...	45	3	0.78	862	0.04242	0.04242	0.248097	0.484373
GO:0003176	aortic valve development	76	4	1.31	863	0.04246	0.04246	0.248097	0.484373
GO:0015804	neutral amino acid transport	76	4	1.31	864	0.04246	0.04246	0.248097	0.484373
GO:0061437	renal system vasculature development	76	4	1.31	865	0.04246	0.04246	0.248097	0.484373
GO:0061440	kidney vasculature development	76	4	1.31	866	0.04246	0.04246	0.248097	0.484373
GO:0061615	glycolytic process through fructose-6-ph...	76	4	1.31	867	0.04246	0.04246	0.248097	0.484373
GO:0061620	glycolytic process through glucose-6-pho...	76	4	1.31	868	0.04246	0.04246	0.248097	0.484373
GO:0040011	locomotion	4507	137	77.7	869	1.9e-11	0.04250	3.48474e-09	0.484373
GO:0097193	intrinsic apoptotic signaling pathway	700	23	12.07	870	0.00272	0.04315	0.0342298	0.491216
GO:0032731	positive regulation of interleukin-1 bet...	111	5	1.91	871	0.04344	0.04344	0.253225	0.493383
GO:0086004	regulation of cardiac muscle cell contra...	111	5	1.91	872	0.04344	0.04344	0.253225	0.493383
GO:0042594	response to starvation	485	14	8.36	873	0.04355	0.04355	0.253717	0.494066
GO:0042471	ear morphogenesis	278	24	4.79	874	1.4e-10	0.04366	1.77764e-08	0.494181
GO:0030155	regulation of cell adhesion	1800	41	31.03	875	0.04366	0.04366	0.254208	0.494181
GO:0051171	regulation of nitrogen compound metaboli...	13744	331	236.94	876	1.4e-14	0.04375	1.9808e-11	0.494635
GO:0042493	response to drug	2457	64	42.36	877	0.00069	0.04387	0.0121597	0.49464
GO:0051270	regulation of cellular component movemen...	2622	94	45.2	878	1.2e-11	0.04403	2.70109e-09	0.49464
GO:0030595	leukocyte chemotaxis	440	16	7.59	879	0.00447	0.04418	0.0499671	0.49464
GO:0007080	mitotic metaphase plate congression	77	4	1.33	880	0.04420	0.04420	0.256114	0.49464
GO:0021522	spinal cord motor neuron differentiation	77	4	1.33	881	0.04420	0.04420	0.256114	0.49464
GO:0048147	negative regulation of fibroblast prolif...	77	4	1.33	882	0.04420	0.04420	0.256114	0.49464
GO:0051491	positive regulation of filopodium assemb...	77	4	1.33	883	0.04420	0.04420	0.256114	0.49464
GO:0060065	uterus development	77	4	1.33	884	0.04420	0.04420	0.256114	0.49464
GO:0070198	protein localization to chromosome, telo...	77	4	1.33	885	0.04420	0.04420	0.256114	0.49464
GO:1901861	regulation of muscle tissue development	381	14	6.57	886	0.00691	0.04439	0.0704081	0.4952
GO:0045667	regulation of osteoblast differentiation	311	10	5.36	887	0.04470	0.04470	0.25831	0.4952
GO:0042753	positive regulation of circadian rhythm	46	3	0.79	888	0.04482	0.04482	0.25831	0.4952
GO:0055012	ventricular cardiac muscle cell differen...	46	3	0.79	889	0.04482	0.04482	0.25831	0.4952
GO:2000047	regulation of cell-cell adhesion mediate...	46	3	0.79	890	0.04482	0.04482	0.25831	0.4952
GO:0032092	positive regulation of protein binding	269	9	4.64	891	0.04485	0.04485	0.25831	0.4952
GO:0035088	establishment or maintenance of apical/b...	112	5	1.93	892	0.04486	0.04486	0.25831	0.4952
GO:0061245	establishment or maintenance of bipolar ...	112	5	1.93	893	0.04486	0.04486	0.25831	0.4952
GO:1903793	positive regulation of anion transport	112	5	1.93	894	0.04486	0.04486	0.25831	0.4952
GO:0045598	regulation of fat cell differentiation	318	17	5.48	895	4.5e-05	0.04486	0.00129558	0.4952
GO:0007062	sister chromatid cohesion	159	11	2.74	896	0.00011	0.04497	0.00270333	0.4952
GO:0048588	developmental cell growth	625	17	10.77	897	0.04514	0.04514	0.259721	0.4952
GO:0009612	response to mechanical stimulus	533	15	9.19	898	0.04517	0.04517	0.259721	0.4952
GO:0060350	endochondral bone morphogenesis	196	10	3.38	899	0.00226	0.04521	0.0295681	0.4952
GO:2001057	reactive nitrogen species metabolic proc...	188	7	3.24	900	0.04521	0.04521	0.259721	0.4952
GO:0006928	movement of cell or subcellular componen...	5208	149	89.78	901	1.6e-10	0.04541	2.00587e-08	0.4952
GO:0021536	diencephalon development	178	13	3.07	902	1.5e-05	0.04547	0.000487082	0.4952
GO:0007611	learning or memory	626	17	10.79	903	0.04569	0.04569	0.261116	0.4952
GO:0006011	UDP-glucose metabolic process	20	2	0.34	904	0.04594	0.04594	0.261116	0.4952
GO:0006537	glutamate biosynthetic process	20	2	0.34	905	0.04594	0.04594	0.261116	0.4952
GO:0014816	skeletal muscle satellite cell different...	20	2	0.34	906	0.04594	0.04594	0.261116	0.4952
GO:0015691	cadmium ion transport	20	2	0.34	907	0.04594	0.04594	0.261116	0.4952
GO:0031547	brain-derived neurotrophic factor recept...	20	2	0.34	908	0.04594	0.04594	0.261116	0.4952
GO:0032328	alanine transport	20	2	0.34	909	0.04594	0.04594	0.261116	0.4952
GO:0034447	very-low-density lipoprotein particle cl...	20	2	0.34	910	0.04594	0.04594	0.261116	0.4952
GO:0035747	natural killer cell chemotaxis	20	2	0.34	911	0.04594	0.04594	0.261116	0.4952
GO:0060710	chorio-allantoic fusion	20	2	0.34	912	0.04594	0.04594	0.261116	0.4952
GO:0060751	branch elongation involved in mammary gl...	20	2	0.34	913	0.04594	0.04594	0.261116	0.4952
GO:0070574	cadmium ion transmembrane transport	20	2	0.34	914	0.04594	0.04594	0.261116	0.4952
GO:0070857	regulation of bile acid biosynthetic pro...	20	2	0.34	915	0.04594	0.04594	0.261116	0.4952
GO:0150012	positive regulation of neuron projection...	20	2	0.34	916	0.04594	0.04594	0.261116	0.4952
GO:1903588	negative regulation of blood vessel endo...	20	2	0.34	917	0.04594	0.04594	0.261116	0.4952
GO:2000833	positive regulation of steroid hormone s...	20	2	0.34	918	0.04594	0.04594	0.261116	0.4952
GO:0048536	spleen development	78	4	1.34	919	0.04598	0.04598	0.261116	0.4952
GO:0009991	response to extracellular stimulus	1296	35	22.34	920	0.00648	0.04600	0.0669217	0.4952
GO:0034097	response to cytokine	2827	75	48.74	921	0.00014	0.04611	0.00333308	0.495845
GO:0034976	response to endoplasmic reticulum stress	720	31	12.41	922	3.9e-06	0.04620	0.000150294	0.496273
GO:0021988	olfactory lobe development	66	9	1.14	923	2.0e-06	0.04625	8.32269e-05	0.496273
GO:0080090	regulation of primary metabolic process	14185	337	244.54	924	4.6e-14	0.04660	5.06204e-11	0.499487
GO:0045839	negative regulation of mitotic nuclear d...	130	9	2.24	925	0.00044	0.04679	0.00851125	0.500982
GO:0051402	neuron apoptotic process	606	22	10.45	926	0.00097	0.04706	0.0157232	0.503329
GO:0002076	osteoblast development	47	3	0.81	927	0.04728	0.04728	0.267731	0.504592
GO:0048714	positive regulation of oligodendrocyte d...	47	3	0.81	928	0.04728	0.04728	0.267731	0.504592
GO:0032922	circadian regulation of gene expression	190	7	3.28	929	0.04738	0.04738	0.268144	0.505115
GO:2000142	regulation of DNA-templated transcriptio...	114	5	1.97	930	0.04777	0.04777	0.26975	0.507408
GO:0007020	microtubule nucleation	79	4	1.36	931	0.04780	0.04780	0.26975	0.507408
GO:0030049	muscle filament sliding	79	4	1.36	932	0.04780	0.04780	0.26975	0.507408
GO:0033275	actin-myosin filament sliding	79	4	1.36	933	0.04780	0.04780	0.26975	0.507408
GO:0048514	blood vessel morphogenesis	1583	63	27.29	934	8.1e-10	0.04893	8.10327e-08	0.516923
GO:0002548	monocyte chemotaxis	115	5	1.98	935	0.04926	0.04926	0.276258	0.516923
GO:0051489	regulation of filopodium assembly	115	5	1.98	936	0.04926	0.04926	0.276258	0.516923
GO:0060986	endocrine hormone secretion	115	5	1.98	937	0.04926	0.04926	0.276258	0.516923
GO:0043462	regulation of ATPase activity	192	7	3.31	938	0.04961	0.04961	0.277345	0.516923
GO:0007616	long-term memory	80	4	1.38	939	0.04966	0.04966	0.277345	0.516923
GO:0019934	cGMP-mediated signaling	80	4	1.38	940	0.04966	0.04966	0.277345	0.516923
GO:1903844	regulation of cellular response to trans...	317	10	5.46	941	0.04966	0.04966	0.277345	0.516923
GO:0080182	histone H3-K4 trimethylation	48	3	0.83	942	0.04981	0.04981	0.277345	0.516923
GO:0050877	nervous system process	2283	50	39.36	943	0.04986	0.04986	0.277345	0.516923
GO:0035966	response to topologically incorrect prot...	495	21	8.53	944	0.00017	0.04992	0.00394304	0.516923
GO:0001554	luteolysis	21	2	0.36	945	0.05021	0.05021	0.277345	0.516923
GO:0003266	regulation of secondary heart field card...	21	2	0.36	946	0.05021	0.05021	0.277345	0.516923
GO:0021903	rostrocaudal neural tube patterning	21	2	0.36	947	0.05021	0.05021	0.277345	0.516923
GO:0032353	negative regulation of hormone biosynthe...	21	2	0.36	948	0.05021	0.05021	0.277345	0.516923
GO:0034638	phosphatidylcholine catabolic process	21	2	0.36	949	0.05021	0.05021	0.277345	0.516923
GO:0035860	glial cell-derived neurotrophic factor r...	21	2	0.36	950	0.05021	0.05021	0.277345	0.516923
GO:0038089	positive regulation of cell migration by...	21	2	0.36	951	0.05021	0.05021	0.277345	0.516923
GO:0045136	development of secondary sexual characte...	21	2	0.36	952	0.05021	0.05021	0.277345	0.516923
GO:0070459	prolactin secretion	21	2	0.36	953	0.05021	0.05021	0.277345	0.516923
GO:0071169	establishment of protein localization to...	21	2	0.36	954	0.05021	0.05021	0.277345	0.516923
GO:0071420	cellular response to histamine	21	2	0.36	955	0.05021	0.05021	0.277345	0.516923
GO:0071578	zinc ion import across plasma membrane	21	2	0.36	956	0.05021	0.05021	0.277345	0.516923
GO:0072235	metanephric distal tubule development	21	2	0.36	957	0.05021	0.05021	0.277345	0.516923
GO:0090084	negative regulation of inclusion body as...	21	2	0.36	958	0.05021	0.05021	0.277345	0.516923
GO:1902177	positive regulation of oxidative stress-...	21	2	0.36	959	0.05021	0.05021	0.277345	0.516923
GO:1903564	regulation of protein localization to ci...	21	2	0.36	960	0.05021	0.05021	0.277345	0.516923
GO:1903862	positive regulation of oxidative phospho...	21	2	0.36	961	0.05021	0.05021	0.277345	0.516923
GO:2000096	positive regulation of Wnt signaling pat...	21	2	0.36	962	0.05021	0.05021	0.277345	0.516923
GO:0010569	regulation of double-strand break repair...	116	5	2	963	0.05078	0.05078	0.279869	0.521707
GO:0014047	glutamate secretion	116	5	2	964	0.05078	0.05078	0.279869	0.521707
GO:0014020	primary neural tube formation	234	8	4.03	965	0.05105	0.05105	0.281201	0.523937
GO:0045765	regulation of angiogenesis	781	33	13.46	966	2.8e-06	0.05148	0.000110925	0.527667
GO:0033365	protein localization to organelle	2433	58	41.94	967	0.00808	0.05152	0.0798646	0.527667
GO:0060914	heart formation	62	6	1.07	968	0.00070	0.05185	0.0122922	0.530498
GO:0007420	brain development	1892	70	32.62	969	1.9e-09	0.05195	1.69528e-07	0.530973
GO:0002021	response to dietary excess	49	3	0.84	970	0.05240	0.05240	0.287041	0.532277
GO:0060749	mammary gland alveolus development	49	3	0.84	971	0.05240	0.05240	0.287041	0.532277
GO:0061377	mammary gland lobule development	49	3	0.84	972	0.05240	0.05240	0.287041	0.532277
GO:0072574	hepatocyte proliferation	49	3	0.84	973	0.05240	0.05240	0.287041	0.532277
GO:0072575	epithelial cell proliferation involved i...	49	3	0.84	974	0.05240	0.05240	0.287041	0.532277
GO:0072606	interleukin-8 secretion	49	3	0.84	975	0.05240	0.05240	0.287041	0.532277
GO:2000145	regulation of cell motility	2422	90	41.75	976	5.3e-12	0.05278	1.52805e-09	0.535587
GO:0034645	cellular macromolecule biosynthetic proc...	11363	273	195.89	977	5.3e-11	0.05284	7.49874e-09	0.535647
GO:1901652	response to peptide	1271	30	21.91	978	0.05309	0.05309	0.290339	0.537631
GO:0001945	lymph vessel development	82	4	1.41	979	0.05349	0.05349	0.292042	0.54053
GO:0051084	'de novo' posttranslational protein fold...	82	4	1.41	980	0.05349	0.05349	0.292042	0.54053
GO:0034401	chromatin organization involved in regul...	307	13	5.29	981	0.00283	0.05354	0.0353002	0.54053
GO:0034504	protein localization to nucleus	687	18	11.84	982	0.05385	0.05385	0.293688	0.541941
GO:1990090	cellular response to nerve growth factor...	156	6	2.69	983	0.05390	0.05390	0.293688	0.541941
GO:1902475	L-alpha-amino acid transmembrane transpo...	118	5	2.03	984	0.05391	0.05391	0.293688	0.541941
GO:0003344	pericardium morphogenesis	22	2	0.38	985	0.05461	0.05461	0.295228	0.541941
GO:0010510	regulation of acetyl-CoA biosynthetic pr...	22	2	0.38	986	0.05461	0.05461	0.295228	0.541941
GO:0032351	negative regulation of hormone metabolic...	22	2	0.38	987	0.05461	0.05461	0.295228	0.541941
GO:0032621	interleukin-18 production	22	2	0.38	988	0.05461	0.05461	0.295228	0.541941
GO:0034651	cortisol biosynthetic process	22	2	0.38	989	0.05461	0.05461	0.295228	0.541941
GO:0042670	retinal cone cell differentiation	22	2	0.38	990	0.05461	0.05461	0.295228	0.541941
GO:0046549	retinal cone cell development	22	2	0.38	991	0.05461	0.05461	0.295228	0.541941
GO:0060700	regulation of ribonuclease activity	22	2	0.38	992	0.05461	0.05461	0.295228	0.541941
GO:0070934	CRD-mediated mRNA stabilization	22	2	0.38	993	0.05461	0.05461	0.295228	0.541941
GO:0099532	synaptic vesicle endosomal processing	22	2	0.38	994	0.05461	0.05461	0.295228	0.541941
GO:0140212	regulation of long-chain fatty acid impo...	22	2	0.38	995	0.05461	0.05461	0.295228	0.541941
GO:1902645	tertiary alcohol biosynthetic process	22	2	0.38	996	0.05461	0.05461	0.295228	0.541941
GO:2000601	positive regulation of Arp2/3 complex-me...	22	2	0.38	997	0.05461	0.05461	0.295228	0.541941
GO:2000849	regulation of glucocorticoid secretion	22	2	0.38	998	0.05461	0.05461	0.295228	0.541941
GO:0010818	T cell chemotaxis	50	3	0.86	999	0.05506	0.05506	0.296259	0.5427
GO:0010847	regulation of chromatin assembly	50	3	0.86	1000	0.05506	0.05506	0.296259	0.5427
GO:0031065	positive regulation of histone deacetyla...	50	3	0.86	1001	0.05506	0.05506	0.296259	0.5427
GO:0032891	negative regulation of organic acid tran...	50	3	0.86	1002	0.05506	0.05506	0.296259	0.5427
GO:0035455	response to interferon-alpha	50	3	0.86	1003	0.05506	0.05506	0.296259	0.5427
GO:0070977	bone maturation	50	3	0.86	1004	0.05506	0.05506	0.296259	0.5427
GO:0000380	alternative mRNA splicing, via spliceoso...	280	9	4.83	1005	0.05507	0.05507	0.296259	0.5427
GO:0002011	morphogenesis of an epithelial sheet	157	6	2.71	1006	0.05526	0.05526	0.296959	0.543491
GO:0046847	filopodium assembly	157	6	2.71	1007	0.05526	0.05526	0.296959	0.543491
GO:0003181	atrioventricular valve morphogenesis	83	4	1.43	1008	0.05547	0.05547	0.297764	0.544867
GO:2000272	negative regulation of signaling recepto...	119	5	2.05	1009	0.05551	0.05551	0.297817	0.544867
GO:0010720	positive regulation of cell development	1420	37	24.48	1010	0.00898	0.05567	0.0867687	0.545897
GO:0007605	sensory perception of sound	368	11	6.34	1011	0.05596	0.05596	0.300069	0.548198
GO:0045995	regulation of embryonic development	352	16	6.07	1012	0.00046	0.05603	0.00879506	0.548341
GO:0048639	positive regulation of developmental gro...	458	13	7.9	1013	0.05613	0.05613	0.300818	0.548777
GO:0003338	metanephros morphogenesis	75	7	1.29	1014	0.00032	0.05700	0.00661645	0.556734
GO:0042326	negative regulation of phosphorylation	1141	31	19.67	1015	0.00926	0.05714	0.0890398	0.557197
GO:0061311	cell surface receptor signaling pathway ...	61	6	1.05	1016	0.00064	0.05716	0.0114829	0.557197
GO:0050769	positive regulation of neurogenesis	1222	33	21.07	1017	0.00806	0.05736	0.0797465	0.55812
GO:0001958	endochondral ossification	84	4	1.45	1018	0.05748	0.05748	0.306891	0.55812
GO:0019098	reproductive behavior	84	4	1.45	1019	0.05748	0.05748	0.306891	0.55812
GO:0036075	replacement ossification	84	4	1.45	1020	0.05748	0.05748	0.306891	0.55812
GO:0046068	cGMP metabolic process	51	3	0.88	1021	0.05778	0.05778	0.307551	0.559524
GO:0055057	neuroblast division	51	3	0.88	1022	0.05778	0.05778	0.307551	0.559524
GO:0071479	cellular response to ionizing radiation	199	7	3.43	1023	0.05793	0.05793	0.307965	0.559524
GO:0042136	neurotransmitter biosynthetic process	241	8	4.15	1024	0.05863	0.05863	0.310616	0.559524
GO:0048569	post-embryonic animal organ development	39	5	0.67	1025	0.00053	0.05870	0.00992272	0.559524
GO:0007162	negative regulation of cell adhesion	743	19	12.81	1026	0.05895	0.05895	0.310616	0.559524
GO:0002154	thyroid hormone mediated signaling pathw...	23	2	0.4	1027	0.05915	0.05915	0.310616	0.559524
GO:0003263	cardioblast proliferation	23	2	0.4	1028	0.05915	0.05915	0.310616	0.559524
GO:0003264	regulation of cardioblast proliferation	23	2	0.4	1029	0.05915	0.05915	0.310616	0.559524
GO:0007320	insemination	23	2	0.4	1030	0.05915	0.05915	0.310616	0.559524
GO:0010571	positive regulation of nuclear cell cycl...	23	2	0.4	1031	0.05915	0.05915	0.310616	0.559524
GO:0010911	regulation of isomerase activity	23	2	0.4	1032	0.05915	0.05915	0.310616	0.559524
GO:0010912	positive regulation of isomerase activit...	23	2	0.4	1033	0.05915	0.05915	0.310616	0.559524
GO:0034650	cortisol metabolic process	23	2	0.4	1034	0.05915	0.05915	0.310616	0.559524
GO:0035933	glucocorticoid secretion	23	2	0.4	1035	0.05915	0.05915	0.310616	0.559524
GO:0045924	regulation of female receptivity	23	2	0.4	1036	0.05915	0.05915	0.310616	0.559524
GO:0046833	positive regulation of RNA export from n...	23	2	0.4	1037	0.05915	0.05915	0.310616	0.559524
GO:0048484	enteric nervous system development	23	2	0.4	1038	0.05915	0.05915	0.310616	0.559524
GO:0048563	post-embryonic animal organ morphogenesi...	23	2	0.4	1039	0.05915	0.05915	0.310616	0.559524
GO:0048672	positive regulation of collateral sprout...	23	2	0.4	1040	0.05915	0.05915	0.310616	0.559524
GO:0051315	attachment of mitotic spindle microtubul...	23	2	0.4	1041	0.05915	0.05915	0.310616	0.559524
GO:0060340	positive regulation of type I interferon...	23	2	0.4	1042	0.05915	0.05915	0.310616	0.559524
GO:0070234	positive regulation of T cell apoptotic ...	23	2	0.4	1043	0.05915	0.05915	0.310616	0.559524
GO:1902474	positive regulation of protein localizat...	23	2	0.4	1044	0.05915	0.05915	0.310616	0.559524
GO:1905065	positive regulation of vascular smooth m...	23	2	0.4	1045	0.05915	0.05915	0.310616	0.559524
GO:2000049	positive regulation of cell-cell adhesio...	23	2	0.4	1046	0.05915	0.05915	0.310616	0.559524
GO:2000484	positive regulation of interleukin-8 sec...	23	2	0.4	1047	0.05915	0.05915	0.310616	0.559524
GO:0097549	chromatin organization involved in negat...	270	12	4.65	1048	0.00275	0.05936	0.0345196	0.560975
GO:1902692	regulation of neuroblast proliferation	85	4	1.47	1049	0.05954	0.05954	0.312333	0.562139
GO:0043266	regulation of potassium ion transport	242	8	4.17	1050	0.05976	0.05976	0.312989	0.563679
GO:0030334	regulation of cell migration	2278	80	39.27	1051	1.3e-09	0.06014	1.25002e-07	0.566724
GO:0021766	hippocampus development	201	7	3.47	1052	0.06046	0.06046	0.315843	0.567442
GO:0042632	cholesterol homeostasis	201	7	3.47	1053	0.06046	0.06046	0.315843	0.567442
GO:0010544	negative regulation of platelet activati...	52	3	0.9	1054	0.06056	0.06056	0.315843	0.567442
GO:0044794	positive regulation by host of viral pro...	52	3	0.9	1055	0.06056	0.06056	0.315843	0.567442
GO:0072576	liver morphogenesis	52	3	0.9	1056	0.06056	0.06056	0.315843	0.567442
GO:2000726	negative regulation of cardiac muscle ce...	52	3	0.9	1057	0.06056	0.06056	0.315843	0.567442
GO:0008361	regulation of cell size	464	13	8	1058	0.06088	0.06088	0.317178	0.569293
GO:0021543	pallium development	464	13	8	1059	0.06088	0.06088	0.317178	0.569293
GO:0032387	negative regulation of intracellular tra...	161	6	2.78	1060	0.06093	0.06093	0.317272	0.569293
GO:0022407	regulation of cell-cell adhesion	990	24	17.07	1061	0.06118	0.06118	0.318406	0.57109
GO:0003171	atrioventricular valve development	86	4	1.48	1062	0.06163	0.06163	0.319844	0.573316
GO:0055090	acylglycerol homeostasis	86	4	1.48	1063	0.06163	0.06163	0.319844	0.573316
GO:0070328	triglyceride homeostasis	86	4	1.48	1064	0.06163	0.06163	0.319844	0.573316
GO:0006282	regulation of DNA repair	330	10	5.69	1065	0.06165	0.06165	0.319844	0.573316
GO:0055092	sterol homeostasis	202	7	3.48	1066	0.06175	0.06175	0.319912	0.573707
GO:0032368	regulation of lipid transport	244	8	4.21	1067	0.06208	0.06208	0.321401	0.576233
GO:0001754	eye photoreceptor cell differentiation	112	8	1.93	1068	0.00074	0.06246	0.0128129	0.577673
GO:0034612	response to tumor necrosis factor	653	17	11.26	1069	0.06252	0.06252	0.323172	0.577673
GO:2001243	negative regulation of intrinsic apoptot...	245	8	4.22	1070	0.06326	0.06326	0.325592	0.577673
GO:0008356	asymmetric cell division	53	3	0.91	1071	0.06341	0.06341	0.325592	0.577673
GO:0030949	positive regulation of vascular endothel...	53	3	0.91	1072	0.06341	0.06341	0.325592	0.577673
GO:0035813	regulation of renal sodium excretion	53	3	0.91	1073	0.06341	0.06341	0.325592	0.577673
GO:1903209	positive regulation of oxidative stress-...	53	3	0.91	1074	0.06341	0.06341	0.325592	0.577673
GO:0007088	regulation of mitotic nuclear division	425	21	7.33	1075	1.9e-05	0.06361	0.000603128	0.577673
GO:0002040	sprouting angiogenesis	325	16	5.6	1076	0.00019	0.06373	0.00430609	0.577673
GO:0006536	glutamate metabolic process	87	4	1.5	1077	0.06376	0.06376	0.325592	0.577673
GO:0060740	prostate gland epithelium morphogenesis	87	4	1.5	1078	0.06376	0.06376	0.325592	0.577673
GO:0006348	chromatin silencing at telomere	24	2	0.41	1079	0.06381	0.06381	0.325592	0.577673
GO:0010870	positive regulation of receptor biosynth...	24	2	0.41	1080	0.06381	0.06381	0.325592	0.577673
GO:0021978	telencephalon regionalization	24	2	0.41	1081	0.06381	0.06381	0.325592	0.577673
GO:0032341	aldosterone metabolic process	24	2	0.41	1082	0.06381	0.06381	0.325592	0.577673
GO:0032342	aldosterone biosynthetic process	24	2	0.41	1083	0.06381	0.06381	0.325592	0.577673
GO:0036146	cellular response to mycotoxin	24	2	0.41	1084	0.06381	0.06381	0.325592	0.577673
GO:0046886	positive regulation of hormone biosynthe...	24	2	0.41	1085	0.06381	0.06381	0.325592	0.577673
GO:0060180	female mating behavior	24	2	0.41	1086	0.06381	0.06381	0.325592	0.577673
GO:0060911	cardiac cell fate commitment	24	2	0.41	1087	0.06381	0.06381	0.325592	0.577673
GO:0070601	centromeric sister chromatid cohesion	24	2	0.41	1088	0.06381	0.06381	0.325592	0.577673
GO:0090030	regulation of steroid hormone biosynthet...	24	2	0.41	1089	0.06381	0.06381	0.325592	0.577673
GO:1903265	positive regulation of tumor necrosis fa...	24	2	0.41	1090	0.06381	0.06381	0.325592	0.577673
GO:1903608	protein localization to cytoplasmic stre...	24	2	0.41	1091	0.06381	0.06381	0.325592	0.577673
GO:1903896	positive regulation of IRE1-mediated unf...	24	2	0.41	1092	0.06381	0.06381	0.325592	0.577673
GO:2000739	regulation of mesenchymal stem cell diff...	24	2	0.41	1093	0.06381	0.06381	0.325592	0.577673
GO:2000973	regulation of pro-B cell differentiation	24	2	0.41	1094	0.06381	0.06381	0.325592	0.577673
GO:0048538	thymus development	124	5	2.14	1095	0.06395	0.06395	0.325971	0.578155
GO:0050768	negative regulation of neurogenesis	747	26	12.88	1096	0.00066	0.06398	0.011799	0.578155
GO:0006986	response to unfolded protein	426	19	7.34	1097	0.00018	0.06437	0.00410765	0.581149
GO:0048592	eye morphogenesis	385	23	6.64	1098	3.2e-07	0.06472	1.6948e-05	0.583777
GO:0001763	morphogenesis of a branching structure	527	21	9.09	1099	0.00039	0.06479	0.00785073	0.583876
GO:0010212	response to ionizing radiation	378	11	6.52	1100	0.06506	0.06506	0.331458	0.585777
GO:1990089	response to nerve growth factor	164	6	2.83	1101	0.06540	0.06540	0.333019	0.587977
GO:0071363	cellular response to growth factor stimu...	1800	73	31.03	1102	1.4e-11	0.06548	2.95013e-09	0.587977
GO:0007618	mating	94	7	1.62	1103	0.00123	0.06550	0.0187703	0.587977
GO:0001937	negative regulation of endothelial cell ...	125	5	2.15	1104	0.06571	0.06571	0.333619	0.587977
GO:0030195	negative regulation of blood coagulation	125	5	2.15	1105	0.06571	0.06571	0.333619	0.587977
GO:0048678	response to axon injury	205	7	3.53	1106	0.06572	0.06572	0.333619	0.587977
GO:0070373	negative regulation of ERK1 and ERK2 cas...	205	7	3.53	1107	0.06572	0.06572	0.333619	0.587977
GO:0008210	estrogen metabolic process	88	4	1.52	1108	0.06593	0.06593	0.334342	0.589324
GO:0030902	hindbrain development	366	20	6.31	1109	7.1e-06	0.06610	0.000248475	0.590311
GO:0035994	response to muscle stretch	54	3	0.93	1110	0.06631	0.06631	0.335754	0.590588
GO:0045947	negative regulation of translational ini...	54	3	0.93	1111	0.06631	0.06631	0.335754	0.590588
GO:0051953	negative regulation of amine transport	54	3	0.93	1112	0.06631	0.06631	0.335754	0.590588
GO:0019216	regulation of lipid metabolic process	1014	30	17.48	1113	0.00326	0.06638	0.0390884	0.590681
GO:2000146	negative regulation of cell motility	783	24	13.5	1114	0.00526	0.06644	0.0571218	0.590684
GO:0009059	macromolecule biosynthetic process	11700	277	201.7	1115	1.8e-10	0.06722	2.2284e-08	0.597082
GO:0072358	cardiovascular system development	1922	76	33.13	1116	1.7e-11	0.06738	3.23785e-09	0.597967
GO:1900047	negative regulation of hemostasis	126	5	2.17	1117	0.06751	0.06751	0.341481	0.597989
GO:0046330	positive regulation of JNK cascade	336	10	5.79	1118	0.06776	0.06776	0.34257	0.597989
GO:0007050	cell cycle arrest	613	16	10.57	1119	0.06796	0.06796	0.343406	0.597989
GO:0042475	odontogenesis of dentin-containing tooth	236	11	4.07	1120	0.00283	0.06824	0.0353002	0.597989
GO:0048565	digestive tract development	325	13	5.6	1121	0.00457	0.06829	0.0509126	0.597989
GO:0032241	positive regulation of nucleobase-contai...	25	2	0.43	1122	0.06859	0.06859	0.343659	0.597989
GO:0032808	lacrimal gland development	25	2	0.43	1123	0.06859	0.06859	0.343659	0.597989
GO:0035768	endothelial cell chemotaxis to fibroblas...	25	2	0.43	1124	0.06859	0.06859	0.343659	0.597989
GO:0045793	positive regulation of cell size	25	2	0.43	1125	0.06859	0.06859	0.343659	0.597989
GO:0051918	negative regulation of fibrinolysis	25	2	0.43	1126	0.06859	0.06859	0.343659	0.597989
GO:0060600	dichotomous subdivision of an epithelial...	25	2	0.43	1127	0.06859	0.06859	0.343659	0.597989
GO:0060737	prostate gland morphogenetic growth	25	2	0.43	1128	0.06859	0.06859	0.343659	0.597989
GO:0070243	regulation of thymocyte apoptotic proces...	25	2	0.43	1129	0.06859	0.06859	0.343659	0.597989
GO:0072205	metanephric collecting duct development	25	2	0.43	1130	0.06859	0.06859	0.343659	0.597989
GO:0072642	interferon-alpha secretion	25	2	0.43	1131	0.06859	0.06859	0.343659	0.597989
GO:0150011	regulation of neuron projection arboriza...	25	2	0.43	1132	0.06859	0.06859	0.343659	0.597989
GO:1902739	regulation of interferon-alpha secretion	25	2	0.43	1133	0.06859	0.06859	0.343659	0.597989
GO:1902741	positive regulation of interferon-alpha ...	25	2	0.43	1134	0.06859	0.06859	0.343659	0.597989
GO:1903997	positive regulation of non-membrane span...	25	2	0.43	1135	0.06859	0.06859	0.343659	0.597989
GO:2000544	regulation of endothelial cell chemotaxi...	25	2	0.43	1136	0.06859	0.06859	0.343659	0.597989
GO:2001020	regulation of response to DNA damage sti...	567	15	9.77	1137	0.06898	0.06898	0.345214	0.600214
GO:0051100	negative regulation of binding	430	15	7.41	1138	0.00834	0.06902	0.0818626	0.600214
GO:0043576	regulation of respiratory gaseous exchan...	55	3	0.95	1139	0.06928	0.06928	0.345718	0.600214
GO:0071359	cellular response to dsRNA	55	3	0.95	1140	0.06928	0.06928	0.345718	0.600214
GO:1900409	positive regulation of cellular response...	55	3	0.95	1141	0.06928	0.06928	0.345718	0.600214
GO:1901881	positive regulation of protein depolymer...	55	3	0.95	1142	0.06928	0.06928	0.345718	0.600214
GO:1902043	positive regulation of extrinsic apoptot...	55	3	0.95	1143	0.06928	0.06928	0.345718	0.600214
GO:0060425	lung morphogenesis	127	5	2.19	1144	0.06933	0.06933	0.345718	0.600214
GO:0040012	regulation of locomotion	2517	91	43.39	1145	1.7e-11	0.06960	3.23785e-09	0.602025
GO:2000779	regulation of double-strand break repair	208	7	3.59	1146	0.06983	0.06983	0.347711	0.603487
GO:0003143	embryonic heart tube morphogenesis	167	6	2.88	1147	0.07006	0.07006	0.348681	0.604947
GO:0006692	prostanoid metabolic process	90	4	1.55	1148	0.07038	0.07038	0.34922	0.605073
GO:0006693	prostaglandin metabolic process	90	4	1.55	1149	0.07038	0.07038	0.34922	0.605073
GO:0021846	cell proliferation in forebrain	90	4	1.55	1150	0.07038	0.07038	0.34922	0.605073
GO:0051193	regulation of cofactor metabolic process	90	4	1.55	1151	0.07038	0.07038	0.34922	0.605073
GO:0060512	prostate gland morphogenesis	90	4	1.55	1152	0.07038	0.07038	0.34922	0.605073
GO:0035265	organ growth	524	17	9.03	1153	0.01028	0.07080	0.0958692	0.608155
GO:0071347	cellular response to interleukin-1	384	11	6.62	1154	0.07096	0.07096	0.351922	0.609002
GO:0050819	negative regulation of coagulation	128	5	2.21	1155	0.07118	0.07118	0.352483	0.609833
GO:0071320	cellular response to cAMP	128	5	2.21	1156	0.07118	0.07118	0.352483	0.609833
GO:0042752	regulation of circadian rhythm	340	10	5.86	1157	0.07204	0.07204	0.356485	0.616667
GO:0089718	amino acid import across plasma membrane	56	3	0.97	1158	0.07230	0.07230	0.357137	0.617825
GO:0090051	negative regulation of cell migration in...	56	3	0.97	1159	0.07230	0.07230	0.357137	0.617825
GO:0043122	regulation of I-kappaB kinase/NF-kappaB ...	619	16	10.67	1160	0.07263	0.07263	0.3582	0.618766
GO:0040013	negative regulation of locomotion	858	28	14.79	1161	0.00110	0.07265	0.0171027	0.618766
GO:0006007	glucose catabolic process	91	4	1.57	1162	0.07266	0.07266	0.3582	0.618766
GO:0006749	glutathione metabolic process	91	4	1.57	1163	0.07266	0.07266	0.3582	0.618766
GO:0016049	cell growth	1261	29	21.74	1164	0.07284	0.07284	0.358909	0.619766
GO:0048806	genitalia development	129	5	2.22	1165	0.07306	0.07306	0.359814	0.621104
GO:0002604	regulation of dendritic cell antigen pro...	26	2	0.45	1166	0.07348	0.07348	0.360985	0.622537
GO:0060068	vagina development	26	2	0.45	1167	0.07348	0.07348	0.360985	0.622537
GO:0060839	endothelial cell fate commitment	26	2	0.45	1168	0.07348	0.07348	0.360985	0.622537
GO:0072201	negative regulation of mesenchymal cell ...	26	2	0.45	1169	0.07348	0.07348	0.360985	0.622537
GO:0048589	developmental growth	1743	52	30.05	1170	0.00010	0.07367	0.00248221	0.623504
GO:0097190	apoptotic signaling pathway	1515	41	26.12	1171	0.00325	0.07372	0.0390158	0.623504
GO:1901379	regulation of potassium ion transmembran...	211	7	3.64	1172	0.07410	0.07410	0.36367	0.626183
GO:0031100	animal organ regeneration	170	6	2.93	1173	0.07490	0.07490	0.367051	0.631077
GO:0071772	response to BMP	403	25	6.95	1174	4.8e-08	0.07496	3.12758e-06	0.631077
GO:0071773	cellular response to BMP stimulus	403	25	6.95	1175	4.8e-08	0.07496	3.12758e-06	0.631077
GO:0007263	nitric oxide mediated signal transductio...	92	4	1.59	1176	0.07498	0.07498	0.367261	0.631077
GO:0051262	protein tetramerization	388	11	6.69	1177	0.07507	0.07507	0.36752	0.631077
GO:0006333	chromatin assembly or disassembly	470	18	8.1	1178	0.00153	0.07522	0.021866	0.631077
GO:0060255	regulation of macromolecule metabolic pr...	14989	348	258.4	1179	3.4e-13	0.07533	1.65067e-10	0.631077
GO:0060713	labyrinthine layer morphogenesis	57	3	0.98	1180	0.07538	0.07538	0.36831	0.631077
GO:0062033	positive regulation of mitotic sister ch...	57	3	0.98	1181	0.07538	0.07538	0.36831	0.631077
GO:1902884	positive regulation of response to oxida...	57	3	0.98	1182	0.07538	0.07538	0.36831	0.631077
GO:2000108	positive regulation of leukocyte apoptot...	57	3	0.98	1183	0.07538	0.07538	0.36831	0.631077
GO:0032755	positive regulation of interleukin-6 pro...	212	7	3.65	1184	0.07556	0.07556	0.369007	0.632049
GO:0051271	negative regulation of cellular componen...	862	28	14.86	1185	0.00118	0.07584	0.0181471	0.633038
GO:0030336	negative regulation of cell migration	747	23	12.88	1186	0.00589	0.07585	0.0623232	0.633038
GO:0001658	branching involved in ureteric bud morph...	137	9	2.36	1187	0.00065	0.07587	0.0116412	0.633038
GO:0006984	ER-nucleus signaling pathway	127	8	2.19	1188	0.00166	0.07616	0.0231233	0.634923
GO:0040007	growth	2524	67	43.51	1189	0.00031	0.07632	0.00645008	0.635722
GO:0098656	anion transmembrane transport	672	17	11.58	1190	0.07663	0.07663	0.37368	0.637768
GO:0018205	peptidyl-lysine modification	1028	28	17.72	1191	0.01257	0.07700	0.110269	0.640021
GO:0016925	protein sumoylation	213	7	3.67	1192	0.07703	0.07703	0.375261	0.640021
GO:0045471	response to ethanol	300	9	5.17	1193	0.07729	0.07729	0.376031	0.640578
GO:0042304	regulation of fatty acid biosynthetic pr...	93	4	1.6	1194	0.07734	0.07734	0.376031	0.640578
GO:1905314	semi-lunar valve development	93	4	1.6	1195	0.07734	0.07734	0.376031	0.640578
GO:0009628	response to abiotic stimulus	2962	74	51.06	1196	0.00085	0.07791	0.0142203	0.640578
GO:0010046	response to mycotoxin	27	2	0.47	1197	0.07848	0.07848	0.37714	0.640578
GO:0034309	primary alcohol biosynthetic process	27	2	0.47	1198	0.07848	0.07848	0.37714	0.640578
GO:0043117	positive regulation of vascular permeabi...	27	2	0.47	1199	0.07848	0.07848	0.37714	0.640578
GO:0050812	regulation of acyl-CoA biosynthetic proc...	27	2	0.47	1200	0.07848	0.07848	0.37714	0.640578
GO:0060059	embryonic retina morphogenesis in camera...	27	2	0.47	1201	0.07848	0.07848	0.37714	0.640578
GO:0060346	bone trabecula formation	27	2	0.47	1202	0.07848	0.07848	0.37714	0.640578
GO:0060767	epithelial cell proliferation involved i...	27	2	0.47	1203	0.07848	0.07848	0.37714	0.640578
GO:0060907	positive regulation of macrophage cytoki...	27	2	0.47	1204	0.07848	0.07848	0.37714	0.640578
GO:0072126	positive regulation of glomerular mesang...	27	2	0.47	1205	0.07848	0.07848	0.37714	0.640578
GO:0072203	cell proliferation involved in metanephr...	27	2	0.47	1206	0.07848	0.07848	0.37714	0.640578
GO:0072641	type I interferon secretion	27	2	0.47	1207	0.07848	0.07848	0.37714	0.640578
GO:1903995	regulation of non-membrane spanning prot...	27	2	0.47	1208	0.07848	0.07848	0.37714	0.640578
GO:1905456	regulation of lymphoid progenitor cell d...	27	2	0.47	1209	0.07848	0.07848	0.37714	0.640578
GO:2000192	negative regulation of fatty acid transp...	27	2	0.47	1210	0.07848	0.07848	0.37714	0.640578
GO:0002092	positive regulation of receptor internal...	58	3	1	1211	0.07852	0.07852	0.37714	0.640578
GO:0030011	maintenance of cell polarity	58	3	1	1212	0.07852	0.07852	0.37714	0.640578
GO:0030540	female genitalia development	58	3	1	1213	0.07852	0.07852	0.37714	0.640578
GO:0035812	renal sodium excretion	58	3	1	1214	0.07852	0.07852	0.37714	0.640578
GO:0007612	learning	346	10	5.96	1215	0.07878	0.07878	0.378205	0.64217
GO:0030510	regulation of BMP signaling pathway	216	11	3.72	1216	0.00142	0.07893	0.020866	0.642417
GO:0045595	regulation of cell differentiation	4623	121	79.7	1217	1.6e-06	0.07894	6.88974e-05	0.642417
GO:0071622	regulation of granulocyte chemotaxis	94	4	1.62	1218	0.07973	0.07973	0.38258	0.648314
GO:0042127	regulation of cell population proliferat...	3859	128	66.53	1219	2.7e-13	0.07988	1.59564e-10	0.648623
GO:0070828	heterochromatin organization	173	6	2.98	1220	0.07993	0.07993	0.383354	0.648623
GO:0090049	regulation of cell migration involved in...	128	10	2.21	1221	7.9e-05	0.08000	0.00205359	0.648623
GO:0019222	regulation of metabolic process	16176	368	278.87	1222	5.6e-13	0.08003	2.41141e-10	0.648623
GO:0140014	mitotic nuclear division	629	25	10.84	1223	0.00012	0.08035	0.00292729	0.650476
GO:0061614	pri-miRNA transcription by RNA polymeras...	147	9	2.53	1224	0.00107	0.08039	0.0168478	0.650476
GO:0046622	positive regulation of organ growth	133	5	2.29	1225	0.08083	0.08083	0.387156	0.65305
GO:0006302	double-strand break repair	581	15	10.02	1226	0.08084	0.08084	0.387156	0.65305
GO:2000112	regulation of cellular macromolecule bio...	9182	237	158.29	1227	2.0e-12	0.08119	6.83034e-10	0.654841
GO:0035295	tube development	2692	100	46.41	1228	2.9e-13	0.08123	1.59564e-10	0.654841
GO:1905818	regulation of chromosome separation	150	9	2.59	1229	0.00123	0.08126	0.0187703	0.654841
GO:0061136	regulation of proteasomal protein catabo...	487	13	8.4	1230	0.08156	0.08156	0.38991	0.654898
GO:1904888	cranial skeletal system development	193	10	3.33	1231	0.00202	0.08163	0.0269261	0.654898
GO:0051301	cell division	1481	33	25.53	1232	0.08164	0.08164	0.38991	0.654898
GO:0002089	lens morphogenesis in camera-type eye	59	3	1.02	1233	0.08172	0.08172	0.38991	0.654898
GO:0007617	mating behavior	59	3	1.02	1234	0.08172	0.08172	0.38991	0.654898
GO:0070232	regulation of T cell apoptotic process	59	3	1.02	1235	0.08172	0.08172	0.38991	0.654898
GO:0051896	regulation of protein kinase B signaling	582	15	10.03	1236	0.08173	0.08173	0.38991	0.654898
GO:0006458	'de novo' protein folding	95	4	1.64	1237	0.08216	0.08216	0.391773	0.656523
GO:0072080	nephron tubule development	228	13	3.93	1238	0.00018	0.08219	0.00410765	0.656523
GO:0006937	regulation of muscle contraction	395	11	6.81	1239	0.08263	0.08263	0.393825	0.656523
GO:0061035	regulation of cartilage development	192	11	3.31	1240	0.00054	0.08263	0.0100341	0.656523
GO:0000098	sulfur amino acid catabolic process	28	2	0.48	1241	0.08359	0.08359	0.394039	0.656523
GO:0002468	dendritic cell antigen processing and pr...	28	2	0.48	1242	0.08359	0.08359	0.394039	0.656523
GO:0006705	mineralocorticoid biosynthetic process	28	2	0.48	1243	0.08359	0.08359	0.394039	0.656523
GO:0008212	mineralocorticoid metabolic process	28	2	0.48	1244	0.08359	0.08359	0.394039	0.656523
GO:0014029	neural crest formation	28	2	0.48	1245	0.08359	0.08359	0.394039	0.656523
GO:0032536	regulation of cell projection size	28	2	0.48	1246	0.08359	0.08359	0.394039	0.656523
GO:0032908	regulation of transforming growth factor...	28	2	0.48	1247	0.08359	0.08359	0.394039	0.656523
GO:0033601	positive regulation of mammary gland epi...	28	2	0.48	1248	0.08359	0.08359	0.394039	0.656523
GO:0034776	response to histamine	28	2	0.48	1249	0.08359	0.08359	0.394039	0.656523
GO:0035090	maintenance of apical/basal cell polarit...	28	2	0.48	1250	0.08359	0.08359	0.394039	0.656523
GO:0035766	cell chemotaxis to fibroblast growth fac...	28	2	0.48	1251	0.08359	0.08359	0.394039	0.656523
GO:0042473	outer ear morphogenesis	28	2	0.48	1252	0.08359	0.08359	0.394039	0.656523
GO:0045198	establishment of epithelial cell apical/...	28	2	0.48	1253	0.08359	0.08359	0.394039	0.656523
GO:0045199	maintenance of epithelial cell apical/ba...	28	2	0.48	1254	0.08359	0.08359	0.394039	0.656523
GO:0045602	negative regulation of endothelial cell ...	28	2	0.48	1255	0.08359	0.08359	0.394039	0.656523
GO:0045779	negative regulation of bone resorption	28	2	0.48	1256	0.08359	0.08359	0.394039	0.656523
GO:0060513	prostatic bud formation	28	2	0.48	1257	0.08359	0.08359	0.394039	0.656523
GO:1900112	regulation of histone H3-K9 trimethylati...	28	2	0.48	1258	0.08359	0.08359	0.394039	0.656523
GO:1904847	regulation of cell chemotaxis to fibrobl...	28	2	0.48	1259	0.08359	0.08359	0.394039	0.656523
GO:1904953	Wnt signaling pathway involved in midbra...	28	2	0.48	1260	0.08359	0.08359	0.394039	0.656523
GO:2001054	negative regulation of mesenchymal cell ...	28	2	0.48	1261	0.08359	0.08359	0.394039	0.656523
GO:0033047	regulation of mitotic sister chromatid s...	179	13	3.09	1262	1.5e-05	0.08375	0.000487082	0.657258
GO:0060541	respiratory system development	534	21	9.21	1263	0.00046	0.08388	0.00879506	0.657757
GO:0030947	regulation of vascular endothelial growt...	96	4	1.65	1264	0.08462	0.08462	0.398418	0.662457
GO:0014066	regulation of phosphatidylinositol 3-kin...	351	10	6.05	1265	0.08468	0.08468	0.398418	0.662457
GO:0055007	cardiac muscle cell differentiation	351	10	6.05	1266	0.08468	0.08468	0.398418	0.662457
GO:0055078	sodium ion homeostasis	135	5	2.33	1267	0.08487	0.08487	0.399123	0.663154
GO:0043090	amino acid import	60	3	1.03	1268	0.08497	0.08497	0.399214	0.663154
GO:0090312	positive regulation of protein deacetyla...	60	3	1.03	1269	0.08497	0.08497	0.399214	0.663154
GO:0001501	skeletal system development	1331	57	22.95	1270	3.9e-10	0.08508	4.19843e-08	0.663381
GO:0006325	chromatin organization	2030	50	35	1271	0.00758	0.08516	0.0760611	0.663381
GO:0051052	regulation of DNA metabolic process	891	27	15.36	1272	0.00372	0.08520	0.0430911	0.663381
GO:0001666	response to hypoxia	905	34	15.6	1273	2.3e-05	0.08540	0.000720861	0.664416
GO:0045666	positive regulation of neuron differenti...	980	23	16.89	1274	0.08606	0.08606	0.403952	0.669025
GO:0032370	positive regulation of lipid transport	136	5	2.34	1275	0.08693	0.08693	0.407071	0.674201
GO:0032890	regulation of organic acid transport	136	5	2.34	1276	0.08693	0.08693	0.407071	0.674201
GO:0061077	chaperone-mediated protein folding	136	5	2.34	1277	0.08693	0.08693	0.407071	0.674201
GO:0002043	blood vessel endothelial cell proliferat...	55	7	0.95	1278	4.3e-05	0.08771	0.00125626	0.67958
GO:0001935	endothelial cell proliferation	392	21	6.76	1279	5.7e-06	0.08786	0.000205283	0.67958
GO:0016477	cell migration	3652	114	62.96	1280	3.1e-10	0.08848	3.48891e-08	0.67958
GO:0038084	vascular endothelial growth factor signa...	111	7	1.91	1281	0.00318	0.08858	0.0384082	0.67958
GO:0008219	cell death	5318	154	91.68	1282	2.9e-11	0.08864	4.86807e-09	0.67958
GO:0000722	telomere maintenance via recombination	29	2	0.5	1283	0.08879	0.08879	0.413047	0.67958
GO:0002087	regulation of respiratory gaseous exchan...	29	2	0.5	1284	0.08879	0.08879	0.413047	0.67958
GO:0006089	lactate metabolic process	29	2	0.5	1285	0.08879	0.08879	0.413047	0.67958
GO:0032905	transforming growth factor beta1 product...	29	2	0.5	1286	0.08879	0.08879	0.413047	0.67958
GO:0048853	forebrain morphogenesis	29	2	0.5	1287	0.08879	0.08879	0.413047	0.67958
GO:0060297	regulation of sarcomere organization	29	2	0.5	1288	0.08879	0.08879	0.413047	0.67958
GO:0060509	type I pneumocyte differentiation	29	2	0.5	1289	0.08879	0.08879	0.413047	0.67958
GO:0060836	lymphatic endothelial cell differentiati...	29	2	0.5	1290	0.08879	0.08879	0.413047	0.67958
GO:0070431	nucleotide-binding oligomerization domai...	29	2	0.5	1291	0.08879	0.08879	0.413047	0.67958
GO:0070922	small RNA loading onto RISC	29	2	0.5	1292	0.08879	0.08879	0.413047	0.67958
GO:0090179	planar cell polarity pathway involved in...	29	2	0.5	1293	0.08879	0.08879	0.413047	0.67958
GO:1901724	positive regulation of cell proliferatio...	29	2	0.5	1294	0.08879	0.08879	0.413047	0.67958
GO:0046605	regulation of centrosome cycle	137	5	2.36	1295	0.08902	0.08902	0.413922	0.680814
GO:0061326	renal tubule development	232	13	4	1296	0.00022	0.08922	0.00486357	0.681817
GO:0032436	positive regulation of proteasomal ubiqu...	221	7	3.81	1297	0.08941	0.08941	0.415346	0.682742
GO:0006734	NADH metabolic process	98	4	1.69	1298	0.08966	0.08966	0.415922	0.683597
GO:0099054	presynapse assembly	98	4	1.69	1299	0.08966	0.08966	0.415922	0.683597
GO:1990138	neuron projection extension	448	12	7.72	1300	0.08986	0.08986	0.416654	0.684595
GO:0032651	regulation of interleukin-1 beta product...	179	6	3.09	1301	0.09055	0.09055	0.419265	0.688792
GO:1903201	regulation of oxidative stress-induced c...	179	6	3.09	1302	0.09055	0.09055	0.419265	0.688792
GO:0048255	mRNA stabilization	138	5	2.38	1303	0.09113	0.09113	0.421359	0.692672
GO:0006337	nucleosome disassembly	62	3	1.07	1304	0.09163	0.09163	0.422881	0.694873
GO:0006622	protein targeting to lysosome	62	3	1.07	1305	0.09163	0.09163	0.422881	0.694873
GO:0043567	regulation of insulin-like growth factor...	62	3	1.07	1306	0.09163	0.09163	0.422881	0.694873
GO:0002042	cell migration involved in sprouting ang...	169	11	2.91	1307	0.00018	0.09246	0.00410765	0.70063
GO:0010717	regulation of epithelial to mesenchymal ...	223	7	3.84	1308	0.09267	0.09267	0.427283	0.701685
GO:0060840	artery development	263	13	4.53	1309	0.00072	0.09285	0.0125323	0.702511
GO:0051302	regulation of cell division	404	11	6.96	1310	0.09302	0.09302	0.428498	0.70326
GO:0007218	neuropeptide signaling pathway	139	5	2.4	1311	0.09327	0.09327	0.429051	0.704075
GO:0048663	neuron fate commitment	139	5	2.4	1312	0.09327	0.09327	0.429051	0.704075
GO:0045687	positive regulation of glial cell differ...	96	8	1.65	1313	0.00026	0.09355	0.00557368	0.704102
GO:0060828	regulation of canonical Wnt signaling pa...	746	29	12.86	1314	5.1e-05	0.09371	0.00143904	0.704102
GO:0051785	positive regulation of nuclear division	172	9	2.97	1315	0.00312	0.09379	0.0379147	0.704102
GO:0002739	regulation of cytokine secretion involve...	30	2	0.52	1316	0.09408	0.09408	0.431175	0.704102
GO:0006384	transcription initiation from RNA polyme...	30	2	0.52	1317	0.09408	0.09408	0.431175	0.704102
GO:0033197	response to vitamin E	30	2	0.52	1318	0.09408	0.09408	0.431175	0.704102
GO:0050667	homocysteine metabolic process	30	2	0.52	1319	0.09408	0.09408	0.431175	0.704102
GO:0072497	mesenchymal stem cell differentiation	30	2	0.52	1320	0.09408	0.09408	0.431175	0.704102
GO:0090178	regulation of establishment of planar po...	30	2	0.52	1321	0.09408	0.09408	0.431175	0.704102
GO:0035924	cellular response to vascular endothelia...	153	8	2.64	1322	0.00522	0.09411	0.0567496	0.704102
GO:0034614	cellular response to reactive oxygen spe...	405	11	6.98	1323	0.09422	0.09422	0.431463	0.704102
GO:0032091	negative regulation of protein binding	268	8	4.62	1324	0.09423	0.09423	0.431463	0.704102
GO:0032652	regulation of interleukin-1 production	224	7	3.86	1325	0.09432	0.09432	0.431567	0.704102
GO:0042180	cellular ketone metabolic process	542	17	9.34	1326	0.01393	0.09433	0.119448	0.704102
GO:0070555	response to interleukin-1	452	12	7.79	1327	0.09434	0.09434	0.431567	0.704102
GO:0008206	bile acid metabolic process	100	4	1.72	1328	0.09484	0.09484	0.433055	0.706237
GO:0030517	negative regulation of axon extension	100	4	1.72	1329	0.09484	0.09484	0.433055	0.706237
GO:0035909	aorta morphogenesis	100	4	1.72	1330	0.09484	0.09484	0.433055	0.706237
GO:0019054	modulation by virus of host cellular pro...	63	3	1.09	1331	0.09505	0.09505	0.433414	0.706738
GO:2001032	regulation of double-strand break repair...	63	3	1.09	1332	0.09505	0.09505	0.433414	0.706738
GO:0010594	regulation of endothelial cell migration	495	24	8.53	1333	6.9e-06	0.09516	0.000244938	0.707025
GO:0019320	hexose catabolic process	140	5	2.41	1334	0.09544	0.09544	0.434974	0.708574
GO:0090101	negative regulation of transmembrane rec...	269	8	4.64	1335	0.09574	0.09574	0.435958	0.710269
GO:0003208	cardiac ventricle morphogenesis	182	6	3.14	1336	0.09613	0.09613	0.437533	0.712628
GO:0006006	glucose metabolic process	502	13	8.65	1337	0.09719	0.09719	0.442154	0.719947
GO:0010556	regulation of macromolecule biosynthetic...	9497	241	163.72	1338	7.3e-12	0.09762	1.90261e-09	0.722127
GO:0032732	positive regulation of interleukin-1 pro...	141	5	2.43	1339	0.09763	0.09763	0.443952	0.722127
GO:0072347	response to anesthetic	183	6	3.15	1340	0.09803	0.09803	0.445566	0.724544
GO:0002082	regulation of oxidative phosphorylation	64	3	1.1	1341	0.09851	0.09851	0.446723	0.725925
GO:0010842	retina layer formation	64	3	1.1	1342	0.09851	0.09851	0.446723	0.725925
GO:0051895	negative regulation of focal adhesion as...	64	3	1.1	1343	0.09851	0.09851	0.446723	0.725925
GO:0150118	negative regulation of cell-substrate ju...	64	3	1.1	1344	0.09851	0.09851	0.446723	0.725925
GO:0045807	positive regulation of endocytosis	271	8	4.67	1345	0.09881	0.09881	0.447878	0.727594
GO:0001558	regulation of cell growth	1048	24	18.07	1346	0.09899	0.09899	0.448489	0.728378
GO:0010501	RNA secondary structure unwinding	31	2	0.53	1347	0.09947	0.09947	0.449635	0.729101
GO:0014041	regulation of neuron maturation	31	2	0.53	1348	0.09947	0.09947	0.449635	0.729101
GO:0072520	seminiferous tubule development	31	2	0.53	1349	0.09947	0.09947	0.449635	0.729101
GO:0090177	establishment of planar polarity involve...	31	2	0.53	1350	0.09947	0.09947	0.449635	0.729101
GO:0090331	negative regulation of platelet aggregat...	31	2	0.53	1351	0.09947	0.09947	0.449635	0.729101
GO:0044092	negative regulation of molecular functio...	2641	68	45.53	1352	0.00064	0.09953	0.0114829	0.729101
GO:0043433	negative regulation of DNA-binding trans...	363	10	6.26	1353	0.09991	0.09991	0.451418	0.731344
GO:1905898	positive regulation of response to endop...	102	4	1.76	1354	0.10016	0.10016	0.451814	0.732238
GO:0019058	viral life cycle	848	20	14.62	1355	0.10018	0.10018	0.451814	0.732238
GO:0007169	transmembrane receptor protein tyrosine ...	1902	48	32.79	1356	0.00572	0.10051	0.0609149	0.734108
GO:0042770	signal transduction in response to DNA d...	364	10	6.28	1357	0.10125	0.10125	0.456224	0.738968
GO:0006471	protein ADP-ribosylation	65	3	1.12	1358	0.10202	0.10202	0.458026	0.741746
GO:0032986	protein-DNA complex disassembly	65	3	1.12	1359	0.10202	0.10202	0.458026	0.741746
GO:0050974	detection of mechanical stimulus involve...	65	3	1.12	1360	0.10202	0.10202	0.458026	0.741746
GO:0055003	cardiac myofibril assembly	65	3	1.12	1361	0.10202	0.10202	0.458026	0.741746
GO:1903792	negative regulation of anion transport	65	3	1.12	1362	0.10202	0.10202	0.458026	0.741746
GO:1905207	regulation of cardiocyte differentiation	143	5	2.47	1363	0.10208	0.10208	0.458088	0.741746
GO:0009617	response to bacterium	1360	30	23.45	1364	0.10234	0.10234	0.459047	0.74309
GO:0044331	cell-cell adhesion mediated by cadherin	103	4	1.78	1365	0.10287	0.10287	0.460055	0.7453
GO:0071108	protein K48-linked deubiquitination	103	4	1.78	1366	0.10287	0.10287	0.460055	0.7453
GO:0099172	presynapse organization	103	4	1.78	1367	0.10287	0.10287	0.460055	0.7453
GO:2001252	positive regulation of chromosome organi...	499	16	8.6	1368	0.01387	0.10318	0.119037	0.746999
GO:0045047	protein targeting to ER	274	8	4.72	1369	0.10352	0.10352	0.462663	0.748913
GO:0035051	cardiocyte differentiation	437	18	7.53	1370	0.00067	0.10370	0.0119132	0.749668
GO:0006094	gluconeogenesis	186	6	3.21	1371	0.10384	0.10384	0.463884	0.750132
GO:0010752	regulation of cGMP-mediated signaling	32	2	0.55	1372	0.10493	0.10493	0.46623	0.751973
GO:0032780	negative regulation of ATPase activity	32	2	0.55	1373	0.10493	0.10493	0.46623	0.751973
GO:0035269	protein O-linked mannosylation	32	2	0.55	1374	0.10493	0.10493	0.46623	0.751973
GO:0042448	progesterone metabolic process	32	2	0.55	1375	0.10493	0.10493	0.46623	0.751973
GO:0051014	actin filament severing	32	2	0.55	1376	0.10493	0.10493	0.46623	0.751973
GO:0051044	positive regulation of membrane protein ...	32	2	0.55	1377	0.10493	0.10493	0.46623	0.751973
GO:0070986	left/right axis specification	32	2	0.55	1378	0.10493	0.10493	0.46623	0.751973
GO:0072044	collecting duct development	32	2	0.55	1379	0.10493	0.10493	0.46623	0.751973
GO:0072711	cellular response to hydroxyurea	32	2	0.55	1380	0.10493	0.10493	0.46623	0.751973
GO:1904925	positive regulation of autophagy of mito...	32	2	0.55	1381	0.10493	0.10493	0.46623	0.751973
GO:2000105	positive regulation of DNA-dependent DNA...	32	2	0.55	1382	0.10493	0.10493	0.46623	0.751973
GO:0031498	chromatin disassembly	66	3	1.14	1383	0.10558	0.10558	0.468278	0.754992
GO:0045724	positive regulation of cilium assembly	66	3	1.14	1384	0.10558	0.10558	0.468278	0.754992
GO:1904861	excitatory synapse assembly	66	3	1.14	1385	0.10558	0.10558	0.468278	0.754992
GO:1902476	chloride transmembrane transport	187	6	3.22	1386	0.10582	0.10582	0.469132	0.756163
GO:0042093	T-helper cell differentiation	145	5	2.5	1387	0.10664	0.10664	0.472133	0.761473
GO:0035967	cellular response to topologically incor...	406	18	7	1388	0.00028	0.10705	0.00588773	0.763442
GO:0032787	monocarboxylic acid metabolic process	1437	34	24.77	1389	0.04042	0.10707	0.241593	0.763442
GO:0038034	signal transduction in absence of ligand	188	6	3.24	1390	0.10782	0.10782	0.476293	0.767542
GO:0097192	extrinsic apoptotic signaling pathway in...	188	6	3.24	1391	0.10782	0.10782	0.476293	0.767542
GO:0060351	cartilage development involved in endoch...	113	7	1.95	1392	0.00351	0.10797	0.0413354	0.767542
GO:0001656	metanephros development	224	13	3.86	1393	0.00015	0.10799	0.00354558	0.767542
GO:0014065	phosphatidylinositol 3-kinase signaling	416	11	7.17	1394	0.10805	0.10805	0.477096	0.767542
GO:0002237	response to molecule of bacterial origin	757	18	13.05	1395	0.10811	0.10811	0.477149	0.767542
GO:0019048	modulation by virus of host process	105	4	1.81	1396	0.10838	0.10838	0.477914	0.767855
GO:0050706	regulation of interleukin-1 beta secreti...	105	4	1.81	1397	0.10838	0.10838	0.477914	0.767855
GO:0050821	protein stabilization	464	12	8	1398	0.10860	0.10860	0.478671	0.767855
GO:0031103	axon regeneration	146	5	2.52	1399	0.10895	0.10895	0.478927	0.767855
GO:1901016	regulation of potassium ion transmembran...	146	5	2.52	1400	0.10895	0.10895	0.478927	0.767855
GO:0003323	type B pancreatic cell development	67	3	1.16	1401	0.10919	0.10919	0.478927	0.767855
GO:0008045	motor neuron axon guidance	67	3	1.16	1402	0.10919	0.10919	0.478927	0.767855
GO:0032369	negative regulation of lipid transport	67	3	1.16	1403	0.10919	0.10919	0.478927	0.767855
GO:0045761	regulation of adenylate cyclase activity	67	3	1.16	1404	0.10919	0.10919	0.478927	0.767855
GO:0045922	negative regulation of fatty acid metabo...	67	3	1.16	1405	0.10919	0.10919	0.478927	0.767855
GO:1903055	positive regulation of extracellular mat...	67	3	1.16	1406	0.10919	0.10919	0.478927	0.767855
GO:1905208	negative regulation of cardiocyte differ...	67	3	1.16	1407	0.10919	0.10919	0.478927	0.767855
GO:2000637	positive regulation of gene silencing by...	67	3	1.16	1408	0.10919	0.10919	0.478927	0.767855
GO:0060420	regulation of heart growth	189	6	3.26	1409	0.10984	0.10984	0.480964	0.767855
GO:0061045	negative regulation of wound healing	189	6	3.26	1410	0.10984	0.10984	0.480964	0.767855
GO:0001892	embryonic placenta development	233	7	4.02	1411	0.10995	0.10995	0.480964	0.767855
GO:0010820	positive regulation of T cell chemotaxis	33	2	0.57	1412	0.11048	0.11048	0.480964	0.767855
GO:0033623	regulation of integrin activation	33	2	0.57	1413	0.11048	0.11048	0.480964	0.767855
GO:0048148	behavioral response to cocaine	33	2	0.57	1414	0.11048	0.11048	0.480964	0.767855
GO:0048266	behavioral response to pain	33	2	0.57	1415	0.11048	0.11048	0.480964	0.767855
GO:0051196	regulation of coenzyme metabolic process	33	2	0.57	1416	0.11048	0.11048	0.480964	0.767855
GO:0051917	regulation of fibrinolysis	33	2	0.57	1417	0.11048	0.11048	0.480964	0.767855
GO:0061430	bone trabecula morphogenesis	33	2	0.57	1418	0.11048	0.11048	0.480964	0.767855
GO:0070230	positive regulation of lymphocyte apopto...	33	2	0.57	1419	0.11048	0.11048	0.480964	0.767855
GO:0072710	response to hydroxyurea	33	2	0.57	1420	0.11048	0.11048	0.480964	0.767855
GO:0099550	trans-synaptic signaling, modulating syn...	33	2	0.57	1421	0.11048	0.11048	0.480964	0.767855
GO:1903431	positive regulation of cell maturation	33	2	0.57	1422	0.11048	0.11048	0.480964	0.767855
GO:1903909	regulation of receptor clustering	33	2	0.57	1423	0.11048	0.11048	0.480964	0.767855
GO:2000644	regulation of receptor catabolic process	33	2	0.57	1424	0.11048	0.11048	0.480964	0.767855
GO:2001256	regulation of store-operated calcium ent...	33	2	0.57	1425	0.11048	0.11048	0.480964	0.767855
GO:0055123	digestive system development	357	13	6.15	1426	0.00970	0.11059	0.0921965	0.768081
GO:0030308	negative regulation of cell growth	466	12	8.03	1427	0.11109	0.11109	0.483407	0.770396
GO:0002294	CD4-positive, alpha-beta T cell differen...	147	5	2.53	1428	0.11129	0.11129	0.484065	0.770396
GO:0007094	mitotic spindle assembly checkpoint	84	7	1.45	1429	0.00063	0.11139	0.011386	0.770396
GO:0031577	spindle checkpoint	84	7	1.45	1430	0.00063	0.11139	0.011386	0.770396
GO:0071173	spindle assembly checkpoint	84	7	1.45	1431	0.00063	0.11139	0.011386	0.770396
GO:0071174	mitotic spindle checkpoint	84	7	1.45	1432	0.00063	0.11139	0.011386	0.770396
GO:1901800	positive regulation of proteasomal prote...	279	8	4.81	1433	0.11163	0.11163	0.485331	0.771517
GO:0070167	regulation of biomineral tissue developm...	209	10	3.6	1434	0.00359	0.11200	0.041978	0.772995
GO:0110149	regulation of biomineralization	209	10	3.6	1435	0.00359	0.11200	0.041978	0.772995
GO:0030071	regulation of mitotic metaphase/anaphase...	123	8	2.12	1436	0.00136	0.11225	0.0200737	0.774181
GO:0006699	bile acid biosynthetic process	68	3	1.17	1437	0.11285	0.11285	0.489132	0.776157
GO:0034110	regulation of homotypic cell-cell adhesi...	68	3	1.17	1438	0.11285	0.11285	0.489132	0.776157
GO:0051955	regulation of amino acid transport	68	3	1.17	1439	0.11285	0.11285	0.489132	0.776157
GO:1900101	regulation of endoplasmic reticulum unfo...	68	3	1.17	1440	0.11285	0.11285	0.489132	0.776157
GO:0007586	digestion	280	8	4.83	1441	0.11330	0.11330	0.490868	0.778711
GO:0008585	female gonad development	235	7	4.05	1442	0.11360	0.11360	0.491524	0.778955
GO:0002287	alpha-beta T cell activation involved in...	148	5	2.55	1443	0.11365	0.11365	0.491524	0.778955
GO:0002293	alpha-beta T cell differentiation involv...	148	5	2.55	1444	0.11365	0.11365	0.491524	0.778955
GO:0031507	heterochromatin assembly	148	5	2.55	1445	0.11365	0.11365	0.491524	0.778955
GO:0051893	regulation of focal adhesion assembly	191	6	3.29	1446	0.11393	0.11393	0.491876	0.779256
GO:0090109	regulation of cell-substrate junction as...	191	6	3.29	1447	0.11393	0.11393	0.491876	0.779256
GO:0150116	regulation of cell-substrate junction or...	191	6	3.29	1448	0.11393	0.11393	0.491876	0.779256
GO:0040036	regulation of fibroblast growth factor r...	73	8	1.26	1449	3.7e-05	0.11450	0.00110376	0.782614
GO:0006342	chromatin silencing	135	8	2.33	1450	0.00244	0.11518	0.0313028	0.78328
GO:0034613	cellular protein localization	4878	102	84.09	1451	0.02196	0.11527	0.162793	0.78328
GO:0022600	digestive system process	236	7	4.07	1452	0.11545	0.11545	0.497557	0.78328
GO:0019319	hexose biosynthetic process	192	6	3.31	1453	0.11601	0.11601	0.497557	0.78328
GO:0071560	cellular response to transforming growth...	652	26	11.24	1454	8.2e-05	0.11605	0.00210942	0.78328
GO:0010759	positive regulation of macrophage chemot...	34	2	0.59	1455	0.11610	0.11610	0.497557	0.78328
GO:0010819	regulation of T cell chemotaxis	34	2	0.59	1456	0.11610	0.11610	0.497557	0.78328
GO:0010988	regulation of low-density lipoprotein pa...	34	2	0.59	1457	0.11610	0.11610	0.497557	0.78328
GO:0031274	positive regulation of pseudopodium asse...	34	2	0.59	1458	0.11610	0.11610	0.497557	0.78328
GO:0032530	regulation of microvillus organization	34	2	0.59	1459	0.11610	0.11610	0.497557	0.78328
GO:0033327	Leydig cell differentiation	34	2	0.59	1460	0.11610	0.11610	0.497557	0.78328
GO:0043517	positive regulation of DNA damage respon...	34	2	0.59	1461	0.11610	0.11610	0.497557	0.78328
GO:0046851	negative regulation of bone remodeling	34	2	0.59	1462	0.11610	0.11610	0.497557	0.78328
GO:0051775	response to redox state	34	2	0.59	1463	0.11610	0.11610	0.497557	0.78328
GO:0051883	killing of cells in other organism invol...	34	2	0.59	1464	0.11610	0.11610	0.497557	0.78328
GO:0072124	regulation of glomerular mesangial cell ...	34	2	0.59	1465	0.11610	0.11610	0.497557	0.78328
GO:0090083	regulation of inclusion body assembly	34	2	0.59	1466	0.11610	0.11610	0.497557	0.78328
GO:1904923	regulation of autophagy of mitochondrion...	34	2	0.59	1467	0.11610	0.11610	0.497557	0.78328
GO:2000846	regulation of corticosteroid hormone sec...	34	2	0.59	1468	0.11610	0.11610	0.497557	0.78328
GO:0043903	regulation of interspecies interactions ...	550	17	9.48	1469	0.01584	0.11651	0.128655	0.783921
GO:0044788	modulation by host of viral process	69	3	1.19	1470	0.11655	0.11655	0.498838	0.783921
GO:0072539	T-helper 17 cell differentiation	69	3	1.19	1471	0.11655	0.11655	0.498838	0.783921
GO:2000778	positive regulation of interleukin-6 sec...	69	3	1.19	1472	0.11655	0.11655	0.498838	0.783921
GO:0007613	memory	282	8	4.86	1473	0.11666	0.11666	0.499093	0.783921
GO:0002088	lens development in camera-type eye	207	12	3.57	1474	0.00028	0.11667	0.00588773	0.783921
GO:0034724	DNA replication-independent nucleosome o...	108	4	1.86	1475	0.11690	0.11690	0.499343	0.784475
GO:0050727	regulation of inflammatory response	766	18	13.21	1476	0.11692	0.11692	0.499343	0.784475
GO:0009792	embryo development ending in birth or eg...	1602	57	27.62	1477	2.4e-07	0.11699	1.31324e-05	0.784475
GO:0008360	regulation of cell shape	423	11	7.29	1478	0.11743	0.11743	0.500873	0.786892
GO:0043009	chordate embryonic development	1550	56	26.72	1479	1.9e-07	0.11752	1.09405e-05	0.786963
GO:0048477	oogenesis	193	6	3.33	1480	0.11810	0.11810	0.503514	0.790312
GO:0007041	lysosomal transport	283	8	4.88	1481	0.11837	0.11837	0.503921	0.790518
GO:0051260	protein homooligomerization	799	23	13.77	1482	0.01249	0.11838	0.109752	0.790518
GO:0043489	RNA stabilization	150	5	2.59	1483	0.11845	0.11845	0.503921	0.790518
GO:0048260	positive regulation of receptor-mediated...	150	5	2.59	1484	0.11845	0.11845	0.503921	0.790518
GO:0060560	developmental growth involved in morphog...	635	18	10.95	1485	0.02857	0.11855	0.191317	0.790653
GO:0031647	regulation of protein stability	768	18	13.24	1486	0.11894	0.11894	0.505138	0.79272
GO:0045727	positive regulation of translation	330	9	5.69	1487	0.11955	0.11955	0.507093	0.794242
GO:0032970	regulation of actin filament-based proce...	994	26	17.14	1488	0.02461	0.11975	0.173514	0.794242
GO:0035094	response to nicotine	109	4	1.88	1489	0.11981	0.11981	0.507093	0.794242
GO:0043537	negative regulation of blood vessel endo...	109	4	1.88	1490	0.11981	0.11981	0.507093	0.794242
GO:0045911	positive regulation of DNA recombination	109	4	1.88	1491	0.11981	0.11981	0.507093	0.794242
GO:0048599	oocyte development	109	4	1.88	1492	0.11981	0.11981	0.507093	0.794242
GO:0051932	synaptic transmission, GABAergic	109	4	1.88	1493	0.11981	0.11981	0.507093	0.794242
GO:0085029	extracellular matrix assembly	109	4	1.88	1494	0.11981	0.11981	0.507093	0.794242
GO:0001672	regulation of chromatin assembly or disa...	70	3	1.21	1495	0.12030	0.12030	0.508082	0.794831
GO:0034505	tooth mineralization	70	3	1.21	1496	0.12030	0.12030	0.508082	0.794831
GO:0050718	positive regulation of interleukin-1 bet...	70	3	1.21	1497	0.12030	0.12030	0.508082	0.794831
GO:0060148	positive regulation of posttranscription...	70	3	1.21	1498	0.12030	0.12030	0.508082	0.794831
GO:1903203	regulation of oxidative stress-induced n...	70	3	1.21	1499	0.12030	0.12030	0.508082	0.794831
GO:0040017	positive regulation of locomotion	1438	63	24.79	1500	1.7e-11	0.12053	3.23785e-09	0.795652
GO:1902099	regulation of metaphase/anaphase transit...	126	8	2.17	1501	0.00158	0.12085	0.0225156	0.795652
GO:0010332	response to gamma radiation	151	5	2.6	1502	0.12088	0.12088	0.509662	0.795652
GO:0035272	exocrine system development	151	5	2.6	1503	0.12088	0.12088	0.509662	0.795652
GO:0090596	sensory organ morphogenesis	623	36	10.74	1504	3.8e-10	0.12102	4.13574e-08	0.795652
GO:1903364	positive regulation of cellular protein ...	378	10	6.52	1505	0.12106	0.12106	0.510204	0.795652
GO:0072330	monocarboxylic acid biosynthetic process	488	15	8.41	1506	0.02349	0.12127	0.168332	0.795652
GO:0051017	actin filament bundle assembly	426	11	7.34	1507	0.12158	0.12158	0.511105	0.795652
GO:0006704	glucocorticoid biosynthetic process	35	2	0.6	1508	0.12179	0.12179	0.511105	0.795652
GO:0031650	regulation of heat generation	35	2	0.6	1509	0.12179	0.12179	0.511105	0.795652
GO:0035089	establishment of apical/basal cell polar...	35	2	0.6	1510	0.12179	0.12179	0.511105	0.795652
GO:0035930	corticosteroid hormone secretion	35	2	0.6	1511	0.12179	0.12179	0.511105	0.795652
GO:0042693	muscle cell fate commitment	35	2	0.6	1512	0.12179	0.12179	0.511105	0.795652
GO:0072017	distal tubule development	35	2	0.6	1513	0.12179	0.12179	0.511105	0.795652
GO:0072110	glomerular mesangial cell proliferation	35	2	0.6	1514	0.12179	0.12179	0.511105	0.795652
GO:1902004	positive regulation of amyloid-beta form...	35	2	0.6	1515	0.12179	0.12179	0.511105	0.795652
GO:2000095	regulation of Wnt signaling pathway, pla...	35	2	0.6	1516	0.12179	0.12179	0.511105	0.795652
GO:0030514	negative regulation of BMP signaling pat...	110	4	1.9	1517	0.12274	0.12274	0.514438	0.800802
GO:0042398	cellular modified amino acid biosyntheti...	110	4	1.9	1518	0.12274	0.12274	0.514438	0.800802
GO:0031128	developmental induction	84	6	1.45	1519	0.00335	0.12292	0.0398779	0.801448
GO:1902017	regulation of cilium assembly	152	5	2.62	1520	0.12334	0.12334	0.516734	0.803657
GO:0006417	regulation of translation	967	28	16.67	1521	0.00583	0.12361	0.0618205	0.804887
GO:0001944	vasculature development	1903	75	32.81	1522	2.7e-11	0.12379	4.61048e-09	0.80553
GO:0036475	neuron death in response to oxidative st...	71	3	1.22	1523	0.12409	0.12409	0.518779	0.805893
GO:0045830	positive regulation of isotype switching	71	3	1.22	1524	0.12409	0.12409	0.518779	0.805893
GO:0060441	epithelial tube branching involved in lu...	71	3	1.22	1525	0.12409	0.12409	0.518779	0.805893
GO:0072599	establishment of protein localization to...	287	8	4.95	1526	0.12531	0.12531	0.523658	0.813283
GO:0072594	establishment of protein localization to...	1422	36	24.51	1527	0.01481	0.12581	0.121725	0.815994
GO:0045841	negative regulation of mitotic metaphase...	88	7	1.52	1528	0.00083	0.12631	0.0139327	0.8187
GO:2001234	negative regulation of apoptotic signali...	576	14	9.93	1529	0.12684	0.12684	0.528714	0.820296
GO:0061572	actin filament bundle organization	430	11	7.41	1530	0.12725	0.12725	0.529445	0.820296
GO:0010628	positive regulation of gene expression	5715	159	98.52	1531	2.6e-10	0.12730	3.02946e-08	0.820296
GO:0070727	cellular macromolecule localization	4907	102	84.59	1532	0.02534	0.12744	0.177935	0.820296
GO:0002328	pro-B cell differentiation	36	2	0.62	1533	0.12755	0.12755	0.529445	0.820296
GO:0030502	negative regulation of bone mineralizati...	36	2	0.62	1534	0.12755	0.12755	0.529445	0.820296
GO:0031272	regulation of pseudopodium assembly	36	2	0.62	1535	0.12755	0.12755	0.529445	0.820296
GO:0042249	establishment of planar polarity of embr...	36	2	0.62	1536	0.12755	0.12755	0.529445	0.820296
GO:0042754	negative regulation of circadian rhythm	36	2	0.62	1537	0.12755	0.12755	0.529445	0.820296
GO:0044065	regulation of respiratory system process	36	2	0.62	1538	0.12755	0.12755	0.529445	0.820296
GO:0051152	positive regulation of smooth muscle cel...	36	2	0.62	1539	0.12755	0.12755	0.529445	0.820296
GO:1903960	negative regulation of anion transmembra...	36	2	0.62	1540	0.12755	0.12755	0.529445	0.820296
GO:0043434	response to peptide hormone	1083	24	18.67	1541	0.12788	0.12788	0.530577	0.821672
GO:0046827	positive regulation of protein export fr...	72	3	1.24	1542	0.12793	0.12793	0.530577	0.821672
GO:1902373	negative regulation of mRNA catabolic pr...	154	5	2.65	1543	0.12833	0.12833	0.532014	0.823707
GO:0021889	olfactory bulb interneuron differentiati...	27	7	0.47	1544	2.9e-07	0.12879	1.55252e-05	0.825974
GO:0010517	regulation of phospholipase activity	198	6	3.41	1545	0.12885	0.12885	0.533722	0.825974
GO:0032874	positive regulation of stress-activated ...	391	14	6.74	1546	0.00857	0.12898	0.0839538	0.826273
GO:0051145	smooth muscle cell differentiation	176	8	3.03	1547	0.01169	0.12923	0.10583	0.827339
GO:0042692	muscle cell differentiation	992	28	17.1	1548	0.00809	0.12976	0.0798837	0.830196
GO:0030500	regulation of bone mineralization	175	9	3.02	1549	0.00350	0.12991	0.0413159	0.830619
GO:1902100	negative regulation of metaphase/anaphas...	89	7	1.53	1550	0.00089	0.13014	0.0147648	0.831553
GO:0019080	viral gene expression	515	20	8.88	1551	0.00073	0.13045	0.0126841	0.832996
GO:0007631	feeding behavior	194	10	3.34	1552	0.00210	0.13069	0.0279173	0.833991
GO:0006612	protein targeting to membrane	481	12	8.29	1553	0.13084	0.13084	0.541739	0.83441
GO:0045664	regulation of neuron differentiation	1683	46	29.01	1554	0.00155	0.13108	0.0221199	0.835403
GO:0002931	response to ischemia	113	4	1.95	1555	0.13172	0.13172	0.544803	0.838373
GO:0001782	B cell homeostasis	73	3	1.26	1556	0.13180	0.13180	0.544803	0.838373
GO:0051954	positive regulation of amine transport	73	3	1.26	1557	0.13180	0.13180	0.544803	0.838373
GO:0032496	response to lipopolysaccharide	730	17	12.58	1558	0.13197	0.13197	0.545278	0.838916
GO:0045927	positive regulation of growth	680	16	11.72	1559	0.13224	0.13224	0.546166	0.840093
GO:0007411	axon guidance	709	21	12.22	1560	0.01238	0.13253	0.109279	0.840989
GO:0048870	cell motility	4024	125	69.37	1561	4.6e-11	0.13318	7.1185e-09	0.840989
GO:0051674	localization of cell	4024	125	69.37	1562	4.6e-11	0.13318	7.1185e-09	0.840989
GO:0002374	cytokine secretion involved in immune re...	37	2	0.64	1563	0.13338	0.13338	0.548668	0.840989
GO:0002578	negative regulation of antigen processin...	37	2	0.64	1564	0.13338	0.13338	0.548668	0.840989
GO:0032688	negative regulation of interferon-beta p...	37	2	0.64	1565	0.13338	0.13338	0.548668	0.840989
GO:0032695	negative regulation of interleukin-12 pr...	37	2	0.64	1566	0.13338	0.13338	0.548668	0.840989
GO:0043247	telomere maintenance in response to DNA ...	37	2	0.64	1567	0.13338	0.13338	0.548668	0.840989
GO:0048715	negative regulation of oligodendrocyte d...	37	2	0.64	1568	0.13338	0.13338	0.548668	0.840989
GO:0051957	positive regulation of amino acid transp...	37	2	0.64	1569	0.13338	0.13338	0.548668	0.840989
GO:2000271	positive regulation of fibroblast apopto...	37	2	0.64	1570	0.13338	0.13338	0.548668	0.840989
GO:0042306	regulation of protein import into nucleu...	156	5	2.69	1571	0.13340	0.13340	0.548668	0.840989
GO:0001836	release of cytochrome c from mitochondri...	143	9	2.47	1572	0.00088	0.13352	0.0146726	0.84121
GO:0070304	positive regulation of stress-activated ...	394	14	6.79	1573	0.00912	0.13395	0.0877789	0.843383
GO:0031062	positive regulation of histone methylati...	114	4	1.97	1574	0.13478	0.13478	0.552738	0.846993
GO:0033628	regulation of cell adhesion mediated by ...	114	4	1.97	1575	0.13478	0.13478	0.552738	0.846993
GO:0072595	maintenance of protein localization in o...	114	4	1.97	1576	0.13478	0.13478	0.552738	0.846993
GO:0009605	response to external stimulus	6227	131	107.35	1577	0.00776	0.13527	0.0776314	0.849533
GO:0003413	chondrocyte differentiation involved in ...	74	3	1.28	1578	0.13572	0.13572	0.555443	0.850579
GO:0010737	protein kinase A signaling	74	3	1.28	1579	0.13572	0.13572	0.555443	0.850579
GO:0042759	long-chain fatty acid biosynthetic proce...	74	3	1.28	1580	0.13572	0.13572	0.555443	0.850579
GO:0007091	metaphase/anaphase transition of mitotic...	131	8	2.26	1581	0.00202	0.13578	0.0269261	0.850579
GO:1901607	alpha-amino acid biosynthetic process	157	5	2.71	1582	0.13597	0.13597	0.556236	0.851231
GO:0097485	neuron projection guidance	712	21	12.27	1583	0.01292	0.13615	0.113139	0.851819
GO:0009267	cellular response to starvation	388	10	6.69	1584	0.13642	0.13642	0.557846	0.852969
GO:0031058	positive regulation of histone modificat...	247	7	4.26	1585	0.13679	0.13679	0.558898	0.854204
GO:2001023	regulation of response to drug	247	7	4.26	1586	0.13679	0.13679	0.558898	0.854204
GO:1903672	positive regulation of sprouting angioge...	115	10	1.98	1587	3.2e-05	0.13691	0.000969199	0.854415
GO:0000070	mitotic sister chromatid segregation	340	16	5.86	1588	0.00032	0.13724	0.00661645	0.855935
GO:0072001	renal system development	752	35	12.96	1589	1.5e-07	0.13754	8.84286e-06	0.857082
GO:1905952	regulation of lipid localization	341	9	5.88	1590	0.13767	0.13767	0.562206	0.857082
GO:0006446	regulation of translational initiation	202	6	3.48	1591	0.13777	0.13777	0.562206	0.857082
GO:0046364	monosaccharide biosynthetic process	202	6	3.48	1592	0.13777	0.13777	0.562206	0.857082
GO:2000816	negative regulation of mitotic sister ch...	91	7	1.57	1593	0.00102	0.13794	0.0162413	0.857601
GO:0007249	I-kappaB kinase/NF-kappaB signaling	685	16	11.81	1594	0.13810	0.13810	0.563089	0.858057
GO:0021872	forebrain generation of neurons	166	15	2.86	1595	2.2e-07	0.13827	1.23101e-05	0.858574
GO:0030850	prostate gland development	158	5	2.72	1596	0.13856	0.13856	0.564499	0.859298
GO:0045600	positive regulation of fat cell differen...	158	5	2.72	1597	0.13856	0.13856	0.564499	0.859298
GO:0030182	neuron differentiation	3497	90	60.29	1598	8.2e-05	0.13912	0.00210942	0.860943
GO:0009084	glutamine family amino acid biosynthetic...	38	2	0.66	1599	0.13926	0.13926	0.566419	0.860943
GO:0033169	histone H3-K9 demethylation	38	2	0.66	1600	0.13926	0.13926	0.566419	0.860943
GO:0045953	negative regulation of natural killer ce...	38	2	0.66	1601	0.13926	0.13926	0.566419	0.860943
GO:1900122	positive regulation of receptor binding	38	2	0.66	1602	0.13926	0.13926	0.566419	0.860943
GO:0008608	attachment of spindle microtubules to ki...	75	3	1.29	1603	0.13968	0.13968	0.566731	0.861389
GO:0060669	embryonic placenta morphogenesis	75	3	1.29	1604	0.13968	0.13968	0.566731	0.861389
GO:0072538	T-helper 17 type immune response	75	3	1.29	1605	0.13968	0.13968	0.566731	0.861389
GO:1902003	regulation of amyloid-beta formation	75	3	1.29	1606	0.13968	0.13968	0.566731	0.861389
GO:0016525	negative regulation of angiogenesis	295	8	5.09	1607	0.13983	0.13983	0.567107	0.861777
GO:0008652	cellular amino acid biosynthetic process	203	6	3.5	1608	0.14005	0.14005	0.567737	0.862597
GO:0006614	SRP-dependent cotranslational protein ta...	249	7	4.29	1609	0.14087	0.14087	0.569864	0.866646
GO:0017145	stem cell division	116	4	2	1610	0.14097	0.14097	0.569864	0.866646
GO:1905953	negative regulation of lipid localizatio...	116	4	2	1611	0.14097	0.14097	0.569864	0.866646
GO:0060048	cardiac muscle contraction	343	9	5.91	1612	0.14111	0.14111	0.570197	0.866861
GO:0070527	platelet aggregation	159	5	2.74	1613	0.14118	0.14118	0.570247	0.866861
GO:1905819	negative regulation of chromosome separa...	92	7	1.59	1614	0.00108	0.14189	0.0168978	0.870325
GO:0007167	enzyme linked receptor protein signaling...	2703	83	46.6	1615	2.3e-07	0.14192	1.27258e-05	0.870325
GO:0010812	negative regulation of cell-substrate ad...	204	6	3.52	1616	0.14234	0.14234	0.57423	0.871589
GO:1902117	positive regulation of organelle assembl...	204	6	3.52	1617	0.14234	0.14234	0.57423	0.871589
GO:0072009	nephron epithelium development	258	13	4.45	1618	0.00060	0.14239	0.0110044	0.871589
GO:0061008	hepaticobiliary system development	376	18	6.48	1619	0.00011	0.14260	0.00270333	0.872335
GO:0048675	axon extension	344	9	5.93	1620	0.14285	0.14285	0.576053	0.87255
GO:0051962	positive regulation of nervous system de...	1336	37	23.03	1621	0.00350	0.14362	0.0413159	0.87255
GO:0003309	type B pancreatic cell differentiation	76	3	1.31	1622	0.14367	0.14367	0.578511	0.87255
GO:0046466	membrane lipid catabolic process	76	3	1.31	1623	0.14367	0.14367	0.578511	0.87255
GO:0046365	monosaccharide catabolic process	160	5	2.76	1624	0.14381	0.14381	0.578511	0.87255
GO:0051148	negative regulation of muscle cell diffe...	160	5	2.76	1625	0.14381	0.14381	0.578511	0.87255
GO:0061371	determination of heart left/right asymme...	160	5	2.76	1626	0.14381	0.14381	0.578511	0.87255
GO:2001238	positive regulation of extrinsic apoptot...	160	5	2.76	1627	0.14381	0.14381	0.578511	0.87255
GO:0006754	ATP biosynthetic process	117	4	2.02	1628	0.14410	0.14410	0.579207	0.87255
GO:0021515	cell differentiation in spinal cord	117	4	2.02	1629	0.14410	0.14410	0.579207	0.87255
GO:0030177	positive regulation of Wnt signaling pat...	479	15	8.26	1630	0.02031	0.14453	0.152905	0.87255
GO:0014015	positive regulation of gliogenesis	151	9	2.6	1631	0.00129	0.14467	0.019126	0.87255
GO:0031669	cellular response to nutrient levels	590	14	10.17	1632	0.14469	0.14469	0.580057	0.87255
GO:0070887	cellular response to chemical stimulus	7863	206	135.55	1633	3.9e-11	0.14503	6.33207e-09	0.87255
GO:0010965	regulation of mitotic sister chromatid s...	134	8	2.31	1634	0.00233	0.14508	0.0303636	0.87255
GO:0044784	metaphase/anaphase transition of cell cy...	134	8	2.31	1635	0.00233	0.14508	0.0303636	0.87255
GO:0051961	negative regulation of nervous system de...	799	26	13.77	1636	0.00170	0.14512	0.0234496	0.87255
GO:0006086	acetyl-CoA biosynthetic process from pyr...	39	2	0.67	1637	0.14519	0.14519	0.580057	0.87255
GO:0035358	regulation of peroxisome proliferator ac...	39	2	0.67	1638	0.14519	0.14519	0.580057	0.87255
GO:0035437	maintenance of protein localization in e...	39	2	0.67	1639	0.14519	0.14519	0.580057	0.87255
GO:0038092	nodal signaling pathway	39	2	0.67	1640	0.14519	0.14519	0.580057	0.87255
GO:0043650	dicarboxylic acid biosynthetic process	39	2	0.67	1641	0.14519	0.14519	0.580057	0.87255
GO:0061162	establishment of monopolar cell polarity	39	2	0.67	1642	0.14519	0.14519	0.580057	0.87255
GO:0070200	establishment of protein localization to...	39	2	0.67	1643	0.14519	0.14519	0.580057	0.87255
GO:1900025	negative regulation of substrate adhesio...	39	2	0.67	1644	0.14519	0.14519	0.580057	0.87255
GO:1900121	negative regulation of receptor binding	39	2	0.67	1645	0.14519	0.14519	0.580057	0.87255
GO:2000794	regulation of epithelial cell proliferat...	39	2	0.67	1646	0.14519	0.14519	0.580057	0.87255
GO:2000831	regulation of steroid hormone secretion	39	2	0.67	1647	0.14519	0.14519	0.580057	0.87255
GO:2001028	positive regulation of endothelial cell ...	39	2	0.67	1648	0.14519	0.14519	0.580057	0.87255
GO:0061387	regulation of extent of cell growth	298	8	5.14	1649	0.14548	0.14548	0.580981	0.873762
GO:0010604	positive regulation of macromolecule met...	8713	233	150.21	1650	7.6e-14	0.14562	7.52704e-11	0.874073
GO:0019318	hexose metabolic process	591	14	10.19	1651	0.14602	0.14602	0.582668	0.875413
GO:1903050	regulation of proteolysis involved in ce...	591	14	10.19	1652	0.14602	0.14602	0.582668	0.875413
GO:1901889	negative regulation of cell junction ass...	94	6	1.62	1653	0.00581	0.14638	0.0617406	0.87704
GO:0002292	T cell differentiation involved in immun...	161	5	2.78	1654	0.14647	0.14647	0.584228	0.877049
GO:0007292	female gamete generation	296	13	5.1	1655	0.00207	0.14686	0.0275555	0.878853
GO:0001701	in utero embryonic development	948	21	16.34	1656	0.14699	0.14699	0.586066	0.8791
GO:0009994	oocyte differentiation	118	4	2.03	1657	0.14727	0.14727	0.586474	0.879181
GO:0010863	positive regulation of phospholipase C a...	118	4	2.03	1658	0.14727	0.14727	0.586474	0.879181
GO:0051898	negative regulation of protein kinase B ...	118	4	2.03	1659	0.14727	0.14727	0.586474	0.879181
GO:0000027	ribosomal large subunit assembly	77	3	1.33	1660	0.14770	0.14770	0.587478	0.880157
GO:0031063	regulation of histone deacetylation	77	3	1.33	1661	0.14770	0.14770	0.587478	0.880157
GO:0062208	positive regulation of pattern recogniti...	77	3	1.33	1662	0.14770	0.14770	0.587478	0.880157
GO:0022612	gland morphogenesis	360	12	6.21	1663	0.02345	0.14893	0.168332	0.88661
GO:0032233	positive regulation of actin filament bu...	162	5	2.79	1664	0.14915	0.14915	0.592691	0.88661
GO:0048008	platelet-derived growth factor receptor ...	162	5	2.79	1665	0.14915	0.14915	0.592691	0.88661
GO:0014068	positive regulation of phosphatidylinosi...	253	7	4.36	1666	0.14919	0.14919	0.592691	0.88661
GO:2000181	negative regulation of blood vessel morp...	300	8	5.17	1667	0.14931	0.14931	0.592732	0.88661
GO:1900407	regulation of cellular response to oxida...	207	6	3.57	1668	0.14932	0.14932	0.592732	0.88661
GO:0044550	secondary metabolite biosynthetic proces...	62	6	1.07	1669	0.00070	0.14981	0.0122922	0.888986
GO:0050433	regulation of catecholamine secretion	119	4	2.05	1670	0.15046	0.15046	0.597018	0.892309
GO:0002716	negative regulation of natural killer ce...	40	2	0.69	1671	0.15118	0.15118	0.598436	0.893369
GO:0010935	regulation of macrophage cytokine produc...	40	2	0.69	1672	0.15118	0.15118	0.598436	0.893369
GO:0032352	positive regulation of hormone metabolic...	40	2	0.69	1673	0.15118	0.15118	0.598436	0.893369
GO:0046184	aldehyde biosynthetic process	40	2	0.69	1674	0.15118	0.15118	0.598436	0.893369
GO:0072079	nephron tubule formation	40	2	0.69	1675	0.15118	0.15118	0.598436	0.893369
GO:1905276	regulation of epithelial tube formation	40	2	0.69	1676	0.15118	0.15118	0.598436	0.893369
GO:0019233	sensory perception of pain	208	6	3.59	1677	0.15169	0.15169	0.599736	0.895315
GO:0055117	regulation of cardiac muscle contraction	208	6	3.59	1678	0.15169	0.15169	0.599736	0.895315
GO:0071466	cellular response to xenobiotic stimulus	398	10	6.86	1679	0.15277	0.15277	0.603765	0.901152
GO:0072078	nephron tubule morphogenesis	173	11	2.98	1680	0.00022	0.15316	0.00486357	0.902495
GO:0006096	glycolytic process	302	8	5.21	1681	0.15318	0.15318	0.605143	0.902495
GO:0045022	early endosome to late endosome transpor...	120	4	2.07	1682	0.15368	0.15368	0.606393	0.904903
GO:0030162	regulation of proteolysis	1748	44	30.13	1683	0.00832	0.15394	0.0817473	0.905895
GO:0051445	regulation of meiotic cell cycle	111	7	1.91	1684	0.00318	0.15412	0.0384082	0.90614
GO:1904589	regulation of protein import	164	5	2.83	1685	0.15456	0.15456	0.60938	0.90614
GO:0007600	sensory perception	1217	26	20.98	1686	0.15551	0.15551	0.612881	0.90614
GO:0071276	cellular response to cadmium ion	79	3	1.36	1687	0.15588	0.15588	0.613851	0.90614
GO:0051781	positive regulation of cell division	210	6	3.62	1688	0.15646	0.15646	0.614993	0.90614
GO:0050793	regulation of developmental process	6559	185	113.07	1689	1.2e-12	0.15683	4.75392e-10	0.90614
GO:0002090	regulation of receptor internalization	121	4	2.09	1690	0.15692	0.15692	0.614993	0.90614
GO:0014009	glial cell proliferation	121	4	2.09	1691	0.15692	0.15692	0.614993	0.90614
GO:0071392	cellular response to estradiol stimulus	121	4	2.09	1692	0.15692	0.15692	0.614993	0.90614
GO:2001239	regulation of extrinsic apoptotic signal...	121	4	2.09	1693	0.15692	0.15692	0.614993	0.90614
GO:0006140	regulation of nucleotide metabolic proce...	304	8	5.24	1694	0.15711	0.15711	0.614993	0.90614
GO:0000028	ribosomal small subunit assembly	41	2	0.71	1695	0.15721	0.15721	0.614993	0.90614
GO:0002544	chronic inflammatory response	41	2	0.71	1696	0.15721	0.15721	0.614993	0.90614
GO:0003157	endocardium development	41	2	0.71	1697	0.15721	0.15721	0.614993	0.90614
GO:0007625	grooming behavior	41	2	0.71	1698	0.15721	0.15721	0.614993	0.90614
GO:0009226	nucleotide-sugar biosynthetic process	41	2	0.71	1699	0.15721	0.15721	0.614993	0.90614
GO:0036124	histone H3-K9 trimethylation	41	2	0.71	1700	0.15721	0.15721	0.614993	0.90614
GO:0045063	T-helper 1 cell differentiation	41	2	0.71	1701	0.15721	0.15721	0.614993	0.90614
GO:0051712	positive regulation of killing of cells ...	41	2	0.71	1702	0.15721	0.15721	0.614993	0.90614
GO:0060502	epithelial cell proliferation involved i...	41	2	0.71	1703	0.15721	0.15721	0.614993	0.90614
GO:0061339	establishment or maintenance of monopola...	41	2	0.71	1704	0.15721	0.15721	0.614993	0.90614
GO:0051091	positive regulation of DNA-binding trans...	651	15	11.22	1705	0.15887	0.15887	0.614993	0.90614
GO:0002702	positive regulation of production of mol...	211	6	3.64	1706	0.15887	0.15887	0.614993	0.90614
GO:0032611	interleukin-1 beta production	211	6	3.64	1707	0.15887	0.15887	0.614993	0.90614
GO:0006757	ATP generation from ADP	305	8	5.26	1708	0.15909	0.15909	0.614993	0.90614
GO:0003406	retinal pigment epithelium development	10	1	0.17	1709	0.15964	0.15964	0.614993	0.90614
GO:0009996	negative regulation of cell fate specifi...	10	1	0.17	1710	0.15964	0.15964	0.614993	0.90614
GO:0014738	regulation of muscle hyperplasia	10	1	0.17	1711	0.15964	0.15964	0.614993	0.90614
GO:0015960	diadenosine polyphosphate biosynthetic p...	10	1	0.17	1712	0.15964	0.15964	0.614993	0.90614
GO:0015965	diadenosine tetraphosphate metabolic pro...	10	1	0.17	1713	0.15964	0.15964	0.614993	0.90614
GO:0015966	diadenosine tetraphosphate biosynthetic ...	10	1	0.17	1714	0.15964	0.15964	0.614993	0.90614
GO:0032713	negative regulation of interleukin-4 pro...	10	1	0.17	1715	0.15964	0.15964	0.614993	0.90614
GO:0032954	regulation of cytokinetic process	10	1	0.17	1716	0.15964	0.15964	0.614993	0.90614
GO:0034436	glycoprotein transport	10	1	0.17	1717	0.15964	0.15964	0.614993	0.90614
GO:0035799	ureter maturation	10	1	0.17	1718	0.15964	0.15964	0.614993	0.90614
GO:0044868	modulation by host of viral molecular fu...	10	1	0.17	1719	0.15964	0.15964	0.614993	0.90614
GO:0051464	positive regulation of cortisol secretio...	10	1	0.17	1720	0.15964	0.15964	0.614993	0.90614
GO:0051795	positive regulation of timing of catagen	10	1	0.17	1721	0.15964	0.15964	0.614993	0.90614
GO:0060382	regulation of DNA strand elongation	10	1	0.17	1722	0.15964	0.15964	0.614993	0.90614
GO:0060481	lobar bronchus epithelium development	10	1	0.17	1723	0.15964	0.15964	0.614993	0.90614
GO:0061205	paramesonephric duct development	10	1	0.17	1724	0.15964	0.15964	0.614993	0.90614
GO:0061428	negative regulation of transcription fro...	10	1	0.17	1725	0.15964	0.15964	0.614993	0.90614
GO:0062029	positive regulation of stress granule as...	10	1	0.17	1726	0.15964	0.15964	0.614993	0.90614
GO:0070474	positive regulation of uterine smooth mu...	10	1	0.17	1727	0.15964	0.15964	0.614993	0.90614
GO:0090244	Wnt signaling pathway involved in somito...	10	1	0.17	1728	0.15964	0.15964	0.614993	0.90614
GO:0090381	regulation of heart induction	10	1	0.17	1729	0.15964	0.15964	0.614993	0.90614
GO:0097114	NMDA glutamate receptor clustering	10	1	0.17	1730	0.15964	0.15964	0.614993	0.90614
GO:0097646	calcitonin family receptor signaling pat...	10	1	0.17	1731	0.15964	0.15964	0.614993	0.90614
GO:0099011	neuronal dense core vesicle exocytosis	10	1	0.17	1732	0.15964	0.15964	0.614993	0.90614
GO:0099525	presynaptic dense core vesicle exocytosi...	10	1	0.17	1733	0.15964	0.15964	0.614993	0.90614
GO:1901321	positive regulation of heart induction	10	1	0.17	1734	0.15964	0.15964	0.614993	0.90614
GO:1902528	regulation of protein linear polyubiquit...	10	1	0.17	1735	0.15964	0.15964	0.614993	0.90614
GO:1902530	positive regulation of protein linear po...	10	1	0.17	1736	0.15964	0.15964	0.614993	0.90614
GO:1903378	positive regulation of oxidative stress-...	10	1	0.17	1737	0.15964	0.15964	0.614993	0.90614
GO:1904340	positive regulation of dopaminergic neur...	10	1	0.17	1738	0.15964	0.15964	0.614993	0.90614
GO:1904693	midbrain morphogenesis	10	1	0.17	1739	0.15964	0.15964	0.614993	0.90614
GO:1905448	positive regulation of mitochondrial ATP...	10	1	0.17	1740	0.15964	0.15964	0.614993	0.90614
GO:1905600	regulation of receptor-mediated endocyto...	10	1	0.17	1741	0.15964	0.15964	0.614993	0.90614
GO:0032231	regulation of actin filament bundle asse...	258	7	4.45	1742	0.15992	0.15992	0.614993	0.90614
GO:0032612	interleukin-1 production	258	7	4.45	1743	0.15992	0.15992	0.614993	0.90614
GO:0045737	positive regulation of cyclin-dependent ...	80	3	1.38	1744	0.16002	0.16002	0.614993	0.90614
GO:0046685	response to arsenic-containing substance	80	3	1.38	1745	0.16002	0.16002	0.614993	0.90614
GO:0071480	cellular response to gamma radiation	80	3	1.38	1746	0.16002	0.16002	0.614993	0.90614
GO:0097421	liver regeneration	80	3	1.38	1747	0.16002	0.16002	0.614993	0.90614
GO:1901099	negative regulation of signal transducti...	80	3	1.38	1748	0.16002	0.16002	0.614993	0.90614
GO:2001240	negative regulation of extrinsic apoptot...	80	3	1.38	1749	0.16002	0.16002	0.614993	0.90614
GO:0006383	transcription by RNA polymerase III	122	4	2.1	1750	0.16019	0.16019	0.615408	0.906584
GO:0051592	response to calcium ion	357	15	6.15	1751	0.00151	0.16064	0.0217054	0.908611
GO:0007098	centrosome cycle	306	8	5.28	1752	0.16108	0.16108	0.618587	0.91058
GO:0035690	cellular response to drug	1034	27	17.83	1753	0.02274	0.16122	0.166827	0.910852
GO:0097237	cellular response to toxic substance	552	13	9.52	1754	0.16150	0.16150	0.619719	0.911913
GO:0071559	response to transforming growth factor b...	670	26	11.55	1755	0.00013	0.16185	0.00313265	0.913369
GO:0046530	photoreceptor cell differentiation	150	8	2.59	1756	0.00464	0.16216	0.0515186	0.914597
GO:0048857	neural nucleus development	167	5	2.88	1757	0.16284	0.16284	0.624136	0.917834
GO:0001959	regulation of cytokine-mediated signalin...	404	10	6.96	1758	0.16303	0.16303	0.624622	0.917834
GO:0016246	RNA interference	42	2	0.72	1759	0.16329	0.16329	0.624652	0.917834
GO:0030277	maintenance of gastrointestinal epitheli...	42	2	0.72	1760	0.16329	0.16329	0.624652	0.917834
GO:0097329	response to antimetabolite	42	2	0.72	1761	0.16329	0.16329	0.624652	0.917834
GO:1902644	tertiary alcohol metabolic process	42	2	0.72	1762	0.16329	0.16329	0.624652	0.917834
GO:0051783	regulation of nuclear division	483	24	8.33	1763	4.6e-06	0.16375	0.000171918	0.919898
GO:1901698	response to nitrogen compound	2743	65	47.29	1764	0.00589	0.16413	0.0623232	0.920282
GO:0014046	dopamine secretion	81	3	1.4	1765	0.16419	0.16419	0.627368	0.920282
GO:0014059	regulation of dopamine secretion	81	3	1.4	1766	0.16419	0.16419	0.627368	0.920282
GO:0039694	viral RNA genome replication	81	3	1.4	1767	0.16419	0.16419	0.627368	0.920282
GO:2000060	positive regulation of ubiquitin-depende...	260	7	4.48	1768	0.16430	0.16430	0.627546	0.920377
GO:0048534	hematopoietic or lymphoid organ developm...	2253	50	38.84	1769	0.04129	0.16468	0.245755	0.921985
GO:1903578	regulation of ATP metabolic process	308	8	5.31	1770	0.16510	0.16510	0.629388	0.923814
GO:0010518	positive regulation of phospholipase act...	168	5	2.9	1771	0.16563	0.16563	0.630923	0.92577
GO:0050921	positive regulation of chemotaxis	303	11	5.22	1772	0.01688	0.16572	0.134714	0.92577
GO:0034620	cellular response to unfolded protein	343	16	5.91	1773	0.00035	0.16573	0.00717681	0.92577
GO:0098742	cell-cell adhesion via plasma-membrane a...	555	13	9.57	1774	0.16593	0.16593	0.631823	0.92601
GO:0009889	regulation of biosynthetic process	9971	249	171.9	1775	1.4e-11	0.16596	2.95013e-09	0.92601
GO:0030866	cortical actin cytoskeleton organization	124	4	2.14	1776	0.16680	0.16680	0.634404	0.929127
GO:0042220	response to cocaine	124	4	2.14	1777	0.16680	0.16680	0.634404	0.929127
GO:0050432	catecholamine secretion	124	4	2.14	1778	0.16680	0.16680	0.634404	0.929127
GO:0006974	cellular response to DNA damage stimulus	2140	43	36.89	1779	0.16797	0.16797	0.638608	0.930361
GO:0031116	positive regulation of microtubule polym...	82	3	1.41	1780	0.16839	0.16839	0.639419	0.930361
GO:0043902	positive regulation of multi-organism pr...	82	3	1.41	1781	0.16839	0.16839	0.639419	0.930361
GO:0048011	neurotrophin TRK receptor signaling path...	82	3	1.41	1782	0.16839	0.16839	0.639419	0.930361
GO:0048562	embryonic organ morphogenesis	699	42	12.05	1783	3.7e-12	0.16874	1.22149e-09	0.930361
GO:0006613	cotranslational protein targeting to mem...	262	7	4.52	1784	0.16874	0.16874	0.639419	0.930361
GO:0043523	regulation of neuron apoptotic process	518	18	8.93	1785	0.00427	0.16900	0.0480024	0.930361
GO:0006349	regulation of gene expression by genetic...	43	2	0.74	1786	0.16941	0.16941	0.639419	0.930361
GO:0007141	male meiosis I	43	2	0.74	1787	0.16941	0.16941	0.639419	0.930361
GO:0010738	regulation of protein kinase A signaling	43	2	0.74	1788	0.16941	0.16941	0.639419	0.930361
GO:0010934	macrophage cytokine production	43	2	0.74	1789	0.16941	0.16941	0.639419	0.930361
GO:0016338	calcium-independent cell-cell adhesion v...	43	2	0.74	1790	0.16941	0.16941	0.639419	0.930361
GO:0031269	pseudopodium assembly	43	2	0.74	1791	0.16941	0.16941	0.639419	0.930361
GO:0031649	heat generation	43	2	0.74	1792	0.16941	0.16941	0.639419	0.930361
GO:0042789	mRNA transcription by RNA polymerase II	43	2	0.74	1793	0.16941	0.16941	0.639419	0.930361
GO:0044539	long-chain fatty acid import into cell	43	2	0.74	1794	0.16941	0.16941	0.639419	0.930361
GO:0045980	negative regulation of nucleotide metabo...	43	2	0.74	1795	0.16941	0.16941	0.639419	0.930361
GO:0051127	positive regulation of actin nucleation	43	2	0.74	1796	0.16941	0.16941	0.639419	0.930361
GO:0072077	renal vesicle morphogenesis	43	2	0.74	1797	0.16941	0.16941	0.639419	0.930361
GO:0140354	lipid import into cell	43	2	0.74	1798	0.16941	0.16941	0.639419	0.930361
GO:1900103	positive regulation of endoplasmic retic...	43	2	0.74	1799	0.16941	0.16941	0.639419	0.930361
GO:1905523	positive regulation of macrophage migrat...	43	2	0.74	1800	0.16941	0.16941	0.639419	0.930361
GO:2001235	positive regulation of apoptotic signali...	480	16	8.27	1801	0.00990	0.16984	0.0935588	0.930361
GO:0032268	regulation of cellular protein metabolic...	6397	166	110.28	1802	1.5e-08	0.17092	1.13405e-06	0.930361
GO:0006855	drug transmembrane transport	170	5	2.93	1803	0.17128	0.17128	0.643778	0.930361
GO:0070972	protein localization to endoplasmic reti...	360	9	6.21	1804	0.17206	0.17206	0.643778	0.930361
GO:0006954	inflammatory response	1553	32	26.77	1805	0.17210	0.17210	0.643778	0.930361
GO:0010543	regulation of platelet activation	83	3	1.43	1806	0.17263	0.17263	0.643778	0.930361
GO:0033363	secretory granule organization	83	3	1.43	1807	0.17263	0.17263	0.643778	0.930361
GO:0043029	T cell homeostasis	83	3	1.43	1808	0.17263	0.17263	0.643778	0.930361
GO:0048246	macrophage chemotaxis	83	3	1.43	1809	0.17263	0.17263	0.643778	0.930361
GO:0099068	postsynapse assembly	83	3	1.43	1810	0.17263	0.17263	0.643778	0.930361
GO:0048066	developmental pigmentation	126	4	2.17	1811	0.17351	0.17351	0.643778	0.930361
GO:0098927	vesicle-mediated transport between endos...	126	4	2.17	1812	0.17351	0.17351	0.643778	0.930361
GO:1900274	regulation of phospholipase C activity	126	4	2.17	1813	0.17351	0.17351	0.643778	0.930361
GO:1903829	positive regulation of cellular protein ...	868	19	14.96	1814	0.17357	0.17357	0.643778	0.930361
GO:0007422	peripheral nervous system development	217	6	3.74	1815	0.17366	0.17366	0.643778	0.930361
GO:0000730	DNA recombinase assembly	11	1	0.19	1816	0.17413	0.17413	0.643778	0.930361
GO:0001839	neural plate morphogenesis	11	1	0.19	1817	0.17413	0.17413	0.643778	0.930361
GO:0007079	mitotic chromosome movement towards spin...	11	1	0.19	1818	0.17413	0.17413	0.643778	0.930361
GO:0009992	cellular water homeostasis	11	1	0.19	1819	0.17413	0.17413	0.643778	0.930361
GO:0014060	regulation of epinephrine secretion	11	1	0.19	1820	0.17413	0.17413	0.643778	0.930361
GO:0014900	muscle hyperplasia	11	1	0.19	1821	0.17413	0.17413	0.643778	0.930361
GO:0015853	adenine transport	11	1	0.19	1822	0.17413	0.17413	0.643778	0.930361
GO:0019045	latent virus replication	11	1	0.19	1823	0.17413	0.17413	0.643778	0.930361
GO:0019046	release from viral latency	11	1	0.19	1824	0.17413	0.17413	0.643778	0.930361
GO:0032277	negative regulation of gonadotropin secr...	11	1	0.19	1825	0.17413	0.17413	0.643778	0.930361
GO:0033602	negative regulation of dopamine secretio...	11	1	0.19	1826	0.17413	0.17413	0.643778	0.930361
GO:0035879	plasma membrane lactate transport	11	1	0.19	1827	0.17413	0.17413	0.643778	0.930361
GO:0042637	catagen	11	1	0.19	1828	0.17413	0.17413	0.643778	0.930361
GO:0045415	negative regulation of interleukin-8 bio...	11	1	0.19	1829	0.17413	0.17413	0.643778	0.930361
GO:0046604	positive regulation of mitotic centrosom...	11	1	0.19	1830	0.17413	0.17413	0.643778	0.930361
GO:0048242	epinephrine secretion	11	1	0.19	1831	0.17413	0.17413	0.643778	0.930361
GO:0050923	regulation of negative chemotaxis	11	1	0.19	1832	0.17413	0.17413	0.643778	0.930361
GO:0051728	cell cycle switching, mitotic to meiotic...	11	1	0.19	1833	0.17413	0.17413	0.643778	0.930361
GO:0051729	germline cell cycle switching, mitotic t...	11	1	0.19	1834	0.17413	0.17413	0.643778	0.930361
GO:0051794	regulation of timing of catagen	11	1	0.19	1835	0.17413	0.17413	0.643778	0.930361
GO:0051933	amino acid neurotransmitter reuptake	11	1	0.19	1836	0.17413	0.17413	0.643778	0.930361
GO:0051935	glutamate reuptake	11	1	0.19	1837	0.17413	0.17413	0.643778	0.930361
GO:0060184	cell cycle switching	11	1	0.19	1838	0.17413	0.17413	0.643778	0.930361
GO:0060319	primitive erythrocyte differentiation	11	1	0.19	1839	0.17413	0.17413	0.643778	0.930361
GO:0060926	cardiac pacemaker cell development	11	1	0.19	1840	0.17413	0.17413	0.643778	0.930361
GO:0070172	positive regulation of tooth mineralizat...	11	1	0.19	1841	0.17413	0.17413	0.643778	0.930361
GO:0071672	negative regulation of smooth muscle cel...	11	1	0.19	1842	0.17413	0.17413	0.643778	0.930361
GO:0090735	DNA repair complex assembly	11	1	0.19	1843	0.17413	0.17413	0.643778	0.930361
GO:0099022	vesicle tethering	11	1	0.19	1844	0.17413	0.17413	0.643778	0.930361
GO:1900086	positive regulation of peptidyl-tyrosine...	11	1	0.19	1845	0.17413	0.17413	0.643778	0.930361
GO:1900193	regulation of oocyte maturation	11	1	0.19	1846	0.17413	0.17413	0.643778	0.930361
GO:1903233	regulation of calcium ion-dependent exoc...	11	1	0.19	1847	0.17413	0.17413	0.643778	0.930361
GO:1903392	negative regulation of adherens junction...	11	1	0.19	1848	0.17413	0.17413	0.643778	0.930361
GO:1904000	positive regulation of eating behavior	11	1	0.19	1849	0.17413	0.17413	0.643778	0.930361
GO:1904798	positive regulation of core promoter bin...	11	1	0.19	1850	0.17413	0.17413	0.643778	0.930361
GO:1904995	negative regulation of leukocyte adhesio...	11	1	0.19	1851	0.17413	0.17413	0.643778	0.930361
GO:0030279	negative regulation of ossification	171	5	2.95	1852	0.17414	0.17414	0.643778	0.930361
GO:0048609	multicellular organismal reproductive pr...	1875	49	32.32	1853	0.00272	0.17422	0.0342298	0.930361
GO:0031639	plasminogen activation	60	5	1.03	1854	0.00375	0.17441	0.0433372	0.930361
GO:0043588	skin development	730	19	12.58	1855	0.05129	0.17472	0.282366	0.930361
GO:0006936	muscle contraction	869	19	14.98	1856	0.17478	0.17478	0.645903	0.930361
GO:1900180	regulation of protein localization to nu...	313	8	5.4	1857	0.17535	0.17535	0.645931	0.930361
GO:0090100	positive regulation of transmembrane rec...	273	16	4.71	1858	2.5e-05	0.17557	0.000776176	0.930361
GO:0001710	mesodermal cell fate commitment	44	2	0.76	1859	0.17557	0.17557	0.645931	0.930361
GO:0007100	mitotic centrosome separation	44	2	0.76	1860	0.17557	0.17557	0.645931	0.930361
GO:0030836	positive regulation of actin filament de...	44	2	0.76	1861	0.17557	0.17557	0.645931	0.930361
GO:0031268	pseudopodium organization	44	2	0.76	1862	0.17557	0.17557	0.645931	0.930361
GO:0048934	peripheral nervous system neuron differe...	44	2	0.76	1863	0.17557	0.17557	0.645931	0.930361
GO:0048935	peripheral nervous system neuron develop...	44	2	0.76	1864	0.17557	0.17557	0.645931	0.930361
GO:0060601	lateral sprouting from an epithelium	44	2	0.76	1865	0.17557	0.17557	0.645931	0.930361
GO:0071391	cellular response to estrogen stimulus	44	2	0.76	1866	0.17557	0.17557	0.645931	0.930361
GO:0072087	renal vesicle development	44	2	0.76	1867	0.17557	0.17557	0.645931	0.930361
GO:0099509	regulation of presynaptic cytosolic calc...	44	2	0.76	1868	0.17557	0.17557	0.645931	0.930361
GO:1901722	regulation of cell proliferation involve...	44	2	0.76	1869	0.17557	0.17557	0.645931	0.930361
GO:0031497	chromatin assembly	384	15	6.62	1870	0.00302	0.17576	0.036926	0.930616
GO:0009135	purine nucleoside diphosphate metabolic ...	362	9	6.24	1871	0.17590	0.17590	0.646424	0.930616
GO:0009179	purine ribonucleoside diphosphate metabo...	362	9	6.24	1872	0.17590	0.17590	0.646424	0.930616
GO:2000243	positive regulation of reproductive proc...	173	11	2.98	1873	0.00022	0.17604	0.00486357	0.930786
GO:0072088	nephron epithelium morphogenesis	180	11	3.1	1874	0.00031	0.17612	0.00645008	0.930786
GO:0072593	reactive oxygen species metabolic proces...	613	14	10.57	1875	0.17680	0.17680	0.649136	0.932917
GO:0031952	regulation of protein autophosphorylatio...	127	4	2.19	1876	0.17690	0.17690	0.649136	0.932917
GO:0050702	interleukin-1 beta secretion	127	4	2.19	1877	0.17690	0.17690	0.649136	0.932917
GO:2000351	regulation of endothelial cell apoptotic...	127	4	2.19	1878	0.17690	0.17690	0.649136	0.932917
GO:1902369	negative regulation of RNA catabolic pro...	172	5	2.97	1879	0.17701	0.17701	0.649299	0.933
GO:0019079	viral genome replication	314	8	5.41	1880	0.17743	0.17743	0.650117	0.934716
GO:0031326	regulation of cellular biosynthetic proc...	9781	245	168.62	1881	1.7e-11	0.17758	3.23785e-09	0.935009
GO:0051306	mitotic sister chromatid separation	144	8	2.48	1882	0.00363	0.17775	0.0423957	0.935407
GO:0030198	extracellular matrix organization	924	20	15.93	1883	0.17827	0.17827	0.652953	0.937645
GO:0006821	chloride transport	219	6	3.78	1884	0.17872	0.17872	0.65436	0.939513
GO:2000045	regulation of G1/S transition of mitotic...	413	10	7.12	1885	0.17902	0.17902	0.655216	0.940591
GO:0043062	extracellular structure organization	925	20	15.95	1886	0.17947	0.17947	0.65662	0.942455
GO:0006338	chromatin remodeling	564	13	9.72	1887	0.17959	0.17959	0.656817	0.942586
GO:1902893	regulation of pri-miRNA transcription by...	133	8	2.29	1888	0.00223	0.17979	0.0292142	0.943136
GO:0060964	regulation of gene silencing by miRNA	267	7	4.6	1889	0.18006	0.18006	0.65805	0.944052
GO:0002068	glandular epithelial cell development	85	3	1.47	1890	0.18118	0.18118	0.661495	0.947448
GO:0018149	peptide cross-linking	85	3	1.47	1891	0.18118	0.18118	0.661495	0.947448
GO:2001021	negative regulation of response to DNA d...	220	6	3.79	1892	0.18127	0.18127	0.661495	0.947448
GO:0071495	cellular response to endogenous stimulus	3629	98	62.56	1893	5.5e-06	0.18176	0.000199531	0.947448
GO:0034104	negative regulation of tissue remodeling	45	2	0.78	1894	0.18176	0.18176	0.661577	0.947448
GO:0035929	steroid hormone secretion	45	2	0.78	1895	0.18176	0.18176	0.661577	0.947448
GO:0045475	locomotor rhythm	45	2	0.78	1896	0.18176	0.18176	0.661577	0.947448
GO:0045663	positive regulation of myoblast differen...	45	2	0.78	1897	0.18176	0.18176	0.661577	0.947448
GO:0072109	glomerular mesangium development	45	2	0.78	1898	0.18176	0.18176	0.661577	0.947448
GO:1901798	positive regulation of signal transducti...	45	2	0.78	1899	0.18176	0.18176	0.661577	0.947448
GO:1903729	regulation of plasma membrane organizati...	45	2	0.78	1900	0.18176	0.18176	0.661577	0.947448
GO:0032270	positive regulation of cellular protein ...	3981	107	68.63	1901	2.3e-06	0.18218	9.41289e-05	0.949138
GO:0097305	response to alcohol	566	13	9.76	1902	0.18270	0.18270	0.664754	0.951346
GO:0007405	neuroblast proliferation	174	5	3	1903	0.18280	0.18280	0.664874	0.951367
GO:0009206	purine ribonucleoside triphosphate biosy...	129	4	2.22	1904	0.18374	0.18374	0.66763	0.952331
GO:1902749	regulation of cell cycle G2/M phase tran...	517	12	8.91	1905	0.18546	0.18546	0.671568	0.952331
GO:0043330	response to exogenous dsRNA	86	3	1.48	1906	0.18551	0.18551	0.671568	0.952331
GO:0051181	cofactor transport	86	3	1.48	1907	0.18551	0.18551	0.671568	0.952331
GO:1901998	toxin transport	86	3	1.48	1908	0.18551	0.18551	0.671568	0.952331
GO:1903671	negative regulation of sprouting angioge...	86	3	1.48	1909	0.18551	0.18551	0.671568	0.952331
GO:0009185	ribonucleoside diphosphate metabolic pro...	367	9	6.33	1910	0.18565	0.18565	0.671568	0.952331
GO:0015850	organic hydroxy compound transport	568	13	9.79	1911	0.18583	0.18583	0.671568	0.952331
GO:0071383	cellular response to steroid hormone sti...	722	16	12.45	1912	0.18586	0.18586	0.671568	0.952331
GO:0021987	cerebral cortex development	318	8	5.48	1913	0.18587	0.18587	0.671568	0.952331
GO:1903670	regulation of sprouting angiogenesis	208	12	3.59	1914	0.00029	0.18589	0.00608508	0.952331
GO:0009888	tissue development	4698	148	80.99	1915	1.3e-13	0.18606	9.19657e-11	0.952331
GO:0006641	triglyceride metabolic process	222	6	3.83	1916	0.18641	0.18641	0.671568	0.952331
GO:0043124	negative regulation of I-kappaB kinase/N...	130	4	2.24	1917	0.18719	0.18719	0.671568	0.952331
GO:0070169	positive regulation of biomineral tissue...	114	7	1.97	1918	0.00368	0.18722	0.0426777	0.952331
GO:0110151	positive regulation of biomineralization	114	7	1.97	1919	0.00368	0.18722	0.0426777	0.952331
GO:0048732	gland development	1190	47	20.52	1920	1.6e-07	0.18781	9.37657e-06	0.952331
GO:0000280	nuclear division	928	35	16	1921	1.6e-05	0.18782	0.000516169	0.952331
GO:0030855	epithelial cell differentiation	1607	59	27.7	1922	5.1e-08	0.18795	3.25874e-06	0.952331
GO:0009070	serine family amino acid biosynthetic pr...	46	2	0.79	1923	0.18799	0.18799	0.671568	0.952331
GO:0044342	type B pancreatic cell proliferation	46	2	0.79	1924	0.18799	0.18799	0.671568	0.952331
GO:0051709	regulation of killing of cells of other ...	46	2	0.79	1925	0.18799	0.18799	0.671568	0.952331
GO:0080111	DNA demethylation	46	2	0.79	1926	0.18799	0.18799	0.671568	0.952331
GO:1902993	positive regulation of amyloid precursor...	46	2	0.79	1927	0.18799	0.18799	0.671568	0.952331
GO:0002188	translation reinitiation	12	1	0.21	1928	0.18837	0.18837	0.671568	0.952331
GO:0003163	sinoatrial node development	12	1	0.21	1929	0.18837	0.18837	0.671568	0.952331
GO:0006477	protein sulfation	12	1	0.21	1930	0.18837	0.18837	0.671568	0.952331
GO:0009448	gamma-aminobutyric acid metabolic proces...	12	1	0.21	1931	0.18837	0.18837	0.671568	0.952331
GO:0010792	DNA double-strand break processing invol...	12	1	0.21	1932	0.18837	0.18837	0.671568	0.952331
GO:0032714	negative regulation of interleukin-5 pro...	12	1	0.21	1933	0.18837	0.18837	0.671568	0.952331
GO:0042986	positive regulation of amyloid precursor...	12	1	0.21	1934	0.18837	0.18837	0.671568	0.952331
GO:0045541	negative regulation of cholesterol biosy...	12	1	0.21	1935	0.18837	0.18837	0.671568	0.952331
GO:0045627	positive regulation of T-helper 1 cell d...	12	1	0.21	1936	0.18837	0.18837	0.671568	0.952331
GO:0048241	epinephrine transport	12	1	0.21	1937	0.18837	0.18837	0.671568	0.952331
GO:0048859	formation of anatomical boundary	12	1	0.21	1938	0.18837	0.18837	0.671568	0.952331
GO:0060353	regulation of cell adhesion molecule pro...	12	1	0.21	1939	0.18837	0.18837	0.671568	0.952331
GO:0060482	lobar bronchus development	12	1	0.21	1940	0.18837	0.18837	0.671568	0.952331
GO:0060596	mammary placode formation	12	1	0.21	1941	0.18837	0.18837	0.671568	0.952331
GO:0060717	chorion development	12	1	0.21	1942	0.18837	0.18837	0.671568	0.952331
GO:0060754	positive regulation of mast cell chemota...	12	1	0.21	1943	0.18837	0.18837	0.671568	0.952331
GO:0060921	sinoatrial node cell differentiation	12	1	0.21	1944	0.18837	0.18837	0.671568	0.952331
GO:0070345	negative regulation of fat cell prolifer...	12	1	0.21	1945	0.18837	0.18837	0.671568	0.952331
GO:0070868	heterochromatin organization involved in...	12	1	0.21	1946	0.18837	0.18837	0.671568	0.952331
GO:0071733	transcriptional activation by promoter-e...	12	1	0.21	1947	0.18837	0.18837	0.671568	0.952331
GO:0090080	positive regulation of MAPKKK cascade by...	12	1	0.21	1948	0.18837	0.18837	0.671568	0.952331
GO:0090202	gene looping	12	1	0.21	1949	0.18837	0.18837	0.671568	0.952331
GO:0090206	negative regulation of cholesterol metab...	12	1	0.21	1950	0.18837	0.18837	0.671568	0.952331
GO:0090579	dsDNA loop formation	12	1	0.21	1951	0.18837	0.18837	0.671568	0.952331
GO:0090666	scaRNA localization to Cajal body	12	1	0.21	1952	0.18837	0.18837	0.671568	0.952331
GO:0098957	anterograde axonal transport of mitochon...	12	1	0.21	1953	0.18837	0.18837	0.671568	0.952331
GO:0106119	negative regulation of sterol biosynthet...	12	1	0.21	1954	0.18837	0.18837	0.671568	0.952331
GO:1902744	negative regulation of lamellipodium org...	12	1	0.21	1955	0.18837	0.18837	0.671568	0.952331
GO:1902956	regulation of mitochondrial electron tra...	12	1	0.21	1956	0.18837	0.18837	0.671568	0.952331
GO:1903026	negative regulation of RNA polymerase II...	12	1	0.21	1957	0.18837	0.18837	0.671568	0.952331
GO:1903891	regulation of ATF6-mediated unfolded pro...	12	1	0.21	1958	0.18837	0.18837	0.671568	0.952331
GO:2000382	positive regulation of mesoderm developm...	12	1	0.21	1959	0.18837	0.18837	0.671568	0.952331
GO:0060429	epithelium development	2893	100	49.87	1960	1.9e-11	0.18862	3.48474e-09	0.952894
GO:0008283	cell population proliferation	4681	148	80.7	1961	1.0e-13	0.18876	9.00364e-11	0.952894
GO:0006367	transcription initiation from RNA polyme...	519	12	8.95	1962	0.18877	0.18877	0.672752	0.952894
GO:0032870	cellular response to hormone stimulus	1841	37	31.74	1963	0.18899	0.18899	0.673294	0.953519
GO:0043067	regulation of programmed cell death	3841	121	66.22	1964	4.2e-11	0.18971	6.70916e-09	0.956227
GO:0043112	receptor metabolic process	469	11	8.09	1965	0.18972	0.18972	0.675409	0.956227
GO:0046839	phospholipid dephosphorylation	87	3	1.5	1966	0.18985	0.18985	0.675629	0.956396
GO:0009145	purine nucleoside triphosphate biosynthe...	131	4	2.26	1967	0.19067	0.19067	0.678059	0.959551
GO:0019674	NAD metabolic process	131	4	2.26	1968	0.19067	0.19067	0.678059	0.959551
GO:0009314	response to radiation	1093	23	18.84	1969	0.19137	0.19137	0.680305	0.962584
GO:0010948	negative regulation of cell cycle proces...	851	22	14.67	1970	0.04061	0.19151	0.242582	0.962763
GO:0007127	meiosis I	224	6	3.86	1971	0.19160	0.19160	0.680878	0.962763
GO:0010467	gene expression	13590	303	234.28	1972	1.2e-08	0.19231	9.285e-07	0.965841
GO:0061333	renal tubule morphogenesis	185	11	3.19	1973	0.00040	0.19319	0.00795502	0.967196
GO:0072028	nephron morphogenesis	185	11	3.19	1974	0.00040	0.19319	0.00795502	0.967196
GO:1902905	positive regulation of supramolecular fi...	542	16	9.34	1975	0.02736	0.19349	0.185481	0.967196
GO:0051345	positive regulation of hydrolase activit...	2009	40	34.63	1976	0.19355	0.19355	0.686564	0.967196
GO:1903362	regulation of cellular protein catabolic...	676	15	11.65	1977	0.19399	0.19399	0.686564	0.967196
GO:0060147	regulation of posttranscriptional gene s...	273	7	4.71	1978	0.19405	0.19405	0.686564	0.967196
GO:0060966	regulation of gene silencing by RNA	273	7	4.71	1979	0.19405	0.19405	0.686564	0.967196
GO:0006409	tRNA export from nucleus	88	3	1.52	1980	0.19423	0.19423	0.686564	0.967196
GO:0030511	positive regulation of transforming grow...	88	3	1.52	1981	0.19423	0.19423	0.686564	0.967196
GO:0051443	positive regulation of ubiquitin-protein...	88	3	1.52	1982	0.19423	0.19423	0.686564	0.967196
GO:0071431	tRNA-containing ribonucleoprotein comple...	88	3	1.52	1983	0.19423	0.19423	0.686564	0.967196
GO:1903846	positive regulation of cellular response...	88	3	1.52	1984	0.19423	0.19423	0.686564	0.967196
GO:1904031	positive regulation of cyclin-dependent ...	88	3	1.52	1985	0.19423	0.19423	0.686564	0.967196
GO:0021871	forebrain regionalization	47	2	0.81	1986	0.19424	0.19424	0.686564	0.967196
GO:0023019	signal transduction involved in regulati...	47	2	0.81	1987	0.19424	0.19424	0.686564	0.967196
GO:0060972	left/right pattern formation	47	2	0.81	1988	0.19424	0.19424	0.686564	0.967196
GO:0071679	commissural neuron axon guidance	47	2	0.81	1989	0.19424	0.19424	0.686564	0.967196
GO:1903052	positive regulation of proteolysis invol...	322	8	5.55	1990	0.19447	0.19447	0.687132	0.967855
GO:0042981	regulation of apoptotic process	3789	120	65.32	1991	3.7e-11	0.19479	6.10747e-09	0.96896
GO:0046717	acid secretion	274	7	4.72	1992	0.19643	0.19643	0.693315	0.973853
GO:0001676	long-chain fatty acid metabolic process	226	6	3.9	1993	0.19686	0.19686	0.694338	0.973853
GO:1903035	negative regulation of response to wound...	226	6	3.9	1994	0.19686	0.19686	0.694338	0.973853
GO:0051495	positive regulation of cytoskeleton orga...	595	17	10.26	1995	0.03068	0.19687	0.199642	0.973853
GO:0031571	mitotic G1 DNA damage checkpoint	179	5	3.09	1996	0.19759	0.19759	0.695744	0.973853
GO:0044819	mitotic G1/S transition checkpoint	179	5	3.09	1997	0.19759	0.19759	0.695744	0.973853
GO:0002260	lymphocyte homeostasis	133	4	2.29	1998	0.19768	0.19768	0.695744	0.973853
GO:0050704	regulation of interleukin-1 secretion	133	4	2.29	1999	0.19768	0.19768	0.695744	0.973853
[truncated: 7,905 more rows]

## Sheet: Teratogens - 1x - All PS
GO.ID	Term	Annotated	Significant	Expected	Rank.in.p.value.elim	p.value.classic	p.value.elim	Adj.P.Classic	Adj.P.Elim
GO:0090090	negative regulation of canonical Wnt sig...	427	117	67.03	1	4.2e-10	4.2e-10	3.64884e-08	4.15968e-06
GO:0071294	cellular response to zinc ion	32	20	5.02	2	2.6e-09	2.6e-09	1.85255e-07	1.28752e-05
GO:0045599	negative regulation of fat cell differen...	128	47	20.09	3	5.5e-09	5.5e-09	3.60742e-07	1.3618e-05
GO:0000122	negative regulation of transcription by ...	2226	448	349.43	4	5.5e-09	5.5e-09	3.60742e-07	1.3618e-05
GO:0045600	positive regulation of fat cell differen...	158	53	24.8	5	2.2e-08	2.2e-08	1.22409e-06	3.79653e-05
GO:0003151	outflow tract morphogenesis	219	67	34.38	6	2.3e-08	2.3e-08	1.25852e-06	3.79653e-05
GO:0045668	negative regulation of osteoblast differ...	106	40	16.64	7	3.0e-08	3.0e-08	1.58043e-06	4.24457e-05
GO:0045944	positive regulation of transcription by ...	3061	587	480.5	8	4.0e-08	1.1e-07	2.04206e-06	0.00013618
GO:0045540	regulation of cholesterol biosynthetic p...	125	43	19.62	9	2.1e-07	2.1e-07	9.08227e-06	0.000217888
GO:2000546	positive regulation of endothelial cell ...	16	12	2.51	10	2.2e-07	2.2e-07	9.31145e-06	0.000217888
GO:0006357	regulation of transcription by RNA polym...	6163	1216	967.43	11	8.0e-21	2.7e-07	4.17011e-18	0.000243098
GO:0021957	corticospinal tract morphogenesis	27	16	4.24	12	3.0e-07	3.0e-07	1.22272e-05	0.0002476
GO:1904837	beta-catenin-TCF complex assembly	83	32	13.03	13	4.0e-07	4.0e-07	1.55969e-05	0.000304738
GO:0046827	positive regulation of protein export fr...	72	29	11.3	14	4.7e-07	4.7e-07	1.79725e-05	0.000332491
GO:0010273	detoxification of copper ion	17	12	2.67	15	6.3e-07	6.3e-07	2.2772e-05	0.000415968
GO:0060411	cardiac septum morphogenesis	247	79	38.77	16	1.3e-10	8.7e-07	1.25002e-08	0.000524329
GO:0001957	intramembranous ossification	20	13	3.14	17	9.0e-07	9.0e-07	3.11664e-05	0.000524329
GO:0048661	positive regulation of smooth muscle cel...	235	66	36.89	18	9.6e-07	9.6e-07	3.28991e-05	0.000528213
GO:0046654	tetrahydrofolate biosynthetic process	23	14	3.61	19	1.1e-06	1.1e-06	3.65584e-05	0.000573389
GO:0036462	TRAIL-activated apoptotic signaling path...	34	19	5.34	20	8.6e-08	1.6e-06	4.09492e-06	0.00079232
GO:0043406	positive regulation of MAP kinase activi...	674	151	105.8	21	2.5e-06	2.5e-06	7.41317e-05	0.00117905
GO:0008284	positive regulation of cell population p...	2190	473	343.77	22	3.6e-14	3.5e-06	5.32155e-12	0.00157564
GO:0006977	DNA damage response, signal transduction...	161	48	25.27	23	4.7e-06	4.7e-06	0.000130025	0.00202386
GO:0032926	negative regulation of activin receptor ...	17	11	2.67	24	6.9e-06	6.9e-06	0.000186206	0.0028474
GO:0060430	lung saccule development	26	14	4.08	25	8.0e-06	8.0e-06	0.000212418	0.00316928
GO:0030214	hyaluronan catabolic process	43	19	6.75	26	8.8e-06	8.8e-06	0.000228754	0.00330133
GO:0030512	negative regulation of transforming grow...	183	52	28.73	27	9.0e-06	9.0e-06	0.000232731	0.00330133
GO:1902230	negative regulation of intrinsic apoptot...	86	30	13.5	28	9.8e-06	9.8e-06	0.000252758	0.0034664
GO:0048557	embryonic digestive tract morphogenesis	51	21	8.01	29	1.2e-05	1.2e-05	0.000299365	0.00360145
GO:0003281	ventricular septum development	244	75	38.3	30	2.8e-09	1.2e-05	1.9808e-07	0.00360145
GO:0003150	muscular septum morphogenesis	10	8	1.57	31	1.2e-05	1.2e-05	0.000299365	0.00360145
GO:0071301	cellular response to vitamin B1	10	8	1.57	32	1.2e-05	1.2e-05	0.000299365	0.00360145
GO:1904404	response to formaldehyde	10	8	1.57	33	1.2e-05	1.2e-05	0.000299365	0.00360145
GO:0045892	negative regulation of transcription, DN...	3125	640	490.55	34	6.3e-14	1.4e-05	8.9136e-12	0.0039616
GO:1902254	negative regulation of intrinsic apoptot...	67	25	10.52	35	1.4e-05	1.4e-05	0.000337363	0.0039616
GO:1900625	positive regulation of monocyte aggregat...	18	11	2.83	36	1.5e-05	1.5e-05	0.000357115	0.00412667
GO:0035019	somatic stem cell population maintenance	178	50	27.94	37	1.9e-05	1.9e-05	0.000437619	0.004952
GO:0060384	innervation	72	26	11.3	38	1.9e-05	1.9e-05	0.000437619	0.004952
GO:0034116	positive regulation of heterotypic cell-...	45	19	7.06	39	2.0e-05	2.0e-05	0.000454312	0.004952
GO:0002903	negative regulation of B cell apoptotic ...	31	15	4.87	40	2.0e-05	2.0e-05	0.000454312	0.004952
GO:0003402	planar cell polarity pathway involved in...	13	9	2.04	41	2.2e-05	2.2e-05	0.0004952	0.00531434
GO:0010666	positive regulation of cardiac muscle ce...	35	16	5.49	42	2.7e-05	2.7e-05	0.00059424	0.00636686
GO:0048625	myoblast fate commitment	16	10	2.51	43	2.9e-05	2.9e-05	0.000631244	0.00667944
GO:0071398	cellular response to fatty acid	140	41	21.98	44	3.5e-05	3.5e-05	0.00074227	0.00787818
GO:0003149	membranous septum morphogenesis	36	16	5.65	45	4.1e-05	4.1e-05	0.000853076	0.00902364
GO:1990830	cellular response to leukemia inhibitory...	267	67	41.91	46	4.7e-05	4.7e-05	0.000955828	0.009904
GO:0061042	vascular wound healing	26	13	4.08	47	4.7e-05	4.7e-05	0.000955828	0.009904
GO:0051897	positive regulation of protein kinase B ...	437	100	68.6	48	4.9e-05	4.9e-05	0.0009904	0.0101103
GO:0060028	convergent extension involved in axis el...	14	9	2.2	49	5.4e-05	5.4e-05	0.00108262	0.0109146
GO:0043518	negative regulation of DNA damage respon...	48	19	7.53	50	5.7e-05	5.7e-05	0.00113587	0.0111879
GO:0043154	negative regulation of cysteine-type end...	239	61	37.52	51	5.9e-05	5.9e-05	0.00116867	0.0111879
GO:0090240	positive regulation of histone H4 acetyl...	20	11	3.14	52	5.9e-05	5.9e-05	0.00116867	0.0111879
GO:0030206	chondroitin sulfate biosynthetic process	64	23	10.05	53	6.1e-05	6.1e-05	0.00119161	0.0111879
GO:1901223	negative regulation of NIK/NF-kappaB sig...	56	21	8.79	54	6.1e-05	6.1e-05	0.00119161	0.0111879
GO:0060563	neuroepithelial cell differentiation	134	39	21.03	55	6.3e-05	6.3e-05	0.00122344	0.0113446
GO:0045746	negative regulation of Notch signaling p...	107	33	16.8	56	6.5e-05	6.5e-05	0.00125245	0.0114957
GO:0007179	transforming growth factor beta receptor...	500	128	78.49	57	6.7e-09	6.8e-05	4.28108e-07	0.0118153
GO:0019852	L-ascorbic acid metabolic process	27	13	4.24	58	7.8e-05	7.8e-05	0.00147426	0.0130934
GO:0060693	regulation of branching involved in sali...	27	13	4.24	59	7.8e-05	7.8e-05	0.00147426	0.0130934
GO:0035162	embryonic hemopoiesis	61	22	9.58	60	8.2e-05	8.2e-05	0.00153521	0.0135355
GO:0032526	response to retinoic acid	251	72	39.4	61	1.3e-07	8.5e-05	5.93327e-06	0.0138007
GO:0035970	peptidyl-threonine dephosphorylation	38	16	5.97	62	9.1e-05	9.1e-05	0.00168461	0.0145365
GO:0048640	negative regulation of developmental gro...	273	67	42.85	63	9.6e-05	9.6e-05	0.00176071	0.0150061
GO:0070814	hydrogen sulfide biosynthetic process	12	8	1.88	64	1.0e-04	1.0e-04	0.0017942	0.0150061
GO:1903463	regulation of mitotic cell cycle DNA rep...	12	8	1.88	65	1.0e-04	1.0e-04	0.0017942	0.0150061
GO:0071260	cellular response to mechanical stimulus	199	52	31.24	66	0.00010	0.00010	0.0017942	0.0150061
GO:0035860	glial cell-derived neurotrophic factor r...	21	11	3.3	67	0.00011	0.00011	0.00194891	0.0162603
GO:0015798	myo-inositol transport	15	9	2.35	68	0.00012	0.00012	0.00209239	0.0165067
GO:0010991	negative regulation of SMAD protein comp...	18	10	2.83	69	0.00012	0.00012	0.00209239	0.0165067
GO:0030514	negative regulation of BMP signaling pat...	110	33	17.27	70	0.00012	0.00012	0.00209239	0.0165067
GO:2000095	regulation of Wnt signaling pathway, pla...	35	15	5.49	71	0.00012	0.00012	0.00209239	0.0165067
GO:0001657	ureteric bud development	255	63	40.03	72	0.00012	0.00012	0.00209239	0.0165067
GO:0001822	kidney development	713	171	111.92	73	4.3e-09	0.00013	2.93705e-07	0.0173989
GO:0017148	negative regulation of translation	416	94	65.3	74	0.00013	0.00013	0.00225091	0.0173989
GO:0044539	long-chain fatty acid import into cell	43	17	6.75	75	0.00014	0.00014	0.00238651	0.0184875
GO:0071300	cellular response to retinoic acid	173	46	27.16	76	0.00016	0.00016	0.00266774	0.0208505
GO:0042699	follicle-stimulating hormone signaling p...	10	7	1.57	77	0.00018	0.00018	0.00291771	0.022284
GO:0090244	Wnt signaling pathway involved in somito...	10	7	1.57	78	0.00018	0.00018	0.00291771	0.022284
GO:0045844	positive regulation of striated muscle t...	190	58	29.83	79	2.1e-07	0.00018	9.08227e-06	0.022284
GO:0021772	olfactory bulb development	64	22	10.05	80	0.00018	0.00018	0.00291771	0.022284
GO:0048608	reproductive structure development	1065	234	167.18	81	2.9e-08	0.00019	1.53591e-06	0.0229483
GO:0090179	planar cell polarity pathway involved in...	29	13	4.55	82	0.00019	0.00019	0.00304985	0.0229483
GO:0071391	cellular response to estrogen stimulus	44	17	6.91	83	0.00020	0.00020	0.00318457	0.0238651
GO:0071456	cellular response to hypoxia	545	117	85.55	84	0.00021	0.00021	0.00332243	0.0244687
GO:0035607	fibroblast growth factor receptor signal...	19	10	2.98	85	0.00021	0.00021	0.00332243	0.0244687
GO:1902746	regulation of lens fiber cell differenti...	13	8	2.04	86	0.00022	0.00022	0.00347509	0.0253358
GO:0050680	negative regulation of epithelial cell p...	375	91	58.87	87	1.0e-05	0.00023	0.000255258	0.0255946
GO:0035116	embryonic hindlimb morphogenesis	82	26	12.87	88	0.00023	0.00023	0.0036043	0.0255946
GO:0060045	positive regulation of cardiac muscle ce...	82	26	12.87	89	0.00023	0.00023	0.0036043	0.0255946
GO:0071305	cellular response to vitamin D	52	22	8.16	90	4.2e-06	0.00025	0.000117838	0.0272088
GO:2000773	negative regulation of cellular senescen...	61	21	9.58	91	0.00025	0.00025	0.00389308	0.0272088
GO:0060713	labyrinthine layer morphogenesis	57	20	8.95	92	0.00026	0.00026	0.0040235	0.0276886
GO:0050679	positive regulation of epithelial cell p...	510	110	80.06	93	0.00026	0.00026	0.0040235	0.0276886
GO:0001525	angiogenesis	1335	276	209.56	94	5.3e-07	0.00027	1.9808e-05	0.0284477
GO:0070301	cellular response to hydrogen peroxide	222	55	34.85	95	0.00030	0.00030	0.00449501	0.0303184
GO:2000035	regulation of stem cell division	23	11	3.61	96	0.00030	0.00030	0.00449501	0.0303184
GO:0006882	cellular zinc ion homeostasis	66	22	10.36	97	0.00030	0.00030	0.00449501	0.0303184
GO:0048741	skeletal muscle fiber development	66	22	10.36	98	0.00030	0.00030	0.00449501	0.0303184
GO:0060251	regulation of glial cell proliferation	75	24	11.77	99	0.00033	0.00033	0.00490003	0.0330133
GO:0002092	positive regulation of receptor internal...	58	20	9.1	100	0.00034	0.00034	0.00501095	0.0336736
GO:0043116	negative regulation of vascular permeabi...	38	15	5.97	101	0.00035	0.00035	0.00513541	0.0343208
GO:0042661	regulation of mesodermal cell fate speci...	20	10	3.14	102	0.00036	0.00036	0.00523559	0.0346159
GO:0035729	cellular response to hepatocyte growth f...	50	18	7.85	103	0.00036	0.00036	0.00523559	0.0346159
GO:0060346	bone trabecula formation	27	12	4.24	104	0.00038	0.00038	0.00547023	0.035843
GO:0030308	negative regulation of cell growth	466	101	73.15	105	0.00038	0.00038	0.00547023	0.035843
GO:0045110	intermediate filament bundle assembly	17	9	2.67	106	0.00042	0.00042	0.00593392	0.0383668
GO:0010469	regulation of signaling receptor activit...	392	87	61.53	107	0.00042	0.00042	0.00593392	0.0383668
GO:0032916	positive regulation of transforming grow...	11	7	1.73	108	0.00043	0.00043	0.00603218	0.0383668
GO:1904016	response to Thyroglobulin triiodothyroni...	11	7	1.73	109	0.00043	0.00043	0.00603218	0.0383668
GO:1902065	response to L-glutamate	31	13	4.87	110	0.00043	0.00043	0.00603218	0.0383668
GO:0045665	negative regulation of neuron differenti...	568	135	89.16	111	3.0e-07	0.00043	1.22272e-05	0.0383668
GO:0035522	monoubiquitinated histone H2A deubiquiti...	14	8	2.2	112	0.00045	0.00045	0.00623329	0.0394407
GO:0072717	cellular response to actinomycin D	14	8	2.2	113	0.00045	0.00045	0.00623329	0.0394407
GO:0071625	vocalization behavior	55	19	8.63	114	0.00046	0.00046	0.00635403	0.0399635
[truncated: 9,790 more rows]

## Sheet: Non-teratogens - 1x - All PS
GO.ID	Term	Annotated	Significant	Expected	Rank.in.p.value.elim	p.value.classic	p.value.elim	Adj.P.Classic	Adj.P.Elim
[truncated: 9,904 more rows]

[truncated: 15 more sheets: Overlap - 1x - Upregulated PS, Teratogens - 1x - Upreg. PS, Non-teratogens - 1x - Upreg. PS, Overlap - 1x - Downregulated PS, Teratogens - 1x - Downreg. PS, Non-teratogens -1x- Downreg. PS, Overlap - 20x - All PS, Teratogens - 20x - All PS, Non-teratogens - 20x - All PS, Overlap - 20x -Downregulated PS, Teratogens - 20x - Downreg. PS, Non-teratogens-20x-Downreg. PS, Overlap - 20x - Upregulated PS, Teratogens - 20x - Upreg. PS, Non-teratogens - 20x-Upreg. PS]
