# Supplementary material for: Classification of Developmental Toxicants in a Human iPSC Transcriptomics-Based Test
Source: Chem Res Toxicol. 2022 Apr 13;35(5):760–73. doi: 10.1021/acs.chemrestox.1c00392 (PMC9377669; doi:10.1021/acs.chemrestox.1c00392)
Supplement: Supplementary file 5 — tx1c00392_si_005.xlsx [file tx1c00392_si_005.xlsx]

## Sheet: Teratogens - All PS
1-fold Cmax							20-fold Cmax
ID	Description	GeneRatio	BackgrRatio	pvalue	adj.pvalue		ID	Description	GeneRatio	BackgrRatio	pvalue	adj.pvalue
hsa04010	MAPK signaling pathway	114/1872	294/8114	5.72131e-10	1.88803e-07		hsa04550	Signaling pathways regulating pluripotency of stem cells	68/2040	143/8114	4.33676e-09	7.59809e-07
hsa04115	p53 signaling pathway	39/1872	73/8114	1.619e-08	2.67135e-06		hsa04350	TGF-beta signaling pathway	50/2040	94/8114	4.59099e-09	7.59809e-07
hsa05225	Hepatocellular carcinoma	69/1872	168/8114	1.1679e-07	1.28469e-05		hsa05205	Proteoglycans in cancer	83/2040	205/8114	7.44361e-07	8.21278e-05
hsa05202	Transcriptional misregulation in cancer	76/1872	193/8114	2.1479e-07	1.77202e-05		hsa05202	Transcriptional misregulation in cancer	78/2040	193/8114	1.73985e-06	0.000143972
hsa05224	Breast cancer	61/1872	147/8114	4.11197e-07	2.61077e-05		hsa04010	MAPK signaling pathway	109/2040	294/8114	2.60119e-06	0.000172199
hsa05213	Endometrial cancer	31/1872	58/8114	4.74685e-07	2.61077e-05		hsa05225	Hepatocellular carcinoma	69/2040	168/8114	3.49744e-06	0.000192942
hsa04550	Signaling pathways regulating pluripotency of stem cells	59/1872	143/8114	8.00058e-07	3.7717e-05		hsa04390	Hippo signaling pathway	65/2040	157/8114	4.84745e-06	0.000229215
hsa05215	Prostate cancer	44/1872	97/8114	9.53457e-07	3.93301e-05		hsa04115	p53 signaling pathway	35/2040	73/8114	1.98266e-05	0.000820326
hsa04015	Rap1 signaling pathway	79/1872	210/8114	1.11117e-06	4.07428e-05		hsa05418	Fluid shear stress and atherosclerosis	56/2040	139/8114	5.44487e-05	0.00191423
hsa00100	Steroid biosynthesis	15/1872	20/8114	1.2398e-06	4.09134e-05		hsa05226	Gastric cancer	59/2040	149/8114	6.27471e-05	0.00191423
hsa04151	PI3K-Akt signaling pathway	120/1872	354/8114	1.39614e-06	4.18843e-05		hsa04015	Rap1 signaling pathway	78/2040	210/8114	6.36148e-05	0.00191423
hsa05210	Colorectal cancer	39/1872	86/8114	3.94598e-06	0.000108514		hsa05224	Breast cancer	57/2040	147/8114	0.000162328	0.00447755
hsa05218	Melanoma	33/1872	72/8114	1.63948e-05	0.000416177		hsa00100	Steroid biosynthesis	13/2040	20/8114	0.00019164	0.00487944
hsa05226	Gastric cancer	57/1872	149/8114	1.93287e-05	0.000455606		hsa04514	Cell adhesion molecules	57/2040	149/8114	0.000246561	0.0058294
hsa04014	Ras signaling pathway	81/1872	232/8114	2.22416e-05	0.000470129		hsa05032	Morphine addiction	38/2040	91/8114	0.000356263	0.00786154
hsa01521	EGFR tyrosine kinase inhibitor resistance	35/1872	79/8114	2.27941e-05	0.000470129		hsa04151	PI3K-Akt signaling pathway	117/2040	354/8114	0.00039402	0.00815128
hsa05219	Bladder cancer	21/1872	41/8114	7.76367e-05	0.00150707		hsa04520	Adherens junction	31/2040	71/8114	0.000485405	0.00930042
hsa04722	Neurotrophin signaling pathway	46/1872	119/8114	8.92842e-05	0.00155073		hsa04218	Cellular senescence	58/2040	156/8114	0.000516518	0.00930042
hsa04935	Growth hormone synthesis, secretion and action	46/1872	119/8114	8.92842e-05	0.00155073		hsa00250	Alanine, aspartate and glutamate metabolism	19/2040	37/8114	0.000533861	0.00930042
hsa04310	Wnt signaling pathway	60/1872	167/8114	0.000101102	0.00166819		hsa04310	Wnt signaling pathway	61/2040	167/8114	0.000640327	0.0102402
hsa05214	Glioma	32/1872	75/8114	0.000122468	0.00190559		hsa00450	Selenocompound metabolism	11/2040	17/8114	0.000649679	0.0102402
hsa05223	Non-small cell lung cancer	31/1872	72/8114	0.000127039	0.00190559		hsa01040	Biosynthesis of unsaturated fatty acids	15/2040	27/8114	0.000704743	0.0106032
hsa05216	Thyroid cancer	19/1872	37/8114	0.000162442	0.00233069		hsa04371	Apelin signaling pathway	52/2040	139/8114	0.000833434	0.0119942
hsa05205	Proteoglycans in cancer	70/1872	205/8114	0.000171647	0.00236015		hsa04934	Cushing syndrome	56/2040	155/8114	0.00140733	0.0189122
hsa04350	TGF-beta signaling pathway	37/1872	94/8114	0.000277813	0.00366714		hsa04360	Axon guidance	64/2040	182/8114	0.00148115	0.0189122
hsa04012	ErbB signaling pathway	34/1872	85/8114	0.000340043	0.00431593		hsa05215	Prostate cancer	38/2040	97/8114	0.00152445	0.0189122
hsa05418	Fluid shear stress and atherosclerosis	50/1872	139/8114	0.000359845	0.00439811		hsa05416	Viral myocarditis	26/2040	60/8114	0.00154269	0.0189122
hsa04928	Parathyroid hormone synthesis, secretion and action	40/1872	106/8114	0.000450123	0.00520564		hsa05165	Human papillomavirus infection	107/2040	331/8114	0.0016253	0.0192133
hsa05230	Central carbon metabolism in cancer	29/1872	70/8114	0.000457465	0.00520564		hsa05212	Pancreatic cancer	31/2040	76/8114	0.00189714	0.0216535
hsa04728	Dopaminergic synapse	47/1872	132/8114	0.000690909	0.0076		hsa05163	Human cytomegalovirus infection	76/2040	225/8114	0.0020445	0.0225577
hsa05217	Basal cell carcinoma	26/1872	63/8114	0.000948788	0.00992463		hsa04923	Regulation of lipolysis in adipocytes	24/2040	56/8114	0.00275689	0.0294365
hsa05212	Pancreatic cancer	30/1872	76/8114	0.000962388	0.00992463		hsa05218	Melanoma	29/2040	72/8114	0.00327049	0.0338291
hsa01524	Platinum drug resistance	29/1872	73/8114	0.00103117	0.0102386		hsa05217	Basal cell carcinoma	26/2040	63/8114	0.00352635	0.0353703
hsa04912	GnRH signaling pathway	35/1872	93/8114	0.00105489	0.0102386		hsa04727	GABAergic synapse	34/2040	89/8114	0.00423647	0.0412432
hsa05221	Acute myeloid leukemia	27/1872	67/8114	0.00117679	0.0110954		hsa04928	Parathyroid hormone synthesis, secretion and action	39/2040	106/8114	0.00491808	0.0460336
hsa04390	Hippo signaling pathway	53/1872	157/8114	0.00135865	0.0124543		hsa04014	Ras signaling pathway	76/2040	232/8114	0.00500668	0.0460336
hsa05032	Morphine addiction	34/1872	91/8114	0.00142906	0.0125326		hsa00790	Folate biosynthesis	13/2040	26/8114	0.00541852	0.0484738
hsa04926	Relaxin signaling pathway	45/1872	129/8114	0.00144315	0.0125326		hsa04670	Leukocyte transendothelial migration	41/2040	114/8114	0.00631142	0.0549758
hsa01522	Endocrine resistance	36/1872	98/8114	0.00149388	0.0126405		hsa04068	FoxO signaling pathway	46/2040	131/8114	0.00661678	0.0555216
hsa04934	Cushing syndrome	52/1872	155/8114	0.00175162	0.0144509		hsa05223	Non-small cell lung cancer	28/2040	72/8114	0.00677352	0.0555216
hsa04915	Estrogen signaling pathway	47/1872	138/8114	0.00201686	0.0161157		hsa04750	Inflammatory mediator regulation of TRP channels	36/2040	98/8114	0.00691585	0.0555216
hsa04068	FoxO signaling pathway	45/1872	131/8114	0.00205109	0.0161157		hsa04931	Insulin resistance	39/2040	108/8114	0.00704504	0.0555216
hsa00310	Lysine degradation	25/1872	63/8114	0.00227344	0.0174473		hsa01521	EGFR tyrosine kinase inhibitor resistance	30/2040	79/8114	0.00767685	0.0590939
hsa04917	Prolactin signaling pathway	27/1872	70/8114	0.00251481	0.0188611		hsa05166	Human T-cell leukemia virus 1 infection	72/2040	222/8114	0.00804224	0.0596512
hsa05231	Choline metabolism in cancer	35/1872	98/8114	0.00298724	0.0218641		hsa01212	Fatty acid metabolism	23/2040	57/8114	0.00810969	0.0596512
hsa05163	Human cytomegalovirus infection	70/1872	225/8114	0.00304772	0.0218641		hsa04919	Thyroid hormone signaling pathway	42/2040	121/8114	0.0114131	0.0821245
hsa04072	Phospholipase D signaling pathway	49/1872	148/8114	0.00317177	0.0218801		hsa05216	Thyroid cancer	16/2040	37/8114	0.0121501	0.0839892
hsa04520	Adherens junction	27/1872	71/8114	0.00318256	0.0218801		hsa04659	Th17 cell differentiation	38/2040	108/8114	0.0123379	0.0839892
hsa04360	Axon guidance	58/1872	182/8114	0.00372703	0.0251004		hsa01522	Endocrine resistance	35/2040	98/8114	0.0124334	0.0839892
hsa04724	Glutamatergic synapse	39/1872	114/8114	0.00426644	0.0276427		hsa05170	Human immunodeficiency virus 1 infection	68/2040	212/8114	0.0128014	0.0847453
hsa05211	Renal cell carcinoma	26/1872	69/8114	0.00434378	0.0276427		hsa04340	Hedgehog signaling pathway	22/2040	56/8114	0.0135007	0.086976
hsa04933	AGE-RAGE signaling pathway in diabetic complications	35/1872	100/8114	0.00435582	0.0276427		hsa05169	Epstein-Barr virus infection	65/2040	202/8114	0.0136639	0.086976
hsa05220	Chronic myeloid leukemia	28/1872	76/8114	0.0045582	0.0283812		hsa04920	Adipocytokine signaling pathway	26/2040	69/8114	0.013981	0.0873151
hsa04960	Aldosterone-regulated sodium reabsorption	16/1872	37/8114	0.00509723	0.0311497		hsa00670	One carbon pool by folate	10/2040	20/8114	0.0143295	0.0878345
hsa04916	Melanogenesis	35/1872	101/8114	0.00521893	0.0313136		hsa05210	Colorectal cancer	31/2040	86/8114	0.0156014	0.0938922
hsa05142	Chagas disease	35/1872	102/8114	0.00622174	0.0365914		hsa04392	Hippo signaling pathway - multiple species	13/2040	29/8114	0.0163749	0.0967871
hsa04540	Gap junction	31/1872	88/8114	0.00632034	0.0365914		hsa04933	AGE-RAGE signaling pathway in diabetic complications	35/2040	100/8114	0.0172803	0.100347
hsa05167	Kaposi sarcoma-associated herpesvirus infection	60/1872	194/8114	0.00667151	0.0379586		hsa04916	Melanogenesis	35/2040	101/8114	0.0202161	0.115371
hsa05168	Herpes simplex virus 1 infection	137/1872	495/8114	0.00785634	0.0439422		hsa05213	Endometrial cancer	22/2040	58/8114	0.0209109	0.117314
hsa05170	Human immunodeficiency virus 1 infection	64/1872	212/8114	0.0093379	0.0513585		hsa04726	Serotonergic synapse	39/2040	115/8114	0.0213168	0.117597
hsa04668	TNF signaling pathway	37/1872	112/8114	0.00988935	0.0534998		hsa04261	Adrenergic signaling in cardiomyocytes	49/2040	150/8114	0.0223309	0.121173
hsa04020	Calcium signaling pathway	71/1872	240/8114	0.0106875	0.0568851		hsa04071	Sphingolipid signaling pathway	40/2040	119/8114	0.0230681	0.121199
hsa04066	HIF-1 signaling pathway	36/1872	109/8114	0.0108844	0.0570138		hsa04935	Growth hormone synthesis, secretion and action	40/2040	119/8114	0.0230681	0.121199
hsa04725	Cholinergic synapse	37/1872	113/8114	0.0115169	0.0593838		hsa05142	Chagas disease	35/2040	102/8114	0.0235344	0.121717
hsa04371	Apelin signaling pathway	44/1872	139/8114	0.0120102	0.0609749		hsa04530	Tight junction	54/2040	169/8114	0.0263537	0.132562
hsa04727	GABAergic synapse	30/1872	89/8114	0.014103	0.0705151		hsa04152	AMPK signaling pathway	40/2040	120/8114	0.0264322	0.132562
hsa04150	mTOR signaling pathway	48/1872	156/8114	0.0156196	0.0769322		hsa04724	Glutamatergic synapse	38/2040	114/8114	0.0299229	0.145868
hsa04713	Circadian entrainment	32/1872	97/8114	0.0160112	0.0774164		hsa04150	mTOR signaling pathway	50/2040	156/8114	0.0299668	0.145868
hsa04931	Insulin resistance	35/1872	108/8114	0.0161871	0.0774164		hsa04713	Circadian entrainment	33/2040	97/8114	0.0308688	0.148081
hsa00900	Terpenoid backbone biosynthesis	10/1872	22/8114	0.0169915	0.080103		hsa05230	Central carbon metabolism in cancer	25/2040	70/8114	0.031346	0.148222
hsa05165	Human papillomavirus infection	93/1872	331/8114	0.0172682	0.0802608		hsa04728	Dopaminergic synapse	43/2040	132/8114	0.0322632	0.15041
hsa05031	Amphetamine addiction	24/1872	69/8114	0.0178225	0.0816863		hsa05221	Acute myeloid leukemia	24/2040	67/8114	0.0332702	0.15295
hsa05412	Arrhythmogenic right ventricular cardiomyopathy	26/1872	77/8114	0.0208394	0.0942056		hsa04020	Calcium signaling pathway	73/2040	240/8114	0.035012	0.158231
hsa04340	Hedgehog signaling pathway	20/1872	56/8114	0.0216704	0.0966382		hsa04668	TNF signaling pathway	37/2040	112/8114	0.036376	0.158231
hsa05222	Small cell lung cancer	30/1872	92/8114	0.022671	0.0997526		hsa05145	Toxoplasmosis	37/2040	112/8114	0.036376	0.158231
hsa00532	Glycosaminoglycan biosynthesis - chondroitin sulfate / dermatan sulfate	9/1872	20/8114	0.02494	0.108292		hsa04110	Cell cycle	41/2040	126/8114	0.036517	0.158231
hsa05166	Human T-cell leukemia virus 1 infection	64/1872	222/8114	0.025674	0.110032		hsa04913	Ovarian steroidogenesis	19/2040	51/8114	0.036809	0.158231
hsa01212	Fatty acid metabolism	20/1872	57/8114	0.0263445	0.110047		hsa04972	Pancreatic secretion	34/2040	102/8114	0.0384392	0.16312
hsa05134	Legionellosis	20/1872	57/8114	0.0263445	0.110047		hsa04658	Th1 and Th2 cell differentiation	31/2040	92/8114	0.0404306	0.166901
hsa05160	Hepatitis C	47/1872	157/8114	0.0270822	0.111714		hsa03320	PPAR signaling pathway	26/2040	75/8114	0.0410928	0.166901
hsa05207	Chemical carcinogenesis - receptor activation	61/1872	212/8114	0.0299508	0.122022		hsa05214	Glioma	26/2040	75/8114	0.0410928	0.166901
hsa04750	Inflammatory mediator regulation of TRP channels	31/1872	98/8114	0.0316307	0.127294		hsa00910	Nitrogen metabolism	8/2040	17/8114	0.0413471	0.166901
hsa04218	Cellular senescence	46/1872	156/8114	0.0366177	0.145588		hsa04927	Cortisol synthesis and secretion	23/2040	65/8114	0.0420403	0.167655
hsa04625	C-type lectin receptor signaling pathway	32/1872	104/8114	0.042508	0.166926		hsa05235	PD-L1 expression and PD-1 checkpoint pathway in cancer	30/2040	89/8114	0.0430801	0.169756
hsa05030	Cocaine addiction	17/1872	49/8114	0.0429961	0.166926		hsa03015	mRNA surveillance pathway	32/2040	97/8114	0.0499095	0.194354
hsa04730	Long-term depression	20/1872	60/8114	0.0449525	0.17022		hsa01524	Platinum drug resistance	25/2040	73/8114	0.0511718	0.19538
hsa05416	Viral myocarditis	20/1872	60/8114	0.0449525	0.17022		hsa04210	Apoptosis	43/2040	136/8114	0.0513536	0.19538
hsa05161	Hepatitis B	47/1872	162/8114	0.0453919	0.17022		hsa04926	Relaxin signaling pathway	41/2040	129/8114	0.0519737	0.195492
hsa04024	cAMP signaling pathway	62/1872	221/8114	0.0466027	0.172225		hsa05167	Kaposi sarcoma-associated herpesvirus infection	59/2040	194/8114	0.053736	0.19985
hsa04152	AMPK signaling pathway	36/1872	120/8114	0.0469703	0.172225		hsa05140	Leishmaniasis	26/2040	77/8114	0.0556995	0.202263
hsa04930	Type II diabetes mellitus	16/1872	46/8114	0.0476388	0.172756		hsa00534	Glycosaminoglycan biosynthesis - heparan sulfate / heparin	10/2040	24/8114	0.0563066	0.202263
hsa04380	Osteoclast differentiation	38/1872	128/8114	0.0488383	0.175181		hsa00260	Glycine, serine and threonine metabolism	15/2040	40/8114	0.0564215	0.202263
hsa00564	Glycerophospholipid metabolism	30/1872	98/8114	0.0514604	0.181303		hsa04925	Aldosterone synthesis and secretion	32/2040	98/8114	0.0568291	0.202263
hsa04392	Hippo signaling pathway - multiple species	11/1872	29/8114	0.0516439	0.181303		hsa04512	ECM-receptor interaction	29/2040	88/8114	0.0605441	0.213193
hsa04927	Cortisol synthesis and secretion	21/1872	65/8114	0.0556885	0.193444		hsa04012	ErbB signaling pathway	28/2040	85/8114	0.0646148	0.225131
hsa04670	Leukocyte transendothelial migration	34/1872	114/8114	0.0564656	0.194101		hsa04211	Longevity regulating pathway	29/2040	89/8114	0.0689851	0.233094
hsa04110	Cell cycle	37/1872	126/8114	0.0594337	0.202197		hsa03440	Homologous recombination	15/2040	41/8114	0.0690127	0.233094
hsa04726	Serotonergic synapse	34/1872	115/8114	0.0630168	0.210252		hsa05219	Bladder cancer	15/2040	41/8114	0.0690127	0.233094
hsa04510	Focal adhesion	56/1872	201/8114	0.0630756	0.210252		hsa05321	Inflammatory bowel disease	22/2040	65/8114	0.0724478	0.238975
hsa04071	Sphingolipid signaling pathway	35/1872	119/8114	0.0640415	0.211337		hsa04970	Salivary secretion	30/2040	93/8114	0.073289	0.238975
hsa04330	Notch signaling pathway	19/1872	59/8114	0.0684629	0.221498		hsa05323	Rheumatoid arthritis	30/2040	93/8114	0.073289	0.238975
hsa04370	VEGF signaling pathway	19/1872	59/8114	0.0684629	0.221498		hsa04911	Insulin secretion	28/2040	86/8114	0.0736417	0.238975
hsa04070	Phosphatidylinositol signaling system	29/1872	97/8114	0.0717958	0.230025		hsa04924	Renin secretion	23/2040	69/8114	0.0783847	0.245859
hsa04210	Apoptosis	39/1872	136/8114	0.0742839	0.233714		hsa05211	Renal cell carcinoma	23/2040	69/8114	0.0783847	0.245859
hsa04720	Long-term potentiation	21/1872	67/8114	0.0743635	0.233714		hsa04971	Gastric acid secretion	25/2040	76/8114	0.0787343	0.245859
hsa04923	Regulation of lipolysis in adipocytes	18/1872	56/8114	0.0760101	0.236635		hsa05220	Chronic myeloid leukemia	25/2040	76/8114	0.0787343	0.245859
hsa04919	Thyroid hormone signaling pathway	35/1872	121/8114	0.0786253	0.242489		hsa04370	VEGF signaling pathway	20/2040	59/8114	0.0828648	0.256103
hsa05206	MicroRNAs in cancer	82/1872	310/8114	0.086492	0.264281		hsa04072	Phospholipase D signaling pathway	45/2040	148/8114	0.0835622	0.256103
hsa04971	Gastric acid secretion	23/1872	76/8114	0.0898427	0.269528		hsa05100	Bacterial invasion of epithelial cells	25/2040	77/8114	0.0898088	0.272722
hsa05133	Pertussis	23/1872	76/8114	0.0898427	0.269528		hsa00500	Starch and sucrose metabolism	13/2040	36/8114	0.0951591	0.283763
hsa00561	Glycerolipid metabolism	19/1872	61/8114	0.0913414	0.271556		hsa00760	Nicotinate and nicotinamide metabolism	13/2040	36/8114	0.0951591	0.283763
hsa04920	Adipocytokine signaling pathway	21/1872	69/8114	0.0968588	0.281648		hsa04730	Long-term depression	20/2040	60/8114	0.0960862	0.283969
hsa05131	Shigellosis	66/1872	247/8114	0.0971833	0.281648		hsa04964	Proximal tubule bicarbonate reclamation	9/2040	23/8114	0.0988738	0.286192
hsa04215	Apoptosis - multiple species	11/1872	32/8114	0.0983842	0.281648		hsa05222	Small cell lung cancer	29/2040	92/8114	0.0991209	0.286192
hsa00061	Fatty acid biosynthesis	7/1872	18/8114	0.0984832	0.281648		hsa04940	Type I diabetes mellitus	15/2040	43/8114	0.0994324	0.286192
hsa05417	Lipid and atherosclerosis	58/1872	215/8114	0.0990037	0.281648		hsa05034	Alcoholism	55/2040	187/8114	0.102221	0.291683
hsa05100	Bacterial invasion of epithelial cells	23/1872	77/8114	0.1013	0.283456		hsa04024	cAMP signaling pathway	64/2040	221/8114	0.107183	0.303226
hsa00480	Glutathione metabolism	18/1872	58/8114	0.101357	0.283456		hsa00533	Glycosaminoglycan biosynthesis - keratan sulfate	6/2040	14/8114	0.113992	0.318139
hsa04611	Platelet activation	35/1872	124/8114	0.104553	0.289936		hsa04960	Aldosterone-regulated sodium reabsorption	13/2040	37/8114	0.114376	0.318139
hsa05235	PD-L1 expression and PD-1 checkpoint pathway in cancer	26/1872	89/8114	0.106389	0.291007		hsa04666	Fc gamma R-mediated phagocytosis	30/2040	97/8114	0.115711	0.318255
hsa05203	Viral carcinogenesis	55/1872	204/8114	0.106703	0.291007		hsa00062	Fatty acid elongation	10/2040	27/8114	0.116341	0.318255
hsa00603	Glycosphingolipid biosynthesis - globo and isoglobo series	6/1872	15/8114	0.109041	0.291631		hsa00240	Pyrimidine metabolism	19/2040	58/8114	0.118591	0.321751
hsa00730	Thiamine metabolism	6/1872	15/8114	0.109041	0.291631		hsa05203	Viral carcinogenesis	59/2040	204/8114	0.120142	0.323308
hsa05120	Epithelial cell signaling in Helicobacter pylori infection	21/1872	70/8114	0.109582	0.291631		hsa04216	Ferroptosis	14/2040	41/8114	0.126089	0.334908
hsa04140	Autophagy - animal	39/1872	141/8114	0.115621	0.305239		hsa04510	Focal adhesion	58/2040	201/8114	0.126476	0.334908
hsa04911	Insulin secretion	25/1872	86/8114	0.116855	0.306048		hsa04066	HIF-1 signaling pathway	33/2040	109/8114	0.12954	0.3403
hsa04925	Aldosterone synthesis and secretion	28/1872	98/8114	0.120398	0.310315		hsa04710	Circadian rhythm	11/2040	31/8114	0.132039	0.341548
hsa04810	Regulation of actin cytoskeleton	58/1872	218/8114	0.121083	0.310315		hsa05160	Hepatitis C	46/2040	157/8114	0.132079	0.341548
hsa04914	Progesterone-mediated oocyte maturation	29/1872	102/8114	0.121305	0.310315		hsa04725	Cholinergic synapse	34/2040	113/8114	0.13389	0.343547
hsa05169	Epstein-Barr virus infection	54/1872	202/8114	0.122647	0.311335		hsa05330	Allograft rejection	13/2040	38/8114	0.13568	0.345461
hsa00790	Folate biosynthesis	9/1872	26/8114	0.123703	0.311618		hsa04640	Hematopoietic cell lineage	30/2040	99/8114	0.141768	0.358208
hsa04630	JAK-STAT signaling pathway	44/1872	162/8114	0.125226	0.313064		hsa00310	Lysine degradation	20/2040	63/8114	0.143391	0.359563
hsa04664	Fc epsilon RI signaling pathway	20/1872	68/8114	0.136109	0.337715		hsa05322	Systemic lupus erythematosus	40/2040	136/8114	0.145354	0.361746
hsa04064	NF-kappa B signaling pathway	29/1872	104/8114	0.145919	0.359353		hsa04062	Chemokine signaling pathway	55/2040	192/8114	0.147422	0.364154
hsa04924	Renin secretion	20/1872	69/8114	0.15213	0.36877		hsa00730	Thiamine metabolism	6/2040	15/8114	0.151303	0.370973
hsa04530	Tight junction	45/1872	169/8114	0.154687	0.36877		hsa04978	Mineral absorption	19/2040	60/8114	0.153854	0.374453
hsa05140	Leishmaniasis	22/1872	77/8114	0.154953	0.36877		hsa04145	Phagosome	44/2040	152/8114	0.159179	0.384586
hsa04610	Complement and coagulation cascades	24/1872	85/8114	0.156924	0.36877		hsa05164	Influenza A	49/2040	171/8114	0.163041	0.389773
hsa05323	Rheumatoid arthritis	26/1872	93/8114	0.158232	0.36877		hsa04722	Neurotrophin signaling pathway	35/2040	119/8114	0.16442	0.389773
hsa04910	Insulin signaling pathway	37/1872	137/8114	0.158388	0.36877		hsa00220	Arginine biosynthesis	8/2040	22/8114	0.165197	0.389773
hsa05135	Yersinia infection	37/1872	137/8114	0.158388	0.36877		hsa04070	Phosphatidylinositol signaling system	29/2040	97/8114	0.166036	0.389773
hsa03015	mRNA surveillance pathway	27/1872	97/8114	0.158683	0.36877		hsa05144	Malaria	16/2040	50/8114	0.168318	0.392348
hsa04213	Longevity regulating pathway - multiple species	18/1872	62/8114	0.166093	0.383292		hsa00230	Purine metabolism	37/2040	127/8114	0.172512	0.39931
hsa04662	B cell receptor signaling pathway	23/1872	82/8114	0.171892	0.393919		hsa03460	Fanconi anemia pathway	17/2040	54/8114	0.177588	0.408207
hsa05132	Salmonella infection	64/1872	249/8114	0.177022	0.401131		hsa00514	Other types of O-glycan biosynthesis	15/2040	47/8114	0.181304	0.412349
hsa00450	Selenocompound metabolism	6/1872	17/8114	0.178686	0.401131		hsa05231	Choline metabolism in cancer	29/2040	98/8114	0.181882	0.412349
hsa00910	Nitrogen metabolism	6/1872	17/8114	0.178686	0.401131		hsa04213	Longevity regulating pathway - multiple species	19/2040	62/8114	0.19423	0.43621
hsa00920	Sulfur metabolism	4/1872	10/8114	0.180801	0.403137		hsa00562	Inositol phosphate metabolism	22/2040	73/8114	0.195191	0.43621
hsa04062	Chemokine signaling pathway	50/1872	192/8114	0.182735	0.404715		hsa05143	African trypanosomiasis	12/2040	37/8114	0.199223	0.43621
hsa03320	PPAR signaling pathway	21/1872	75/8114	0.187798	0.408749		hsa04540	Gap junction	26/2040	88/8114	0.200427	0.43621
hsa04922	Glucagon signaling pathway	29/1872	107/8114	0.187878	0.408749		hsa05207	Chemical carcinogenesis - receptor activation	59/2040	212/8114	0.201022	0.43621
hsa03018	RNA degradation	22/1872	79/8114	0.188272	0.408749		hsa01523	Antifolate resistance	10/2040	30/8114	0.20139	0.43621
hsa05033	Nicotine addiction	12/1872	40/8114	0.193744	0.41788		hsa05412	Arrhythmogenic right ventricular cardiomyopathy	23/2040	77/8114	0.201632	0.43621
hsa05145	Toxoplasmosis	30/1872	112/8114	0.202417	0.425807		hsa04922	Glucagon signaling pathway	31/2040	107/8114	0.207962	0.438815
hsa04659	Th17 cell differentiation	29/1872	108/8114	0.203142	0.425807		hsa04330	Notch signaling pathway	18/2040	59/8114	0.208435	0.438815
hsa04660	T cell receptor signaling pathway	28/1872	104/8114	0.203814	0.425807		hsa04910	Insulin signaling pathway	39/2040	137/8114	0.20864	0.438815
hsa04978	Mineral absorption	17/1872	60/8114	0.20425	0.425807		hsa04917	Prolactin signaling pathway	21/2040	70/8114	0.208768	0.438815
hsa04929	GnRH secretion	18/1872	64/8114	0.205094	0.425807		hsa03450	Non-homologous end-joining	5/2040	13/8114	0.209464	0.438815
hsa04137	Mitophagy - animal	20/1872	72/8114	0.206028	0.425807		hsa00532	Glycosaminoglycan biosynthesis - chondroitin sulfate / dermatan sulfate	7/2040	20/8114	0.21846	0.45283
hsa05208	Chemical carcinogenesis - reactive oxygen species	57/1872	223/8114	0.206452	0.425807		hsa00601	Glycosphingolipid biosynthesis - lacto and neolacto series	9/2040	27/8114	0.21889	0.45283
hsa00250	Alanine, aspartate and glutamate metabolism	11/1872	37/8114	0.216997	0.442031		hsa04912	GnRH signaling pathway	27/2040	93/8114	0.224204	0.460942
hsa05143	African trypanosomiasis	11/1872	37/8114	0.216997	0.442031		hsa00920	Sulfur metabolism	4/2040	10/8114	0.227338	0.461945
hsa04216	Ferroptosis	12/1872	41/8114	0.219908	0.445213		hsa04146	Peroxisome	24/2040	82/8114	0.227484	0.461945
hsa04666	Fc gamma R-mediated phagocytosis	26/1872	97/8114	0.221911	0.445213		hsa00520	Amino sugar and nucleotide sugar metabolism	15/2040	49/8114	0.231768	0.464941
hsa04211	Longevity regulating pathway	24/1872	89/8114	0.223565	0.445213		hsa04672	Intestinal immune network for IgA production	15/2040	49/8114	0.231768	0.464941
hsa04936	Alcoholic liver disease	37/1872	142/8114	0.223956	0.445213		hsa05310	Asthma	10/2040	31/8114	0.234414	0.467416
hsa04270	Vascular smooth muscle contraction	35/1872	134/8114	0.226866	0.448299		hsa04961	Endocrine and other factor-regulated calcium reabsorption	16/2040	53/8114	0.240653	0.476982
hsa04144	Endocytosis	63/1872	251/8114	0.240323	0.472064		hsa05134	Legionellosis	17/2040	57/8114	0.248787	0.49017
hsa04114	Oocyte meiosis	34/1872	131/8114	0.243647	0.474292		hsa00650	Butanoate metabolism	9/2040	28/8114	0.255267	0.499961
hsa04146	Peroxisome	22/1872	82/8114	0.244332	0.474292		hsa04022	cGMP-PKG signaling pathway	46/2040	167/8114	0.260546	0.507299
hsa00531	Glycosaminoglycan degradation	6/1872	19/8114	0.261514	0.504676		hsa04974	Protein digestion and absorption	29/2040	103/8114	0.271955	0.526416
hsa04964	Proximal tubule bicarbonate reclamation	7/1872	23/8114	0.267721	0.51365		hsa04810	Regulation of actin cytoskeleton	59/2040	218/8114	0.276862	0.532799
hsa00601	Glycosphingolipid biosynthesis - lacto and neolacto series	8/1872	27/8114	0.271637	0.515174		hsa04973	Carbohydrate digestion and absorption	14/2040	47/8114	0.278972	0.533756
hsa01040	Biosynthesis of unsaturated fatty acids	8/1872	27/8114	0.271637	0.515174		hsa00061	Fatty acid biosynthesis	6/2040	18/8114	0.287291	0.546513
hsa04913	Ovarian steroidogenesis	14/1872	51/8114	0.275142	0.517102		hsa00430	Taurine and hypotaurine metabolism	4/2040	11/8114	0.290522	0.547915
hsa00514	Other types of O-glycan biosynthesis	13/1872	47/8114	0.275788	0.517102		hsa04610	Complement and coagulation cascades	24/2040	85/8114	0.291338	0.547915
hsa04921	Oxytocin signaling pathway	39/1872	154/8114	0.279397	0.520909		hsa05120	Epithelial cell signaling in Helicobacter pylori infection	20/2040	70/8114	0.293945	0.549694
hsa04261	Adrenergic signaling in cardiomyocytes	38/1872	150/8114	0.281871	0.52257		hsa05161	Hepatitis B	44/2040	162/8114	0.302421	0.562368
hsa04932	Non-alcoholic fatty liver disease	39/1872	155/8114	0.294874	0.543623		hsa00900	Terpenoid backbone biosynthesis	7/2040	22/8114	0.305992	0.565828
hsa04962	Vasopressin-regulated water reabsorption	12/1872	44/8114	0.30579	0.558175		hsa04380	Osteoclast differentiation	35/2040	128/8114	0.312532	0.574712
hsa05162	Measles	35/1872	139/8114	0.306151	0.558175		hsa00603	Glycosphingolipid biosynthesis - globo and isoglobo series	5/2040	15/8114	0.318106	0.578533
hsa00534	Glycosaminoglycan biosynthesis - heparan sulfate / heparin	7/1872	24/8114	0.308415	0.559214		hsa00604	Glycosphingolipid biosynthesis - ganglio series	5/2040	15/8114	0.318106	0.578533
hsa04657	IL-17 signaling pathway	24/1872	94/8114	0.321511	0.579773		hsa04918	Thyroid hormone synthesis	21/2040	75/8114	0.323928	0.585903
hsa00590	Arachidonic acid metabolism	16/1872	61/8114	0.323956	0.581008		hsa05146	Amoebiasis	28/2040	102/8114	0.329575	0.592876
hsa00565	Ether lipid metabolism	13/1872	49/8114	0.333154	0.590196		hsa04929	GnRH secretion	18/2040	64/8114	0.334698	0.598838
hsa04514	Cell adhesion molecules	37/1872	149/8114	0.33335	0.590196		hsa01240	Biosynthesis of cofactors	41/2040	153/8114	0.346369	0.616388
hsa05034	Alcoholism	46/1872	187/8114	0.334983	0.590196		hsa00515	Mannose type O-glycan biosynthesis	7/2040	23/8114	0.352114	0.62326
hsa02010	ABC transporters	12/1872	45/8114	0.336233	0.590196		hsa04915	Estrogen signaling pathway	37/2040	138/8114	0.355411	0.625559
hsa04120	Ubiquitin mediated proteolysis	35/1872	142/8114	0.357725	0.620419		hsa04144	Endocytosis	66/2040	251/8114	0.357999	0.625559
hsa05130	Pathogenic Escherichia coli infection	48/1872	197/8114	0.358076	0.620419		hsa05332	Graft-versus-host disease	12/2040	42/8114	0.359082	0.625559
hsa00510	N-Glycan biosynthesis	13/1872	50/8114	0.36276	0.620419		hsa05206	MicroRNAs in cancer	81/2040	310/8114	0.362882	0.628868
hsa04979	Cholesterol metabolism	13/1872	50/8114	0.36276	0.620419		hsa00270	Cysteine and methionine metabolism	14/2040	50/8114	0.371537	0.636578
hsa04918	Thyroid hormone synthesis	19/1872	75/8114	0.362851	0.620419		hsa05110	Vibrio cholerae infection	14/2040	50/8114	0.371537	0.636578
hsa01523	Antifolate resistance	8/1872	30/8114	0.386967	0.657981		hsa00410	beta-Alanine metabolism	9/2040	31/8114	0.3731	0.636578
hsa04723	Retrograde endocannabinoid signaling	36/1872	148/8114	0.388807	0.657981		hsa04613	Neutrophil extracellular trap formation	50/2040	190/8114	0.380193	0.645353
hsa00230	Purine metabolism	31/1872	127/8114	0.392895	0.661506		hsa04612	Antigen processing and presentation	21/2040	78/8114	0.400036	0.672142
hsa04972	Pancreatic secretion	25/1872	102/8114	0.401962	0.669936		hsa04721	Synaptic vesicle cycle	21/2040	78/8114	0.400036	0.672142
hsa05146	Amoebiasis	25/1872	102/8114	0.401962	0.669936		hsa05417	Lipid and atherosclerosis	56/2040	215/8114	0.404376	0.676003
hsa00071	Fatty acid degradation	11/1872	43/8114	0.404798	0.671273		hsa04720	Long-term potentiation	18/2040	67/8114	0.41786	0.694069
hsa00533	Glycosaminoglycan biosynthesis - keratan sulfate	4/1872	14/8114	0.410115	0.676689		hsa03030	DNA replication	10/2040	36/8114	0.419377	0.694069
hsa05164	Influenza A	41/1872	171/8114	0.417841	0.682685		hsa01230	Biosynthesis of amino acids	20/2040	75/8114	0.423425	0.697281
hsa00562	Inositol phosphate metabolism	18/1872	73/8114	0.417886	0.682685		hsa03018	RNA degradation	21/2040	79/8114	0.425915	0.69791
hsa04974	Protein digestion and absorption	25/1872	103/8114	0.423368	0.686149		hsa00770	Pantothenate and CoA biosynthesis	6/2040	21/8114	0.439439	0.716524
hsa05152	Tuberculosis	43/1872	180/8114	0.425167	0.686149		hsa04664	Fc epsilon RI signaling pathway	18/2040	68/8114	0.445958	0.723589
hsa04710	Circadian rhythm	8/1872	31/8114	0.426244	0.686149		hsa01250	Biosynthesis of nucleotide sugars	10/2040	37/8114	0.457676	0.738979
hsa00062	Fatty acid elongation	7/1872	27/8114	0.434715	0.696388		hsa04064	NF-kappa B signaling pathway	27/2040	104/8114	0.460776	0.740374
hsa05017	Spinocerebellar ataxia	34/1872	143/8114	0.452671	0.721649		hsa00600	Sphingolipid metabolism	13/2040	49/8114	0.465433	0.744243
hsa00604	Glycosphingolipid biosynthesis - ganglio series	4/1872	15/8114	0.46776	0.742119		hsa05031	Amphetamine addiction	18/2040	69/8114	0.474008	0.754311
hsa00650	Butanoate metabolism	7/1872	28/8114	0.476538	0.752429		hsa00511	Other glycan degradation	5/2040	18/8114	0.487027	0.763788
hsa03440	Homologous recombination	10/1872	41/8114	0.480606	0.755237		hsa05135	Yersinia infection	35/2040	137/8114	0.48921	0.763788
hsa00130	Ubiquinone and other terpenoid-quinone biosynthesis	3/1872	11/8114	0.483741	0.756561		hsa00563	Glycosylphosphatidylinositol (GPI)-anchor biosynthesis	7/2040	26/8114	0.491421	0.763788
hsa05144	Malaria	12/1872	50/8114	0.492713	0.766959		hsa00380	Tryptophan metabolism	11/2040	42/8114	0.496617	0.763788
hsa00670	One carbon pool by folate	5/1872	20/8114	0.504595	0.781766		hsa05130	Pathogenic Escherichia coli infection	50/2040	197/8114	0.496691	0.763788
hsa00380	Tryptophan metabolism	10/1872	42/8114	0.514582	0.793515		hsa04930	Type II diabetes mellitus	12/2040	46/8114	0.497563	0.763788
hsa04975	Fat digestion and absorption	10/1872	43/8114	0.54785	0.840886		hsa00510	N-Glycan biosynthesis	13/2040	50/8114	0.498423	0.763788
hsa05414	Dilated cardiomyopathy	22/1872	96/8114	0.554421	0.847032		hsa04979	Cholesterol metabolism	13/2040	50/8114	0.498423	0.763788
hsa00513	Various types of N-glycan biosynthesis	9/1872	39/8114	0.561908	0.85253		hsa04270	Vascular smooth muscle contraction	34/2040	134/8114	0.508761	0.775763
hsa04658	Th1 and Th2 cell differentiation	21/1872	92/8114	0.563187	0.85253		hsa04630	JAK-STAT signaling pathway	41/2040	162/8114	0.510926	0.775763
hsa04022	cGMP-PKG signaling pathway	38/1872	167/8114	0.56961	0.858317		hsa01200	Carbon metabolism	29/2040	115/8114	0.528672	0.794302
hsa04512	ECM-receptor interaction	20/1872	88/8114	0.572348	0.858521		hsa04217	Necroptosis	40/2040	159/8114	0.529118	0.794302
hsa00983	Drug metabolism - other enzymes	18/1872	80/8114	0.592009	0.882989		hsa05131	Shigellosis	62/2040	247/8114	0.531012	0.794302
hsa04976	Bile secretion	20/1872	89/8114	0.594929	0.882989		hsa00513	Various types of N-glycan biosynthesis	10/2040	39/8114	0.532734	0.794302
hsa00340	Histidine metabolism	5/1872	22/8114	0.597651	0.882989		hsa03060	Protein export	6/2040	23/8114	0.537965	0.798325
hsa05022	Pathways of neurodegeneration - multiple diseases	108/1872	476/8114	0.599362	0.882989		hsa00531	Glycosaminoglycan degradation	5/2040	19/8114	0.540431	0.798325
hsa03450	Non-homologous end-joining	3/1872	13/8114	0.606407	0.889397		hsa05152	Tuberculosis	45/2040	180/8114	0.546787	0.798325
hsa03460	Fanconi anemia pathway	12/1872	54/8114	0.61167	0.890532		hsa04142	Lysosome	33/2040	132/8114	0.5489	0.798325
hsa03030	DNA replication	8/1872	36/8114	0.612578	0.890532		hsa04611	Platelet activation	31/2040	124/8114	0.54947	0.798325
hsa04620	Toll-like receptor signaling pathway	23/1872	104/8114	0.62988	0.911669		hsa03013	Nucleocytoplasmic transport	27/2040	108/8114	0.550902	0.798325
hsa04141	Protein processing in endoplasmic reticulum	38/1872	171/8114	0.634597	0.914484		hsa05414	Dilated cardiomyopathy	24/2040	96/8114	0.552316	0.798325
hsa04614	Renin-angiotensin system	5/1872	23/8114	0.640284	0.918668		hsa00280	Valine, leucine and isoleucine degradation	12/2040	48/8114	0.5645	0.811673
hsa00330	Arginine and proline metabolism	11/1872	51/8114	0.654211	0.934587		hsa04962	Vasopressin-regulated water reabsorption	11/2040	44/8114	0.566535	0.811673
hsa03040	Spliceosome	32/1872	147/8114	0.678507	0.965118		hsa05033	Nicotine addiction	10/2040	40/8114	0.568907	0.811673
hsa00591	Linoleic acid metabolism	6/1872	29/8114	0.689609	0.9767		hsa04215	Apoptosis - multiple species	8/2040	32/8114	0.575063	0.816935
hsa01240	Biosynthesis of cofactors	33/1872	153/8114	0.701984	0.989978		hsa04921	Oxytocin signaling pathway	38/2040	154/8114	0.584755	0.827154
hsa03013	Nucleocytoplasmic transport	23/1872	108/8114	0.705876	0.991229		hsa00590	Arachidonic acid metabolism	15/2040	61/8114	0.588776	0.827474
hsa05410	Hypertrophic cardiomyopathy	19/1872	90/8114	0.710259	0.993159		hsa05320	Autoimmune thyroid disease	13/2040	53/8114	0.593692	0.827474
hsa00592	alpha-Linolenic acid metabolism	5/1872	25/8114	0.716628	0.997837		hsa05030	Cocaine addiction	12/2040	49/8114	0.59663	0.827474
hsa00520	Amino sugar and nucleotide sugar metabolism	10/1872	49/8114	0.723708	1		hsa04914	Progesterone-mediated oocyte maturation	25/2040	102/8114	0.596857	0.827474
hsa05171	Coronavirus disease - COVID-19	50/1872	232/8114	0.735103	1		hsa00564	Glycerophospholipid metabolism	24/2040	98/8114	0.598239	0.827474
hsa00260	Glycine, serine and threonine metabolism	8/1872	40/8114	0.735511	1		hsa02010	ABC transporters	11/2040	45/8114	0.599981	0.827474
hsa05110	Vibrio cholerae infection	10/1872	50/8114	0.748132	1		hsa05162	Measles	34/2040	139/8114	0.606642	0.833189
hsa00563	Glycosylphosphatidylinositol (GPI)-anchor biosynthesis	5/1872	26/8114	0.750185	1		hsa00051	Fructose and mannose metabolism	8/2040	33/8114	0.613709	0.835958
hsa04950	Maturity onset diabetes of the young	5/1872	26/8114	0.750185	1		hsa04130	SNARE interactions in vesicular transport	8/2040	33/8114	0.613709	0.835958
hsa00360	Phenylalanine metabolism	3/1872	16/8114	0.75063	1		hsa00480	Glutathione metabolism	14/2040	58/8114	0.620094	0.841193
hsa05204	Chemical carcinogenesis - DNA adducts	14/1872	69/8114	0.751904	1		hsa04625	C-type lectin receptor signaling pathway	25/2040	104/8114	0.640023	0.864684
hsa00410	beta-Alanine metabolism	6/1872	31/8114	0.753258	1		hsa04140	Autophagy - animal	34/2040	141/8114	0.643612	0.865998
hsa00760	Nicotinate and nicotinamide metabolism	7/1872	36/8114	0.757201	1		hsa00983	Drug metabolism - other enzymes	19/2040	80/8114	0.655362	0.872315
hsa05321	Inflammatory bowel disease	13/1872	65/8114	0.765916	1		hsa00330	Arginine and proline metabolism	12/2040	51/8114	0.657403	0.872315
hsa01230	Biosynthesis of amino acids	15/1872	75/8114	0.776909	1		hsa00030	Pentose phosphate pathway	7/2040	30/8114	0.658879	0.872315
hsa04966	Collecting duct acid secretion	5/1872	27/8114	0.780688	1		hsa00630	Glyoxylate and dicarboxylate metabolism	7/2040	30/8114	0.658879	0.872315
hsa04217	Necroptosis	33/1872	159/8114	0.784998	1		hsa04120	Ubiquitin mediated proteolysis	34/2040	142/8114	0.661484	0.872315
hsa04640	Hematopoietic cell lineage	20/1872	99/8114	0.786447	1		hsa04950	Maturity onset diabetes of the young	6/2040	26/8114	0.669227	0.875615
hsa04973	Carbohydrate digestion and absorption	9/1872	47/8114	0.788976	1		hsa00071	Fatty acid degradation	10/2040	43/8114	0.669277	0.875615
hsa04142	Lysosome	27/1872	132/8114	0.79325	1		hsa00340	Histidine metabolism	5/2040	22/8114	0.68227	0.889101
hsa00515	Mannose type O-glycan biosynthesis	4/1872	23/8114	0.812237	1		hsa04723	Retrograde endocannabinoid signaling	35/2040	148/8114	0.693812	0.900595
hsa03060	Protein export	4/1872	23/8114	0.812237	1		hsa04662	B cell receptor signaling pathway	19/2040	82/8114	0.700593	0.905845
hsa03430	Mismatch repair	4/1872	23/8114	0.812237	1		hsa04714	Thermogenesis	55/2040	232/8114	0.718997	0.922449
hsa04961	Endocrine and other factor-regulated calcium reabsorption	10/1872	53/8114	0.812328	1		hsa00565	Ether lipid metabolism	11/2040	49/8114	0.7199	0.922449
hsa00511	Other glycan degradation	3/1872	18/8114	0.820797	1		hsa04614	Renin-angiotensin system	5/2040	23/8114	0.722355	0.922449
hsa00600	Sphingolipid metabolism	9/1872	49/8114	0.82944	1		hsa00640	Propanoate metabolism	7/2040	32/8114	0.728696	0.922449
hsa04672	Intestinal immune network for IgA production	9/1872	49/8114	0.82944	1		hsa04136	Autophagy - other	7/2040	32/8114	0.728696	0.922449
hsa03020	RNA polymerase	6/1872	34/8114	0.829961	1		hsa04141	Protein processing in endoplasmic reticulum	40/2040	171/8114	0.730156	0.922449
hsa04970	Salivary secretion	18/1872	93/8114	0.836223	1		hsa01210	2-Oxocarboxylic acid metabolism	4/2040	19/8114	0.74177	0.933559
hsa04650	Natural killer cell mediated cytotoxicity	26/1872	131/8114	0.838307	1		hsa04137	Mitophagy - animal	16/2040	72/8114	0.757554	0.949812
hsa00270	Cysteine and methionine metabolism	9/1872	50/8114	0.847289	1		hsa00591	Linoleic acid metabolism	6/2040	29/8114	0.77401	0.964458
hsa00020	Citrate cycle (TCA cycle)	5/1872	30/8114	0.854988	1		hsa05410	Hypertrophic cardiomyopathy	20/2040	90/8114	0.775063	0.964458
hsa00030	Pentose phosphate pathway	5/1872	30/8114	0.854988	1		hsa00592	alpha-Linolenic acid metabolism	5/2040	25/8114	0.791295	0.980968
hsa04145	Phagosome	30/1872	152/8114	0.861218	1		hsa00561	Glycerolipid metabolism	13/2040	61/8114	0.797569	0.985057
hsa04613	Neutrophil extracellular trap formation	38/1872	190/8114	0.866037	1		hsa00130	Ubiquinone and other terpenoid-quinone biosynthesis	2/2040	11/8114	0.806003	0.988918
hsa04714	Thermogenesis	47/1872	232/8114	0.867457	1		hsa00360	Phenylalanine metabolism	3/2040	16/8114	0.80667	0.988918
hsa04742	Taste transduction	16/1872	86/8114	0.869544	1		hsa04114	Oocyte meiosis	29/2040	131/8114	0.815305	0.995816
hsa00512	Mucin type O-glycan biosynthesis	6/1872	36/8114	0.869559	1		hsa04976	Bile secretion	19/2040	89/8114	0.829138	1
hsa03420	Nucleotide excision repair	8/1872	47/8114	0.88005	1		hsa00512	Mucin type O-glycan biosynthesis	7/2040	36/8114	0.836951	1
hsa01250	Biosynthesis of nucleotide sugars	6/1872	37/8114	0.886282	1		hsa00120	Primary bile acid biosynthesis	3/2040	17/8114	0.839772	1
hsa00980	Metabolism of xenobiotics by cytochrome P450	14/1872	78/8114	0.890281	1		hsa04936	Alcoholic liver disease	31/2040	142/8114	0.845158	1
hsa00240	Pyrimidine metabolism	10/1872	58/8114	0.890803	1		hsa04966	Collecting duct acid secretion	5/2040	27/8114	0.846064	1
hsa00770	Pantothenate and CoA biosynthesis	3/1872	21/8114	0.894152	1		hsa04660	T cell receptor signaling pathway	22/2040	104/8114	0.855456	1
hsa04940	Type I diabetes mellitus	7/1872	43/8114	0.896981	1		hsa05017	Spinocerebellar ataxia	31/2040	143/8114	0.856087	1
hsa05340	Primary immunodeficiency	6/1872	38/8114	0.901151	1		hsa05204	Chemical carcinogenesis - DNA adducts	14/2040	69/8114	0.85924	1
hsa00051	Fructose and mannose metabolism	5/1872	33/8114	0.907006	1		hsa05150	Staphylococcus aureus infection	20/2040	96/8114	0.864789	1
hsa03410	Base excision repair	5/1872	33/8114	0.907006	1		hsa03410	Base excision repair	6/2040	33/8114	0.872162	1
hsa05014	Amyotrophic lateral sclerosis	74/1872	364/8114	0.910351	1		hsa05340	Primary immunodeficiency	7/2040	38/8114	0.876465	1
hsa04622	RIG-I-like receptor signaling pathway	12/1872	70/8114	0.911248	1		hsa00970	Aminoacyl-tRNA biosynthesis	13/2040	66/8114	0.880348	1
hsa00220	Arginine biosynthesis	3/1872	22/8114	0.911808	1		hsa05132	Salmonella infection	55/2040	249/8114	0.886476	1
hsa05010	Alzheimer disease	78/1872	384/8114	0.917219	1		hsa05133	Pertussis	15/2040	76/8114	0.892	1
hsa05150	Staphylococcus aureus infection	17/1872	96/8114	0.91917	1		hsa05168	Herpes simplex virus 1 infection	113/2040	495/8114	0.900278	1
hsa03022	Basal transcription factors	7/1872	45/8114	0.921405	1		hsa04620	Toll-like receptor signaling pathway	21/2040	104/8114	0.903008	1
hsa04621	NOD-like receptor signaling pathway	35/1872	184/8114	0.922828	1		hsa04650	Natural killer cell mediated cytotoxicity	27/2040	131/8114	0.906594	1
hsa00140	Steroid hormone biosynthesis	10/1872	61/8114	0.923273	1		hsa03022	Basal transcription factors	8/2040	45/8114	0.909986	1
hsa00982	Drug metabolism - cytochrome P450	12/1872	72/8114	0.929068	1		hsa00052	Galactose metabolism	5/2040	31/8114	0.920254	1
hsa04721	Synaptic vesicle cycle	13/1872	78/8114	0.935673	1		hsa04657	IL-17 signaling pathway	18/2040	94/8114	0.932334	1
hsa00830	Retinol metabolism	11/1872	68/8114	0.938193	1		hsa04975	Fat digestion and absorption	7/2040	43/8114	0.941734	1
hsa00430	Taurine and hypotaurine metabolism	1/1872	11/8114	0.94427	1		hsa04061	Viral protein interaction with cytokine and cytokine receptor	19/2040	100/8114	0.941944	1
hsa00280	Valine, leucine and isoleucine degradation	7/1872	48/8114	0.948585	1		hsa00830	Retinol metabolism	12/2040	68/8114	0.946624	1
hsa05322	Systemic lupus erythematosus	24/1872	136/8114	0.9506	1		hsa04060	Cytokine-cytokine receptor interaction	63/2040	295/8114	0.946648	1
hsa01210	2-Oxocarboxylic acid metabolism	2/1872	19/8114	0.954295	1		hsa04260	Cardiac muscle contraction	16/2040	87/8114	0.947442	1
hsa00640	Propanoate metabolism	4/1872	32/8114	0.957506	1		hsa03040	Spliceosome	29/2040	147/8114	0.95073	1
hsa04260	Cardiac muscle contraction	14/1872	87/8114	0.958394	1		hsa03020	RNA polymerase	5/2040	34/8114	0.953043	1
hsa04060	Cytokine-cytokine receptor interaction	56/1872	295/8114	0.963767	1		hsa04622	RIG-I-like receptor signaling pathway	12/2040	70/8114	0.95909	1
hsa00010	Glycolysis / Gluconeogenesis	10/1872	67/8114	0.964179	1		hsa00020	Citrate cycle (TCA cycle)	4/2040	30/8114	0.964146	1
hsa04130	SNARE interactions in vesicular transport	4/1872	33/8114	0.964472	1		hsa04080	Neuroactive ligand-receptor interaction	75/2040	353/8114	0.964905	1
hsa04061	Viral protein interaction with cytokine and cytokine receptor	16/1872	100/8114	0.969038	1		hsa05208	Chemical carcinogenesis - reactive oxygen species	45/2040	223/8114	0.967275	1
hsa03050	Proteasome	6/1872	46/8114	0.970622	1		hsa05415	Diabetic cardiomyopathy	40/2040	203/8114	0.973114	1
hsa05012	Parkinson disease	49/1872	266/8114	0.973902	1		hsa00980	Metabolism of xenobiotics by cytochrome P450	13/2040	78/8114	0.973309	1
hsa00620	Pyruvate metabolism	6/1872	47/8114	0.975011	1		hsa00010	Glycolysis / Gluconeogenesis	10/2040	67/8114	0.985327	1
hsa00630	Glyoxylate and dicarboxylate metabolism	3/1872	30/8114	0.981367	1		hsa04932	Non-alcoholic fatty liver disease	28/2040	155/8114	0.986398	1
hsa04612	Antigen processing and presentation	11/1872	78/8114	0.983014	1		hsa04744	Phototransduction	3/2040	29/8114	0.987372	1
hsa05415	Diabetic cardiomyopathy	35/1872	203/8114	0.983713	1		hsa04623	Cytosolic DNA-sensing pathway	9/2040	63/8114	0.987948	1
hsa05310	Asthma	3/1872	31/8114	0.984803	1		hsa00620	Pyruvate metabolism	6/2040	47/8114	0.988419	1
hsa05020	Prion disease	49/1872	273/8114	0.984829	1		hsa03430	Mismatch repair	2/2040	23/8114	0.988906	1
hsa04977	Vitamin digestion and absorption	2/1872	24/8114	0.984976	1		hsa04742	Taste transduction	13/2040	86/8114	0.991604	1
hsa05330	Allograft rejection	4/1872	38/8114	0.98594	1		hsa04621	NOD-like receptor signaling pathway	33/2040	184/8114	0.992665	1
hsa04623	Cytosolic DNA-sensing pathway	8/1872	63/8114	0.987385	1		hsa00140	Steroid hormone biosynthesis	8/2040	61/8114	0.993263	1
hsa04136	Autophagy - other	3/1872	32/8114	0.987627	1		hsa00982	Drug metabolism - cytochrome P450	10/2040	72/8114	0.993508	1
hsa01200	Carbon metabolism	17/1872	115/8114	0.990222	1		hsa03050	Proteasome	5/2040	46/8114	0.995517	1
hsa04080	Neuroactive ligand-receptor interaction	64/1872	353/8114	0.991113	1		hsa05022	Pathways of neurodegeneration - multiple diseases	96/2040	476/8114	0.996382	1
hsa05332	Graft-versus-host disease	4/1872	42/8114	0.993517	1		hsa05010	Alzheimer disease	75/2040	384/8114	0.996731	1
hsa00350	Tyrosine metabolism	3/1872	36/8114	0.994646	1		hsa00350	Tyrosine metabolism	3/2040	36/8114	0.997541	1
hsa00500	Starch and sucrose metabolism	3/1872	36/8114	0.994646	1		hsa00860	Porphyrin metabolism	4/2040	43/8114	0.997758	1
hsa05016	Huntington disease	53/1872	306/8114	0.994969	1		hsa03008	Ribosome biogenesis in eukaryotes	15/2040	109/8114	0.998833	1
hsa04744	Phototransduction	2/1872	29/8114	0.995231	1		hsa04977	Vitamin digestion and absorption	1/2040	24/8114	0.999052	1
hsa00053	Ascorbate and aldarate metabolism	2/1872	30/8114	0.996221	1		hsa03420	Nucleotide excision repair	4/2040	47/8114	0.999098	1
hsa00052	Galactose metabolism	2/1872	31/8114	0.997009	1		hsa05171	Coronavirus disease - COVID-19	39/2040	232/8114	0.999229	1
hsa03008	Ribosome biogenesis in eukaryotes	14/1872	109/8114	0.997668	1		hsa00040	Pentose and glucuronate interconversions	2/2040	34/8114	0.999354	1
hsa03010	Ribosome	22/1872	158/8114	0.99866	1		hsa05016	Huntington disease	53/2040	306/8114	0.999668	1
hsa00860	Porphyrin metabolism	3/1872	43/8114	0.998823	1		hsa05012	Parkinson disease	44/2040	266/8114	0.999768	1
hsa00970	Aminoacyl-tRNA biosynthesis	6/1872	66/8114	0.999153	1		hsa05014	Amyotrophic lateral sclerosis	64/2040	364/8114	0.999833	1
hsa05320	Autoimmune thyroid disease	4/1872	53/8114	0.999312	1		hsa00190	Oxidative phosphorylation	14/2040	134/8114	0.999995	1
hsa00190	Oxidative phosphorylation	15/1872	134/8114	0.999873	1		hsa05020	Prion disease	36/2040	273/8114	1	1
hsa04740	Olfactory transduction	8/1872	440/8114	1	1		hsa03010	Ribosome	14/2040	158/8114	1	1
							hsa04740	Olfactory transduction	13/2040	440/8114	1	1

## Sheet: Non-teratogens - All PS
1-fold Cmax							20-fold Cmax
ID	Description	GeneRatio	BackgrRatio	pvalue	adj.pvalue		ID	Description	GeneRatio	BackgrRatio	pvalue	adj.pvalue
hsa05034	Alcoholism	5/63	187/8114	0.0147263	0.784965		hsa04141	Protein processing in endoplasmic reticulum	13/132	171/8114	3.74002e-06	0.000792885
hsa05133	Pertussis	3/63	76/8114	0.0209859	0.784965		hsa03450	Non-homologous end-joining	2/132	13/8114	0.0182195	0.941244
hsa04392	Hippo signaling pathway - multiple species	2/63	29/8114	0.0210537	0.784965		hsa00564	Glycerophospholipid metabolism	5/132	98/8114	0.0215234	0.941244
hsa04371	Apelin signaling pathway	4/63	139/8114	0.0225427	0.784965		hsa01230	Biosynthesis of amino acids	4/132	75/8114	0.033511	0.941244
hsa04390	Hippo signaling pathway	4/63	157/8114	0.0332838	0.784965		hsa05202	Transcriptional misregulation in cancer	7/132	193/8114	0.0377654	0.941244
hsa03010	Ribosome	4/63	158/8114	0.0339549	0.784965		hsa04721	Synaptic vesicle cycle	4/132	78/8114	0.0379085	0.941244
hsa04310	Wnt signaling pathway	4/63	167/8114	0.0403518	0.784965		hsa03018	RNA degradation	4/132	79/8114	0.0394446	0.941244
hsa04141	Protein processing in endoplasmic reticulum	4/63	171/8114	0.0434019	0.784965		hsa03010	Ribosome	6/132	158/8114	0.043782	0.941244
hsa03460	Fanconi anemia pathway	2/63	54/8114	0.0656235	0.784965		hsa00270	Cysteine and methionine metabolism	3/132	50/8114	0.0474001	0.941244
hsa00190	Oxidative phosphorylation	3/63	134/8114	0.0856216	0.784965		hsa04120	Ubiquitin mediated proteolysis	5/132	142/8114	0.0815328	0.941244
hsa05016	Huntington disease	5/63	306/8114	0.0882018	0.784965		hsa05034	Alcoholism	6/132	187/8114	0.0841864	0.941244
hsa05322	Systemic lupus erythematosus	3/63	136/8114	0.0885929	0.784965		hsa03040	Spliceosome	5/132	147/8114	0.0912989	0.941244
hsa04810	Regulation of actin cytoskeleton	4/63	218/8114	0.0886552	0.784965		hsa01250	Biosynthesis of nucleotide sugars	2/132	37/8114	0.121128	0.941244
hsa05418	Fluid shear stress and atherosclerosis	3/63	139/8114	0.0931312	0.784965		hsa05016	Huntington disease	8/132	306/8114	0.125293	0.941244
hsa04120	Ubiquitin mediated proteolysis	3/63	142/8114	0.097765	0.784965		hsa05133	Pertussis	3/132	76/8114	0.126276	0.941244
hsa04520	Adherens junction	2/63	71/8114	0.10493	0.784965		hsa04612	Antigen processing and presentation	3/132	78/8114	0.1336	0.941244
hsa04014	Ras signaling pathway	4/63	232/8114	0.105334	0.784965		hsa04216	Ferroptosis	2/132	41/8114	0.143162	0.941244
hsa01230	Biosynthesis of amino acids	2/63	75/8114	0.114936	0.784965		hsa05166	Human T-cell leukemia virus 1 infection	6/132	222/8114	0.153172	0.941244
hsa04932	Non-alcoholic fatty liver disease	3/63	155/8114	0.118889	0.784965		hsa05210	Colorectal cancer	3/132	86/8114	0.164272	0.941244
hsa04721	Synaptic vesicle cycle	2/63	78/8114	0.122596	0.784965		hsa00520	Amino sugar and nucleotide sugar metabolism	2/132	49/8114	0.189329	0.941244
hsa00120	Primary bile acid biosynthesis	1/63	17/8114	0.12422	0.784965		hsa00565	Ether lipid metabolism	2/132	49/8114	0.189329	0.941244
hsa00910	Nitrogen metabolism	1/63	17/8114	0.12422	0.784965		hsa05418	Fluid shear stress and atherosclerosis	4/132	139/8114	0.190275	0.941244
hsa03018	RNA degradation	2/63	79/8114	0.125177	0.784965		hsa04979	Cholesterol metabolism	2/132	50/8114	0.195242	0.941244
hsa00531	Glycosaminoglycan degradation	1/63	19/8114	0.137796	0.784965		hsa05110	Vibrio cholerae infection	2/132	50/8114	0.195242	0.941244
hsa01210	2-Oxocarboxylic acid metabolism	1/63	19/8114	0.137796	0.784965		hsa05144	Malaria	2/132	50/8114	0.195242	0.941244
hsa04022	cGMP-PKG signaling pathway	3/63	167/8114	0.139764	0.784965		hsa04020	Calcium signaling pathway	6/132	240/8114	0.196148	0.941244
hsa04211	Longevity regulating pathway	2/63	89/8114	0.15166	0.784965		hsa05017	Spinocerebellar ataxia	4/132	143/8114	0.203615	0.941244
hsa00220	Arginine biosynthesis	1/63	22/8114	0.157773	0.784965		hsa03015	mRNA surveillance pathway	3/132	97/8114	0.209389	0.941244
hsa04350	TGF-beta signaling pathway	2/63	94/8114	0.165293	0.784965		hsa00604	Glycosphingolipid biosynthesis - ganglio series	1/132	15/8114	0.218268	0.941244
hsa04360	Axon guidance	3/63	182/8114	0.167458	0.784965		hsa00360	Phenylalanine metabolism	1/132	16/8114	0.231009	0.941244
hsa03015	mRNA surveillance pathway	2/63	97/8114	0.173577	0.784965		hsa04340	Hedgehog signaling pathway	2/132	56/8114	0.231138	0.941244
hsa05231	Choline metabolism in cancer	2/63	98/8114	0.176353	0.784965		hsa05415	Diabetic cardiomyopathy	5/132	203/8114	0.235124	0.941244
hsa04613	Neutrophil extracellular trap formation	3/63	190/8114	0.182852	0.784965		hsa00480	Glutathione metabolism	2/132	58/8114	0.243209	0.941244
hsa05168	Herpes simplex virus 1 infection	6/63	495/8114	0.184594	0.784965		hsa00910	Nitrogen metabolism	1/132	17/8114	0.243544	0.941244
hsa04966	Collecting duct acid secretion	1/63	27/8114	0.19006	0.784965		hsa04932	Non-alcoholic fatty liver disease	4/132	155/8114	0.24515	0.941244
hsa04010	MAPK signaling pathway	4/63	294/8114	0.19382	0.784965		hsa00561	Glycerolipid metabolism	2/132	61/8114	0.261363	0.941244
hsa04928	Parathyroid hormone synthesis, secretion and action	2/63	106/8114	0.198806	0.784965		hsa05012	Parkinson disease	6/132	266/8114	0.265001	0.941244
hsa04744	Phototransduction	1/63	29/8114	0.202631	0.784965		hsa00310	Lysine degradation	2/132	63/8114	0.273477	0.941244
hsa04066	HIF-1 signaling pathway	2/63	109/8114	0.207319	0.784965		hsa00100	Steroid biosynthesis	1/132	20/8114	0.279945	0.941244
hsa05203	Viral carcinogenesis	3/63	204/8114	0.210659	0.784965		hsa00670	One carbon pool by folate	1/132	20/8114	0.279945	0.941244
hsa04015	Rap1 signaling pathway	3/63	210/8114	0.222862	0.784965		hsa05208	Chemical carcinogenesis - reactive oxygen species	5/132	223/8114	0.297228	0.941244
hsa05170	Human immunodeficiency virus 1 infection	3/63	212/8114	0.226963	0.784965		hsa00010	Glycolysis / Gluconeogenesis	2/132	67/8114	0.297671	0.941244
hsa05417	Lipid and atherosclerosis	3/63	215/8114	0.233142	0.784965		hsa04722	Neurotrophin signaling pathway	3/132	119/8114	0.305667	0.941244
hsa04722	Neurotrophin signaling pathway	2/63	119/8114	0.235948	0.784965		hsa05211	Renal cell carcinoma	2/132	69/8114	0.309729	0.941244
hsa04024	cAMP signaling pathway	3/63	221/8114	0.245594	0.784965		hsa03060	Protein export	1/132	23/8114	0.314606	0.941244
hsa05208	Chemical carcinogenesis - reactive oxygen species	3/63	223/8114	0.24977	0.784965		hsa04520	Adherens junction	2/132	71/8114	0.321746	0.941244
hsa00250	Alanine, aspartate and glutamate metabolism	1/63	37/8114	0.251023	0.784965		hsa04014	Ras signaling pathway	5/132	232/8114	0.326078	0.941244
hsa05163	Human cytomegalovirus infection	3/63	225/8114	0.253958	0.784965		hsa04010	MAPK signaling pathway	6/132	294/8114	0.344895	0.941244
hsa05171	Coronavirus disease - COVID-19	3/63	232/8114	0.268695	0.784965		hsa04918	Thyroid hormone synthesis	2/132	75/8114	0.345619	0.941244
hsa04114	Oocyte meiosis	2/63	131/8114	0.270586	0.784965		hsa05214	Glioma	2/132	75/8114	0.345619	0.941244
hsa03440	Homologous recombination	1/63	41/8114	0.274123	0.784965		hsa04380	Osteoclast differentiation	3/132	128/8114	0.34591	0.941244
hsa04216	Ferroptosis	1/63	41/8114	0.274123	0.784965		hsa04621	NOD-like receptor signaling pathway	4/132	184/8114	0.35119	0.941244
hsa04910	Insulin signaling pathway	2/63	137/8114	0.287924	0.784965		hsa05212	Pancreatic cancer	2/132	76/8114	0.351547	0.941244
hsa05131	Shigellosis	3/63	247/8114	0.300596	0.784965		hsa05220	Chronic myeloid leukemia	2/132	76/8114	0.351547	0.941244
hsa04550	Signaling pathways regulating pluripotency of stem cells	2/63	143/8114	0.305225	0.784965		hsa00601	Glycosphingolipid biosynthesis - lacto and neolacto series	1/132	27/8114	0.358259	0.941244
hsa04144	Endocytosis	3/63	251/8114	0.309152	0.784965		hsa04966	Collecting duct acid secretion	1/132	27/8114	0.358259	0.941244
hsa03040	Spliceosome	2/63	147/8114	0.316723	0.784965		hsa04068	FoxO signaling pathway	3/132	131/8114	0.359303	0.941244
hsa00270	Cysteine and methionine metabolism	1/63	50/8114	0.323565	0.784965		hsa04650	Natural killer cell mediated cytotoxicity	3/132	131/8114	0.359303	0.941244
hsa05110	Vibrio cholerae infection	1/63	50/8114	0.323565	0.784965		hsa01521	EGFR tyrosine kinase inhibitor resistance	2/132	79/8114	0.369219	0.941244
hsa04145	Phagosome	2/63	152/8114	0.331039	0.784965		hsa05022	Pathways of neurodegeneration - multiple diseases	9/132	476/8114	0.370208	0.941244
hsa04961	Endocrine and other factor-regulated calcium reabsorption	1/63	53/8114	0.339297	0.784965		hsa00190	Oxidative phosphorylation	3/132	134/8114	0.372659	0.941244
hsa05012	Parkinson disease	3/63	266/8114	0.341304	0.784965		hsa04613	Neutrophil extracellular trap formation	4/132	190/8114	0.37349	0.941244
hsa04150	mTOR signaling pathway	2/63	156/8114	0.342437	0.784965		hsa05131	Shigellosis	5/132	247/8114	0.374742	0.941244
hsa04218	Cellular senescence	2/63	156/8114	0.342437	0.784965		hsa04392	Hippo signaling pathway - multiple species	1/132	29/8114	0.379039	0.941244
hsa05010	Alzheimer disease	4/63	384/8114	0.348421	0.784965		hsa04744	Phototransduction	1/132	29/8114	0.379039	0.941244
hsa04370	VEGF signaling pathway	1/63	59/8114	0.36969	0.784965		hsa05014	Amyotrophic lateral sclerosis	7/132	364/8114	0.380619	0.941244
hsa04730	Long-term depression	1/63	60/8114	0.374619	0.784965		hsa04210	Apoptosis	3/132	136/8114	0.381536	0.941244
hsa05416	Viral myocarditis	1/63	60/8114	0.374619	0.784965		hsa05322	Systemic lupus erythematosus	3/132	136/8114	0.381536	0.941244
hsa00140	Steroid hormone biosynthesis	1/63	61/8114	0.379511	0.784965		hsa01523	Antifolate resistance	1/132	30/8114	0.389177	0.941244
hsa04213	Longevity regulating pathway - multiple species	1/63	62/8114	0.384365	0.784965		hsa00410	beta-Alanine metabolism	1/132	31/8114	0.399151	0.941244
hsa00310	Lysine degradation	1/63	63/8114	0.389182	0.784965		hsa04136	Autophagy - other	1/132	32/8114	0.408963	0.941244
hsa04720	Long-term potentiation	1/63	67/8114	0.408081	0.784965		hsa04215	Apoptosis - multiple species	1/132	32/8114	0.408963	0.941244
hsa05221	Acute myeloid leukemia	1/63	67/8114	0.408081	0.784965		hsa04550	Signaling pathways regulating pluripotency of stem cells	3/132	143/8114	0.412373	0.941244
hsa04664	Fc epsilon RI signaling pathway	1/63	68/8114	0.412716	0.784965		hsa04510	Focal adhesion	4/132	201/8114	0.414197	0.941244
hsa04924	Renin secretion	1/63	69/8114	0.417314	0.784965		hsa05168	Herpes simplex virus 1 infection	9/132	495/8114	0.414992	0.941244
hsa05031	Amphetamine addiction	1/63	69/8114	0.417314	0.784965		hsa00051	Fructose and mannose metabolism	1/132	33/8114	0.418616	0.941244
hsa05120	Epithelial cell signaling in Helicobacter pylori infection	1/63	70/8114	0.421877	0.784965		hsa04130	SNARE interactions in vesicular transport	1/132	33/8114	0.418616	0.941244
hsa01524	Platinum drug resistance	1/63	73/8114	0.435356	0.784965		hsa05203	Viral carcinogenesis	4/132	204/8114	0.425216	0.941244
hsa05214	Glioma	1/63	75/8114	0.44417	0.784965		hsa05410	Hypertrophic cardiomyopathy	2/132	90/8114	0.432241	0.941244
hsa05202	Transcriptional misregulation in cancer	2/63	193/8114	0.444315	0.784965		hsa00350	Tyrosine metabolism	1/132	36/8114	0.446647	0.941244
hsa04971	Gastric acid secretion	1/63	76/8114	0.448526	0.784965		hsa05323	Rheumatoid arthritis	2/132	93/8114	0.44886	0.941244
hsa05212	Pancreatic cancer	1/63	76/8114	0.448526	0.784965		hsa04350	TGF-beta signaling pathway	2/132	94/8114	0.45434	0.941244
hsa05130	Pathogenic Escherichia coli infection	2/63	197/8114	0.454842	0.784965		hsa05170	Human immunodeficiency virus 1 infection	4/132	212/8114	0.454342	0.941244
hsa01521	EGFR tyrosine kinase inhibitor resistance	1/63	79/8114	0.461393	0.784965		hsa01240	Biosynthesis of cofactors	3/132	153/8114	0.455566	0.941244
hsa04510	Focal adhesion	2/63	201/8114	0.465258	0.784965		hsa00250	Alanine, aspartate and glutamate metabolism	1/132	37/8114	0.455689	0.941244
hsa05415	Diabetic cardiomyopathy	2/63	203/8114	0.470423	0.784965		hsa05020	Prion disease	5/132	273/8114	0.458788	0.941244
hsa04146	Peroxisome	1/63	82/8114	0.473964	0.784965		hsa05340	Primary immunodeficiency	1/132	38/8114	0.464584	0.941244
hsa04662	B cell receptor signaling pathway	1/63	82/8114	0.473964	0.784965		hsa05417	Lipid and atherosclerosis	4/132	215/8114	0.465147	0.941244
hsa04012	ErbB signaling pathway	1/63	85/8114	0.486247	0.784965		hsa05414	Dilated cardiomyopathy	2/132	96/8114	0.465206	0.941244
hsa05210	Colorectal cancer	1/63	86/8114	0.490278	0.784965		hsa04218	Cellular senescence	3/132	156/8114	0.468276	0.941244
hsa04260	Cardiac muscle contraction	1/63	87/8114	0.494278	0.784965		hsa04713	Circadian entrainment	2/132	97/8114	0.470591	0.941244
hsa05235	PD-L1 expression and PD-1 checkpoint pathway in cancer	1/63	89/8114	0.502186	0.784965		hsa05231	Choline metabolism in cancer	2/132	98/8114	0.475945	0.941244
hsa05022	Pathways of neurodegeneration - multiple diseases	4/63	476/8114	0.509909	0.784965		hsa00260	Glycine, serine and threonine metabolism	1/132	40/8114	0.481945	0.941244
hsa04912	GnRH signaling pathway	1/63	93/8114	0.517638	0.784965		hsa03440	Homologous recombination	1/132	41/8114	0.490414	0.941244
hsa04970	Salivary secretion	1/63	93/8114	0.517638	0.784965		hsa05219	Bladder cancer	1/132	41/8114	0.490414	0.941244
hsa05323	Rheumatoid arthritis	1/63	93/8114	0.517638	0.784965		hsa05161	Hepatitis B	3/132	162/8114	0.493297	0.941244
hsa04657	IL-17 signaling pathway	1/63	94/8114	0.521427	0.784965		hsa05142	Chagas disease	2/132	102/8114	0.49703	0.941244
hsa04070	Phosphatidylinositol signaling system	1/63	97/8114	0.532618	0.784965		hsa04022	cGMP-PKG signaling pathway	3/132	167/8114	0.513705	0.941244
hsa04666	Fc gamma R-mediated phagocytosis	1/63	97/8114	0.532618	0.784965		hsa04922	Glucagon signaling pathway	2/132	107/8114	0.522623	0.941244
hsa04713	Circadian entrainment	1/63	97/8114	0.532618	0.784965		hsa03022	Basal transcription factors	1/132	45/8114	0.52294	0.941244
hsa04750	Inflammatory mediator regulation of TRP channels	1/63	98/8114	0.536291	0.784965		hsa05171	Coronavirus disease - COVID-19	4/132	232/8114	0.524815	0.941244
hsa04925	Aldosterone synthesis and secretion	1/63	98/8114	0.536291	0.784965		hsa03013	Nucleocytoplasmic transport	2/132	108/8114	0.527637	0.941244
hsa04640	Hematopoietic cell lineage	1/63	99/8114	0.539935	0.784965		hsa04930	Type II diabetes mellitus	1/132	46/8114	0.530744	0.941244
hsa04714	Thermogenesis	2/63	232/8114	0.541926	0.784965		hsa00620	Pyruvate metabolism	1/132	47/8114	0.538422	0.941244
hsa04916	Melanogenesis	1/63	101/8114	0.54714	0.784965		hsa03420	Nucleotide excision repair	1/132	47/8114	0.538422	0.941244
hsa04064	NF-kappa B signaling pathway	1/63	104/8114	0.557739	0.784965		hsa00600	Sphingolipid metabolism	1/132	49/8114	0.553405	0.941244
hsa04620	Toll-like receptor signaling pathway	1/63	104/8114	0.557739	0.784965		hsa04672	Intestinal immune network for IgA production	1/132	49/8114	0.553405	0.941244
hsa04625	C-type lectin receptor signaling pathway	1/63	104/8114	0.557739	0.784965		hsa04724	Glutamatergic synapse	2/132	114/8114	0.556974	0.941244
hsa04922	Glucagon signaling pathway	1/63	107/8114	0.568093	0.789698		hsa00510	N-Glycan biosynthesis	1/132	50/8114	0.560714	0.941244
hsa03013	Nucleocytoplasmic transport	1/63	108/8114	0.571492	0.789698		hsa01200	Carbon metabolism	2/132	115/8114	0.561738	0.941244
hsa04668	TNF signaling pathway	1/63	112/8114	0.584824	0.80084		hsa05152	Tuberculosis	3/132	180/8114	0.564663	0.941244
hsa01200	Carbon metabolism	1/63	115/8114	0.594554	0.803867		hsa00330	Arginine and proline metabolism	1/132	51/8114	0.567905	0.941244
hsa04071	Sphingolipid signaling pathway	1/63	119/8114	0.607179	0.803867		hsa04360	Axon guidance	3/132	182/8114	0.572215	0.941244
hsa04152	AMPK signaling pathway	1/63	120/8114	0.610275	0.803867		hsa04071	Sphingolipid signaling pathway	2/132	119/8114	0.580428	0.941244
hsa04110	Cell cycle	1/63	126/8114	0.628349	0.803867		hsa04961	Endocrine and other factor-regulated calcium reabsorption	1/132	53/8114	0.581938	0.941244
hsa05020	Prion disease	2/63	273/8114	0.631386	0.803867		hsa03460	Fanconi anemia pathway	1/132	54/8114	0.588783	0.941244
hsa04380	Osteoclast differentiation	1/63	128/8114	0.634189	0.803867		hsa05010	Alzheimer disease	6/132	384/8114	0.599335	0.941244
hsa04068	FoxO signaling pathway	1/63	131/8114	0.642779	0.803867		hsa04370	VEGF signaling pathway	1/132	59/8114	0.621379	0.941244
hsa04650	Natural killer cell mediated cytotoxicity	1/63	131/8114	0.642779	0.803867		hsa04926	Relaxin signaling pathway	2/132	129/8114	0.624591	0.941244
hsa04142	Lysosome	1/63	132/8114	0.645598	0.803867		hsa05130	Pathogenic Escherichia coli infection	3/132	197/8114	0.62623	0.941244
hsa04728	Dopaminergic synapse	1/63	132/8114	0.645598	0.803867		hsa04730	Long-term depression	1/132	60/8114	0.627584	0.941244
hsa04270	Vascular smooth muscle contraction	1/63	134/8114	0.651171	0.803867		hsa05416	Viral myocarditis	1/132	60/8114	0.627584	0.941244
hsa04210	Apoptosis	1/63	136/8114	0.656657	0.803867		hsa04114	Oocyte meiosis	2/132	131/8114	0.632984	0.941244
hsa05135	Yersinia infection	1/63	137/8114	0.659369	0.803867		hsa04213	Longevity regulating pathway - multiple species	1/132	62/8114	0.639692	0.941244
hsa04915	Estrogen signaling pathway	1/63	138/8114	0.662059	0.803867		hsa05205	Proteoglycans in cancer	3/132	205/8114	0.653084	0.941244
hsa04060	Cytokine-cytokine receptor interaction	2/63	295/8114	0.673629	0.803867		hsa05321	Inflammatory bowel disease	1/132	65/8114	0.657125	0.941244
hsa05224	Breast cancer	1/63	147/8114	0.685349	0.803867		hsa04910	Insulin signaling pathway	2/132	137/8114	0.657292	0.941244
hsa04723	Retrograde endocannabinoid signaling	1/63	148/8114	0.687837	0.803867		hsa05135	Yersinia infection	2/132	137/8114	0.657292	0.941244
hsa05226	Gastric cancer	1/63	149/8114	0.690306	0.803867		hsa04915	Estrogen signaling pathway	2/132	138/8114	0.661217	0.941244
hsa04261	Adrenergic signaling in cardiomyocytes	1/63	150/8114	0.692755	0.803867		hsa04371	Apelin signaling pathway	2/132	139/8114	0.665106	0.941244
hsa01240	Biosynthesis of cofactors	1/63	153/8114	0.69999	0.803867		hsa04720	Long-term potentiation	1/132	67/8114	0.668279	0.941244
hsa04921	Oxytocin signaling pathway	1/63	154/8114	0.702364	0.803867		hsa04015	Rap1 signaling pathway	3/132	210/8114	0.669164	0.941244
hsa04934	Cushing syndrome	1/63	155/8114	0.70472	0.803867		hsa04140	Autophagy - animal	2/132	141/8114	0.672778	0.941244
hsa05160	Hepatitis C	1/63	157/8114	0.709376	0.803867		hsa04664	Fc epsilon RI signaling pathway	1/132	68/8114	0.673721	0.941244
hsa04217	Necroptosis	1/63	159/8114	0.71396	0.803867		hsa04924	Renin secretion	1/132	69/8114	0.679074	0.941244
hsa05161	Hepatitis B	1/63	162/8114	0.720703	0.804654		hsa05031	Amphetamine addiction	1/132	69/8114	0.679074	0.941244
hsa05225	Hepatocellular carcinoma	1/63	168/8114	0.733724	0.804654		hsa05204	Chemical carcinogenesis - DNA adducts	1/132	69/8114	0.679074	0.941244
hsa05165	Human papillomavirus infection	2/63	331/8114	0.734364	0.804654		hsa04917	Prolactin signaling pathway	1/132	70/8114	0.684339	0.941244
hsa04530	Tight junction	1/63	169/8114	0.735835	0.804654		hsa05120	Epithelial cell signaling in Helicobacter pylori infection	1/132	70/8114	0.684339	0.941244
hsa05152	Tuberculosis	1/63	180/8114	0.757998	0.821403		hsa05230	Central carbon metabolism in cancer	1/132	70/8114	0.684339	0.941244
hsa04621	NOD-like receptor signaling pathway	1/63	184/8114	0.765595	0.821403		hsa04810	Regulation of actin cytoskeleton	3/132	218/8114	0.693759	0.941244
hsa04151	PI3K-Akt signaling pathway	2/63	354/8114	0.76803	0.821403		hsa04137	Mitophagy - animal	1/132	72/8114	0.694615	0.941244
hsa04062	Chemokine signaling pathway	1/63	192/8114	0.780091	0.821403		hsa04072	Phospholipase D signaling pathway	2/132	148/8114	0.69852	0.941244
hsa05014	Amyotrophic lateral sclerosis	2/63	364/8114	0.781497	0.821403		hsa05226	Gastric cancer	2/132	149/8114	0.702059	0.941244
hsa05167	Kaposi sarcoma-associated herpesvirus infection	1/63	194/8114	0.783575	0.821403		hsa04145	Phagosome	2/132	152/8114	0.71247	0.941244
hsa05205	Proteoglycans in cancer	1/63	205/8114	0.801788	0.834738		hsa05163	Human cytomegalovirus infection	3/132	225/8114	0.714142	0.941244
hsa05207	Chemical carcinogenesis - receptor activation	1/63	212/8114	0.812583	0.840222		hsa04971	Gastric acid secretion	1/132	76/8114	0.71418	0.941244
hsa04020	Calcium signaling pathway	1/63	240/8114	0.850272	0.873252		hsa05100	Bacterial invasion of epithelial cells	1/132	77/8114	0.718874	0.941244
hsa05132	Salmonella infection	1/63	249/8114	0.86072	0.874988		hsa05140	Leishmaniasis	1/132	77/8114	0.718874	0.941244
hsa04740	Olfactory transduction	2/63	440/8114	0.863475	0.874988		hsa04921	Oxytocin signaling pathway	2/132	154/8114	0.719242	0.941244
hsa05206	MicroRNAs in cancer	1/63	310/8114	0.914885	0.920943		hsa00980	Metabolism of xenobiotics by cytochrome P450	1/132	78/8114	0.723491	0.941244
hsa04080	Neuroactive ligand-receptor interaction	1/63	353/8114	0.939989	0.939989		hsa04390	Hippo signaling pathway	2/132	157/8114	0.72915	0.941244
							hsa04217	Necroptosis	2/132	159/8114	0.735591	0.941244
							hsa04146	Peroxisome	1/132	82/8114	0.74122	0.941244
							hsa04662	B cell receptor signaling pathway	1/132	82/8114	0.74122	0.941244
							hsa04012	ErbB signaling pathway	1/132	85/8114	0.753771	0.941244
							hsa04310	Wnt signaling pathway	2/132	167/8114	0.760074	0.941244
							hsa04260	Cardiac muscle contraction	1/132	87/8114	0.761801	0.941244
							hsa05225	Hepatocellular carcinoma	2/132	168/8114	0.762994	0.941244
							hsa04211	Longevity regulating pathway	1/132	89/8114	0.769571	0.941244
							hsa04976	Bile secretion	1/132	89/8114	0.769571	0.941244
							hsa05235	PD-L1 expression and PD-1 checkpoint pathway in cancer	1/132	89/8114	0.769571	0.941244
							hsa05132	Salmonella infection	3/132	249/8114	0.776174	0.941244
							hsa04144	Endocytosis	3/132	251/8114	0.780813	0.941244
							hsa04912	GnRH signaling pathway	1/132	93/8114	0.784365	0.941244
							hsa04970	Salivary secretion	1/132	93/8114	0.784365	0.941244
							hsa04657	IL-17 signaling pathway	1/132	94/8114	0.787914	0.941244
							hsa05150	Staphylococcus aureus infection	1/132	96/8114	0.794838	0.941244
							hsa04070	Phosphatidylinositol signaling system	1/132	97/8114	0.798216	0.941244
							hsa04666	Fc gamma R-mediated phagocytosis	1/132	97/8114	0.798216	0.941244
							hsa01522	Endocrine resistance	1/132	98/8114	0.801538	0.941244
							hsa04750	Inflammatory mediator regulation of TRP channels	1/132	98/8114	0.801538	0.941244
							hsa04925	Aldosterone synthesis and secretion	1/132	98/8114	0.801538	0.941244
							hsa04933	AGE-RAGE signaling pathway in diabetic complications	1/132	100/8114	0.808021	0.941244
							hsa04916	Melanogenesis	1/132	101/8114	0.811183	0.941244
							hsa04914	Progesterone-mediated oocyte maturation	1/132	102/8114	0.814293	0.941244
							hsa04972	Pancreatic secretion	1/132	102/8114	0.814293	0.941244
							hsa05146	Amoebiasis	1/132	102/8114	0.814293	0.941244
							hsa04064	NF-kappa B signaling pathway	1/132	104/8114	0.820362	0.941244
							hsa04620	Toll-like receptor signaling pathway	1/132	104/8114	0.820362	0.941244
							hsa04625	C-type lectin receptor signaling pathway	1/132	104/8114	0.820362	0.941244
							hsa04062	Chemokine signaling pathway	2/132	192/8114	0.824397	0.941244
							hsa04928	Parathyroid hormone synthesis, secretion and action	1/132	106/8114	0.826235	0.941244
							hsa05167	Kaposi sarcoma-associated herpesvirus infection	2/132	194/8114	0.828814	0.941244
							hsa04659	Th17 cell differentiation	1/132	108/8114	0.831916	0.941244
							hsa04931	Insulin resistance	1/132	108/8114	0.831916	0.941244
							hsa04151	PI3K-Akt signaling pathway	4/132	354/8114	0.834328	0.941244
							hsa04066	HIF-1 signaling pathway	1/132	109/8114	0.834688	0.941244
							hsa05145	Toxoplasmosis	1/132	112/8114	0.842732	0.941597
							hsa05169	Epstein-Barr virus infection	2/132	202/8114	0.845505	0.941597
							hsa04935	Growth hormone synthesis, secretion and action	1/132	119/8114	0.860024	0.941597
							hsa04152	AMPK signaling pathway	1/132	120/8114	0.862335	0.941597
							hsa05207	Chemical carcinogenesis - receptor activation	2/132	212/8114	0.864302	0.941597
							hsa04919	Thyroid hormone signaling pathway	1/132	121/8114	0.864608	0.941597
							hsa04611	Platelet activation	1/132	124/8114	0.871207	0.941597
							hsa04110	Cell cycle	1/132	126/8114	0.875427	0.941597
							hsa00230	Purine metabolism	1/132	127/8114	0.877486	0.941597
							hsa04024	cAMP signaling pathway	2/132	221/8114	0.879416	0.941597
							hsa04728	Dopaminergic synapse	1/132	132/8114	0.887283	0.944439
							hsa04270	Vascular smooth muscle contraction	1/132	134/8114	0.89098	0.944439
							hsa04714	Thermogenesis	2/132	232/8114	0.895791	0.944814
							hsa05224	Breast cancer	1/132	147/8114	0.912247	0.947834
							hsa04723	Retrograde endocannabinoid signaling	1/132	148/8114	0.913701	0.947834
							hsa04514	Cell adhesion molecules	1/132	149/8114	0.915131	0.947834
							hsa04261	Adrenergic signaling in cardiomyocytes	1/132	150/8114	0.916537	0.947834
							hsa04080	Neuroactive ligand-receptor interaction	3/132	353/8114	0.931394	0.95422
							hsa04630	JAK-STAT signaling pathway	1/132	162/8114	0.931714	0.95422
							hsa05164	Influenza A	1/132	171/8114	0.941269	0.95937
							hsa04060	Cytokine-cytokine receptor interaction	2/132	295/8114	0.956135	0.969859
							hsa05206	MicroRNAs in cancer	2/132	310/8114	0.964529	0.973715
							hsa05165	Human papillomavirus infection	2/132	331/8114	0.973746	0.978361
							hsa04740	Olfactory transduction	1/132	440/8114	0.999402	0.999402

## Sheet: Overlap - All PS
1-fold Cmax							20-fold Cmax
ID	Description	GeneRatio	BackgrRatio	pvalue	adj.pvalue		ID	Description	GeneRatio	BackgrRatio	pvalue	adj.pvalue
hsa04550	Signaling pathways regulating pluripotency of stem cells	19/231	143/8114	1.88013e-08	5.01995e-06		hsa05202	Transcriptional misregulation in cancer	24/321	193/8114	5.42899e-07	0.000157984
hsa05202	Transcriptional misregulation in cancer	18/231	193/8114	8.83709e-06	0.00117975		hsa04390	Hippo signaling pathway	18/321	157/8114	4.46487e-05	0.00443534
hsa04390	Hippo signaling pathway	15/231	157/8114	3.80516e-05	0.00338659		hsa04550	Signaling pathways regulating pluripotency of stem cells	17/321	143/8114	4.57252e-05	0.00443534
hsa05217	Basal cell carcinoma	9/231	63/8114	6.5185e-05	0.00382668		hsa04010	MAPK signaling pathway	24/321	294/8114	0.000582256	0.0389567
hsa05224	Breast cancer	14/231	147/8114	7.16607e-05	0.00382668		hsa05217	Basal cell carcinoma	9/321	63/8114	0.000761995	0.0389567
hsa04310	Wnt signaling pathway	13/231	167/8114	0.000928696	0.0412279		hsa00100	Steroid biosynthesis	5/321	20/8114	0.000891308	0.0389567
hsa05226	Gastric cancer	12/231	149/8114	0.00108088	0.0412279		hsa05322	Systemic lupus erythematosus	14/321	136/8114	0.000937102	0.0389567
hsa04350	TGF-beta signaling pathway	9/231	94/8114	0.00136494	0.045555		hsa05205	Proteoglycans in cancer	18/321	205/8114	0.0012363	0.0449703
hsa04010	MAPK signaling pathway	18/231	294/8114	0.00177699	0.0527175		hsa05224	Breast cancer	14/321	147/8114	0.00198737	0.0642583
hsa05205	Proteoglycans in cancer	14/231	205/8114	0.00210754	0.0562713		hsa04115	p53 signaling pathway	9/321	73/8114	0.00221169	0.0643601
hsa04964	Proximal tubule bicarbonate reclamation	4/231	23/8114	0.00370091	0.0825584		hsa05034	Alcoholism	16/321	187/8114	0.00295698	0.0730695
hsa05216	Thyroid cancer	5/231	37/8114	0.00371049	0.0825584		hsa05216	Thyroid cancer	6/321	37/8114	0.00301318	0.0730695
hsa04151	PI3K-Akt signaling pathway	19/231	354/8114	0.00576959	0.110968		hsa04392	Hippo signaling pathway - multiple species	5/321	29/8114	0.00509906	0.114141
hsa04216	Ferroptosis	5/231	41/8114	0.00581856	0.110968		hsa04310	Wnt signaling pathway	14/321	167/8114	0.00631806	0.125044
hsa05225	Hepatocellular carcinoma	11/231	168/8114	0.00839853	0.149494		hsa05225	Hepatocellular carcinoma	14/321	168/8114	0.00665328	0.125044
hsa04115	p53 signaling pathway	6/231	73/8114	0.0173758	0.289959		hsa05203	Viral carcinogenesis	16/321	204/8114	0.00687529	0.125044
hsa04916	Melanogenesis	7/231	101/8114	0.0248141	0.389727		hsa04613	Neutrophil extracellular trap formation	15/321	190/8114	0.00824194	0.141083
hsa04510	Focal adhesion	11/231	201/8114	0.0283824	0.421005		hsa00561	Glycerolipid metabolism	7/321	61/8114	0.00990477	0.160127
hsa05210	Colorectal cancer	6/231	86/8114	0.0355045	0.498932		hsa04110	Cell cycle	11/321	126/8114	0.0110504	0.169246
hsa04210	Apoptosis	8/231	136/8114	0.0400657	0.5336		hsa04350	TGF-beta signaling pathway	9/321	94/8114	0.0117792	0.171388
hsa04060	Cytokine-cytokine receptor interaction	14/231	295/8114	0.0419686	0.5336		hsa04151	PI3K-Akt signaling pathway	23/321	354/8114	0.0129493	0.177473
hsa05230	Central carbon metabolism in cancer	5/231	70/8114	0.048649	0.590421		hsa04979	Cholesterol metabolism	6/321	50/8114	0.0134172	0.177473
hsa04657	IL-17 signaling pathway	6/231	94/8114	0.0511463	0.59188		hsa05226	Gastric cancer	12/321	149/8114	0.0148764	0.188218
hsa04979	Cholesterol metabolism	4/231	50/8114	0.0532027	0.59188		hsa05210	Colorectal cancer	8/321	86/8114	0.020057	0.243192
hsa04710	Circadian rhythm	3/231	31/8114	0.057044	0.60923		hsa05218	Melanoma	7/321	72/8114	0.023186	0.269885
hsa04933	AGE-RAGE signaling pathway in diabetic complications	6/231	100/8114	0.0652662	0.670234		hsa04060	Cytokine-cytokine receptor interaction	19/321	295/8114	0.0246498	0.275888
hsa04612	Antigen processing and presentation	5/231	78/8114	0.0709643	0.701758		hsa04360	Axon guidance	13/321	182/8114	0.0282359	0.304321
hsa04934	Cushing syndrome	8/231	155/8114	0.0747013	0.710589		hsa05220	Chronic myeloid leukemia	7/321	76/8114	0.0301408	0.313249
hsa05134	Legionellosis	4/231	57/8114	0.0784779	0.710589		hsa04015	Rap1 signaling pathway	14/321	210/8114	0.0387913	0.389251
hsa04020	Calcium signaling pathway	11/231	240/8114	0.0809411	0.710589		hsa05160	Hepatitis C	11/321	157/8114	0.0466934	0.452926
hsa05213	Endometrial cancer	4/231	58/8114	0.0825029	0.710589		hsa04020	Calcium signaling pathway	15/321	240/8114	0.0532681	0.473962
hsa05165	Human papillomavirus infection	14/231	331/8114	0.0896554	0.748062		hsa05211	Renal cell carcinoma	6/321	69/8114	0.0545966	0.473962
hsa05219	Bladder cancer	3/231	41/8114	0.11044	0.847244		hsa04120	Ubiquitin mediated proteolysis	10/321	142/8114	0.0547026	0.473962
hsa05321	Inflammatory bowel disease	4/231	65/8114	0.11339	0.847244		hsa04510	Focal adhesion	13/321	201/8114	0.055377	0.473962
hsa00010	Glycolysis / Gluconeogenesis	4/231	67/8114	0.123037	0.847244		hsa04520	Adherens junction	6/321	71/8114	0.0611651	0.49823
hsa05221	Acute myeloid leukemia	4/231	67/8114	0.123037	0.847244		hsa05223	Non-small cell lung cancer	6/321	72/8114	0.0646178	0.49823
hsa04014	Ras signaling pathway	10/231	232/8114	0.125558	0.847244		hsa05410	Hypertrophic cardiomyopathy	7/321	90/8114	0.0650151	0.49823
hsa04080	Neuroactive ligand-receptor interaction	14/231	353/8114	0.131107	0.847244		hsa05206	MicroRNAs in cancer	18/321	310/8114	0.0657579	0.49823
hsa04930	Type II diabetes mellitus	3/231	46/8114	0.14228	0.847244		hsa04380	Osteoclast differentiation	9/321	128/8114	0.0667731	0.49823
hsa04015	Rap1 signaling pathway	9/231	210/8114	0.144777	0.847244		hsa05222	Small cell lung cancer	7/321	92/8114	0.0714155	0.514422
hsa04360	Axon guidance	8/231	182/8114	0.147683	0.847244		hsa04068	FoxO signaling pathway	9/321	131/8114	0.0748979	0.514422
hsa05218	Melanoma	4/231	72/8114	0.148593	0.847244		hsa04014	Ras signaling pathway	14/321	232/8114	0.076026	0.514422
hsa05207	Chemical carcinogenesis - receptor activation	9/231	212/8114	0.150694	0.847244		hsa04216	Ferroptosis	4/321	41/8114	0.077437	0.514422
hsa04061	Viral protein interaction with cytokine and cytokine receptor	5/231	100/8114	0.155863	0.847244		hsa05213	Endometrial cancer	5/321	58/8114	0.0783682	0.514422
hsa04150	mTOR signaling pathway	7/231	156/8114	0.156695	0.847244		hsa05212	Pancreatic cancer	6/321	76/8114	0.0795498	0.514422
hsa05417	Lipid and atherosclerosis	9/231	215/8114	0.159791	0.847244		hsa05414	Dilated cardiomyopathy	7/321	96/8114	0.0853015	0.532933
hsa00565	Ether lipid metabolism	3/231	49/8114	0.162684	0.847244		hsa04975	Fat digestion and absorption	4/321	43/8114	0.0888644	0.532933
hsa04217	Necroptosis	7/231	159/8114	0.167664	0.847244		hsa05215	Prostate cancer	7/321	97/8114	0.0889981	0.532933
hsa00790	Folate biosynthesis	2/231	26/8114	0.16836	0.847244		hsa04210	Apoptosis	9/321	136/8114	0.0897379	0.532933
hsa04950	Maturity onset diabetes of the young	2/231	26/8114	0.16836	0.847244		hsa04061	Viral protein interaction with cytokine and cytokine receptor	7/321	100/8114	0.100623	0.585623
hsa05144	Malaria	3/231	50/8114	0.169672	0.847244		hsa04916	Melanogenesis	7/321	101/8114	0.104674	0.591812
hsa05212	Pancreatic cancer	4/231	76/8114	0.17038	0.847244		hsa05165	Human papillomavirus infection	18/321	331/8114	0.105753	0.591812
hsa05132	Salmonella infection	10/231	249/8114	0.172564	0.847244		hsa01523	Antifolate resistance	3/321	30/8114	0.113732	0.62087
hsa05206	MicroRNAs in cancer	12/231	310/8114	0.17341	0.847244		hsa00603	Glycosphingolipid biosynthesis - globo and isoglobo series	2/321	15/8114	0.116812	0.62087
hsa04064	NF-kappa B signaling pathway	5/231	104/8114	0.174526	0.847244		hsa04064	NF-kappa B signaling pathway	7/321	104/8114	0.117346	0.62087
hsa04144	Endocytosis	10/231	251/8114	0.178588	0.851481		hsa00280	Valine, leucine and isoleucine degradation	4/321	48/8114	0.120685	0.627133
hsa05166	Human T-cell leukemia virus 1 infection	9/231	222/8114	0.182019	0.852614		hsa04215	Apoptosis - multiple species	3/321	32/8114	0.131354	0.670596
hsa03460	Fanconi anemia pathway	3/231	54/8114	0.19843	0.882778		hsa00450	Selenocompound metabolism	2/321	17/8114	0.143824	0.71307
hsa04066	HIF-1 signaling pathway	5/231	109/8114	0.198983	0.882778		hsa05417	Lipid and atherosclerosis	12/321	215/8114	0.144574	0.71307
hsa04392	Hippo signaling pathway - multiple species	2/231	29/8114	0.19936	0.882778		hsa04934	Cushing syndrome	9/321	155/8114	0.160593	0.733202
hsa05418	Fluid shear stress and atherosclerosis	6/231	139/8114	0.204417	0.882778		hsa05323	Rheumatoid arthritis	6/321	93/8114	0.162	0.733202
hsa05010	Alzheimer disease	14/231	384/8114	0.20499	0.882778		hsa04670	Leukocyte transendothelial migration	7/321	114/8114	0.164917	0.733202
hsa01523	Antifolate resistance	2/231	30/8114	0.209844	0.889339		hsa04657	IL-17 signaling pathway	6/321	94/8114	0.167715	0.733202
hsa00052	Galactose metabolism	2/231	31/8114	0.220382	0.919406		hsa05166	Human T-cell leukemia virus 1 infection	12/321	222/8114	0.169351	0.733202
hsa04215	Apoptosis - multiple species	2/231	32/8114	0.230963	0.947769		hsa05214	Glioma	5/321	75/8114	0.174883	0.733202
hsa04260	Cardiac muscle contraction	4/231	87/8114	0.235203	0.947769		hsa04217	Necroptosis	9/321	159/8114	0.178227	0.733202
hsa03040	Spliceosome	6/231	147/8114	0.241189	0.947769		hsa05131	Shigellosis	13/321	247/8114	0.180009	0.733202
hsa04512	ECM-receptor interaction	4/231	88/8114	0.241379	0.947769		hsa05133	Pertussis	5/321	76/8114	0.181596	0.733202
hsa05410	Hypertrophic cardiomyopathy	4/231	90/8114	0.25384	0.978251		hsa05022	Pathways of neurodegeneration - multiple diseases	23/321	476/8114	0.184867	0.733202
hsa04145	Phagosome	6/231	152/8114	0.265116	0.978251		hsa04371	Apelin signaling pathway	8/321	139/8114	0.184947	0.733202
hsa05323	Rheumatoid arthritis	4/231	93/8114	0.272771	0.978251		hsa05418	Fluid shear stress and atherosclerosis	8/321	139/8114	0.184947	0.733202
hsa00500	Starch and sucrose metabolism	2/231	36/8114	0.273503	0.978251		hsa05134	Legionellosis	4/321	57/8114	0.18793	0.733202
hsa04810	Regulation of actin cytoskeleton	8/231	218/8114	0.281604	0.978251		hsa05100	Bacterial invasion of epithelial cells	5/321	77/8114	0.188404	0.733202
hsa00250	Alanine, aspartate and glutamate metabolism	2/231	37/8114	0.284145	0.978251		hsa05412	Arrhythmogenic right ventricular cardiomyopathy	5/321	77/8114	0.188404	0.733202
hsa01250	Biosynthesis of nucleotide sugars	2/231	37/8114	0.284145	0.978251		hsa00564	Glycerophospholipid metabolism	6/321	98/8114	0.191393	0.733202
hsa00970	Aminoacyl-tRNA biosynthesis	3/231	66/8114	0.289943	0.978251		hsa04722	Neurotrophin signaling pathway	7/321	119/8114	0.191489	0.733202
hsa05414	Dilated cardiomyopathy	4/231	96/8114	0.291934	0.978251		hsa00770	Pantothenate and CoA biosynthesis	2/321	21/8114	0.200906	0.75577
hsa03010	Ribosome	6/231	158/8114	0.294583	0.978251		hsa04919	Thyroid hormone signaling pathway	7/321	121/8114	0.202578	0.75577
hsa05215	Prostate cancer	4/231	97/8114	0.298364	0.978251		hsa00900	Terpenoid backbone biosynthesis	2/321	22/8114	0.215581	0.794102
hsa04380	Osteoclast differentiation	5/231	128/8114	0.300399	0.978251		hsa05219	Bladder cancer	3/321	41/8114	0.22002	0.800323
hsa03440	Homologous recombination	2/231	41/8114	0.326493	0.978251		hsa04530	Tight junction	9/321	169/8114	0.225847	0.807608
hsa05223	Non-small cell lung cancer	3/231	72/8114	0.337	0.978251		hsa04625	C-type lectin receptor signaling pathway	6/321	104/8114	0.229095	0.807608
hsa05322	Systemic lupus erythematosus	5/231	136/8114	0.345495	0.978251		hsa04964	Proximal tubule bicarbonate reclamation	2/321	23/8114	0.230349	0.807608
hsa04975	Fat digestion and absorption	2/231	43/8114	0.347436	0.978251		hsa04928	Parathyroid hormone synthesis, secretion and action	6/321	106/8114	0.242165	0.838927
hsa00603	Glycosphingolipid biosynthesis - globo and isoglobo series	1/231	15/8114	0.351839	0.978251		hsa04012	ErbB signaling pathway	5/321	85/8114	0.245815	0.841554
hsa00730	Thiamine metabolism	1/231	15/8114	0.351839	0.978251		hsa05321	Inflammatory bowel disease	4/321	65/8114	0.255465	0.864423
hsa05169	Epstein-Barr virus infection	7/231	202/8114	0.352571	0.978251		hsa04260	Cardiac muscle contraction	5/321	87/8114	0.260845	0.864655
hsa04141	Protein processing in endoplasmic reticulum	6/231	171/8114	0.360276	0.978251		hsa04932	Non-alcoholic fatty liver disease	8/321	155/8114	0.27062	0.864655
hsa01230	Biosynthesis of amino acids	3/231	75/8114	0.36051	0.978251		hsa04930	Type II diabetes mellitus	3/321	46/8114	0.273494	0.864655
hsa04918	Thyroid hormone synthesis	3/231	75/8114	0.36051	0.978251		hsa00790	Folate biosynthesis	2/321	26/8114	0.274917	0.864655
hsa05203	Viral carcinogenesis	7/231	204/8114	0.361921	0.978251		hsa04950	Maturity onset diabetes of the young	2/321	26/8114	0.274917	0.864655
hsa05133	Pertussis	3/231	76/8114	0.368324	0.978251		hsa04976	Bile secretion	5/321	89/8114	0.276085	0.864655
hsa05220	Chronic myeloid leukemia	3/231	76/8114	0.368324	0.978251		hsa04150	mTOR signaling pathway	8/321	156/8114	0.276333	0.864655
hsa05022	Pathways of neurodegeneration - multiple diseases	15/231	476/8114	0.379844	0.978251		hsa05145	Toxoplasmosis	6/321	112/8114	0.282581	0.8748
hsa00120	Primary bile acid biosynthesis	1/231	17/8114	0.388288	0.978251		hsa00601	Glycosphingolipid biosynthesis - lacto and neolacto series	2/321	27/8114	0.289776	0.887629
hsa00450	Selenocompound metabolism	1/231	17/8114	0.388288	0.978251		hsa05230	Central carbon metabolism in cancer	4/321	70/8114	0.299894	0.906255
hsa00620	Pyruvate metabolism	2/231	47/8114	0.388626	0.978251		hsa00650	Butanoate metabolism	2/321	28/8114	0.304597	0.906255
hsa04973	Carbohydrate digestion and absorption	2/231	47/8114	0.388626	0.978251		hsa00565	Ether lipid metabolism	3/321	49/8114	0.306221	0.906255
hsa01521	EGFR tyrosine kinase inhibitor resistance	3/231	79/8114	0.391655	0.978251		hsa04630	JAK-STAT signaling pathway	8/321	162/8114	0.311255	0.906255
hsa05145	Toxoplasmosis	4/231	112/8114	0.395779	0.978251		hsa05162	Measles	7/321	139/8114	0.311428	0.906255
hsa00520	Amino sugar and nucleotide sugar metabolism	2/231	49/8114	0.408795	0.978251		hsa05144	Malaria	3/321	50/8114	0.317174	0.907044
hsa00600	Sphingolipid metabolism	2/231	49/8114	0.408795	0.978251		hsa04137	Mitophagy - animal	4/321	72/8114	0.317933	0.907044
hsa05030	Cocaine addiction	2/231	49/8114	0.408795	0.978251		hsa04080	Neuroactive ligand-receptor interaction	16/321	353/8114	0.322659	0.911591
hsa00510	N-Glycan biosynthesis	2/231	50/8114	0.418758	0.978251		hsa01524	Platinum drug resistance	4/321	73/8114	0.326987	0.91353
hsa04621	NOD-like receptor signaling pathway	6/231	184/8114	0.4268	0.978251		hsa05207	Chemical carcinogenesis - receptor activation	10/321	212/8114	0.329624	0.91353
hsa00670	One carbon pool by folate	1/231	20/8114	0.439169	0.978251		hsa05231	Choline metabolism in cancer	5/321	98/8114	0.346433	0.932963
hsa05034	Alcoholism	6/231	187/8114	0.442067	0.978251		hsa00410	beta-Alanine metabolism	2/321	31/8114	0.348643	0.932963
hsa04961	Endocrine and other factor-regulated calcium reabsorption	2/231	53/8114	0.448124	0.978251		hsa04710	Circadian rhythm	2/321	31/8114	0.348643	0.932963
hsa04919	Thyroid hormone signaling pathway	4/231	121/8114	0.453489	0.978251		hsa04961	Endocrine and other factor-regulated calcium reabsorption	3/321	53/8114	0.350039	0.932963
hsa00770	Pantothenate and CoA biosynthesis	1/231	21/8114	0.455175	0.978251		hsa00130	Ubiquinone and other terpenoid-quinone biosynthesis	1/321	11/8114	0.358724	0.932963
hsa04613	Neutrophil extracellular trap formation	6/231	190/8114	0.457256	0.978251		hsa03460	Fanconi anemia pathway	3/321	54/8114	0.360965	0.932963
hsa04218	Cellular senescence	5/231	156/8114	0.458691	0.978251		hsa04810	Regulation of actin cytoskeleton	10/321	218/8114	0.361444	0.932963
hsa04727	GABAergic synapse	3/231	89/8114	0.467502	0.978251		hsa04933	AGE-RAGE signaling pathway in diabetic complications	5/321	100/8114	0.362285	0.932963
hsa04976	Bile secretion	3/231	89/8114	0.467502	0.978251		hsa04612	Antigen processing and presentation	4/321	78/8114	0.372389	0.948648
hsa00220	Arginine biosynthesis	1/231	22/8114	0.470726	0.978251		hsa04024	cAMP signaling pathway	10/321	221/8114	0.377512	0.948648
hsa04110	Cell cycle	4/231	126/8114	0.484796	0.978251		hsa04972	Pancreatic secretion	5/321	102/8114	0.378155	0.948648
hsa00515	Mannose type O-glycan biosynthesis	1/231	23/8114	0.485835	0.978251		hsa01521	EGFR tyrosine kinase inhibitor resistance	4/321	79/8114	0.381461	0.948763
hsa03060	Protein export	1/231	23/8114	0.485835	0.978251		hsa04620	Toll-like receptor signaling pathway	5/321	104/8114	0.394018	0.963961
hsa05222	Small cell lung cancer	3/231	92/8114	0.489463	0.978251		hsa05020	Prion disease	12/321	273/8114	0.395884	0.963961
hsa05130	Pathogenic Escherichia coli infection	6/231	197/8114	0.492289	0.978251		hsa05132	Salmonella infection	11/321	249/8114	0.39751	0.963961
hsa05171	Coronavirus disease - COVID-19	7/231	232/8114	0.492609	0.978251		hsa05169	Epstein-Barr virus infection	9/321	202/8114	0.406111	0.97668
hsa00534	Glycosaminoglycan biosynthesis - heparan sulfate / heparin	1/231	24/8114	0.500515	0.978251		hsa04218	Cellular senescence	7/321	156/8114	0.421976	0.991024
hsa04977	Vitamin digestion and absorption	1/231	24/8114	0.500515	0.978251		hsa04931	Insulin resistance	5/321	108/8114	0.425622	0.991024
hsa04926	Relaxin signaling pathway	4/231	129/8114	0.503238	0.978251		hsa04978	Mineral absorption	3/321	60/8114	0.425698	0.991024
hsa04330	Notch signaling pathway	2/231	59/8114	0.504251	0.978251		hsa05416	Viral myocarditis	3/321	60/8114	0.425698	0.991024
hsa04370	VEGF signaling pathway	2/231	59/8114	0.504251	0.978251		hsa04213	Longevity regulating pathway - multiple species	3/321	62/8114	0.4468	0.999157
hsa04978	Mineral absorption	2/231	60/8114	0.513243	0.978251		hsa00604	Glycosphingolipid biosynthesis - ganglio series	1/321	15/8114	0.454477	0.999157
hsa04068	FoxO signaling pathway	4/231	131/8114	0.515372	0.978251		hsa04668	TNF signaling pathway	5/321	112/8114	0.45691	0.999157
hsa05020	Prion disease	8/231	273/8114	0.518254	0.978251		hsa00310	Lysine degradation	3/321	63/8114	0.457235	0.999157
hsa04022	cGMP-PKG signaling pathway	5/231	167/8114	0.51881	0.978251		hsa05161	Hepatitis B	7/321	162/8114	0.460987	0.999157
hsa00561	Glycerolipid metabolism	2/231	61/8114	0.522128	0.978251		hsa04512	ECM-receptor interaction	4/321	88/8114	0.461974	0.999157
hsa04666	Fc gamma R-mediated phagocytosis	3/231	97/8114	0.525055	0.978251		hsa04915	Estrogen signaling pathway	6/321	138/8114	0.466339	0.999157
hsa04213	Longevity regulating pathway - multiple species	2/231	62/8114	0.530904	0.978251		hsa04727	GABAergic synapse	4/321	89/8114	0.470722	0.999157
hsa00564	Glycerophospholipid metabolism	3/231	98/8114	0.53201	0.978251		hsa05033	Nicotine addiction	2/321	40/8114	0.473648	0.999157
hsa05231	Choline metabolism in cancer	3/231	98/8114	0.53201	0.978251		hsa00360	Phenylalanine metabolism	1/321	16/8114	0.476098	0.999157
hsa00601	Glycosphingolipid biosynthesis - lacto and neolacto series	1/231	27/8114	0.542096	0.978251		hsa05032	Morphine addiction	4/321	91/8114	0.488057	0.999157
hsa00650	Butanoate metabolism	1/231	28/8114	0.555176	0.978251		hsa04022	cGMP-PKG signaling pathway	7/321	167/8114	0.49306	0.999157
hsa04915	Estrogen signaling pathway	4/231	138/8114	0.556718	0.978251		hsa00120	Primary bile acid biosynthesis	1/321	17/8114	0.496865	0.999157
hsa05146	Amoebiasis	3/231	102/8114	0.55925	0.978251		hsa00380	Tryptophan metabolism	2/321	42/8114	0.499459	0.999157
hsa05131	Shigellosis	7/231	247/8114	0.559587	0.978251		hsa05167	Kaposi sarcoma-associated herpesvirus infection	8/321	194/8114	0.503918	0.999157
hsa04371	Apelin signaling pathway	4/231	139/8114	0.562472	0.978251		hsa00071	Fatty acid degradation	2/321	43/8114	0.512058	0.999157
hsa05162	Measles	4/231	139/8114	0.562472	0.978251		hsa00061	Fatty acid biosynthesis	1/321	18/8114	0.516812	0.999157
hsa05170	Human immunodeficiency virus 1 infection	6/231	212/8114	0.564559	0.978251		hsa04920	Adipocytokine signaling pathway	3/321	69/8114	0.517943	0.999157
hsa04974	Protein digestion and absorption	3/231	103/8114	0.56591	0.978251		hsa05164	Influenza A	7/321	171/8114	0.518301	0.999157
hsa04620	Toll-like receptor signaling pathway	3/231	104/8114	0.572509	0.978251		hsa05130	Pathogenic Escherichia coli infection	8/321	197/8114	0.521517	0.999157
hsa04120	Ubiquitin mediated proteolysis	4/231	142/8114	0.579486	0.978251		hsa04917	Prolactin signaling pathway	3/321	70/8114	0.527706	0.999157
hsa00020	Citrate cycle (TCA cycle)	1/231	30/8114	0.58023	0.978251		hsa05120	Epithelial cell signaling in Helicobacter pylori infection	3/321	70/8114	0.527706	0.999157
hsa00830	Retinol metabolism	2/231	68/8114	0.581229	0.978251		hsa03040	Spliceosome	6/321	147/8114	0.528171	0.999157
hsa04928	Parathyroid hormone synthesis, secretion and action	3/231	106/8114	0.58552	0.978251		hsa05163	Human cytomegalovirus infection	9/321	225/8114	0.535348	0.999157
hsa04920	Adipocytokine signaling pathway	2/231	69/8114	0.589222	0.978251		hsa04144	Endocytosis	10/321	251/8114	0.537438	0.999157
hsa05211	Renal cell carcinoma	2/231	69/8114	0.589222	0.978251		hsa01522	Endocrine resistance	4/321	98/8114	0.54675	0.999157
hsa00410	beta-Alanine metabolism	1/231	31/8114	0.592225	0.978251		hsa03050	Proteasome	2/321	46/8114	0.548584	0.999157
hsa05310	Asthma	1/231	31/8114	0.592225	0.978251		hsa00532	Glycosaminoglycan biosynthesis - chondroitin sulfate / dermatan sulfate	1/321	20/8114	0.554371	0.999157
hsa04931	Insulin resistance	3/231	108/8114	0.598278	0.978251		hsa00670	One carbon pool by folate	1/321	20/8114	0.554371	0.999157
hsa00640	Propanoate metabolism	1/231	32/8114	0.603878	0.978251		hsa05010	Alzheimer disease	15/321	384/8114	0.559163	0.999157
hsa04520	Adherens junction	2/231	71/8114	0.604869	0.978251		hsa00620	Pyruvate metabolism	2/321	47/8114	0.560326	0.999157
hsa04024	cAMP signaling pathway	6/231	221/8114	0.605507	0.978251		hsa05171	Coronavirus disease - COVID-19	9/321	232/8114	0.572839	0.999157
hsa04072	Phospholipase D signaling pathway	4/231	148/8114	0.612361	0.978251		hsa03320	PPAR signaling pathway	3/321	75/8114	0.574819	0.999157
hsa04137	Mitophagy - animal	2/231	72/8114	0.612522	0.978251		hsa04918	Thyroid hormone synthesis	3/321	75/8114	0.574819	0.999157
hsa00051	Fructose and mannose metabolism	1/231	33/8114	0.6152	0.978251		hsa05142	Chagas disease	4/321	102/8114	0.578683	0.999157
hsa04261	Adrenergic signaling in cardiomyocytes	4/231	150/8114	0.622963	0.978251		hsa05146	Amoebiasis	4/321	102/8114	0.578683	0.999157
hsa04668	TNF signaling pathway	3/231	112/8114	0.623017	0.978251		hsa00600	Sphingolipid metabolism	2/321	49/8114	0.583153	0.999157
hsa00040	Pentose and glucuronate interconversions	1/231	34/8114	0.6262	0.978251		hsa05030	Cocaine addiction	2/321	49/8114	0.583153	0.999157
hsa05214	Glioma	2/231	75/8114	0.634804	0.978251		hsa04974	Protein digestion and absorption	4/321	103/8114	0.586465	0.999157
hsa04670	Leukocyte transendothelial migration	3/231	114/8114	0.634993	0.978251		hsa00340	Histidine metabolism	1/321	22/8114	0.589018	0.999157
hsa01200	Carbon metabolism	3/231	115/8114	0.640881	0.978251		hsa05140	Leishmaniasis	3/321	77/8114	0.592827	0.999157
hsa00512	Mucin type O-glycan biosynthesis	1/231	36/8114	0.647269	0.978251		hsa04660	T cell receptor signaling pathway	4/321	104/8114	0.594163	0.999157
hsa04932	Non-alcoholic fatty liver disease	4/231	155/8114	0.648662	0.978251		hsa00270	Cysteine and methionine metabolism	2/321	50/8114	0.594236	0.999157
hsa05100	Bacterial invasion of epithelial cells	2/231	77/8114	0.649097	0.978251		hsa04621	NOD-like receptor signaling pathway	7/321	184/8114	0.596778	0.999157
hsa05140	Leishmaniasis	2/231	77/8114	0.649097	0.978251		hsa00330	Arginine and proline metabolism	2/321	51/8114	0.605097	0.999157
hsa05412	Arrhythmogenic right ventricular cardiomyopathy	2/231	77/8114	0.649097	0.978251		hsa04913	Ovarian steroidogenesis	2/321	51/8114	0.605097	0.999157
hsa04960	Aldosterone-regulated sodium reabsorption	1/231	37/8114	0.657356	0.978251		hsa00515	Mannose type O-glycan biosynthesis	1/321	23/8114	0.605321	0.999157
hsa05143	African trypanosomiasis	1/231	37/8114	0.657356	0.978251		hsa03060	Protein export	1/321	23/8114	0.605321	0.999157
hsa03018	RNA degradation	2/231	79/8114	0.662944	0.978251		hsa03430	Mismatch repair	1/321	23/8114	0.605321	0.999157
hsa04722	Neurotrophin signaling pathway	3/231	119/8114	0.663767	0.978251		hsa05170	Human immunodeficiency virus 1 infection	8/321	212/8114	0.605742	0.999157
hsa05330	Allograft rejection	1/231	38/8114	0.667155	0.978251		hsa04977	Vitamin digestion and absorption	1/321	24/8114	0.62098	0.999157
hsa05340	Primary immunodeficiency	1/231	38/8114	0.667155	0.978251		hsa03013	Nucleocytoplasmic transport	4/321	108/8114	0.624092	0.999157
hsa04152	AMPK signaling pathway	3/231	120/8114	0.669321	0.978251		hsa04659	Th17 cell differentiation	4/321	108/8114	0.624092	0.999157
hsa05161	Hepatitis B	4/231	162/8114	0.682656	0.978251		hsa04066	HIF-1 signaling pathway	4/321	109/8114	0.631353	0.999157
hsa00260	Glycine, serine and threonine metabolism	1/231	40/8114	0.685925	0.978251		hsa04662	B cell receptor signaling pathway	3/321	82/8114	0.635643	0.999157
hsa05033	Nicotine addiction	1/231	40/8114	0.685925	0.978251		hsa00592	alpha-Linolenic acid metabolism	1/321	25/8114	0.636019	0.999157
hsa04012	ErbB signaling pathway	2/231	85/8114	0.701863	0.978251		hsa04910	Insulin signaling pathway	5/321	137/8114	0.636341	0.999157
hsa00380	Tryptophan metabolism	1/231	42/8114	0.703641	0.978251		hsa05135	Yersinia infection	5/321	137/8114	0.636341	0.999157
hsa05332	Graft-versus-host disease	1/231	42/8114	0.703641	0.978251		hsa04062	Chemokine signaling pathway	7/321	192/8114	0.641687	0.999157
hsa04940	Type I diabetes mellitus	1/231	43/8114	0.712122	0.978251		hsa04340	Hedgehog signaling pathway	2/321	56/8114	0.656101	0.999157
hsa04530	Tight junction	4/231	169/8114	0.714294	0.978251		hsa01212	Fatty acid metabolism	2/321	57/8114	0.665648	0.999157
hsa04962	Vasopressin-regulated water reabsorption	1/231	44/8114	0.720361	0.978251		hsa04742	Taste transduction	3/321	86/8114	0.667575	0.999157
hsa05235	PD-L1 expression and PD-1 checkpoint pathway in cancer	2/231	89/8114	0.72569	0.978251		hsa04911	Insulin secretion	3/321	86/8114	0.667575	0.999157
hsa04114	Oocyte meiosis	3/231	131/8114	0.726018	0.978251		hsa04936	Alcoholic liver disease	5/321	142/8114	0.667591	0.999157
hsa02010	ABC transporters	1/231	45/8114	0.728365	0.978251		hsa04141	Protein processing in endoplasmic reticulum	6/321	171/8114	0.67568	0.999157
hsa03022	Basal transcription factors	1/231	45/8114	0.728365	0.978251		hsa04370	VEGF signaling pathway	2/321	59/8114	0.684101	0.999157
hsa04658	Th1 and Th2 cell differentiation	2/231	92/8114	0.742491	0.978251		hsa05014	Amyotrophic lateral sclerosis	13/321	364/8114	0.689375	0.999157
hsa00514	Other types of O-glycan biosynthesis	1/231	47/8114	0.743697	0.978251		hsa00591	Linoleic acid metabolism	1/321	29/8114	0.690455	0.999157
hsa04912	GnRH signaling pathway	2/231	93/8114	0.747894	0.978251		hsa04935	Growth hormone synthesis, secretion and action	4/321	119/8114	0.698914	0.999157
hsa04970	Salivary secretion	2/231	93/8114	0.747894	0.978251		hsa00140	Steroid hormone biosynthesis	2/321	61/8114	0.701714	0.999157
hsa00280	Valine, leucine and isoleucine degradation	1/231	48/8114	0.751036	0.978251		hsa00590	Arachidonic acid metabolism	2/321	61/8114	0.701714	0.999157
hsa04910	Insulin signaling pathway	3/231	137/8114	0.753606	0.978251		hsa00053	Ascorbate and aldarate metabolism	1/321	30/8114	0.702745	0.999157
hsa05135	Yersinia infection	3/231	137/8114	0.753606	0.978251		hsa04261	Adrenergic signaling in cardiomyocytes	5/321	150/8114	0.713831	0.999157
hsa04672	Intestinal immune network for IgA production	1/231	49/8114	0.758166	0.978251		hsa00052	Galactose metabolism	1/321	31/8114	0.714549	0.999157
hsa00270	Cysteine and methionine metabolism	1/231	50/8114	0.765093	0.978251		hsa05310	Asthma	1/321	31/8114	0.714549	0.999157
hsa05208	Chemical carcinogenesis - reactive oxygen species	5/231	223/8114	0.76677	0.978251		hsa04970	Salivary secretion	3/321	93/8114	0.718448	0.999157
hsa04713	Circadian entrainment	2/231	97/8114	0.768543	0.978251		hsa00640	Propanoate metabolism	1/321	32/8114	0.725885	0.999157
hsa00330	Arginine and proline metabolism	1/231	51/8114	0.771822	0.978251		hsa04929	GnRH secretion	2/321	64/8114	0.7266	0.999157
hsa04913	Ovarian steroidogenesis	1/231	51/8114	0.771822	0.978251		hsa01240	Biosynthesis of cofactors	5/321	153/8114	0.729957	0.999157
hsa01522	Endocrine resistance	2/231	98/8114	0.77347	0.978251		hsa05012	Parkinson disease	9/321	266/8114	0.732257	0.999157
hsa05163	Human cytomegalovirus infection	5/231	225/8114	0.773494	0.978251		hsa04921	Oxytocin signaling pathway	5/321	154/8114	0.735184	0.999157
hsa04936	Alcoholic liver disease	3/231	142/8114	0.774861	0.978251		hsa04130	SNARE interactions in vesicular transport	1/321	33/8114	0.736772	0.999157
hsa05012	Parkinson disease	6/231	266/8114	0.774944	0.978251		hsa04666	Fc gamma R-mediated phagocytosis	3/321	97/8114	0.744702	0.999157
hsa04640	Hematopoietic cell lineage	2/231	99/8114	0.778307	0.978251		hsa00040	Pentose and glucuronate interconversions	1/321	34/8114	0.747228	0.999157
hsa05017	Spinocerebellar ataxia	3/231	143/8114	0.778928	0.978251		hsa03020	RNA polymerase	1/321	34/8114	0.747228	0.999157
hsa04914	Progesterone-mediated oocyte maturation	2/231	102/8114	0.792279	0.978251		hsa05221	Acute myeloid leukemia	2/321	67/8114	0.74971	0.999157
hsa05142	Chagas disease	2/231	102/8114	0.792279	0.978251		hsa03010	Ribosome	5/321	158/8114	0.75536	0.999157
hsa04625	C-type lectin receptor signaling pathway	2/231	104/8114	0.801159	0.978251		hsa00830	Retinol metabolism	2/321	68/8114	0.757032	0.999157
hsa04660	T cell receptor signaling pathway	2/231	104/8114	0.801159	0.978251		hsa04664	Fc epsilon RI signaling pathway	2/321	68/8114	0.757032	0.999157
hsa04340	Hedgehog signaling pathway	1/231	56/8114	0.802695	0.978251		hsa04926	Relaxin signaling pathway	4/321	129/8114	0.757141	0.999157
hsa05167	Kaposi sarcoma-associated herpesvirus infection	4/231	194/8114	0.808361	0.978251		hsa05031	Amphetamine addiction	2/321	69/8114	0.764169	0.999157
hsa00240	Pyrimidine metabolism	1/231	58/8114	0.813846	0.978251		hsa00500	Starch and sucrose metabolism	1/321	36/8114	0.766915	0.999157
hsa00480	Glutathione metabolism	1/231	58/8114	0.813846	0.978251		hsa03030	DNA replication	1/321	36/8114	0.766915	0.999157
hsa04922	Glucagon signaling pathway	2/231	107/8114	0.813849	0.978251		hsa04114	Oocyte meiosis	4/321	131/8114	0.767681	0.999157
hsa01240	Biosynthesis of cofactors	3/231	153/8114	0.816365	0.978251		hsa04914	Progesterone-mediated oocyte maturation	3/321	102/8114	0.77474	0.999157
hsa03013	Nucleocytoplasmic transport	2/231	108/8114	0.817917	0.978251		hsa00250	Alanine, aspartate and glutamate metabolism	1/321	37/8114	0.776177	0.999157
hsa04659	Th17 cell differentiation	2/231	108/8114	0.817917	0.978251		hsa01250	Biosynthesis of nucleotide sugars	1/321	37/8114	0.776177	0.999157
hsa04921	Oxytocin signaling pathway	3/231	154/8114	0.819797	0.978251		hsa04960	Aldosterone-regulated sodium reabsorption	1/321	37/8114	0.776177	0.999157
hsa03008	Ribosome biogenesis in eukaryotes	2/231	109/8114	0.821905	0.978251		hsa05143	African trypanosomiasis	1/321	37/8114	0.776177	0.999157
hsa05416	Viral myocarditis	1/231	60/8114	0.824369	0.978251		hsa04270	Vascular smooth muscle contraction	4/321	134/8114	0.782819	0.999157
hsa00140	Steroid hormone biosynthesis	1/231	61/8114	0.829406	0.978925		hsa05330	Allograft rejection	1/321	38/8114	0.785072	0.999157
hsa00310	Lysine degradation	1/231	63/8114	0.839053	0.978925		hsa00562	Inositol phosphate metabolism	2/321	73/8114	0.790927	0.999157
hsa04724	Glutamatergic synapse	2/231	114/8114	0.840695	0.978925		hsa00260	Glycine, serine and threonine metabolism	1/321	40/8114	0.801819	0.999157
hsa04630	JAK-STAT signaling pathway	3/231	162/8114	0.845342	0.978925		hsa04922	Glucagon signaling pathway	3/321	107/8114	0.801827	0.999157
hsa04935	Growth hormone synthesis, secretion and action	2/231	119/8114	0.857678	0.978925		hsa01230	Biosynthesis of amino acids	2/321	75/8114	0.803278	0.999157
hsa04664	Fc epsilon RI signaling pathway	1/231	68/8114	0.860861	0.978925		hsa04971	Gastric acid secretion	2/321	76/8114	0.809207	0.999157
hsa05031	Amphetamine addiction	1/231	69/8114	0.864855	0.978925		hsa03440	Homologous recombination	1/321	41/8114	0.809698	0.999157
hsa05204	Chemical carcinogenesis - DNA adducts	1/231	69/8114	0.864855	0.978925		hsa03008	Ribosome biogenesis in eukaryotes	3/321	109/8114	0.811873	0.999157
hsa04622	RIG-I-like receptor signaling pathway	1/231	70/8114	0.868736	0.978925		hsa04140	Autophagy - animal	4/321	141/8114	0.8151	0.999157
hsa04917	Prolactin signaling pathway	1/231	70/8114	0.868736	0.978925		hsa05332	Graft-versus-host disease	1/321	42/8114	0.817265	0.999157
hsa05120	Epithelial cell signaling in Helicobacter pylori infection	1/231	70/8114	0.868736	0.978925		hsa05415	Diabetic cardiomyopathy	6/321	203/8114	0.820534	0.999157
hsa00562	Inositol phosphate metabolism	1/231	73/8114	0.879724	0.978925		hsa04940	Type I diabetes mellitus	1/321	43/8114	0.824532	0.999157
hsa01524	Platinum drug resistance	1/231	73/8114	0.879724	0.978925		hsa03018	RNA degradation	2/321	79/8114	0.826053	0.999157
hsa03320	PPAR signaling pathway	1/231	75/8114	0.886536	0.978925		hsa04962	Vasopressin-regulated water reabsorption	1/321	44/8114	0.831511	0.999157
hsa04971	Gastric acid secretion	1/231	76/8114	0.889796	0.978925		hsa03022	Basal transcription factors	1/321	45/8114	0.838213	0.999157
hsa05152	Tuberculosis	3/231	180/8114	0.891625	0.978925		hsa00514	Other types of O-glycan biosynthesis	1/321	47/8114	0.85083	0.999157
hsa04142	Lysosome	2/231	132/8114	0.894391	0.978925		hsa04973	Carbohydrate digestion and absorption	1/321	47/8114	0.85083	0.999157
hsa00980	Metabolism of xenobiotics by cytochrome P450	1/231	78/8114	0.89604	0.978925		hsa04071	Sphingolipid signaling pathway	3/321	119/8114	0.855863	0.999157
hsa04270	Vascular smooth muscle contraction	2/231	134/8114	0.899192	0.978925		hsa04145	Phagosome	4/321	152/8114	0.857809	0.999157
hsa04714	Thermogenesis	4/231	232/8114	0.901841	0.978925		hsa00520	Amino sugar and nucleotide sugar metabolism	1/321	49/8114	0.862466	0.999157
hsa00983	Drug metabolism - other enzymes	1/231	80/8114	0.901931	0.978925		hsa04672	Intestinal immune network for IgA production	1/321	49/8114	0.862466	0.999157
hsa04662	B cell receptor signaling pathway	1/231	82/8114	0.90749	0.980971		hsa00510	N-Glycan biosynthesis	1/321	50/8114	0.86794	0.999157
hsa04062	Chemokine signaling pathway	3/231	192/8114	0.915188	0.984022		hsa05110	Vibrio cholerae infection	1/321	50/8114	0.86794	0.999157
hsa04911	Insulin secretion	1/231	86/8114	0.917683	0.984022		hsa05235	PD-L1 expression and PD-1 checkpoint pathway in cancer	2/321	89/8114	0.872964	0.999157
hsa04540	Gap junction	1/231	88/8114	0.922353	0.985073		hsa05208	Chemical carcinogenesis - reactive oxygen species	6/321	223/8114	0.881515	0.999157
hsa05032	Morphine addiction	1/231	91/8114	0.928867	0.986358		hsa00230	Purine metabolism	3/321	127/8114	0.884324	0.999157
hsa05415	Diabetic cardiomyopathy	3/231	203/8114	0.932604	0.986358		hsa04658	Th1 and Th2 cell differentiation	2/321	92/8114	0.884589	0.999157
hsa04070	Phosphatidylinositol signaling system	1/231	97/8114	0.940307	0.986358		hsa04912	GnRH signaling pathway	2/321	93/8114	0.888241	0.999157
hsa05160	Hepatitis C	2/231	157/8114	0.941575	0.986358		hsa04650	Natural killer cell mediated cytotoxicity	3/321	131/8114	0.896589	0.999157
hsa04925	Aldosterone synthesis and secretion	1/231	98/8114	0.942027	0.986358		hsa04728	Dopaminergic synapse	3/321	132/8114	0.899467	0.999157
hsa04972	Pancreatic secretion	1/231	102/8114	0.948428	0.988572		hsa03015	mRNA surveillance pathway	2/321	97/8114	0.901803	0.999157
hsa05014	Amyotrophic lateral sclerosis	6/231	364/8114	0.951547	0.988572		hsa04070	Phosphatidylinositol signaling system	2/321	97/8114	0.901803	0.999157
hsa05164	Influenza A	2/231	171/8114	0.958429	0.991863		hsa04713	Circadian entrainment	2/321	97/8114	0.901803	0.999157
hsa04726	Serotonergic synapse	1/231	115/8114	0.964753	0.99309		hsa00240	Pyrimidine metabolism	1/321	58/8114	0.904593	0.999157
hsa04071	Sphingolipid signaling pathway	1/231	119/8114	0.968652	0.99309		hsa00480	Glutathione metabolism	1/321	58/8114	0.904593	0.999157
hsa04611	Platelet activation	1/231	124/8114	0.972928	0.99309		hsa04640	Hematopoietic cell lineage	2/321	99/8114	0.907994	0.999157
hsa04650	Natural killer cell mediated cytotoxicity	1/231	131/8114	0.977955	0.99309		hsa04330	Notch signaling pathway	1/321	59/8114	0.908395	0.999157
hsa00190	Oxidative phosphorylation	1/231	134/8114	0.979814	0.99309		hsa04623	Cytosolic DNA-sensing pathway	1/321	63/8114	0.92215	0.999157
hsa04140	Autophagy - animal	1/231	141/8114	0.983567	0.99309		hsa05017	Spinocerebellar ataxia	3/321	143/8114	0.926685	0.999157
hsa04723	Retrograde endocannabinoid signaling	1/231	148/8114	0.986625	0.99309		hsa04927	Cortisol synthesis and secretion	1/321	65/8114	0.928234	0.999157
hsa05168	Herpes simplex virus 1 infection	7/231	495/8114	0.989371	0.99309		hsa00970	Aminoacyl-tRNA biosynthesis	1/321	66/8114	0.931096	0.999157
hsa05016	Huntington disease	3/231	306/8114	0.99347	0.99347		hsa00010	Glycolysis / Gluconeogenesis	1/321	67/8114	0.933844	0.999157
							hsa04072	Phospholipase D signaling pathway	3/321	148/8114	0.936674	0.999157
							hsa04723	Retrograde endocannabinoid signaling	3/321	148/8114	0.936674	0.999157
							hsa05204	Chemical carcinogenesis - DNA adducts	1/321	69/8114	0.939017	0.999157
							hsa04622	RIG-I-like receptor signaling pathway	1/321	70/8114	0.941451	0.999157
							hsa00980	Metabolism of xenobiotics by cytochrome P450	1/321	78/8114	0.957736	0.999157
							hsa04611	Platelet activation	2/321	124/8114	0.960106	0.999157
							hsa00983	Drug metabolism - other enzymes	1/321	80/8114	0.961045	0.999157
							hsa04146	Peroxisome	1/321	82/8114	0.964096	0.999157
							hsa04610	Complement and coagulation cascades	1/321	85/8114	0.968232	0.999157
							hsa04142	Lysosome	2/321	132/8114	0.969686	0.999157
							hsa04540	Gap junction	1/321	88/8114	0.971892	0.999157
							hsa04750	Inflammatory mediator regulation of TRP channels	1/321	98/8114	0.981316	0.999157
							hsa04925	Aldosterone synthesis and secretion	1/321	98/8114	0.981316	0.999157
							hsa04514	Cell adhesion molecules	2/321	149/8114	0.983248	0.999157
							hsa04724	Glutamatergic synapse	1/321	114/8114	0.99029	0.999157
							hsa01200	Carbon metabolism	1/321	115/8114	0.99068	0.999157
							hsa04726	Serotonergic synapse	1/321	115/8114	0.99068	0.999157
							hsa04152	AMPK signaling pathway	1/321	120/8114	0.992406	0.999157
							hsa05016	Huntington disease	5/321	306/8114	0.994391	0.999157
							hsa05152	Tuberculosis	2/321	180/8114	0.994474	0.999157
							hsa05168	Herpes simplex virus 1 infection	10/321	495/8114	0.99541	0.999157
							hsa04714	Thermogenesis	3/321	232/8114	0.995601	0.999157
							hsa00190	Oxidative phosphorylation	1/321	134/8114	0.995724	0.999157
							hsa04740	Olfactory transduction	3/321	440/8114	0.999998	0.999998

## Sheet: Teratogens - Upregulated PS 
1-fold Cmax							20-fold Cmax
ID	Description	GeneRatio	BackgrRatio	pvalue	adj.pvalue		ID	Description	GeneRatio	BackgrRatio	pvalue	adj.pvalue
hsa04010	MAPK signaling pathway	92/1251	294/8114	2.52908e-12	8.2195e-10		hsa04010	MAPK signaling pathway	97/1608	294/8114	4.04452e-08	1.33469e-05
hsa04550	Signaling pathways regulating pluripotency of stem cells	53/1251	143/8114	1.4446e-10	2.34748e-08		hsa05205	Proteoglycans in cancer	72/1608	205/8114	1.54451e-07	1.73651e-05
hsa04015	Rap1 signaling pathway	68/1251	210/8114	3.91276e-10	4.23882e-08		hsa04550	Signaling pathways regulating pluripotency of stem cells	55/1608	143/8114	1.57865e-07	1.73651e-05
hsa05205	Proteoglycans in cancer	65/1251	205/8114	2.53227e-09	2.05747e-07		hsa05202	Transcriptional misregulation in cancer	65/1608	193/8114	3.27782e-06	0.00027042
hsa05224	Breast cancer	49/1251	147/8114	4.07074e-08	2.64598e-06		hsa04015	Rap1 signaling pathway	69/1608	210/8114	4.41686e-06	0.000291513
hsa04151	PI3K-Akt signaling pathway	93/1251	354/8114	5.05349e-08	2.73731e-06		hsa04514	Cell adhesion molecules	52/1608	149/8114	1.00129e-05	0.000550708
hsa00100	Steroid biosynthesis	14/1251	20/8114	6.22103e-08	2.88833e-06		hsa00100	Steroid biosynthesis	13/1608	20/8114	1.32602e-05	0.000625123
hsa04014	Ras signaling pathway	66/1251	232/8114	2.12819e-07	8.64577e-06		hsa04350	TGF-beta signaling pathway	36/1608	94/8114	2.40118e-05	0.000990489
hsa05218	Melanoma	29/1251	72/8114	2.81234e-07	1.01557e-05		hsa04151	PI3K-Akt signaling pathway	100/1608	354/8114	6.03117e-05	0.00221143
hsa05202	Transcriptional misregulation in cancer	56/1251	193/8114	8.91174e-07	2.89632e-05		hsa05416	Viral myocarditis	25/1608	60/8114	8.42274e-05	0.00268106
hsa05213	Endometrial cancer	24/1251	58/8114	1.67435e-06	4.94694e-05		hsa04014	Ras signaling pathway	70/1608	232/8114	8.93686e-05	0.00268106
hsa05226	Gastric cancer	45/1251	149/8114	3.25151e-06	8.80617e-05		hsa04360	Axon guidance	56/1608	182/8114	0.00025287	0.0068007
hsa04115	p53 signaling pathway	27/1251	73/8114	5.0672e-06	0.00012668		hsa00250	Alanine, aspartate and glutamate metabolism	17/1608	37/8114	0.00028307	0.0068007
hsa01521	EGFR tyrosine kinase inhibitor resistance	28/1251	79/8114	8.81737e-06	0.000204689		hsa05418	Fluid shear stress and atherosclerosis	45/1608	139/8114	0.000288514	0.0068007
hsa04728	Dopaminergic synapse	40/1251	132/8114	1.03458e-05	0.000224159		hsa04670	Leukocyte transendothelial migration	38/1608	114/8114	0.000438663	0.00965058
hsa05219	Bladder cancer	18/1251	41/8114	1.24742e-05	0.000253381		hsa04115	p53 signaling pathway	27/1608	73/8114	0.000468921	0.0096715
hsa05225	Hepatocellular carcinoma	47/1251	168/8114	1.92922e-05	0.000368821		hsa05224	Breast cancer	46/1608	147/8114	0.000580818	0.0112747
hsa05215	Prostate cancer	30/1251	97/8114	8.506e-05	0.0014562		hsa04390	Hippo signaling pathway	48/1608	157/8114	0.000794514	0.0145661
hsa05214	Glioma	25/1251	75/8114	8.51315e-05	0.0014562		hsa01040	Biosynthesis of unsaturated fatty acids	13/1608	27/8114	0.000850557	0.0147728
hsa05217	Basal cell carcinoma	22/1251	63/8114	0.00010271	0.00166904		hsa05218	Melanoma	26/1608	72/8114	0.000901788	0.0148795
hsa05210	Colorectal cancer	27/1251	86/8114	0.000143193	0.00221608		hsa04727	GABAergic synapse	30/1608	89/8114	0.00138274	0.0217287
hsa04310	Wnt signaling pathway	44/1251	167/8114	0.000163984	0.0024225		hsa04520	Adherens junction	25/1608	71/8114	0.00169589	0.0245364
hsa05216	Thyroid cancer	15/1251	37/8114	0.000197734	0.00279407		hsa05163	Human cytomegalovirus infection	63/1608	225/8114	0.00171011	0.0245364
hsa04020	Calcium signaling pathway	58/1251	240/8114	0.000217807	0.00294947		hsa05032	Morphine addiction	30/1608	91/8114	0.00205137	0.0282063
hsa05231	Choline metabolism in cancer	29/1251	98/8114	0.000261112	0.00339446		hsa05165	Human papillomavirus infection	87/1608	331/8114	0.00213812	0.0282231
hsa04350	TGF-beta signaling pathway	28/1251	94/8114	0.000293607	0.0035919		hsa05226	Gastric cancer	44/1608	149/8114	0.0027367	0.0347351
hsa05212	Pancreatic cancer	24/1251	76/8114	0.00029896	0.0035919		hsa05323	Rheumatoid arthritis	30/1608	93/8114	0.00298056	0.0364291
hsa05170	Human immunodeficiency virus 1 infection	52/1251	212/8114	0.000309456	0.0035919		hsa01521	EGFR tyrosine kinase inhibitor resistance	26/1608	79/8114	0.00405575	0.0478
hsa04390	Hippo signaling pathway	41/1251	157/8114	0.000331286	0.00371269		hsa05145	Toxoplasmosis	34/1608	112/8114	0.00491814	0.0545881
hsa05032	Morphine addiction	27/1251	91/8114	0.000401142	0.0043457		hsa01212	Fatty acid metabolism	20/1608	57/8114	0.00496255	0.0545881
hsa04713	Circadian entrainment	28/1251	97/8114	0.000517995	0.00543059		hsa05140	Leishmaniasis	25/1608	77/8114	0.00581763	0.060339
hsa04012	ErbB signaling pathway	25/1251	85/8114	0.000748477	0.00760172		hsa05215	Prostate cancer	30/1608	97/8114	0.00593736	0.060339
hsa04724	Glutamatergic synapse	31/1251	114/8114	0.000823169	0.00810697		hsa04940	Type I diabetes mellitus	16/1608	43/8114	0.0060339	0.060339
hsa05223	Non-small cell lung cancer	22/1251	72/8114	0.000869134	0.0083079		hsa00790	Folate biosynthesis	11/1608	26/8114	0.00727781	0.0706376
hsa04510	Focal adhesion	48/1251	201/8114	0.000976379	0.00906638		hsa04510	Focal adhesion	54/1608	201/8114	0.0087516	0.0825151
hsa04916	Melanogenesis	28/1251	101/8114	0.00104355	0.0094209		hsa04923	Regulation of lipolysis in adipocytes	19/1608	56/8114	0.0091241	0.0833424
hsa04928	Parathyroid hormone synthesis, secretion and action	29/1251	106/8114	0.00107704	0.00946049		hsa05169	Epstein-Barr virus infection	54/1608	202/8114	0.00970476	0.0833424
hsa05418	Fluid shear stress and atherosclerosis	35/1251	139/8114	0.00175275	0.0144883		hsa05223	Non-small cell lung cancer	23/1608	72/8114	0.00985779	0.0833424
hsa04935	Growth hormone synthesis, secretion and action	31/1251	119/8114	0.0017618	0.0144883		hsa00450	Selenocompound metabolism	8/1608	17/8114	0.0102626	0.0833424
hsa04520	Adherens junction	21/1251	71/8114	0.00178318	0.0144883		hsa00910	Nitrogen metabolism	8/1608	17/8114	0.0102626	0.0833424
hsa04934	Cushing syndrome	38/1251	155/8114	0.00192236	0.0152382		hsa05225	Hepatocellular carcinoma	46/1608	168/8114	0.0103673	0.0833424
hsa04726	Serotonergic synapse	30/1251	115/8114	0.00202486	0.0156686		hsa05330	Allograft rejection	14/1608	38/8114	0.0109374	0.0833424
hsa05163	Human cytomegalovirus infection	51/1251	225/8114	0.00233031	0.0176128		hsa05170	Human immunodeficiency virus 1 infection	56/1608	212/8114	0.0110179	0.0833424
hsa04960	Aldosterone-regulated sodium reabsorption	13/1251	37/8114	0.0024841	0.0183485		hsa04218	Cellular senescence	43/1608	156/8114	0.0114477	0.0833424
hsa04668	TNF signaling pathway	29/1251	112/8114	0.00268959	0.0190907		hsa04371	Apelin signaling pathway	39/1608	139/8114	0.0115251	0.0833424
hsa05165	Human papillomavirus infection	70/1251	331/8114	0.00281741	0.0190907		hsa05321	Inflammatory bowel disease	21/1608	65/8114	0.0116174	0.0833424
hsa04072	Phospholipase D signaling pathway	36/1251	148/8114	0.00287587	0.0190907		hsa05166	Human T-cell leukemia virus 1 infection	58/1608	222/8114	0.0123799	0.0869224
hsa05031	Amphetamine addiction	20/1251	69/8114	0.0029537	0.0190907		hsa04726	Serotonergic synapse	33/1608	115/8114	0.0136268	0.0936845
hsa05211	Renal cell carcinoma	20/1251	69/8114	0.0029537	0.0190907		hsa04640	Hematopoietic cell lineage	29/1608	99/8114	0.0149751	0.100853
hsa04915	Estrogen signaling pathway	34/1251	138/8114	0.00297331	0.0190907		hsa04261	Adrenergic signaling in cardiomyocytes	41/1608	150/8114	0.0153579	0.101362
hsa05323	Rheumatoid arthritis	25/1251	93/8114	0.00299577	0.0190907		hsa03320	PPAR signaling pathway	23/1608	75/8114	0.0164509	0.1044
hsa04810	Regulation of actin cytoskeleton	49/1251	218/8114	0.00335963	0.0209977		hsa05214	Glioma	23/1608	75/8114	0.0164509	0.1044
hsa04727	GABAergic synapse	24/1251	89/8114	0.00343827	0.0210326		hsa04658	Th1 and Th2 cell differentiation	27/1608	92/8114	0.0180009	0.11021
hsa00900	Terpenoid backbone biosynthesis	9/1251	22/8114	0.00354361	0.0210326		hsa04392	Hippo signaling pathway - multiple species	11/1608	29/8114	0.0182728	0.11021
hsa04670	Leukocyte transendothelial migration	29/1251	114/8114	0.00355936	0.0210326		hsa04512	ECM-receptor interaction	26/1608	88/8114	0.0183683	0.11021
hsa04360	Axon guidance	42/1251	182/8114	0.00386538	0.022433		hsa04145	Phagosome	41/1608	152/8114	0.0191333	0.111688
hsa04933	AGE-RAGE signaling pathway in diabetic complications	26/1251	100/8114	0.00409793	0.0233654		hsa05212	Pancreatic cancer	23/1608	76/8114	0.0192915	0.111688
hsa05167	Kaposi sarcoma-associated herpesvirus infection	44/1251	194/8114	0.0044365	0.0246066		hsa04978	Mineral absorption	19/1608	60/8114	0.0197706	0.112488
hsa04024	cAMP signaling pathway	49/1251	221/8114	0.00446704	0.0246066		hsa04713	Circadian entrainment	28/1608	97/8114	0.0202158	0.113072
hsa05221	Acute myeloid leukemia	19/1251	67/8114	0.00484304	0.0262331		hsa04960	Aldosterone-regulated sodium reabsorption	13/1608	37/8114	0.0212153	0.116684
hsa05412	Arrhythmogenic right ventricular cardiomyopathy	21/1251	77/8114	0.00519777	0.027693		hsa05322	Systemic lupus erythematosus	37/1608	136/8114	0.0220574	0.119327
hsa04725	Cholinergic synapse	28/1251	113/8114	0.00611279	0.0319726		hsa04972	Pancreatic secretion	29/1608	102/8114	0.0224762	0.119631
hsa04371	Apelin signaling pathway	33/1251	139/8114	0.00624414	0.0319726		hsa04750	Inflammatory mediator regulation of TRP channels	28/1608	98/8114	0.023111	0.119693
hsa04370	VEGF signaling pathway	17/1251	59/8114	0.00629614	0.0319726		hsa04310	Wnt signaling pathway	44/1608	167/8114	0.0233143	0.119693
hsa04926	Relaxin signaling pathway	31/1251	129/8114	0.0065508	0.032754		hsa05134	Legionellosis	18/1608	57/8114	0.0235759	0.119693
hsa04218	Cellular senescence	36/1251	156/8114	0.00713466	0.0351328		hsa05167	Kaposi sarcoma-associated herpesvirus infection	50/1608	194/8114	0.0244843	0.122422
hsa04730	Long-term depression	17/1251	60/8114	0.00755483	0.0361077		hsa04964	Proximal tubule bicarbonate reclamation	9/1608	23/8114	0.0256845	0.126506
hsa04978	Mineral absorption	17/1251	60/8114	0.00755483	0.0361077		hsa04934	Cushing syndrome	41/1608	155/8114	0.0261541	0.126924
hsa04610	Complement and coagulation cascades	22/1251	85/8114	0.00835163	0.0393374		hsa04668	TNF signaling pathway	31/1608	112/8114	0.0270918	0.128693
hsa05134	Legionellosis	16/1251	57/8114	0.01033	0.0479606		hsa04659	Th17 cell differentiation	30/1608	108/8114	0.0279997	0.128693
hsa00790	Folate biosynthesis	9/1251	26/8114	0.0125009	0.0564332		hsa05213	Endometrial cancer	18/1608	58/8114	0.0280443	0.128693
hsa04722	Neurotrophin signaling pathway	28/1251	119/8114	0.0126226	0.0564332		hsa05144	Malaria	16/1608	50/8114	0.0280842	0.128693
hsa04540	Gap junction	22/1251	88/8114	0.0126758	0.0564332		hsa00062	Fatty acid elongation	10/1608	27/8114	0.0284684	0.128693
hsa01524	Platinum drug resistance	19/1251	73/8114	0.0128519	0.0564443		hsa05310	Asthma	11/1608	31/8114	0.0304877	0.135959
hsa04066	HIF-1 signaling pathway	26/1251	109/8114	0.0133169	0.0577066		hsa04370	VEGF signaling pathway	18/1608	59/8114	0.0331178	0.145719
hsa05033	Nicotine addiction	12/1251	40/8114	0.0145309	0.0621385		hsa04928	Parathyroid hormone synthesis, secretion and action	29/1608	106/8114	0.0367053	0.153701
hsa05416	Viral myocarditis	16/1251	60/8114	0.0170333	0.0716766		hsa04071	Sphingolipid signaling pathway	32/1608	119/8114	0.036795	0.153701
hsa05230	Central carbon metabolism in cancer	18/1251	70/8114	0.0172024	0.0716766		hsa04722	Neurotrophin signaling pathway	32/1608	119/8114	0.036795	0.153701
hsa05417	Lipid and atherosclerosis	45/1251	215/8114	0.0175815	0.072329		hsa04935	Growth hormone synthesis, secretion and action	32/1608	119/8114	0.036795	0.153701
hsa00603	Glycosphingolipid biosynthesis - globo and isoglobo series	6/1251	15/8114	0.019022	0.0772768		hsa04012	ErbB signaling pathway	24/1608	85/8114	0.038411	0.155327
hsa04971	Gastric acid secretion	19/1251	76/8114	0.0196323	0.0778111		hsa04610	Complement and coagulation cascades	24/1608	85/8114	0.038411	0.155327
hsa05133	Pertussis	19/1251	76/8114	0.0196323	0.0778111		hsa04020	Calcium signaling pathway	59/1608	240/8114	0.0385963	0.155327
hsa05140	Leishmaniasis	19/1251	77/8114	0.0224189	0.0870595		hsa05100	Bacterial invasion of epithelial cells	22/1608	77/8114	0.0407809	0.162141
hsa00564	Glycerophospholipid metabolism	23/1251	98/8114	0.0229881	0.0870595		hsa04920	Adipocytokine signaling pathway	20/1608	69/8114	0.0430955	0.167312
hsa01522	Endocrine resistance	23/1251	98/8114	0.0229881	0.0870595		hsa05211	Renal cell carcinoma	20/1608	69/8114	0.0430955	0.167312
hsa01212	Fatty acid metabolism	15/1251	57/8114	0.0230373	0.0870595		hsa04150	mTOR signaling pathway	40/1608	156/8114	0.0439408	0.16861
hsa04912	GnRH signaling pathway	22/1251	93/8114	0.0236675	0.088413		hsa04672	Intestinal immune network for IgA production	15/1608	49/8114	0.0477378	0.181074
hsa04068	FoxO signaling pathway	29/1251	131/8114	0.0252601	0.0932902		hsa05219	Bladder cancer	13/1608	41/8114	0.0484238	0.181589
hsa04514	Cell adhesion molecules	32/1251	149/8114	0.0292015	0.106635		hsa04725	Cholinergic synapse	30/1608	113/8114	0.0492148	0.182482
hsa04261	Adrenergic signaling in cardiomyocytes	32/1251	150/8114	0.0318293	0.114939		hsa04728	Dopaminergic synapse	34/1608	132/8114	0.0563098	0.202872
hsa04150	mTOR signaling pathway	33/1251	156/8114	0.0330729	0.118118		hsa04810	Regulation of actin cytoskeleton	53/1608	218/8114	0.0572036	0.202872
hsa03320	PPAR signaling pathway	18/1251	75/8114	0.0334957	0.118327		hsa01523	Antifolate resistance	10/1608	30/8114	0.057568	0.202872
hsa02010	ABC transporters	12/1251	45/8114	0.036029	0.125908		hsa04070	Phosphatidylinositol signaling system	26/1608	97/8114	0.0576099	0.202872
hsa05220	Chronic myeloid leukemia	18/1251	76/8114	0.0377981	0.130685		hsa05332	Graft-versus-host disease	13/1608	42/8114	0.0578733	0.202872
hsa04062	Chemokine signaling pathway	39/1251	192/8114	0.0394671	0.134638		hsa05221	Acute myeloid leukemia	19/1608	67/8114	0.0584026	0.202872
hsa04210	Apoptosis	29/1251	136/8114	0.0397699	0.134638		hsa04970	Salivary secretion	25/1608	93/8114	0.0599122	0.204984
hsa00561	Glycerolipid metabolism	15/1251	61/8114	0.0407586	0.136562		hsa05217	Basal cell carcinoma	18/1608	63/8114	0.0602527	0.204984
hsa04216	Ferroptosis	11/1251	41/8114	0.0419224	0.139029		hsa04971	Gastric acid secretion	21/1608	76/8114	0.062011	0.208813
hsa05100	Bacterial invasion of epithelial cells	18/1251	77/8114	0.0424901	0.139488		hsa04152	AMPK signaling pathway	31/1608	120/8114	0.0638387	0.212796
hsa04625	C-type lectin receptor signaling pathway	23/1251	104/8114	0.0432904	0.140694		hsa04710	Circadian rhythm	10/1608	31/8114	0.0704633	0.230603
hsa04921	Oxytocin signaling pathway	32/1251	154/8114	0.0441831	0.142173		hsa04024	cAMP signaling pathway	53/1608	221/8114	0.0705785	0.230603
hsa04720	Long-term potentiation	16/1251	67/8114	0.0451768	0.143762		hsa04931	Insulin resistance	28/1608	108/8114	0.0724603	0.232267
hsa00601	Glycosphingolipid biosynthesis - lacto and neolacto series	8/1251	27/8114	0.0455615	0.143762		hsa05210	Colorectal cancer	23/1608	86/8114	0.0724953	0.232267
hsa05207	Chemical carcinogenesis - receptor activation	42/1251	212/8114	0.0480314	0.150098		hsa04068	FoxO signaling pathway	33/1608	131/8114	0.077091	0.244616
hsa05145	Toxoplasmosis	24/1251	112/8114	0.0547252	0.169387		hsa04612	Antigen processing and presentation	21/1608	78/8114	0.0786034	0.245645
hsa04972	Pancreatic secretion	22/1251	102/8114	0.0600836	0.184219		hsa04933	AGE-RAGE signaling pathway in diabetic complications	26/1608	100/8114	0.0789042	0.245645
hsa05166	Human T-cell leukemia virus 1 infection	43/1251	222/8114	0.0625973	0.189426		hsa04210	Apoptosis	34/1608	136/8114	0.0804372	0.248077
hsa04666	Fc gamma R-mediated phagocytosis	21/1251	97/8114	0.0629478	0.189426		hsa00670	One carbon pool by folate	7/1608	20/8114	0.0829971	0.253602
hsa04917	Prolactin signaling pathway	16/1251	70/8114	0.0640266	0.190905		hsa00534	Glycosaminoglycan biosynthesis - heparan sulfate / heparin	8/1608	24/8114	0.0850468	0.255035
hsa04723	Retrograde endocannabinoid signaling	30/1251	148/8114	0.0660757	0.195224		hsa00650	Butanoate metabolism	9/1608	28/8114	0.0855496	0.255035
hsa04152	AMPK signaling pathway	25/1251	120/8114	0.0673113	0.197083		hsa05034	Alcoholism	45/1608	187/8114	0.0858246	0.255035
hsa04919	Thyroid hormone signaling pathway	25/1251	121/8114	0.0729534	0.211695		hsa04916	Melanogenesis	26/1608	101/8114	0.0870555	0.255035
hsa04979	Cholesterol metabolism	12/1251	50/8114	0.0737963	0.212246		hsa05417	Lipid and atherosclerosis	51/1608	215/8114	0.087586	0.255035
hsa00532	Glycosaminoglycan biosynthesis - chondroitin sulfate / dermatan sulfate	6/1251	20/8114	0.0749103	0.21356		hsa04530	Tight junction	41/1608	169/8114	0.088103	0.255035
hsa05132	Salmonella infection	47/1251	249/8114	0.0767813	0.216991		hsa05216	Thyroid cancer	11/1608	37/8114	0.0989231	0.282375
hsa01523	Antifolate resistance	8/1251	30/8114	0.0791735	0.221822		hsa05235	PD-L1 expression and PD-1 checkpoint pathway in cancer	23/1608	89/8114	0.0993469	0.282375
hsa04380	Osteoclast differentiation	26/1251	128/8114	0.0809253	0.224793		hsa05231	Choline metabolism in cancer	25/1608	98/8114	0.100115	0.282375
hsa04270	Vascular smooth muscle contraction	27/1251	134/8114	0.0827797	0.227995		hsa04919	Thyroid hormone signaling pathway	30/1608	121/8114	0.104357	0.291847
hsa04930	Type II diabetes mellitus	11/1251	46/8114	0.086499	0.236237		hsa04911	Insulin secretion	22/1608	86/8114	0.114659	0.317962
hsa05410	Hypertrophic cardiomyopathy	19/1251	90/8114	0.0909436	0.246306		hsa04913	Ovarian steroidogenesis	14/1608	51/8114	0.11807	0.324084
hsa05414	Dilated cardiomyopathy	20/1251	96/8114	0.094122	0.252807		hsa01524	Platinum drug resistance	19/1608	73/8114	0.118944	0.324084
hsa04071	Sphingolipid signaling pathway	24/1251	119/8114	0.0967183	0.25422		hsa04062	Chemokine signaling pathway	45/1608	192/8114	0.119813	0.324084
hsa04914	Progesterone-mediated oocyte maturation	21/1251	102/8114	0.0969946	0.25422		hsa04924	Renin secretion	18/1608	69/8114	0.124524	0.333242
hsa05142	Chagas disease	21/1251	102/8114	0.0969946	0.25422		hsa04380	Osteoclast differentiation	31/1608	128/8114	0.126758	0.333242
hsa04911	Insulin secretion	18/1251	86/8114	0.104443	0.271551		hsa04340	Hedgehog signaling pathway	15/1608	56/8114	0.127724	0.333242
hsa04929	GnRH secretion	14/1251	64/8114	0.106585	0.274922		hsa00220	Arginine biosynthesis	7/1608	22/8114	0.127799	0.333242
hsa00910	Nitrogen metabolism	5/1251	17/8114	0.10804	0.276479		hsa00061	Fatty acid biosynthesis	6/1608	18/8114	0.128248	0.333242
hsa04750	Inflammatory mediator regulation of TRP channels	20/1251	98/8114	0.110743	0.279946		hsa05152	Tuberculosis	42/1608	180/8114	0.135884	0.347133
hsa05120	Epithelial cell signaling in Helicobacter pylori infection	15/1251	70/8114	0.111639	0.279946		hsa04917	Prolactin signaling pathway	18/1608	70/8114	0.13814	0.347133
hsa04330	Notch signaling pathway	13/1251	59/8114	0.111979	0.279946		hsa05120	Epithelial cell signaling in Helicobacter pylori infection	18/1608	70/8114	0.13814	0.347133
hsa05161	Hepatitis B	31/1251	162/8114	0.114222	0.283376		hsa04540	Gap junction	22/1608	88/8114	0.138223	0.347133
hsa05022	Pathways of neurodegeneration - multiple diseases	83/1251	476/8114	0.117624	0.289605		hsa05164	Influenza A	40/1608	171/8114	0.138853	0.347133
hsa05203	Viral carcinogenesis	38/1251	204/8114	0.118956	0.290681		hsa04613	Neutrophil extracellular trap formation	44/1608	190/8114	0.141276	0.350535
hsa04512	ECM-receptor interaction	18/1251	88/8114	0.123382	0.297244		hsa05142	Chagas disease	25/1608	102/8114	0.142529	0.351005
hsa05030	Cocaine addiction	11/1251	49/8114	0.12347	0.297244		hsa00601	Glycosphingolipid biosynthesis - lacto and neolacto series	8/1608	27/8114	0.149279	0.364905
hsa04657	IL-17 signaling pathway	19/1251	94/8114	0.126402	0.299967		hsa00430	Taurine and hypotaurine metabolism	4/1608	11/8114	0.156985	0.37985
hsa05131	Shigellosis	45/1251	247/8114	0.126447	0.299967		hsa00730	Thiamine metabolism	5/1608	15/8114	0.159369	0.37985
hsa04964	Proximal tubule bicarbonate reclamation	6/1251	23/8114	0.131036	0.30756		hsa00500	Starch and sucrose metabolism	10/1608	36/8114	0.159997	0.37985
hsa00061	Fatty acid biosynthesis	5/1251	18/8114	0.131541	0.30756		hsa00760	Nicotinate and nicotinamide metabolism	10/1608	36/8114	0.159997	0.37985
hsa05206	MicroRNAs in cancer	55/1251	310/8114	0.141586	0.328681		hsa04910	Insulin signaling pathway	32/1608	137/8114	0.172798	0.403177
hsa04114	Oocyte meiosis	25/1251	131/8114	0.147288	0.339494		hsa03440	Homologous recombination	11/1608	41/8114	0.173765	0.403177
hsa04659	Th17 cell differentiation	21/1251	108/8114	0.151029	0.344579		hsa04216	Ferroptosis	11/1608	41/8114	0.173765	0.403177
hsa04144	Endocytosis	45/1251	251/8114	0.151615	0.344579		hsa05412	Arrhythmogenic right ventricular cardiomyopathy	19/1608	77/8114	0.174788	0.403177
hsa04664	Fc epsilon RI signaling pathway	14/1251	68/8114	0.154328	0.348309		hsa05110	Vibrio cholerae infection	13/1608	50/8114	0.176545	0.403177
hsa04110	Cell cycle	24/1251	126/8114	0.155449	0.348421		hsa04330	Notch signaling pathway	15/1608	59/8114	0.177154	0.403177
hsa00531	Glycosaminoglycan degradation	5/1251	19/8114	0.157107	0.34862		hsa05143	African trypanosomiasis	10/1608	37/8114	0.182618	0.412552
hsa04070	Phosphatidylinositol signaling system	19/1251	97/8114	0.157684	0.34862		hsa00562	Inositol phosphate metabolism	18/1608	73/8114	0.183773	0.412552
hsa04974	Protein digestion and absorption	20/1251	103/8114	0.159694	0.35068		hsa04926	Relaxin signaling pathway	30/1608	129/8114	0.189016	0.421454
hsa00310	Lysine degradation	13/1251	63/8114	0.163541	0.356716		hsa04072	Phospholipase D signaling pathway	34/1608	148/8114	0.191319	0.423727
hsa04530	Tight junction	31/1251	169/8114	0.168698	0.361292		hsa00380	Tryptophan metabolism	11/1608	42/8114	0.195837	0.430841
hsa05034	Alcoholism	34/1251	187/8114	0.168771	0.361292		hsa04927	Cortisol synthesis and secretion	16/1608	65/8114	0.20365	0.445062
hsa04925	Aldosterone synthesis and secretion	19/1251	98/8114	0.168973	0.361292		hsa00514	Other types of O-glycan biosynthesis	12/1608	47/8114	0.20737	0.447269
hsa04918	Thyroid hormone synthesis	15/1251	75/8114	0.171348	0.363975		hsa04973	Carbohydrate digestion and absorption	12/1608	47/8114	0.20737	0.447269
hsa04640	Hematopoietic cell lineage	19/1251	99/8114	0.180678	0.3813		hsa05230	Central carbon metabolism in cancer	17/1608	70/8114	0.211087	0.451427
hsa00604	Glycosphingolipid biosynthesis - ganglio series	4/1251	15/8114	0.19025	0.395135		hsa01522	Endocrine resistance	23/1608	98/8114	0.213402	0.451427
hsa00730	Thiamine metabolism	4/1251	15/8114	0.19025	0.395135		hsa04925	Aldosterone synthesis and secretion	23/1608	98/8114	0.213402	0.451427
hsa04710	Circadian rhythm	7/1251	31/8114	0.19088	0.395135		hsa05135	Yersinia infection	31/1608	137/8114	0.231451	0.484458
hsa05143	African trypanosomiasis	8/1251	37/8114	0.201075	0.413603		hsa05203	Viral carcinogenesis	45/1608	204/8114	0.231953	0.484458
hsa05135	Yersinia infection	25/1251	137/8114	0.207386	0.423902		hsa04213	Longevity regulating pathway - multiple species	15/1608	62/8114	0.234666	0.485363
hsa04137	Mitophagy - animal	14/1251	72/8114	0.211529	0.429668		hsa05410	Hypertrophic cardiomyopathy	21/1608	90/8114	0.235328	0.485363
hsa05152	Tuberculosis	32/1251	180/8114	0.21436	0.430369		hsa04141	Protein processing in endoplasmic reticulum	38/1608	171/8114	0.238917	0.487703
hsa00565	Ether lipid metabolism	10/1251	49/8114	0.214523	0.430369		hsa05320	Autoimmune thyroid disease	13/1608	53/8114	0.239418	0.487703
hsa05146	Amoebiasis	19/1251	102/8114	0.218144	0.43495		hsa04950	Maturity onset diabetes of the young	7/1608	26/8114	0.244661	0.495326
hsa00590	Arachidonic acid metabolism	12/1251	61/8114	0.222441	0.440813		hsa05414	Dilated cardiomyopathy	22/1608	96/8114	0.257088	0.505878
hsa01040	Biosynthesis of unsaturated fatty acids	6/1251	27/8114	0.228265	0.449613		hsa00260	Glycine, serine and threonine metabolism	10/1608	40/8114	0.258075	0.505878
hsa05144	Malaria	10/1251	50/8114	0.233783	0.457707		hsa05033	Nicotine addiction	10/1608	40/8114	0.258075	0.505878
hsa04340	Hedgehog signaling pathway	11/1251	56/8114	0.237297	0.459057		hsa00900	Terpenoid backbone biosynthesis	6/1608	22/8114	0.259834	0.505878
hsa04923	Regulation of lipolysis in adipocytes	11/1251	56/8114	0.237297	0.459057		hsa04146	Peroxisome	19/1608	82/8114	0.260159	0.505878
hsa04064	NF-kappa B signaling pathway	19/1251	104/8114	0.244922	0.468402		hsa00410	beta-Alanine metabolism	8/1608	31/8114	0.261019	0.505878
hsa05222	Small cell lung cancer	17/1251	92/8114	0.24501	0.468402		hsa03460	Fanconi anemia pathway	13/1608	54/8114	0.262109	0.505878
hsa04060	Cytokine-cytokine receptor interaction	50/1251	295/8114	0.251524	0.478043		hsa04664	Fc epsilon RI signaling pathway	16/1608	68/8114	0.262137	0.505878
hsa04140	Autophagy - animal	25/1251	141/8114	0.253155	0.478345		hsa02010	ABC transporters	11/1608	45/8114	0.268575	0.51529
hsa00650	Butanoate metabolism	6/1251	28/8114	0.255537	0.480054		hsa04979	Cholesterol metabolism	12/1608	50/8114	0.277621	0.527923
hsa04920	Adipocytokine signaling pathway	13/1251	69/8114	0.259015	0.481028		hsa05146	Amoebiasis	23/1608	102/8114	0.278359	0.527923
hsa04924	Renin secretion	13/1251	69/8114	0.259015	0.481028		hsa04930	Type II diabetes mellitus	11/1608	46/8114	0.294575	0.544883
hsa04936	Alcoholic liver disease	25/1251	142/8114	0.265214	0.489741		hsa00230	Purine metabolism	28/1608	127/8114	0.295008	0.544883
hsa04611	Platelet activation	22/1251	124/8114	0.269344	0.493924		hsa00533	Glycosaminoglycan biosynthesis - keratan sulfate	4/1608	14/8114	0.295462	0.544883
hsa04022	cGMP-PKG signaling pathway	29/1251	167/8114	0.270518	0.493924		hsa04974	Protein digestion and absorption	23/1608	103/8114	0.295651	0.544883
hsa04614	Renin-angiotensin system	5/1251	23/8114	0.275079	0.499446		hsa00515	Mannose type O-glycan biosynthesis	6/1608	23/8114	0.297209	0.544883
hsa04392	Hippo signaling pathway - multiple species	6/1251	29/8114	0.283625	0.509819		hsa03060	Protein export	6/1608	23/8114	0.297209	0.544883
hsa04630	JAK-STAT signaling pathway	28/1251	162/8114	0.28393	0.509819		hsa04211	Longevity regulating pathway	20/1608	89/8114	0.302419	0.551371
hsa04976	Bile secretion	16/1251	89/8114	0.291608	0.517884		hsa05160	Hepatitis C	34/1608	157/8114	0.309496	0.558838
hsa05235	PD-L1 expression and PD-1 checkpoint pathway in cancer	16/1251	89/8114	0.291608	0.517884		hsa04630	JAK-STAT signaling pathway	35/1608	162/8114	0.311502	0.558838
hsa04927	Cortisol synthesis and secretion	12/1251	65/8114	0.295119	0.518452		hsa04064	NF-kappa B signaling pathway	23/1608	104/8114	0.313288	0.558838
hsa05321	Inflammatory bowel disease	12/1251	65/8114	0.295119	0.518452		hsa04625	C-type lectin receptor signaling pathway	23/1608	104/8114	0.313288	0.558838
hsa05160	Hepatitis C	27/1251	157/8114	0.298043	0.520774		hsa04724	Glutamatergic synapse	25/1608	114/8114	0.319307	0.566513
hsa04931	Insulin resistance	19/1251	108/8114	0.302091	0.525024		hsa05220	Chronic myeloid leukemia	17/1608	76/8114	0.330254	0.5828
hsa00534	Glycosaminoglycan biosynthesis - heparan sulfate / heparin	5/1251	24/8114	0.307148	0.530974		hsa04720	Long-term potentiation	15/1608	67/8114	0.34386	0.599124
hsa04145	Phagosome	26/1251	152/8114	0.312897	0.538051		hsa00603	Glycosphingolipid biosynthesis - globo and isoglobo series	4/1608	15/8114	0.34495	0.599124
hsa05169	Epstein-Barr virus infection	34/1251	202/8114	0.315028	0.53826		hsa00604	Glycosphingolipid biosynthesis - ganglio series	4/1608	15/8114	0.34495	0.599124
hsa00380	Tryptophan metabolism	8/1251	42/8114	0.316331	0.53826		hsa00240	Pyrimidine metabolism	13/1608	58/8114	0.358921	0.61494
hsa05130	Pathogenic Escherichia coli infection	33/1251	197/8114	0.329025	0.554249		hsa04650	Natural killer cell mediated cytotoxicity	28/1608	131/8114	0.359836	0.61494
hsa03018	RNA degradation	14/1251	79/8114	0.329138	0.554249		hsa05222	Small cell lung cancer	20/1608	92/8114	0.360834	0.61494
hsa04672	Intestinal immune network for IgA production	9/1251	49/8114	0.339591	0.560839		hsa00532	Glycosaminoglycan biosynthesis - chondroitin sulfate / dermatan sulfate	5/1608	20/8114	0.362338	0.61494
hsa00592	alpha-Linolenic acid metabolism	5/1251	25/8114	0.339704	0.560839		hsa04666	Fc gamma R-mediated phagocytosis	21/1608	97/8114	0.363374	0.61494
hsa00071	Fatty acid degradation	8/1251	43/8114	0.34093	0.560839		hsa00520	Amino sugar and nucleotide sugar metabolism	11/1608	49/8114	0.37587	0.632842
hsa04975	Fat digestion and absorption	8/1251	43/8114	0.34093	0.560839		hsa04912	GnRH signaling pathway	20/1608	93/8114	0.380805	0.637896
hsa00250	Alanine, aspartate and glutamate metabolism	7/1251	37/8114	0.341681	0.560839		hsa05130	Pathogenic Escherichia coli infection	41/1608	197/8114	0.389716	0.64929
hsa04742	Taste transduction	15/1251	86/8114	0.344078	0.561936		hsa04915	Estrogen signaling pathway	29/1608	138/8114	0.39451	0.64929
hsa04213	Longevity regulating pathway - multiple species	11/1251	62/8114	0.356594	0.579466		hsa03018	RNA degradation	17/1608	79/8114	0.395264	0.64929
hsa05017	Spinocerebellar ataxia	24/1251	143/8114	0.358612	0.579844		hsa04723	Retrograde endocannabinoid signaling	31/1608	148/8114	0.396528	0.64929
hsa00510	N-Glycan biosynthesis	9/1251	50/8114	0.362817	0.58374		hsa01240	Biosynthesis of cofactors	32/1608	153/8114	0.397444	0.64929
hsa04962	Vasopressin-regulated water reabsorption	8/1251	44/8114	0.365787	0.58562		hsa04066	HIF-1 signaling pathway	23/1608	109/8114	0.40521	0.656156
hsa04215	Apoptosis - multiple species	6/1251	32/8114	0.370892	0.590683		hsa00770	Pantothenate and CoA biosynthesis	5/1608	21/8114	0.405624	0.656156
hsa00670	One carbon pool by folate	4/1251	20/8114	0.372585	0.590683		hsa04921	Oxytocin signaling pathway	32/1608	154/8114	0.413295	0.665305
hsa04922	Glucagon signaling pathway	18/1251	107/8114	0.382791	0.603451		hsa00330	Arginine and proline metabolism	11/1608	51/8114	0.43136	0.691013
hsa00330	Arginine and proline metabolism	9/1251	51/8114	0.386209	0.603451		hsa04144	Endocytosis	51/1608	251/8114	0.445583	0.71035
hsa04913	Ovarian steroidogenesis	9/1251	51/8114	0.386209	0.603451		hsa04136	Autophagy - other	7/1608	32/8114	0.454175	0.716437
hsa00513	Various types of N-glycan biosynthesis	7/1251	39/8114	0.395523	0.615048		hsa04215	Apoptosis - multiple species	7/1608	32/8114	0.454175	0.716437
hsa05208	Chemical carcinogenesis - reactive oxygen species	36/1251	223/8114	0.409128	0.633174		hsa01250	Biosynthesis of nucleotide sugars	8/1608	37/8114	0.455915	0.716437
hsa04080	Neuroactive ligand-receptor interaction	56/1251	353/8114	0.429582	0.661678		hsa04022	cGMP-PKG signaling pathway	34/1608	167/8114	0.460894	0.72083
hsa04961	Endocrine and other factor-regulated calcium reabsorption	9/1251	53/8114	0.433143	0.664016		hsa04721	Synaptic vesicle cycle	16/1608	78/8114	0.483863	0.752228
hsa04973	Carbohydrate digestion and absorption	8/1251	47/8114	0.440842	0.672646		hsa04961	Endocrine and other factor-regulated calcium reabsorption	11/1608	53/8114	0.486582	0.752228
hsa00340	Histidine metabolism	4/1251	22/8114	0.446966	0.678804		hsa00071	Fatty acid degradation	9/1608	43/8114	0.487808	0.752228
hsa03460	Fanconi anemia pathway	9/1251	54/8114	0.45652	0.688697		hsa04060	Cytokine-cytokine receptor interaction	59/1608	295/8114	0.49219	0.755454
hsa00360	Phenylalanine metabolism	3/1251	16/8114	0.457718	0.688697		hsa05031	Amphetamine addiction	14/1608	69/8114	0.508966	0.776225
hsa00591	Linoleic acid metabolism	5/1251	29/8114	0.469943	0.703832		hsa04929	GnRH secretion	13/1608	64/8114	0.510426	0.776225
hsa04260	Cardiac muscle contraction	14/1251	87/8114	0.476175	0.709894		hsa00565	Ether lipid metabolism	10/1608	49/8114	0.515725	0.776888
hsa04141	Protein processing in endoplasmic reticulum	27/1251	171/8114	0.478978	0.710519		hsa00600	Sphingolipid metabolism	10/1608	49/8114	0.515725	0.776888
hsa00515	Mannose type O-glycan biosynthesis	4/1251	23/8114	0.483153	0.710519		hsa04962	Vasopressin-regulated water reabsorption	9/1608	44/8114	0.517926	0.776888
hsa03060	Protein export	4/1251	23/8114	0.483153	0.710519		hsa00513	Various types of N-glycan biosynthesis	8/1608	39/8114	0.520446	0.777136
hsa00520	Amino sugar and nucleotide sugar metabolism	8/1251	49/8114	0.49029	0.717767		hsa05207	Chemical carcinogenesis - receptor activation	42/1608	212/8114	0.529091	0.785202
hsa00450	Selenocompound metabolism	3/1251	17/8114	0.49995	0.727238		hsa04918	Thyroid hormone synthesis	15/1608	75/8114	0.530606	0.785202
hsa04940	Type I diabetes mellitus	7/1251	43/8114	0.502202	0.727238		hsa01210	2-Oxocarboxylic acid metabolism	4/1608	19/8114	0.537078	0.788574
hsa04146	Peroxisome	13/1251	82/8114	0.503472	0.727238		hsa04730	Long-term depression	12/1608	60/8114	0.537664	0.788574
hsa04211	Longevity regulating pathway	14/1251	89/8114	0.512713	0.73672		hsa05161	Hepatitis B	32/1608	162/8114	0.540307	0.788944
hsa05110	Vibrio cholerae infection	8/1251	50/8114	0.51457	0.73672		hsa00510	N-Glycan biosynthesis	10/1608	50/8114	0.543762	0.790491
hsa05150	Staphylococcus aureus infection	15/1251	96/8114	0.521283	0.743057		hsa05206	MicroRNAs in cancer	61/1608	310/8114	0.548721	0.794201
hsa00130	Ubiquinone and other terpenoid-quinone biosynthesis	2/1251	11/8114	0.523774	0.743347		hsa05133	Pertussis	15/1608	76/8114	0.553269	0.797288
hsa05010	Alzheimer disease	59/1251	384/8114	0.53464	0.75547		hsa04922	Glucagon signaling pathway	21/1608	107/8114	0.559015	0.798466
hsa04910	Insulin signaling pathway	21/1251	137/8114	0.548607	0.77185		hsa04914	Progesterone-mediated oocyte maturation	20/1608	102/8114	0.561314	0.798466
hsa04721	Synaptic vesicle cycle	12/1251	78/8114	0.551812	0.773012		hsa00590	Arachidonic acid metabolism	12/1608	61/8114	0.562842	0.798466
hsa04613	Neutrophil extracellular trap formation	29/1251	190/8114	0.555418	0.774725		hsa03015	mRNA surveillance pathway	19/1608	97/8114	0.563765	0.798466
hsa05164	Influenza A	26/1251	171/8114	0.564298	0.782974		hsa04270	Vascular smooth muscle contraction	26/1608	134/8114	0.58324	0.819301
hsa04658	Th1 and Th2 cell differentiation	14/1251	92/8114	0.566151	0.782974		hsa00564	Glycerophospholipid metabolism	19/1608	98/8114	0.583441	0.819301
hsa04217	Necroptosis	24/1251	159/8114	0.579752	0.79676		hsa04611	Platelet activation	24/1608	124/8114	0.58806	0.822287
hsa00562	Inositol phosphate metabolism	11/1251	73/8114	0.583215	0.79676		hsa00563	Glycosylphosphatidylinositol (GPI)-anchor biosynthesis	5/1608	26/8114	0.608048	0.846649
hsa04970	Salivary secretion	14/1251	93/8114	0.583474	0.79676		hsa05132	Salmonella infection	48/1608	249/8114	0.611781	0.847049
hsa04061	Viral protein interaction with cytokine and cytokine receptor	15/1251	100/8114	0.589295	0.801342		hsa04140	Autophagy - animal	27/1608	141/8114	0.613469	0.847049
hsa00514	Other types of O-glycan biosynthesis	7/1251	47/8114	0.601951	0.815142		hsa00920	Sulfur metabolism	2/1608	10/8114	0.618804	0.850856
hsa04932	Non-alcoholic fatty liver disease	23/1251	155/8114	0.614458	0.824355		hsa04061	Viral protein interaction with cytokine and cytokine receptor	19/1608	100/8114	0.621704	0.851296
hsa00062	Fatty acid elongation	4/1251	27/8114	0.616364	0.824355		hsa00360	Phenylalanine metabolism	3/1608	16/8114	0.641604	0.868646
hsa04966	Collecting duct acid secretion	4/1251	27/8114	0.616364	0.824355		hsa04966	Collecting duct acid secretion	5/1608	27/8114	0.643554	0.868646
hsa03440	Homologous recombination	6/1251	41/8114	0.621848	0.828281		hsa05150	Staphylococcus aureus infection	18/1608	96/8114	0.644566	0.868646
hsa05322	Systemic lupus erythematosus	20/1251	136/8114	0.628408	0.833602		hsa01230	Biosynthesis of amino acids	14/1608	75/8114	0.644903	0.868646
hsa04620	Toll-like receptor signaling pathway	15/1251	104/8114	0.652935	0.862618		hsa04217	Necroptosis	30/1608	159/8114	0.650707	0.872899
hsa05171	Coronavirus disease - COVID-19	34/1251	232/8114	0.656064	0.863243		hsa05030	Cocaine addiction	9/1608	49/8114	0.657134	0.877284
hsa00533	Glycosaminoglycan biosynthesis - keratan sulfate	2/1251	14/8114	0.659533	0.864307		hsa00340	Histidine metabolism	4/1608	22/8114	0.660521	0.877284
hsa00760	Nicotinate and nicotinamide metabolism	5/1251	36/8114	0.670873	0.875638		hsa04130	SNARE interactions in vesicular transport	6/1608	33/8114	0.66195	0.877284
hsa05330	Allograft rejection	5/1251	38/8114	0.718039	0.929851		hsa00130	Ubiquinone and other terpenoid-quinone biosynthesis	2/1608	11/8114	0.672642	0.887887
hsa04621	NOD-like receptor signaling pathway	26/1251	184/8114	0.718131	0.929851		hsa00270	Cysteine and methionine metabolism	9/1608	50/8114	0.68202	0.89668
hsa05310	Asthma	4/1251	31/8114	0.72589	0.936168		hsa04660	T cell receptor signaling pathway	19/1608	104/8114	0.692946	0.907429
hsa04662	B cell receptor signaling pathway	11/1251	82/8114	0.738296	0.946323		hsa04614	Renin-angiotensin system	4/1608	23/8114	0.696309	0.908229
hsa04650	Natural killer cell mediated cytotoxicity	18/1251	131/8114	0.739588	0.946323		hsa04657	IL-17 signaling pathway	17/1608	94/8114	0.703872	0.914479
hsa04142	Lysosome	18/1251	132/8114	0.751275	0.952689		hsa05131	Shigellosis	46/1608	247/8114	0.708305	0.915135
hsa05162	Measles	19/1251	139/8114	0.751862	0.952689		hsa04976	Bile secretion	16/1608	89/8114	0.709923	0.915135
hsa01240	Biosynthesis of cofactors	21/1251	153/8114	0.753357	0.952689		hsa00830	Retinol metabolism	12/1608	68/8114	0.720227	0.920712
hsa00260	Glycine, serine and threonine metabolism	5/1251	40/8114	0.760185	0.957598		hsa05017	Spinocerebellar ataxia	26/1608	143/8114	0.72154	0.920712
hsa00280	Valine, leucine and isoleucine degradation	6/1251	48/8114	0.770907	0.963483		hsa00511	Other glycan degradation	3/1608	18/8114	0.722619	0.920712
hsa00051	Fructose and mannose metabolism	4/1251	33/8114	0.771123	0.963483		hsa04080	Neuroactive ligand-receptor interaction	66/1608	353/8114	0.725859	0.921282
hsa00230	Purine metabolism	17/1251	127/8114	0.773751	0.963483		hsa00310	Lysine degradation	11/1608	63/8114	0.729042	0.921778
hsa04612	Antigen processing and presentation	10/1251	78/8114	0.783064	0.965411		hsa05162	Measles	25/1608	139/8114	0.739425	0.931337
hsa00563	Glycosylphosphatidylinositol (GPI)-anchor biosynthesis	3/1251	26/8114	0.787766	0.965411		hsa00512	Mucin type O-glycan biosynthesis	6/1608	36/8114	0.745654	0.935611
hsa04950	Maturity onset diabetes of the young	3/1251	26/8114	0.787766	0.965411		hsa00531	Glycosaminoglycan degradation	3/1608	19/8114	0.757408	0.943686
hsa00600	Sphingolipid metabolism	6/1251	49/8114	0.788098	0.965411		hsa03450	Non-homologous end-joining	2/1608	13/8114	0.761658	0.943686
hsa00511	Other glycan degradation	2/1251	18/8114	0.790152	0.965411		hsa00280	Valine, leucine and isoleucine degradation	8/1608	48/8114	0.762097	0.943686
hsa05332	Graft-versus-host disease	5/1251	42/8114	0.797403	0.970622		hsa04260	Cardiac muscle contraction	15/1608	87/8114	0.766966	0.943686
hsa00240	Pyrimidine metabolism	7/1251	58/8114	0.811485	0.978347		hsa04662	B cell receptor signaling pathway	14/1608	82/8114	0.774622	0.943686
hsa00480	Glutathione metabolism	7/1251	58/8114	0.811485	0.978347		hsa04114	Oocyte meiosis	23/1608	131/8114	0.775083	0.943686
hsa00920	Sulfur metabolism	1/1251	10/8114	0.812781	0.978347		hsa04620	Toll-like receptor signaling pathway	18/1608	104/8114	0.77636	0.943686
hsa04660	T cell receptor signaling pathway	13/1251	104/8114	0.832713	0.998641		hsa05168	Herpes simplex virus 1 infection	92/1608	495/8114	0.777382	0.943686
hsa00830	Retinol metabolism	8/1251	68/8114	0.843486	1		hsa04936	Alcoholic liver disease	25/1608	142/8114	0.777826	0.943686
hsa01250	Biosynthesis of nucleotide sugars	4/1251	37/8114	0.843774	1		hsa00970	Aminoacyl-tRNA biosynthesis	11/1608	66/8114	0.78479	0.947427
hsa00770	Pantothenate and CoA biosynthesis	2/1251	21/8114	0.856922	1		hsa00640	Propanoate metabolism	5/1608	32/8114	0.78895	0.947427
hsa05340	Primary immunodeficiency	4/1251	38/8114	0.858567	1		hsa04137	Mitophagy - animal	12/1608	72/8114	0.791763	0.947427
hsa00030	Pentose phosphate pathway	3/1251	30/8114	0.862767	1		hsa05340	Primary immunodeficiency	6/1608	38/8114	0.792482	0.947427
hsa00630	Glyoxylate and dicarboxylate metabolism	3/1251	30/8114	0.862767	1		hsa00561	Glycerolipid metabolism	10/1608	61/8114	0.795264	0.947427
hsa04622	RIG-I-like receptor signaling pathway	8/1251	70/8114	0.865504	1		hsa00051	Fructose and mannose metabolism	5/1608	33/8114	0.811629	0.963444
hsa03013	Nucleocytoplasmic transport	13/1251	108/8114	0.869334	1		hsa04110	Cell cycle	21/1608	126/8114	0.843244	0.995016
hsa05020	Prion disease	36/1251	273/8114	0.870632	1		hsa01200	Carbon metabolism	19/1608	115/8114	0.844256	0.995016
hsa00220	Arginine biosynthesis	2/1251	22/8114	0.874455	1		hsa00591	Linoleic acid metabolism	4/1608	29/8114	0.854769	1
hsa00410	beta-Alanine metabolism	3/1251	31/8114	0.877433	1		hsa04932	Non-alcoholic fatty liver disease	26/1608	155/8114	0.856509	1
hsa00983	Drug metabolism - other enzymes	9/1251	80/8114	0.887365	1		hsa00020	Citrate cycle (TCA cycle)	4/1608	30/8114	0.872841	1
hsa00640	Propanoate metabolism	3/1251	32/8114	0.890689	1		hsa00630	Glyoxylate and dicarboxylate metabolism	4/1608	30/8114	0.872841	1
hsa04136	Autophagy - other	3/1251	32/8114	0.890689	1		hsa00120	Primary bile acid biosynthesis	2/1608	17/8114	0.878508	1
hsa04120	Ubiquitin mediated proteolysis	17/1251	142/8114	0.900323	1		hsa04975	Fat digestion and absorption	6/1608	43/8114	0.880449	1
hsa03015	mRNA surveillance pathway	11/1251	97/8114	0.900423	1		hsa00983	Drug metabolism - other enzymes	12/1608	80/8114	0.893422	1
hsa05014	Amyotrophic lateral sclerosis	48/1251	364/8114	0.901735	1		hsa04714	Thermogenesis	39/1608	232/8114	0.896084	1
hsa00270	Cysteine and methionine metabolism	5/1251	50/8114	0.902732	1		hsa00592	alpha-Linolenic acid metabolism	3/1608	25/8114	0.898358	1
hsa05204	Chemical carcinogenesis - DNA adducts	7/1251	69/8114	0.923859	1		hsa03022	Basal transcription factors	6/1608	45/8114	0.905575	1
hsa00140	Steroid hormone biosynthesis	6/1251	61/8114	0.925117	1		hsa04622	RIG-I-like receptor signaling pathway	10/1608	70/8114	0.910578	1
hsa03040	Spliceosome	17/1251	147/8114	0.926777	1		hsa05022	Pathways of neurodegeneration - multiple diseases	83/1608	476/8114	0.921211	1
hsa00350	Tyrosine metabolism	3/1251	36/8114	0.931748	1		hsa04120	Ubiquitin mediated proteolysis	22/1608	142/8114	0.924279	1
hsa03030	DNA replication	3/1251	36/8114	0.931748	1		hsa00620	Pyruvate metabolism	6/1608	47/8114	0.926007	1
hsa00620	Pyruvate metabolism	4/1251	47/8114	0.945595	1		hsa04142	Lysosome	20/1608	132/8114	0.932569	1
hsa04744	Phototransduction	2/1251	29/8114	0.951359	1		hsa05010	Alzheimer disease	65/1608	384/8114	0.93806	1
hsa00010	Glycolysis / Gluconeogenesis	6/1251	67/8114	0.95812	1		hsa04742	Taste transduction	12/1608	86/8114	0.939411	1
hsa04714	Thermogenesis	27/1251	232/8114	0.960359	1		hsa03030	DNA replication	4/1608	36/8114	0.945365	1
hsa00052	Galactose metabolism	2/1251	31/8114	0.963222	1		hsa04744	Phototransduction	3/1608	29/8114	0.945802	1
hsa00980	Metabolism of xenobiotics by cytochrome P450	7/1251	78/8114	0.966966	1		hsa05204	Chemical carcinogenesis - DNA adducts	9/1608	69/8114	0.947989	1
hsa05012	Parkinson disease	31/1251	266/8114	0.968855	1		hsa00030	Pentose phosphate pathway	3/1608	30/8114	0.953909	1
hsa04130	SNARE interactions in vesicular transport	2/1251	33/8114	0.972278	1		hsa00480	Glutathione metabolism	7/1608	58/8114	0.957856	1
hsa05320	Autoimmune thyroid disease	4/1251	53/8114	0.972618	1		hsa00052	Galactose metabolism	3/1608	31/8114	0.960871	1
hsa00982	Drug metabolism - cytochrome P450	6/1251	72/8114	0.974847	1		hsa05415	Diabetic cardiomyopathy	31/1608	203/8114	0.962022	1
hsa03020	RNA polymerase	2/1251	34/8114	0.975957	1		hsa05208	Chemical carcinogenesis - reactive oxygen species	34/1608	223/8114	0.968906	1
hsa03050	Proteasome	3/1251	46/8114	0.980473	1		hsa03020	RNA polymerase	3/1608	34/8114	0.976282	1
hsa01230	Biosynthesis of amino acids	6/1251	75/8114	0.981659	1		hsa03013	Nucleocytoplasmic transport	14/1608	108/8114	0.977294	1
hsa00500	Starch and sucrose metabolism	2/1251	36/8114	0.981951	1		hsa00980	Metabolism of xenobiotics by cytochrome P450	9/1608	78/8114	0.981953	1
hsa00512	Mucin type O-glycan biosynthesis	2/1251	36/8114	0.981951	1		hsa04621	NOD-like receptor signaling pathway	26/1608	184/8114	0.982994	1
hsa04977	Vitamin digestion and absorption	1/1251	24/8114	0.982135	1		hsa00350	Tyrosine metabolism	3/1608	36/8114	0.983132	1
hsa05016	Huntington disease	35/1251	306/8114	0.98256	1		hsa00010	Glycolysis / Gluconeogenesis	7/1608	67/8114	0.987032	1
hsa01200	Carbon metabolism	10/1251	115/8114	0.988653	1		hsa03050	Proteasome	4/1608	46/8114	0.98838	1
hsa04623	Cytosolic DNA-sensing pathway	4/1251	63/8114	0.991846	1		hsa04623	Cytosolic DNA-sensing pathway	6/1608	63/8114	0.991639	1
hsa00020	Citrate cycle (TCA cycle)	1/1251	30/8114	0.993482	1		hsa03430	Mismatch repair	1/1608	23/8114	0.993827	1
hsa00053	Ascorbate and aldarate metabolism	1/1251	30/8114	0.993482	1		hsa03040	Spliceosome	18/1608	147/8114	0.994683	1
hsa05168	Herpes simplex virus 1 infection	58/1251	495/8114	0.993595	1		hsa00040	Pentose and glucuronate interconversions	2/1608	34/8114	0.994913	1
hsa03022	Basal transcription factors	2/1251	45/8114	0.995166	1		hsa04977	Vitamin digestion and absorption	1/1608	24/8114	0.995054	1
hsa05415	Diabetic cardiomyopathy	19/1251	203/8114	0.996147	1		hsa00860	Porphyrin metabolism	3/1608	43/8114	0.995069	1
hsa03420	Nucleotide excision repair	2/1251	47/8114	0.996411	1		hsa00140	Steroid hormone biosynthesis	5/1608	61/8114	0.996405	1
hsa00860	Porphyrin metabolism	1/1251	43/8114	0.999269	1		hsa05171	Coronavirus disease - COVID-19	31/1608	232/8114	0.996487	1
hsa03010	Ribosome	11/1251	158/8114	0.999637	1		hsa05014	Amyotrophic lateral sclerosis	52/1608	364/8114	0.997969	1
hsa00190	Oxidative phosphorylation	7/1251	134/8114	0.999944	1		hsa05012	Parkinson disease	35/1608	266/8114	0.998541	1
hsa03008	Ribosome biogenesis in eukaryotes	4/1251	109/8114	0.999984	1		hsa05020	Prion disease	35/1608	273/8114	0.999246	1
hsa00970	Aminoacyl-tRNA biosynthesis	1/1251	66/8114	0.999985	1		hsa03410	Base excision repair	1/1608	33/8114	0.999328	1
hsa04740	Olfactory transduction	6/1251	440/8114	1	1		hsa00982	Drug metabolism - cytochrome P450	5/1608	72/8114	0.999415	1
							hsa00190	Oxidative phosphorylation	12/1608	134/8114	0.999833	1
							hsa05016	Huntington disease	37/1608	306/8114	0.999902	1
							hsa03008	Ribosome biogenesis in eukaryotes	7/1608	109/8114	0.999981	1
							hsa03010	Ribosome	8/1608	158/8114	1	1
							hsa04740	Olfactory transduction	9/1608	440/8114	1	1

## Sheet: Non-teratogens - Upregulated PS
1-fold Cmax							20-fold Cmax
ID	Description	GeneRatio	BackgrRatio	pvalue	adj.pvalue		ID	Description	GeneRatio	BackgrRatio	pvalue	adj.pvalue
hsa04144	Endocytosis	7/57	251/8114	0.00175955	0.217914		hsa04141	Protein processing in endoplasmic reticulum	10/97	171/8114	3.43643e-05	0.00714778
hsa04910	Insulin signaling pathway	5/57	137/8114	0.00264138	0.217914		hsa04722	Neurotrophin signaling pathway	5/97	119/8114	0.0137772	0.757405
hsa04964	Proximal tubule bicarbonate reclamation	2/57	23/8114	0.0111596	0.410932		hsa01521	EGFR tyrosine kinase inhibitor resistance	4/97	79/8114	0.0145655	0.757405
hsa05133	Pertussis	3/57	76/8114	0.0160902	0.410932		hsa03018	RNA degradation	4/97	79/8114	0.0145655	0.757405
hsa04371	Apelin signaling pathway	4/57	139/8114	0.0161638	0.410932		hsa05210	Colorectal cancer	4/97	86/8114	0.0193313	0.762473
hsa04010	MAPK signaling pathway	6/57	294/8114	0.0165532	0.410932		hsa04390	Hippo signaling pathway	5/97	157/8114	0.0395966	0.762473
hsa04392	Hippo signaling pathway - multiple species	2/57	29/8114	0.0174335	0.410932		hsa04392	Hippo signaling pathway - multiple species	2/97	29/8114	0.0465943	0.762473
hsa04390	Hippo signaling pathway	4/57	157/8114	0.0241061	0.497188		hsa05166	Human T-cell leukemia virus 1 infection	6/97	222/8114	0.0495243	0.762473
hsa04141	Protein processing in endoplasmic reticulum	4/57	171/8114	0.0316782	0.550707		hsa05225	Hepatocellular carcinoma	5/97	168/8114	0.0504394	0.762473
hsa04216	Ferroptosis	2/57	41/8114	0.0333762	0.550707		hsa04520	Adherens junction	3/97	71/8114	0.0528388	0.762473
hsa04066	HIF-1 signaling pathway	3/57	109/8114	0.0408892	0.600785		hsa04215	Apoptosis - multiple species	2/97	32/8114	0.055634	0.762473
hsa05134	Legionellosis	2/57	57/8114	0.0605198	0.600785		hsa04130	SNARE interactions in vesicular transport	2/97	33/8114	0.0587736	0.762473
hsa05417	Lipid and atherosclerosis	4/57	215/8114	0.063735	0.600785		hsa04014	Ras signaling pathway	6/97	232/8114	0.0589335	0.762473
hsa04024	cAMP signaling pathway	4/57	221/8114	0.0690752	0.600785		hsa04010	MAPK signaling pathway	7/97	294/8114	0.0617076	0.762473
hsa04213	Longevity regulating pathway - multiple species	2/57	62/8114	0.0701452	0.600785		hsa05133	Pertussis	3/97	76/8114	0.0623175	0.762473
hsa04915	Estrogen signaling pathway	3/57	138/8114	0.072527	0.600785		hsa05212	Pancreatic cancer	3/97	76/8114	0.0623175	0.762473
hsa05418	Fluid shear stress and atherosclerosis	3/57	139/8114	0.0737703	0.600785		hsa05220	Chronic myeloid leukemia	3/97	76/8114	0.0623175	0.762473
hsa00970	Aminoacyl-tRNA biosynthesis	2/57	66/8114	0.0781817	0.600785		hsa04721	Synaptic vesicle cycle	3/97	78/8114	0.0663164	0.766323
hsa00010	Glycolysis / Gluconeogenesis	2/57	67/8114	0.0802346	0.600785		hsa05135	Yersinia infection	4/97	137/8114	0.0812752	0.818208
hsa05221	Acute myeloid leukemia	2/57	67/8114	0.0802346	0.600785		hsa04216	Ferroptosis	2/97	41/8114	0.0859016	0.818208
hsa03040	Spliceosome	3/57	147/8114	0.0840577	0.600785		hsa04550	Signaling pathways regulating pluripotency of stem cells	4/97	143/8114	0.0916991	0.818208
hsa04520	Adherens junction	2/57	71/8114	0.0886118	0.600785		hsa04510	Focal adhesion	5/97	201/8114	0.092484	0.818208
hsa04612	Antigen processing and presentation	2/57	78/8114	0.103859	0.600785		hsa05170	Human immunodeficiency virus 1 infection	5/97	212/8114	0.10958	0.818208
hsa01521	EGFR tyrosine kinase inhibitor resistance	2/57	79/8114	0.106094	0.600785		hsa00564	Glycerophospholipid metabolism	3/97	98/8114	0.112248	0.818208
hsa03018	RNA degradation	2/57	79/8114	0.106094	0.600785		hsa04932	Non-alcoholic fatty liver disease	4/97	155/8114	0.11435	0.818208
hsa04022	cGMP-PKG signaling pathway	3/57	167/8114	0.112259	0.600785		hsa05417	Lipid and atherosclerosis	5/97	215/8114	0.114496	0.818208
hsa04310	Wnt signaling pathway	3/57	167/8114	0.112259	0.600785		hsa05144	Malaria	2/97	50/8114	0.119928	0.818208
hsa00120	Primary bile acid biosynthesis	1/57	17/8114	0.113047	0.600785		hsa04020	Calcium signaling pathway	5/97	240/8114	0.159368	0.818208
hsa00910	Nitrogen metabolism	1/57	17/8114	0.113047	0.600785		hsa00604	Glycosphingolipid biosynthesis - ganglio series	1/97	15/8114	0.165195	0.818208
hsa04012	ErbB signaling pathway	2/57	85/8114	0.119767	0.600785		hsa04360	Axon guidance	4/97	182/8114	0.173057	0.818208
hsa05210	Colorectal cancer	2/57	86/8114	0.122087	0.600785		hsa05131	Shigellosis	5/97	247/8114	0.173079	0.818208
hsa00531	Glycosaminoglycan degradation	1/57	19/8114	0.125492	0.600785		hsa00360	Phenylalanine metabolism	1/97	16/8114	0.175193	0.818208
hsa01210	2-Oxocarboxylic acid metabolism	1/57	19/8114	0.125492	0.600785		hsa04621	NOD-like receptor signaling pathway	4/97	184/8114	0.177772	0.818208
hsa04360	Axon guidance	3/57	182/8114	0.135487	0.600785		hsa00910	Nitrogen metabolism	1/97	17/8114	0.185073	0.818208
hsa04970	Salivary secretion	2/57	93/8114	0.138631	0.600785		hsa04110	Cell cycle	3/97	126/8114	0.190971	0.818208
hsa00220	Arginine biosynthesis	1/57	22/8114	0.143837	0.600785		hsa04380	Osteoclast differentiation	3/97	128/8114	0.197063	0.818208
hsa04713	Circadian entrainment	2/57	97/8114	0.148297	0.600785		hsa05211	Renal cell carcinoma	2/97	69/8114	0.199494	0.818208
hsa05231	Choline metabolism in cancer	2/57	98/8114	0.150736	0.600785		hsa05202	Transcriptional misregulation in cancer	4/97	193/8114	0.199519	0.818208
hsa04977	Vitamin digestion and absorption	1/57	24/8114	0.155857	0.600785		hsa05167	Kaposi sarcoma-associated herpesvirus infection	4/97	194/8114	0.201984	0.818208
hsa00790	Folate biosynthesis	1/57	26/8114	0.167711	0.600785		hsa04917	Prolactin signaling pathway	2/97	70/8114	0.20386	0.818208
hsa04928	Parathyroid hormone synthesis, secretion and action	2/57	106/8114	0.17052	0.600785		hsa04068	FoxO signaling pathway	3/97	131/8114	0.206291	0.818208
hsa04922	Glucagon signaling pathway	2/57	107/8114	0.173024	0.600785		hsa04650	Natural killer cell mediated cytotoxicity	3/97	131/8114	0.206291	0.818208
hsa04015	Rap1 signaling pathway	3/57	210/8114	0.182731	0.600785		hsa05022	Pathways of neurodegeneration - multiple diseases	8/97	476/8114	0.208289	0.818208
hsa04744	Phototransduction	1/57	29/8114	0.185186	0.600785		hsa04137	Mitophagy - animal	2/97	72/8114	0.212625	0.818208
hsa05145	Toxoplasmosis	2/57	112/8114	0.185636	0.600785		hsa00100	Steroid biosynthesis	1/97	20/8114	0.214015	0.818208
hsa05170	Human immunodeficiency virus 1 infection	3/57	212/8114	0.186267	0.600785		hsa00670	One carbon pool by folate	1/97	20/8114	0.214015	0.818208
hsa00020	Citrate cycle (TCA cycle)	1/57	30/8114	0.190931	0.600785		hsa04210	Apoptosis	3/97	136/8114	0.221884	0.818208
hsa01523	Antifolate resistance	1/57	30/8114	0.190931	0.600785		hsa04910	Insulin signaling pathway	3/97	137/8114	0.225032	0.818208
hsa01200	Carbon metabolism	2/57	115/8114	0.193268	0.600785		hsa04918	Thyroid hormone synthesis	2/97	75/8114	0.22584	0.818208
hsa00052	Galactose metabolism	1/57	31/8114	0.196635	0.600785		hsa05214	Glioma	2/97	75/8114	0.22584	0.818208
hsa04710	Circadian rhythm	1/57	31/8114	0.196635	0.600785		hsa05203	Viral carcinogenesis	4/97	204/8114	0.227129	0.818208
hsa04810	Regulation of actin cytoskeleton	3/57	218/8114	0.196985	0.600785		hsa05205	Proteoglycans in cancer	4/97	205/8114	0.229688	0.818208
hsa04215	Apoptosis - multiple species	1/57	32/8114	0.202301	0.600785		hsa05418	Fluid shear stress and atherosclerosis	3/97	139/8114	0.231355	0.818208
hsa04722	Neurotrophin signaling pathway	2/57	119/8114	0.203509	0.600785		hsa05100	Bacterial invasion of epithelial cells	2/97	77/8114	0.234685	0.818208
hsa04152	AMPK signaling pathway	2/57	120/8114	0.206079	0.600785		hsa04140	Autophagy - animal	3/97	141/8114	0.237711	0.818208
hsa00051	Fructose and mannose metabolism	1/57	33/8114	0.207927	0.600785		hsa04612	Antigen processing and presentation	2/97	78/8114	0.239116	0.818208
hsa05163	Human cytomegalovirus infection	3/57	225/8114	0.209682	0.600785		hsa03060	Protein export	1/97	23/8114	0.241939	0.818208
hsa04014	Ras signaling pathway	3/57	232/8114	0.222563	0.600785		hsa03430	Mismatch repair	1/97	23/8114	0.241939	0.818208
hsa00500	Starch and sucrose metabolism	1/57	36/8114	0.224572	0.600785		hsa04151	PI3K-Akt signaling pathway	6/97	354/8114	0.248396	0.818208
hsa04380	Osteoclast differentiation	2/57	128/8114	0.226764	0.600785		hsa04662	B cell receptor signaling pathway	2/97	82/8114	0.256876	0.818208
hsa00250	Alanine, aspartate and glutamate metabolism	1/57	37/8114	0.230043	0.600785		hsa03040	Spliceosome	3/97	147/8114	0.256955	0.818208
hsa01250	Biosynthesis of nucleotide sugars	1/57	37/8114	0.230043	0.600785		hsa05226	Gastric cancer	3/97	149/8114	0.26342	0.818208
hsa04068	FoxO signaling pathway	2/57	131/8114	0.234565	0.600785		hsa04810	Regulation of actin cytoskeleton	4/97	218/8114	0.263576	0.818208
hsa04114	Oocyte meiosis	2/57	131/8114	0.234565	0.600785		hsa04012	ErbB signaling pathway	2/97	85/8114	0.270217	0.818208
hsa04151	PI3K-Akt signaling pathway	4/57	354/8114	0.236673	0.600785		hsa00601	Glycosphingolipid biosynthesis - lacto and neolacto series	1/97	27/8114	0.27765	0.818208
hsa04210	Apoptosis	2/57	136/8114	0.247604	0.61901		hsa05163	Human cytomegalovirus infection	4/97	225/8114	0.282219	0.818208
hsa05162	Measles	2/57	139/8114	0.255443	0.629076		hsa04218	Cellular senescence	3/97	156/8114	0.2862	0.818208
hsa04120	Ubiquitin mediated proteolysis	2/57	142/8114	0.263289	0.638863		hsa05160	Hepatitis C	3/97	157/8114	0.28947	0.818208
hsa04930	Type II diabetes mellitus	1/57	46/8114	0.277611	0.657013		hsa04744	Phototransduction	1/97	29/8114	0.294875	0.818208
hsa00620	Pyruvate metabolism	1/57	47/8114	0.282715	0.657013		hsa05016	Huntington disease	5/97	306/8114	0.302957	0.818208
hsa04973	Carbohydrate digestion and absorption	1/57	47/8114	0.282715	0.657013		hsa01523	Antifolate resistance	1/97	30/8114	0.303335	0.818208
hsa00520	Amino sugar and nucleotide sugar metabolism	1/57	49/8114	0.292816	0.659767		hsa04970	Salivary secretion	2/97	93/8114	0.305734	0.818208
hsa04932	Non-alcoholic fatty liver disease	2/57	155/8114	0.297284	0.659767		hsa05161	Hepatitis B	3/97	162/8114	0.30586	0.818208
hsa04150	mTOR signaling pathway	2/57	156/8114	0.299894	0.659767		hsa04657	IL-17 signaling pathway	2/97	94/8114	0.310157	0.818208
hsa04218	Cellular senescence	2/57	156/8114	0.299894	0.659767		hsa00410	beta-Alanine metabolism	1/97	31/8114	0.311694	0.818208
hsa04961	Endocrine and other factor-regulated calcium reabsorption	1/57	53/8114	0.312601	0.678673		hsa04136	Autophagy - other	1/97	32/8114	0.319954	0.818208
hsa05225	Hepatocellular carcinoma	2/57	168/8114	0.331079	0.680019		hsa04310	Wnt signaling pathway	3/97	167/8114	0.322293	0.818208
hsa04370	VEGF signaling pathway	1/57	59/8114	0.341263	0.680019		hsa03015	mRNA surveillance pathway	2/97	97/8114	0.323393	0.818208
hsa04978	Mineral absorption	1/57	60/8114	0.345924	0.680019		hsa04713	Circadian entrainment	2/97	97/8114	0.323393	0.818208
hsa05416	Viral myocarditis	1/57	60/8114	0.345924	0.680019		hsa04916	Melanogenesis	2/97	101/8114	0.340943	0.818208
hsa00140	Steroid hormone biosynthesis	1/57	61/8114	0.350553	0.680019		hsa05142	Chagas disease	2/97	102/8114	0.34531	0.818208
hsa00310	Lysine degradation	1/57	63/8114	0.359715	0.680019		hsa00350	Tyrosine metabolism	1/97	36/8114	0.352025	0.818208
hsa05321	Inflammatory bowel disease	1/57	65/8114	0.36875	0.680019		hsa03030	DNA replication	1/97	36/8114	0.352025	0.818208
hsa04720	Long-term potentiation	1/57	67/8114	0.377659	0.680019		hsa04064	NF-kappa B signaling pathway	2/97	104/8114	0.354016	0.818208
hsa05034	Alcoholism	2/57	187/8114	0.379659	0.680019		hsa04620	Toll-like receptor signaling pathway	2/97	104/8114	0.354016	0.818208
hsa00830	Retinol metabolism	1/57	68/8114	0.382067	0.680019		hsa00250	Alanine, aspartate and glutamate metabolism	1/97	37/8114	0.359805	0.818208
hsa04664	Fc epsilon RI signaling pathway	1/57	68/8114	0.382067	0.680019		hsa01250	Biosynthesis of nucleotide sugars	1/97	37/8114	0.359805	0.818208
hsa04920	Adipocytokine signaling pathway	1/57	69/8114	0.386445	0.680019		hsa04922	Glucagon signaling pathway	2/97	107/8114	0.367001	0.818208
hsa04924	Renin secretion	1/57	69/8114	0.386445	0.680019		hsa03013	Nucleocytoplasmic transport	2/97	108/8114	0.371307	0.818208
hsa05031	Amphetamine addiction	1/57	69/8114	0.386445	0.680019		hsa04931	Insulin resistance	2/97	108/8114	0.371307	0.818208
hsa05230	Central carbon metabolism in cancer	1/57	70/8114	0.390792	0.680019		hsa00260	Glycine, serine and threonine metabolism	1/97	40/8114	0.382597	0.818208
hsa05202	Transcriptional misregulation in cancer	2/57	193/8114	0.394721	0.680019		hsa05034	Alcoholism	3/97	187/8114	0.387865	0.818208
hsa01230	Biosynthesis of amino acids	1/57	75/8114	0.412078	0.680019		hsa05145	Toxoplasmosis	2/97	112/8114	0.388417	0.818208
hsa03320	PPAR signaling pathway	1/57	75/8114	0.412078	0.680019		hsa03440	Homologous recombination	1/97	41/8114	0.390015	0.818208
hsa05214	Glioma	1/57	75/8114	0.412078	0.680019		hsa05219	Bladder cancer	1/97	41/8114	0.390015	0.818208
hsa04510	Focal adhesion	2/57	201/8114	0.414554	0.680019		hsa04724	Glutamatergic synapse	2/97	114/8114	0.396898	0.818208
hsa04971	Gastric acid secretion	1/57	76/8114	0.416247	0.680019		hsa04062	Chemokine signaling pathway	3/97	192/8114	0.404082	0.818208
hsa05212	Pancreatic cancer	1/57	76/8114	0.416247	0.680019		hsa04071	Sphingolipid signaling pathway	2/97	119/8114	0.417862	0.818208
hsa05220	Chronic myeloid leukemia	1/57	76/8114	0.416247	0.680019		hsa04935	Growth hormone synthesis, secretion and action	2/97	119/8114	0.417862	0.818208
hsa05100	Bacterial invasion of epithelial cells	1/57	77/8114	0.420386	0.680019		hsa03022	Basal transcription factors	1/97	45/8114	0.418813	0.818208
hsa05203	Viral carcinogenesis	2/57	204/8114	0.421913	0.680019		hsa05130	Pathogenic Escherichia coli infection	3/97	197/8114	0.420181	0.818208
hsa05205	Proteoglycans in cancer	2/57	205/8114	0.424355	0.680019		hsa03050	Proteasome	1/97	46/8114	0.425799	0.818208
hsa04721	Synaptic vesicle cycle	1/57	78/8114	0.424497	0.680019		hsa04930	Type II diabetes mellitus	1/97	46/8114	0.425799	0.818208
hsa04662	B cell receptor signaling pathway	1/57	82/8114	0.440655	0.699117		hsa04919	Thyroid hormone signaling pathway	2/97	121/8114	0.426148	0.818208
hsa04211	Longevity regulating pathway	1/57	89/8114	0.467867	0.711644		hsa00620	Pyruvate metabolism	1/97	47/8114	0.432703	0.818208
hsa04976	Bile secretion	1/57	89/8114	0.467867	0.711644		hsa03420	Nucleotide excision repair	1/97	47/8114	0.432703	0.818208
hsa05235	PD-L1 expression and PD-1 checkpoint pathway in cancer	1/57	89/8114	0.467867	0.711644		hsa05415	Diabetic cardiomyopathy	3/97	203/8114	0.439314	0.818208
hsa04658	Th1 and Th2 cell differentiation	1/57	92/8114	0.479127	0.711644		hsa05014	Amyotrophic lateral sclerosis	5/97	364/8114	0.441397	0.818208
hsa04912	GnRH signaling pathway	1/57	93/8114	0.482828	0.711644		hsa00520	Amino sugar and nucleotide sugar metabolism	1/97	49/8114	0.446264	0.818208
hsa04350	TGF-beta signaling pathway	1/57	94/8114	0.486503	0.711644		hsa00565	Ether lipid metabolism	1/97	49/8114	0.446264	0.818208
hsa04657	IL-17 signaling pathway	1/57	94/8114	0.486503	0.711644		hsa00600	Sphingolipid metabolism	1/97	49/8114	0.446264	0.818208
hsa04070	Phosphatidylinositol signaling system	1/57	97/8114	0.497375	0.711644		hsa04672	Intestinal immune network for IgA production	1/97	49/8114	0.446264	0.818208
hsa04666	Fc gamma R-mediated phagocytosis	1/57	97/8114	0.497375	0.711644		hsa00230	Purine metabolism	2/97	127/8114	0.450634	0.818208
hsa04750	Inflammatory mediator regulation of TRP channels	1/57	98/8114	0.500949	0.711644		hsa00270	Cysteine and methionine metabolism	1/97	50/8114	0.452924	0.818208
hsa04925	Aldosterone synthesis and secretion	1/57	98/8114	0.500949	0.711644		hsa05110	Vibrio cholerae infection	1/97	50/8114	0.452924	0.818208
hsa04640	Hematopoietic cell lineage	1/57	99/8114	0.504498	0.711644		hsa04926	Relaxin signaling pathway	2/97	129/8114	0.458667	0.818208
hsa04916	Melanogenesis	1/57	101/8114	0.511521	0.711644		hsa04015	Rap1 signaling pathway	3/97	210/8114	0.461338	0.818208
hsa04974	Protein digestion and absorption	1/57	103/8114	0.518446	0.711644		hsa04114	Oocyte meiosis	2/97	131/8114	0.466634	0.818208
hsa04064	NF-kappa B signaling pathway	1/57	104/8114	0.521872	0.711644		hsa04728	Dopaminergic synapse	2/97	132/8114	0.470591	0.818208
hsa04620	Toll-like receptor signaling pathway	1/57	104/8114	0.521872	0.711644		hsa04961	Endocrine and other factor-regulated calcium reabsorption	1/97	53/8114	0.472432	0.818208
hsa04625	C-type lectin receptor signaling pathway	1/57	104/8114	0.521872	0.711644		hsa04340	Hedgehog signaling pathway	1/97	56/8114	0.491251	0.818208
hsa04931	Insulin resistance	1/57	108/8114	0.53534	0.724025		hsa04915	Estrogen signaling pathway	2/97	138/8114	0.493969	0.818208
hsa04668	TNF signaling pathway	1/57	112/8114	0.548435	0.735705		hsa04371	Apelin signaling pathway	2/97	139/8114	0.497803	0.818208
hsa04071	Sphingolipid signaling pathway	1/57	119/8114	0.570483	0.753038		hsa05162	Measles	2/97	139/8114	0.497803	0.818208
hsa04935	Growth hormone synthesis, secretion and action	1/57	119/8114	0.570483	0.753038		hsa00480	Glutathione metabolism	1/97	58/8114	0.503427	0.818208
hsa05020	Prion disease	2/57	273/8114	0.576607	0.755081		hsa05213	Endometrial cancer	1/97	58/8114	0.503427	0.818208
hsa04110	Cell cycle	1/57	126/8114	0.591474	0.76845		hsa04120	Ubiquitin mediated proteolysis	2/97	142/8114	0.509195	0.818208
hsa04650	Natural killer cell mediated cytotoxicity	1/57	131/8114	0.605846	0.772198		hsa04370	VEGF signaling pathway	1/97	59/8114	0.509406	0.818208
hsa04142	Lysosome	1/57	132/8114	0.60866	0.772198		hsa05017	Spinocerebellar ataxia	2/97	143/8114	0.512955	0.818208
hsa04728	Dopaminergic synapse	1/57	132/8114	0.60866	0.772198		hsa04730	Long-term depression	1/97	60/8114	0.515314	0.818208
hsa04270	Vascular smooth muscle contraction	1/57	134/8114	0.61423	0.772198		hsa05416	Viral myocarditis	1/97	60/8114	0.515314	0.818208
hsa05322	Systemic lupus erythematosus	1/57	136/8114	0.619722	0.772198		hsa00561	Glycerolipid metabolism	1/97	61/8114	0.521151	0.821208
hsa05135	Yersinia infection	1/57	137/8114	0.622439	0.772198		hsa05224	Breast cancer	2/97	147/8114	0.527809	0.824276
hsa04550	Signaling pathways regulating pluripotency of stem cells	1/57	143/8114	0.638344	0.77643		hsa05217	Basal cell carcinoma	1/97	63/8114	0.532618	0.824276
hsa05016	Huntington disease	2/57	306/8114	0.63951	0.77643		hsa05321	Inflammatory bowel disease	1/97	65/8114	0.543813	0.824276
hsa05206	MicroRNAs in cancer	2/57	310/8114	0.646629	0.77643		hsa04921	Oxytocin signaling pathway	2/97	154/8114	0.553068	0.824276
hsa05224	Breast cancer	1/57	147/8114	0.648581	0.77643		hsa00010	Glycolysis / Gluconeogenesis	1/97	67/8114	0.554743	0.824276
hsa05226	Gastric cancer	1/57	149/8114	0.653591	0.77643		hsa04720	Long-term potentiation	1/97	67/8114	0.554743	0.824276
hsa04261	Adrenergic signaling in cardiomyocytes	1/57	150/8114	0.65607	0.77643		hsa04664	Fc epsilon RI signaling pathway	1/97	68/8114	0.56011	0.824276
hsa04145	Phagosome	1/57	152/8114	0.660976	0.77643		hsa04924	Renin secretion	1/97	69/8114	0.565413	0.824276
hsa04921	Oxytocin signaling pathway	1/57	154/8114	0.665813	0.77643		hsa05031	Amphetamine addiction	1/97	69/8114	0.565413	0.824276
hsa05160	Hepatitis C	1/57	157/8114	0.672942	0.77643		hsa05204	Chemical carcinogenesis - DNA adducts	1/97	69/8114	0.565413	0.824276
hsa03010	Ribosome	1/57	158/8114	0.675285	0.77643		hsa04217	Necroptosis	2/97	159/8114	0.570529	0.824276
hsa04217	Necroptosis	1/57	159/8114	0.677611	0.77643		hsa05230	Central carbon metabolism in cancer	1/97	70/8114	0.570653	0.824276
hsa05161	Hepatitis B	1/57	162/8114	0.684493	0.778905		hsa04144	Endocytosis	3/97	251/8114	0.5818	0.82917
hsa04530	Tight junction	1/57	169/8114	0.699993	0.791088		hsa01524	Platinum drug resistance	1/97	73/8114	0.586	0.82917
hsa04080	Neuroactive ligand-receptor interaction	2/57	353/8114	0.716413	0.804137		hsa04115	p53 signaling pathway	1/97	73/8114	0.586	0.82917
hsa05152	Tuberculosis	1/57	180/8114	0.722851	0.805882		hsa01230	Biosynthesis of amino acids	1/97	75/8114	0.595929	0.82986
hsa04621	NOD-like receptor signaling pathway	1/57	184/8114	0.730732	0.8092		hsa04022	cGMP-PKG signaling pathway	2/97	167/8114	0.597443	0.82986
hsa04613	Neutrophil extracellular trap formation	1/57	190/8114	0.742141	0.812816		hsa04971	Gastric acid secretion	1/97	76/8114	0.600805	0.82986
hsa04062	Chemokine signaling pathway	1/57	192/8114	0.745838	0.812816		hsa05140	Leishmaniasis	1/97	77/8114	0.605622	0.82986
hsa05167	Kaposi sarcoma-associated herpesvirus infection	1/57	194/8114	0.749483	0.812816		hsa00980	Metabolism of xenobiotics by cytochrome P450	1/97	78/8114	0.610382	0.82986
hsa05130	Pathogenic Escherichia coli infection	1/57	197/8114	0.754853	0.812816		hsa05164	Influenza A	2/97	171/8114	0.610426	0.82986
hsa05010	Alzheimer disease	2/57	384/8114	0.759406	0.812816		hsa05012	Parkinson disease	3/97	266/8114	0.621505	0.832016
hsa05169	Epstein-Barr virus infection	1/57	202/8114	0.763554	0.812816		hsa04146	Peroxisome	1/97	82/8114	0.628859	0.832016
hsa05207	Chemical carcinogenesis - receptor activation	1/57	212/8114	0.780056	0.825059		hsa05152	Tuberculosis	2/97	180/8114	0.638483	0.832016
hsa04714	Thermogenesis	1/57	232/8114	0.809737	0.850997		hsa05020	Prion disease	3/97	273/8114	0.639152	0.832016
hsa04020	Calcium signaling pathway	1/57	240/8114	0.820474	0.854212		hsa04976	Bile secretion	1/97	89/8114	0.659131	0.832016
hsa04740	Olfactory transduction	2/57	440/8114	0.82315	0.854212		hsa05235	PD-L1 expression and PD-1 checkpoint pathway in cancer	1/97	89/8114	0.659131	0.832016
hsa05131	Shigellosis	1/57	247/8114	0.829379	0.855297		hsa05410	Hypertrophic cardiomyopathy	1/97	90/8114	0.663251	0.832016
hsa05012	Parkinson disease	1/57	266/8114	0.851421	0.871698		hsa05222	Small cell lung cancer	1/97	92/8114	0.671344	0.832016
hsa05022	Pathways of neurodegeneration - multiple diseases	2/57	476/8114	0.855849	0.871698		hsa04912	GnRH signaling pathway	1/97	93/8114	0.675318	0.832016
hsa04060	Cytokine-cytokine receptor interaction	1/57	295/8114	0.879778	0.890572		hsa05323	Rheumatoid arthritis	1/97	93/8114	0.675318	0.832016
hsa05165	Human papillomavirus infection	1/57	331/8114	0.907672	0.913206		hsa04350	TGF-beta signaling pathway	1/97	94/8114	0.679245	0.832016
hsa05168	Herpes simplex virus 1 infection	1/57	495/8114	0.972697	0.972697		hsa05150	Staphylococcus aureus infection	1/97	96/8114	0.686957	0.832016
							hsa05414	Dilated cardiomyopathy	1/97	96/8114	0.686957	0.832016
							hsa04070	Phosphatidylinositol signaling system	1/97	97/8114	0.690744	0.832016
							hsa04666	Fc gamma R-mediated phagocytosis	1/97	97/8114	0.690744	0.832016
							hsa05215	Prostate cancer	1/97	97/8114	0.690744	0.832016
							hsa01522	Endocrine resistance	1/97	98/8114	0.694486	0.832016
							hsa04750	Inflammatory mediator regulation of TRP channels	1/97	98/8114	0.694486	0.832016
							hsa04925	Aldosterone synthesis and secretion	1/97	98/8114	0.694486	0.832016
							hsa05231	Choline metabolism in cancer	1/97	98/8114	0.694486	0.832016
							hsa05169	Epstein-Barr virus infection	2/97	202/8114	0.70044	0.832016
							hsa04933	AGE-RAGE signaling pathway in diabetic complications	1/97	100/8114	0.701836	0.832016
							hsa04972	Pancreatic secretion	1/97	102/8114	0.70901	0.832016
							hsa05146	Amoebiasis	1/97	102/8114	0.70901	0.832016
							hsa04625	C-type lectin receptor signaling pathway	1/97	104/8114	0.716014	0.832016
							hsa04660	T cell receptor signaling pathway	1/97	104/8114	0.716014	0.832016
							hsa04928	Parathyroid hormone synthesis, secretion and action	1/97	106/8114	0.722851	0.833743
							hsa05207	Chemical carcinogenesis - receptor activation	2/97	212/8114	0.725598	0.833743
							hsa04659	Th17 cell differentiation	1/97	108/8114	0.729525	0.833743
							hsa04668	TNF signaling pathway	1/97	112/8114	0.742399	0.84382
							hsa04024	cAMP signaling pathway	2/97	221/8114	0.746712	0.844109
							hsa01200	Carbon metabolism	1/97	115/8114	0.751655	0.845104
							hsa05165	Human papillomavirus infection	3/97	331/8114	0.763349	0.853638
							hsa04611	Platelet activation	1/97	124/8114	0.777493	0.864805
							hsa04270	Vascular smooth muscle contraction	1/97	134/8114	0.80309	0.884579
							hsa05132	Salmonella infection	2/97	249/8114	0.803776	0.884579
							hsa04936	Alcoholic liver disease	1/97	142/8114	0.821451	0.891828
							hsa04072	Phospholipase D signaling pathway	1/97	148/8114	0.8341	0.891828
							hsa04514	Cell adhesion molecules	1/97	149/8114	0.83612	0.891828
							hsa04261	Adrenergic signaling in cardiomyocytes	1/97	150/8114	0.838116	0.891828
							hsa04145	Phagosome	1/97	152/8114	0.842035	0.891828
							hsa01240	Biosynthesis of cofactors	1/97	153/8114	0.84396	0.891828
							hsa05010	Alzheimer disease	3/97	384/8114	0.844643	0.891828
							hsa04934	Cushing syndrome	1/97	155/8114	0.84774	0.891828
							hsa04150	mTOR signaling pathway	1/97	156/8114	0.849595	0.891828
							hsa03010	Ribosome	1/97	158/8114	0.85324	0.891828
							hsa04630	JAK-STAT signaling pathway	1/97	162/8114	0.860268	0.894679
							hsa04060	Cytokine-cytokine receptor interaction	2/97	295/8114	0.873244	0.903656
							hsa04080	Neuroactive ligand-receptor interaction	2/97	353/8114	0.928787	0.950178
							hsa05208	Chemical carcinogenesis - reactive oxygen species	1/97	223/8114	0.934096	0.950178
							hsa05168	Herpes simplex virus 1 infection	3/97	495/8114	0.940944	0.950178
							hsa04714	Thermogenesis	1/97	232/8114	0.941042	0.950178
							hsa05171	Coronavirus disease - COVID-19	1/97	232/8114	0.941042	0.950178
							hsa05206	MicroRNAs in cancer	1/97	310/8114	0.977664	0.982387
							hsa04740	Olfactory transduction	1/97	440/8114	0.995666	0.995666

## Sheet: Overlap - Upregulated PS
1-fold Cmax							20-fold Cmax
ID	Description	GeneRatio	BackgrRatio	pvalue	adj.pvalue		ID	Description	GeneRatio	BackgrRatio	pvalue	adj.pvalue
hsa04550	Signaling pathways regulating pluripotency of stem cells	10/124	143/8114	6.21103e-05	0.0137885		hsa05202	Transcriptional misregulation in cancer	15/214	193/8114	0.000168762	0.0430342
hsa04010	MAPK signaling pathway	13/124	294/8114	0.000527856	0.058592		hsa04115	p53 signaling pathway	8/214	73/8114	0.00063269	0.080668
hsa04510	Focal adhesion	10/124	201/8114	0.000976062	0.0722286		hsa05203	Viral carcinogenesis	14/214	204/8114	0.000971936	0.0819198
hsa05224	Breast cancer	8/124	147/8114	0.00179767	0.0903864		hsa05034	Alcoholism	13/214	187/8114	0.001306	0.0819198
hsa05202	Transcriptional misregulation in cancer	9/124	193/8114	0.00272472	0.0903864		hsa00100	Steroid biosynthesis	4/214	20/8114	0.00163498	0.0819198
hsa04014	Ras signaling pathway	10/124	232/8114	0.00284045	0.0903864		hsa04010	MAPK signaling pathway	17/214	294/8114	0.00192753	0.0819198
hsa04151	PI3K-Akt signaling pathway	13/124	354/8114	0.00285002	0.0903864		hsa05216	Thyroid cancer	5/214	37/8114	0.00266838	0.0972053
hsa04020	Calcium signaling pathway	10/124	240/8114	0.00362303	0.100412		hsa05322	Systemic lupus erythematosus	10/214	136/8114	0.00310827	0.099076
hsa05205	Proteoglycans in cancer	9/124	205/8114	0.00407075	0.100412		hsa05220	Chronic myeloid leukemia	7/214	76/8114	0.00376458	0.106663
hsa04350	TGF-beta signaling pathway	5/124	94/8114	0.0143159	0.317812		hsa04613	Neutrophil extracellular trap formation	12/214	190/8114	0.00438154	0.111729
hsa04933	AGE-RAGE signaling pathway in diabetic complications	5/124	100/8114	0.0182751	0.343138		hsa04392	Hippo signaling pathway - multiple species	4/214	29/8114	0.00665951	0.15438
hsa05216	Thyroid cancer	3/124	37/8114	0.018548	0.343138		hsa05205	Proteoglycans in cancer	12/214	205/8114	0.00793933	0.157278
hsa05218	Melanoma	4/124	72/8114	0.0240783	0.366064		hsa04014	Ras signaling pathway	13/214	232/8114	0.00830757	0.157278
hsa05219	Bladder cancer	3/124	41/8114	0.0243541	0.366064		hsa04360	Axon guidance	11/214	182/8114	0.00863488	0.157278
hsa04115	p53 signaling pathway	4/124	73/8114	0.0251819	0.366064		hsa05211	Renal cell carcinoma	6/214	69/8114	0.00944834	0.160622
hsa05226	Gastric cancer	6/124	149/8114	0.026383	0.366064		hsa05222	Small cell lung cancer	7/214	92/8114	0.0106038	0.163427
hsa04390	Hippo signaling pathway	6/124	157/8114	0.032936	0.430105		hsa05218	Melanoma	6/214	72/8114	0.0115414	0.163427
hsa00565	Ether lipid metabolism	3/124	49/8114	0.0385702	0.475699		hsa05223	Non-small cell lung cancer	6/214	72/8114	0.0115414	0.163427
hsa04015	Rap1 signaling pathway	7/124	210/8114	0.0416689	0.480025		hsa04151	PI3K-Akt signaling pathway	17/214	354/8114	0.0121769	0.163427
hsa05207	Chemical carcinogenesis - receptor activation	7/124	212/8114	0.0434881	0.480025		hsa05212	Pancreatic cancer	6/214	76/8114	0.0148147	0.188887
hsa04512	ECM-receptor interaction	4/124	88/8114	0.0454078	0.480025		hsa04510	Focal adhesion	11/214	201/8114	0.0172169	0.209063
hsa04657	IL-17 signaling pathway	4/124	94/8114	0.0554469	0.550072		hsa00561	Glycerolipid metabolism	5/214	61/8114	0.0219234	0.254112
hsa04210	Apoptosis	5/124	136/8114	0.0569895	0.550072		hsa04060	Cytokine-cytokine receptor interaction	14/214	295/8114	0.0240063	0.264127
hsa05165	Human papillomavirus infection	9/124	331/8114	0.0663368	0.591306		hsa04020	Calcium signaling pathway	12/214	240/8114	0.024859	0.264127
hsa04061	Viral protein interaction with cytokine and cytokine receptor	4/124	100/8114	0.0665885	0.591306		hsa04975	Fat digestion and absorption	4/214	43/8114	0.0260183	0.265387
hsa05217	Basal cell carcinoma	3/124	63/8114	0.0714412	0.591719		hsa04371	Apelin signaling pathway	8/214	139/8114	0.0304372	0.298519
hsa04392	Hippo signaling pathway - multiple species	2/124	29/8114	0.0719658	0.591719		hsa05206	MicroRNAs in cancer	14/214	310/8114	0.0346162	0.320382
hsa05321	Inflammatory bowel disease	3/124	65/8114	0.0769091	0.59451		hsa04550	Signaling pathways regulating pluripotency of stem cells	8/214	143/8114	0.0351792	0.320382
hsa04710	Circadian rhythm	2/124	31/8114	0.080834	0.59451		hsa05224	Breast cancer	8/214	147/8114	0.0403991	0.355233
hsa04060	Cytokine-cytokine receptor interaction	8/124	295/8114	0.0818615	0.59451		hsa04979	Cholesterol metabolism	4/214	50/8114	0.0421642	0.358396
hsa04145	Phagosome	5/124	152/8114	0.0830171	0.59451		hsa05214	Glioma	5/214	75/8114	0.0474976	0.385246
hsa05230	Central carbon metabolism in cancer	3/124	70/8114	0.0913505	0.633744		hsa04061	Viral protein interaction with cytokine and cytokine receptor	6/214	100/8114	0.0483446	0.385246
hsa05223	Non-small cell lung cancer	3/124	72/8114	0.0974217	0.655382		hsa04380	Osteoclast differentiation	7/214	128/8114	0.0522424	0.403692
hsa05212	Pancreatic cancer	3/124	76/8114	0.110039	0.712006		hsa04068	FoxO signaling pathway	7/214	131/8114	0.0578158	0.422766
hsa04310	Wnt signaling pathway	5/124	167/8114	0.112253	0.712006		hsa00603	Glycosphingolipid biosynthesis - globo and isoglobo series	2/214	15/8114	0.0580267	0.422766
hsa04216	Ferroptosis	2/124	41/8114	0.129417	0.798074		hsa00450	Selenocompound metabolism	2/214	17/8114	0.072638	0.51247
hsa04926	Relaxin signaling pathway	4/124	129/8114	0.134841	0.805976		hsa05225	Hepatocellular carcinoma	8/214	168/8114	0.0761622	0.51247
hsa04975	Fat digestion and absorption	2/124	43/8114	0.139811	0.805976		hsa05210	Colorectal cancer	5/214	86/8114	0.076368	0.51247
hsa05210	Colorectal cancer	3/124	86/8114	0.144078	0.805976		hsa04670	Leukocyte transendothelial migration	6/214	114/8114	0.080456	0.518321
hsa04260	Cardiac muscle contraction	3/124	87/8114	0.147658	0.805976		hsa04120	Ubiquitin mediated proteolysis	7/214	142/8114	0.0813052	0.518321
hsa05410	Hypertrophic cardiomyopathy	3/124	90/8114	0.158569	0.805976		hsa05217	Basal cell carcinoma	4/214	63/8114	0.0841476	0.523357
hsa04371	Apelin signaling pathway	4/124	139/8114	0.16318	0.805976		hsa05410	Hypertrophic cardiomyopathy	5/214	90/8114	0.0887796	0.539019
hsa05222	Small cell lung cancer	3/124	92/8114	0.165977	0.805976		hsa05219	Bladder cancer	3/214	41/8114	0.0929193	0.551033
hsa05323	Rheumatoid arthritis	3/124	93/8114	0.16972	0.805976		hsa04015	Rap1 signaling pathway	9/214	210/8114	0.103295	0.598643
hsa00600	Sphingolipid metabolism	2/124	49/8114	0.171958	0.805976		hsa05414	Dilated cardiomyopathy	5/214	96/8114	0.109231	0.618974
hsa05030	Cocaine addiction	2/124	49/8114	0.171958	0.805976		hsa00900	Terpenoid backbone biosynthesis	2/214	22/8114	0.113372	0.626977
hsa04979	Cholesterol metabolism	2/124	50/8114	0.177432	0.805976		hsa04110	Cell cycle	6/214	126/8114	0.11556	0.626977
hsa05144	Malaria	2/124	50/8114	0.177432	0.805976		hsa04390	Hippo signaling pathway	7/214	157/8114	0.121015	0.633433
hsa05414	Dilated cardiomyopathy	3/124	96/8114	0.181092	0.805976		hsa04137	Mitophagy - animal	4/214	72/8114	0.121719	0.633433
hsa04666	Fc gamma R-mediated phagocytosis	3/124	97/8114	0.184929	0.805976		hsa01524	Platinum drug resistance	4/214	73/8114	0.126277	0.644012
hsa00564	Glycerophospholipid metabolism	3/124	98/8114	0.188787	0.805976		hsa04024	cAMP signaling pathway	9/214	221/8114	0.129799	0.648994
hsa05231	Choline metabolism in cancer	3/124	98/8114	0.188787	0.805976		hsa05166	Human T-cell leukemia virus 1 infection	9/214	222/8114	0.132373	0.649137
hsa05169	Epstein-Barr virus infection	5/124	202/8114	0.196291	0.809228		hsa00565	Ether lipid metabolism	3/214	49/8114	0.138413	0.665947
hsa03460	Fanconi anemia pathway	2/124	54/8114	0.199578	0.809228		hsa04928	Parathyroid hormone synthesis, secretion and action	5/214	106/8114	0.14786	0.691646
hsa04916	Melanogenesis	3/124	101/8114	0.200484	0.809228		hsa00790	Folate biosynthesis	2/214	26/8114	0.149178	0.691646
hsa00730	Thiamine metabolism	1/124	15/8114	0.206423	0.818318		hsa00601	Glycosphingolipid biosynthesis - lacto and neolacto series	2/214	27/8114	0.158455	0.707299
hsa05213	Endometrial cancer	2/124	58/8114	0.222033	0.832333		hsa04530	Tight junction	7/214	169/8114	0.158786	0.707299
hsa04330	Notch signaling pathway	2/124	59/8114	0.227681	0.832333		hsa05162	Measles	6/214	139/8114	0.160876	0.707299
hsa04370	VEGF signaling pathway	2/124	59/8114	0.227681	0.832333		hsa00650	Butanoate metabolism	2/214	28/8114	0.167836	0.725394
hsa00120	Primary bile acid biosynthesis	1/124	17/8114	0.230538	0.832333		hsa05145	Toxoplasmosis	5/214	112/8114	0.173472	0.737254
hsa00450	Selenocompound metabolism	1/124	17/8114	0.230538	0.832333		hsa04012	ErbB signaling pathway	4/214	85/8114	0.186047	0.746075
hsa04066	HIF-1 signaling pathway	3/124	109/8114	0.232453	0.832333		hsa01523	Antifolate resistance	2/214	30/8114	0.186864	0.746075
hsa00561	Glycerolipid metabolism	2/124	61/8114	0.239007	0.83417		hsa05134	Legionellosis	3/214	57/8114	0.189822	0.746075
hsa04810	Regulation of actin cytoskeleton	5/124	218/8114	0.240481	0.83417		hsa04710	Circadian rhythm	2/214	31/8114	0.196489	0.746075
hsa05166	Human T-cell leukemia virus 1 infection	5/124	222/8114	0.251943	0.858279		hsa05213	Endometrial cancer	3/214	58/8114	0.196565	0.746075
hsa05225	Hepatocellular carcinoma	4/124	168/8114	0.255164	0.858279		hsa04260	Cardiac muscle contraction	4/214	87/8114	0.196796	0.746075
hsa00670	One carbon pool by folate	1/124	20/8114	0.265355	0.879236		hsa05226	Gastric cancer	6/214	149/8114	0.200191	0.746075
hsa04722	Neurotrophin signaling pathway	3/124	119/8114	0.273579	0.883203		hsa04512	ECM-receptor interaction	4/214	88/8114	0.202241	0.746075
hsa04919	Thyroid hormone signaling pathway	3/124	121/8114	0.281909	0.883203		hsa04722	Neurotrophin signaling pathway	5/214	119/8114	0.205319	0.746075
hsa05211	Renal cell carcinoma	2/124	69/8114	0.284479	0.883203		hsa04215	Apoptosis - multiple species	2/214	32/8114	0.206174	0.746075
hsa04080	Neuroactive ligand-receptor interaction	7/124	353/8114	0.294552	0.883203		hsa04976	Bile secretion	4/214	89/8114	0.207731	0.746075
hsa03060	Protein export	1/124	23/8114	0.298609	0.883203		hsa05323	Rheumatoid arthritis	4/214	93/8114	0.2301	0.814936
hsa04137	Mitophagy - animal	2/124	72/8114	0.301503	0.883203		hsa04350	TGF-beta signaling pathway	4/214	94/8114	0.235785	0.823633
hsa04360	Axon guidance	4/124	182/8114	0.302932	0.883203		hsa00130	Ubiquinone and other terpenoid-quinone biosynthesis	1/214	11/8114	0.254868	0.846226
hsa00534	Glycosaminoglycan biosynthesis - heparan sulfate / heparin	1/124	24/8114	0.309358	0.883203		hsa04630	JAK-STAT signaling pathway	6/214	162/8114	0.255884	0.846226
hsa04380	Osteoclast differentiation	3/124	128/8114	0.311218	0.883203		hsa00564	Glycerophospholipid metabolism	4/214	98/8114	0.258846	0.846226
hsa01230	Biosynthesis of amino acids	2/124	75/8114	0.318462	0.883203		hsa01522	Endocrine resistance	4/214	98/8114	0.258846	0.846226
hsa05214	Glioma	2/124	75/8114	0.318462	0.883203		hsa05231	Choline metabolism in cancer	4/214	98/8114	0.258846	0.846226
hsa05034	Alcoholism	4/124	187/8114	0.320265	0.883203		hsa04933	AGE-RAGE signaling pathway in diabetic complications	4/214	100/8114	0.270542	0.863381
hsa05220	Chronic myeloid leukemia	2/124	76/8114	0.324095	0.883203		hsa05120	Epithelial cell signaling in Helicobacter pylori infection	3/214	70/8114	0.280989	0.863381
hsa00790	Folate biosynthesis	1/124	26/8114	0.330369	0.883203		hsa05230	Central carbon metabolism in cancer	3/214	70/8114	0.280989	0.863381
hsa04950	Maturity onset diabetes of the young	1/124	26/8114	0.330369	0.883203		hsa04972	Pancreatic secretion	4/214	102/8114	0.28233	0.863381
hsa04612	Antigen processing and presentation	2/124	78/8114	0.335325	0.883203		hsa05169	Epstein-Barr virus infection	7/214	202/8114	0.284317	0.863381
hsa05206	MicroRNAs in cancer	6/124	310/8114	0.336747	0.883203		hsa04210	Apoptosis	5/214	136/8114	0.289257	0.863381
hsa01521	EGFR tyrosine kinase inhibitor resistance	2/124	79/8114	0.340921	0.883203		hsa04064	NF-kappa B signaling pathway	4/214	104/8114	0.294196	0.863381
hsa00650	Butanoate metabolism	1/124	28/8114	0.350745	0.883203		hsa04625	C-type lectin receptor signaling pathway	4/214	104/8114	0.294196	0.863381
hsa05418	Fluid shear stress and atherosclerosis	3/124	139/8114	0.357412	0.883203		hsa04216	Ferroptosis	2/214	41/8114	0.294565	0.863381
hsa05203	Viral carcinogenesis	4/124	204/8114	0.379573	0.883203		hsa04915	Estrogen signaling pathway	5/214	138/8114	0.299561	0.868047
hsa00052	Galactose metabolism	1/124	31/8114	0.380163	0.883203		hsa03320	PPAR signaling pathway	3/214	75/8114	0.317226	0.899995
hsa00410	beta-Alanine metabolism	1/124	31/8114	0.380163	0.883203		hsa05207	Chemical carcinogenesis - receptor activation	7/214	212/8114	0.32655	0.899995
hsa00640	Propanoate metabolism	1/124	32/8114	0.389671	0.883203		hsa05131	Shigellosis	8/214	247/8114	0.327193	0.899995
hsa04215	Apoptosis - multiple species	1/124	32/8114	0.389671	0.883203		hsa00604	Glycosphingolipid biosynthesis - ganglio series	1/214	15/8114	0.330533	0.899995
hsa04727	GABAergic synapse	2/124	89/8114	0.395956	0.883203		hsa05100	Bacterial invasion of epithelial cells	3/214	77/8114	0.331763	0.899995
hsa04261	Adrenergic signaling in cardiomyocytes	3/124	150/8114	0.403211	0.883203		hsa05412	Arrhythmogenic right ventricular cardiomyopathy	3/214	77/8114	0.331763	0.899995
hsa05170	Human immunodeficiency virus 1 infection	4/124	212/8114	0.407401	0.883203		hsa04612	Antigen processing and presentation	3/214	78/8114	0.339029	0.901602
hsa00040	Pentose and glucuronate interconversions	1/124	34/8114	0.408257	0.883203		hsa05417	Lipid and atherosclerosis	7/214	215/8114	0.339427	0.901602
hsa04658	Th1 and Th2 cell differentiation	2/124	92/8114	0.412074	0.883203		hsa04930	Type II diabetes mellitus	2/214	46/8114	0.343353	0.902628
hsa04912	GnRH signaling pathway	2/124	93/8114	0.417401	0.883203		hsa00360	Phenylalanine metabolism	1/214	16/8114	0.348223	0.90609
hsa05417	Lipid and atherosclerosis	4/124	215/8114	0.417783	0.883203		hsa00280	Valine, leucine and isoleucine degradation	2/214	48/8114	0.362587	0.910833
hsa04921	Oxytocin signaling pathway	3/124	154/8114	0.419658	0.883203		hsa00120	Primary bile acid biosynthesis	1/214	17/8114	0.365447	0.910833
hsa04934	Cushing syndrome	3/124	155/8114	0.423748	0.883203		hsa00600	Sphingolipid metabolism	2/214	49/8114	0.372127	0.910833
hsa00500	Starch and sucrose metabolism	1/124	36/8114	0.426281	0.883203		hsa05030	Cocaine addiction	2/214	49/8114	0.372127	0.910833
hsa00512	Mucin type O-glycan biosynthesis	1/124	36/8114	0.426281	0.883203		hsa05165	Human papillomavirus infection	10/214	331/8114	0.375714	0.910833
hsa04150	mTOR signaling pathway	3/124	156/8114	0.427828	0.883203		hsa00270	Cysteine and methionine metabolism	2/214	50/8114	0.381609	0.910833
hsa00250	Alanine, aspartate and glutamate metabolism	1/124	37/8114	0.435088	0.883203		hsa05144	Malaria	2/214	50/8114	0.381609	0.910833
hsa01250	Biosynthesis of nucleotide sugars	1/124	37/8114	0.435088	0.883203		hsa00061	Fatty acid biosynthesis	1/214	18/8114	0.382218	0.910833
hsa04024	cAMP signaling pathway	4/124	221/8114	0.438425	0.883203		hsa04921	Oxytocin signaling pathway	5/214	154/8114	0.383412	0.910833
hsa04217	Necroptosis	3/124	159/8114	0.440009	0.883203		hsa04913	Ovarian steroidogenesis	2/214	51/8114	0.39103	0.910833
hsa01522	Endocrine resistance	2/124	98/8114	0.443663	0.883203		hsa04218	Cellular senescence	5/214	156/8114	0.393948	0.910833
hsa05340	Primary immunodeficiency	1/124	38/8114	0.443761	0.883203		hsa04919	Thyroid hormone signaling pathway	4/214	121/8114	0.396375	0.910833
hsa05163	Human cytomegalovirus infection	4/124	225/8114	0.452076	0.883203		hsa05160	Hepatitis C	5/214	157/8114	0.399211	0.910833
hsa00260	Glycine, serine and threonine metabolism	1/124	40/8114	0.460712	0.883203		hsa04217	Necroptosis	5/214	159/8114	0.409725	0.910833
hsa05033	Nicotine addiction	1/124	40/8114	0.460712	0.883203		hsa00532	Glycosaminoglycan biosynthesis - chondroitin sulfate / dermatan sulfate	1/214	20/8114	0.414448	0.910833
hsa05146	Amoebiasis	2/124	102/8114	0.464202	0.883203		hsa00670	One carbon pool by folate	1/214	20/8114	0.414448	0.910833
hsa04022	cGMP-PKG signaling pathway	3/124	167/8114	0.471994	0.883203		hsa04727	GABAergic synapse	3/214	89/8114	0.418153	0.910833
hsa04064	NF-kappa B signaling pathway	2/124	104/8114	0.474305	0.883203		hsa03460	Fanconi anemia pathway	2/214	54/8114	0.418896	0.910833
hsa00380	Tryptophan metabolism	1/124	42/8114	0.47715	0.883203		hsa04022	cGMP-PKG signaling pathway	5/214	167/8114	0.45147	0.910833
hsa04530	Tight junction	3/124	169/8114	0.479865	0.883203		hsa04310	Wnt signaling pathway	5/214	167/8114	0.45147	0.910833
hsa04928	Parathyroid hormone synthesis, secretion and action	2/124	106/8114	0.484295	0.883203		hsa04657	IL-17 signaling pathway	3/214	94/8114	0.453168	0.910833
hsa04141	Protein processing in endoplasmic reticulum	3/124	171/8114	0.487683	0.883203		hsa04080	Neuroactive ligand-receptor interaction	10/214	353/8114	0.454742	0.910833
hsa04962	Vasopressin-regulated water reabsorption	1/124	44/8114	0.493092	0.883203		hsa00515	Mannose type O-glycan biosynthesis	1/214	23/8114	0.459681	0.910833
hsa04659	Th17 cell differentiation	2/124	108/8114	0.494167	0.883203		hsa03060	Protein export	1/214	23/8114	0.459681	0.910833
hsa03008	Ribosome biogenesis in eukaryotes	2/124	109/8114	0.499059	0.883203		hsa04964	Proximal tubule bicarbonate reclamation	1/214	23/8114	0.459681	0.910833
hsa02010	ABC transporters	1/124	45/8114	0.500881	0.883203		hsa04370	VEGF signaling pathway	2/214	59/8114	0.463847	0.910833
hsa03022	Basal transcription factors	1/124	45/8114	0.500881	0.883203		hsa04978	Mineral absorption	2/214	60/8114	0.472593	0.910833
hsa04930	Type II diabetes mellitus	1/124	46/8114	0.508551	0.883203		hsa05416	Viral myocarditis	2/214	60/8114	0.472593	0.910833
hsa04668	TNF signaling pathway	2/124	112/8114	0.513554	0.883203		hsa04270	Vascular smooth muscle contraction	4/214	134/8114	0.473166	0.910833
hsa00514	Other types of O-glycan biosynthesis	1/124	47/8114	0.516104	0.883203		hsa04666	Fc gamma R-mediated phagocytosis	3/214	97/8114	0.473762	0.910833
hsa00620	Pyruvate metabolism	1/124	47/8114	0.516104	0.883203		hsa05215	Prostate cancer	3/214	97/8114	0.473762	0.910833
hsa04670	Leukocyte transendothelial migration	2/124	114/8114	0.523064	0.883203		hsa04977	Vitamin digestion and absorption	1/214	24/8114	0.473972	0.910833
hsa00280	Valine, leucine and isoleucine degradation	1/124	48/8114	0.523542	0.883203		hsa00140	Steroid hormone biosynthesis	2/214	61/8114	0.481252	0.910833
hsa00520	Amino sugar and nucleotide sugar metabolism	1/124	49/8114	0.530867	0.883203		hsa00590	Arachidonic acid metabolism	2/214	61/8114	0.481252	0.910833
hsa04672	Intestinal immune network for IgA production	1/124	49/8114	0.530867	0.883203		hsa00592	alpha-Linolenic acid metabolism	1/214	25/8114	0.487886	0.910833
hsa00270	Cysteine and methionine metabolism	1/124	50/8114	0.53808	0.883203		hsa05170	Human immunodeficiency virus 1 infection	6/214	212/8114	0.489295	0.910833
hsa04913	Ovarian steroidogenesis	1/124	51/8114	0.545183	0.883203		hsa04213	Longevity regulating pathway - multiple species	2/214	62/8114	0.489825	0.910833
hsa04613	Neutrophil extracellular trap formation	3/124	190/8114	0.558937	0.883203		hsa04910	Insulin signaling pathway	4/214	137/8114	0.490409	0.910833
hsa04961	Endocrine and other factor-regulated calcium reabsorption	1/124	53/8114	0.559065	0.883203		hsa04144	Endocytosis	7/214	251/8114	0.495032	0.910833
hsa04062	Chemokine signaling pathway	3/124	192/8114	0.566092	0.883203		hsa05418	Fluid shear stress and atherosclerosis	4/214	139/8114	0.501777	0.910833
hsa05167	Kaposi sarcoma-associated herpesvirus infection	3/124	194/8114	0.573177	0.883203		hsa05146	Amoebiasis	3/214	102/8114	0.507275	0.910833
hsa04110	Cell cycle	2/124	126/8114	0.577488	0.883203		hsa04140	Autophagy - animal	4/214	141/8114	0.513034	0.910833
hsa04340	Hedgehog signaling pathway	1/124	56/8114	0.579104	0.883203		hsa04974	Protein digestion and absorption	3/214	103/8114	0.513846	0.910833
hsa05130	Pathogenic Escherichia coli infection	3/124	197/8114	0.583672	0.883203		hsa05321	Inflammatory bowel disease	2/214	65/8114	0.515004	0.910833
hsa00240	Pyrimidine metabolism	1/124	58/8114	0.591959	0.883203		hsa04922	Glucagon signaling pathway	3/214	107/8114	0.539655	0.910833
hsa00480	Glutathione metabolism	1/124	58/8114	0.591959	0.883203		hsa00591	Linoleic acid metabolism	1/214	29/8114	0.539976	0.910833
hsa04068	FoxO signaling pathway	2/124	131/8114	0.598802	0.883203		hsa04659	Th17 cell differentiation	3/214	108/8114	0.545985	0.910833
hsa04142	Lysosome	2/124	132/8114	0.602968	0.883203		hsa04931	Insulin resistance	3/214	108/8114	0.545985	0.910833
hsa05416	Viral myocarditis	1/124	60/8114	0.604425	0.883203		hsa04920	Adipocytokine signaling pathway	2/214	69/8114	0.547279	0.910833
hsa00140	Steroid hormone biosynthesis	1/124	61/8114	0.610515	0.883203		hsa05031	Amphetamine addiction	2/214	69/8114	0.547279	0.910833
hsa04270	Vascular smooth muscle contraction	2/124	134/8114	0.611202	0.883203		hsa05163	Human cytomegalovirus infection	6/214	225/8114	0.547825	0.910833
hsa05322	Systemic lupus erythematosus	2/124	136/8114	0.619308	0.883203		hsa03008	Ribosome biogenesis in eukaryotes	3/214	109/8114	0.552265	0.910833
hsa00310	Lysine degradation	1/124	63/8114	0.622418	0.883203		hsa04066	HIF-1 signaling pathway	3/214	109/8114	0.552265	0.910833
hsa05135	Yersinia infection	2/124	137/8114	0.623312	0.883203		hsa04917	Prolactin signaling pathway	2/214	70/8114	0.555111	0.910833
hsa05162	Measles	2/124	139/8114	0.631224	0.883203		hsa04261	Adrenergic signaling in cardiomyocytes	4/214	150/8114	0.562175	0.910833
hsa00970	Aminoacyl-tRNA biosynthesis	1/124	66/8114	0.639599	0.883203		hsa04520	Adherens junction	2/214	71/8114	0.562847	0.910833
hsa04120	Ubiquitin mediated proteolysis	2/124	142/8114	0.64285	0.883203		hsa00052	Galactose metabolism	1/214	31/8114	0.564008	0.910833
hsa00010	Glycolysis / Gluconeogenesis	1/124	67/8114	0.645152	0.883203		hsa00410	beta-Alanine metabolism	1/214	31/8114	0.564008	0.910833
hsa05221	Acute myeloid leukemia	1/124	67/8114	0.645152	0.883203		hsa04668	TNF signaling pathway	3/214	112/8114	0.570793	0.910833
hsa05017	Spinocerebellar ataxia	2/124	143/8114	0.646662	0.883203		hsa04145	Phagosome	4/214	152/8114	0.57273	0.910833
hsa00830	Retinol metabolism	1/124	68/8114	0.65062	0.883203		hsa04062	Chemokine signaling pathway	5/214	192/8114	0.575285	0.910833
hsa05031	Amphetamine addiction	1/124	69/8114	0.656005	0.883203		hsa00640	Propanoate metabolism	1/214	32/8114	0.575551	0.910833
hsa05204	Chemical carcinogenesis - DNA adducts	1/124	69/8114	0.656005	0.883203		hsa05167	Kaposi sarcoma-associated herpesvirus infection	5/214	194/8114	0.584571	0.910833
hsa04917	Prolactin signaling pathway	1/124	70/8114	0.661307	0.883203		hsa05020	Prion disease	7/214	273/8114	0.584934	0.910833
hsa05120	Epithelial cell signaling in Helicobacter pylori infection	1/124	70/8114	0.661307	0.883203		hsa04934	Cushing syndrome	4/214	155/8114	0.588292	0.910833
hsa04072	Phospholipase D signaling pathway	2/124	148/8114	0.665242	0.883203		hsa01230	Biosynthesis of amino acids	2/214	75/8114	0.592826	0.910833
hsa04520	Adherens junction	1/124	71/8114	0.666528	0.883203		hsa00040	Pentose and glucuronate interconversions	1/214	34/8114	0.597732	0.910833
hsa05208	Chemical carcinogenesis - reactive oxygen species	3/124	223/8114	0.667628	0.883203		hsa03020	RNA polymerase	1/214	34/8114	0.597732	0.910833
hsa01524	Platinum drug resistance	1/124	73/8114	0.676731	0.883203		hsa05130	Pathogenic Escherichia coli infection	5/214	197/8114	0.598295	0.910833
hsa01240	Biosynthesis of cofactors	2/124	153/8114	0.683036	0.883203		hsa05133	Pertussis	2/214	76/8114	0.600079	0.910833
hsa04918	Thyroid hormone synthesis	1/124	75/8114	0.686625	0.883203		hsa05140	Leishmaniasis	2/214	77/8114	0.607234	0.91624
hsa04932	Non-alcoholic fatty liver disease	2/124	155/8114	0.689936	0.883203		hsa04935	Growth hormone synthesis, secretion and action	3/214	119/8114	0.612146	0.916338
hsa05133	Pertussis	1/124	76/8114	0.691459	0.883203		hsa00500	Starch and sucrose metabolism	1/214	36/8114	0.61876	0.916338
hsa04218	Cellular senescence	2/124	156/8114	0.69334	0.883203		hsa01521	EGFR tyrosine kinase inhibitor resistance	2/214	79/8114	0.621253	0.916338
hsa05100	Bacterial invasion of epithelial cells	1/124	77/8114	0.696219	0.883203		hsa05161	Hepatitis B	4/214	162/8114	0.623296	0.916338
hsa05140	Leishmaniasis	1/124	77/8114	0.696219	0.883203		hsa00250	Alanine, aspartate and glutamate metabolism	1/214	37/8114	0.628859	0.916338
hsa05412	Arrhythmogenic right ventricular cardiomyopathy	1/124	77/8114	0.696219	0.883203		hsa01250	Biosynthesis of nucleotide sugars	1/214	37/8114	0.628859	0.916338
hsa00980	Metabolism of xenobiotics by cytochrome P450	1/124	78/8114	0.700906	0.884097		hsa04662	B cell receptor signaling pathway	2/214	82/8114	0.641556	0.924773
hsa03018	RNA degradation	1/124	79/8114	0.705521	0.884891		hsa05132	Salmonella infection	6/214	249/8114	0.647131	0.924773
hsa00983	Drug metabolism - other enzymes	1/124	80/8114	0.710066	0.885587		hsa00260	Glycine, serine and threonine metabolism	1/214	40/8114	0.657588	0.924773
hsa04662	B cell receptor signaling pathway	1/124	82/8114	0.718947	0.891655		hsa05033	Nicotine addiction	1/214	40/8114	0.657588	0.924773
hsa04012	ErbB signaling pathway	1/124	85/8114	0.731766	0.892725		hsa04141	Protein processing in endoplasmic reticulum	4/214	171/8114	0.665469	0.924773
hsa05131	Shigellosis	3/124	247/8114	0.733687	0.892725		hsa05164	Influenza A	4/214	171/8114	0.665469	0.924773
hsa05132	Salmonella infection	3/124	249/8114	0.7387	0.892725		hsa04926	Relaxin signaling pathway	3/214	129/8114	0.666458	0.924773
hsa05022	Pathways of neurodegeneration - multiple diseases	6/124	476/8114	0.743078	0.892725		hsa04742	Taste transduction	2/214	86/8114	0.667287	0.924773
hsa04144	Endocytosis	3/124	251/8114	0.74364	0.892725		hsa04911	Insulin secretion	2/214	86/8114	0.667287	0.924773
hsa04976	Bile secretion	1/124	89/8114	0.747959	0.892725		hsa00380	Tryptophan metabolism	1/214	42/8114	0.6755	0.931094
hsa05235	PD-L1 expression and PD-1 checkpoint pathway in cancer	1/124	89/8114	0.747959	0.892725		hsa04810	Regulation of actin cytoskeleton	5/214	218/8114	0.686858	0.941269
hsa05032	Morphine addiction	1/124	91/8114	0.755688	0.897127		hsa04962	Vasopressin-regulated water reabsorption	1/214	44/8114	0.692479	0.941269
hsa04621	NOD-like receptor signaling pathway	2/124	184/8114	0.776782	0.902089		hsa05032	Morphine addiction	2/214	91/8114	0.69734	0.941269
hsa04713	Circadian entrainment	1/124	97/8114	0.777493	0.902089		hsa03022	Basal transcription factors	1/214	45/8114	0.700633	0.941269
hsa05215	Prostate cancer	1/124	97/8114	0.777493	0.902089		hsa04658	Th1 and Th2 cell differentiation	2/214	92/8114	0.703075	0.941269
hsa04640	Hematopoietic cell lineage	1/124	99/8114	0.784323	0.902089		hsa05208	Chemical carcinogenesis - reactive oxygen species	5/214	223/8114	0.705892	0.941269
hsa05020	Prion disease	3/124	273/8114	0.793227	0.902089		hsa04912	GnRH signaling pathway	2/214	93/8114	0.70872	0.941269
hsa05142	Chagas disease	1/124	102/8114	0.794181	0.902089		hsa00620	Pyruvate metabolism	1/214	47/8114	0.716303	0.946411
hsa04974	Protein digestion and absorption	1/124	103/8114	0.797366	0.902089		hsa04621	NOD-like receptor signaling pathway	4/214	184/8114	0.720529	0.94642
hsa04620	Toll-like receptor signaling pathway	1/124	104/8114	0.800503	0.902089		hsa04713	Circadian entrainment	2/214	97/8114	0.730413	0.94642
hsa04625	C-type lectin receptor signaling pathway	1/124	104/8114	0.800503	0.902089		hsa00520	Amino sugar and nucleotide sugar metabolism	1/214	49/8114	0.731156	0.94642
hsa04660	T cell receptor signaling pathway	1/124	104/8114	0.800503	0.902089		hsa04672	Intestinal immune network for IgA production	1/214	49/8114	0.731156	0.94642
hsa04922	Glucagon signaling pathway	1/124	107/8114	0.809626	0.90649		hsa05110	Vibrio cholerae infection	1/214	50/8114	0.73829	0.950828
hsa04931	Insulin resistance	1/124	108/8114	0.812574	0.90649		hsa04916	Melanogenesis	2/214	101/8114	0.750726	0.953501
hsa05145	Toxoplasmosis	1/124	112/8114	0.823921	0.909852		hsa04072	Phospholipase D signaling pathway	3/214	148/8114	0.753968	0.953501
hsa04724	Glutamatergic synapse	1/124	114/8114	0.829336	0.909852		hsa05142	Chagas disease	2/214	102/8114	0.755595	0.953501
hsa01200	Carbon metabolism	1/124	115/8114	0.831982	0.909852		hsa04961	Endocrine and other factor-regulated calcium reabsorption	1/214	53/8114	0.75858	0.953501
hsa04726	Serotonergic synapse	1/124	115/8114	0.831982	0.909852		hsa04620	Toll-like receptor signaling pathway	2/214	104/8114	0.765089	0.953501
hsa04152	AMPK signaling pathway	1/124	120/8114	0.84461	0.919134		hsa04660	T cell receptor signaling pathway	2/214	104/8114	0.765089	0.953501
hsa04611	Platelet activation	1/124	124/8114	0.854031	0.924853		hsa01240	Biosynthesis of cofactors	3/214	153/8114	0.773687	0.953501
hsa04915	Estrogen signaling pathway	1/124	138/8114	0.882758	0.949778		hsa04932	Non-alcoholic fatty liver disease	3/214	155/8114	0.781207	0.953501
hsa04140	Autophagy - animal	1/124	141/8114	0.888142	0.949778		hsa03013	Nucleocytoplasmic transport	2/214	108/8114	0.783122	0.953501
hsa04936	Alcoholic liver disease	1/124	142/8114	0.889882	0.949778		hsa01212	Fatty acid metabolism	1/214	57/8114	0.783218	0.953501
hsa03040	Spliceosome	1/124	147/8114	0.898186	0.951186		hsa05415	Diabetic cardiomyopathy	4/214	203/8114	0.78857	0.953501
hsa04723	Retrograde endocannabinoid signaling	1/124	148/8114	0.899771	0.951186		hsa00240	Pyrimidine metabolism	1/214	58/8114	0.788975	0.953501
hsa05160	Hepatitis C	1/124	157/8114	0.912975	0.951778		hsa00480	Glutathione metabolism	1/214	58/8114	0.788975	0.953501
hsa05012	Parkinson disease	2/124	266/8114	0.918194	0.951778		hsa04330	Notch signaling pathway	1/214	59/8114	0.794581	0.955746
hsa04630	JAK-STAT signaling pathway	1/124	162/8114	0.91955	0.951778		hsa00310	Lysine degradation	1/214	63/8114	0.81556	0.971812
hsa05161	Hepatitis B	1/124	162/8114	0.91955	0.951778		hsa04623	Cytosolic DNA-sensing pathway	1/214	63/8114	0.81556	0.971812
hsa05014	Amyotrophic lateral sclerosis	3/124	364/8114	0.921767	0.951778		hsa04929	GnRH secretion	1/214	64/8114	0.820463	0.972256
hsa05010	Alzheimer disease	3/124	384/8114	0.937749	0.961036		hsa04927	Cortisol synthesis and secretion	1/214	65/8114	0.825235	0.972256
hsa05152	Tuberculosis	1/124	180/8114	0.939391	0.961036		hsa00970	Aminoacyl-tRNA biosynthesis	1/214	66/8114	0.829882	0.972256
hsa05415	Diabetic cardiomyopathy	1/124	203/8114	0.957833	0.975408		hsa05221	Acute myeloid leukemia	1/214	67/8114	0.834405	0.972256
hsa04714	Thermogenesis	1/124	232/8114	0.973354	0.982202		hsa00830	Retinol metabolism	1/214	68/8114	0.838809	0.972256
hsa05171	Coronavirus disease - COVID-19	1/124	232/8114	0.973354	0.982202		hsa04664	Fc epsilon RI signaling pathway	1/214	68/8114	0.838809	0.972256
hsa05168	Herpes simplex virus 1 infection	3/124	495/8114	0.983764	0.988215		hsa05204	Chemical carcinogenesis - DNA adducts	1/214	69/8114	0.843096	0.972803
hsa05016	Huntington disease	1/124	306/8114	0.991803	0.991803		hsa00562	Inositol phosphate metabolism	1/214	73/8114	0.85914	0.983682
							hsa04918	Thyroid hormone synthesis	1/214	75/8114	0.866538	0.983682
							hsa04142	Lysosome	2/214	132/8114	0.867802	0.983682
							hsa04971	Gastric acid secretion	1/214	76/8114	0.870091	0.983682
							hsa00980	Metabolism of xenobiotics by cytochrome P450	1/214	78/8114	0.876916	0.983682
							hsa03018	RNA degradation	1/214	79/8114	0.880194	0.983682
							hsa05135	Yersinia infection	2/214	137/8114	0.881114	0.983682
							hsa00983	Drug metabolism - other enzymes	1/214	80/8114	0.883385	0.983682
							hsa05022	Pathways of neurodegeneration - multiple diseases	9/214	476/8114	0.888568	0.985151
							hsa05017	Spinocerebellar ataxia	2/214	143/8114	0.895456	0.988355
							hsa03040	Spliceosome	2/214	147/8114	0.904109	0.988355
							hsa04514	Cell adhesion molecules	2/214	149/8114	0.908181	0.988355
							hsa05235	PD-L1 expression and PD-1 checkpoint pathway in cancer	1/214	89/8114	0.908552	0.988355
							hsa04970	Salivary secretion	1/214	93/8114	0.917925	0.988355
							hsa04150	mTOR signaling pathway	2/214	156/8114	0.921199	0.988355
							hsa05014	Amyotrophic lateral sclerosis	6/214	364/8114	0.923697	0.988355
							hsa05012	Parkinson disease	4/214	266/8114	0.92514	0.988355
							hsa04070	Phosphatidylinositol signaling system	1/214	97/8114	0.926341	0.988355
							hsa04640	Hematopoietic cell lineage	1/214	99/8114	0.930221	0.98836
							hsa04724	Glutamatergic synapse	1/214	114/8114	0.95352	0.998905
							hsa01200	Carbon metabolism	1/214	115/8114	0.954763	0.998905
							hsa04071	Sphingolipid signaling pathway	1/214	119/8114	0.959414	0.998905
							hsa04152	AMPK signaling pathway	1/214	120/8114	0.9605	0.998905
							hsa04611	Platelet activation	1/214	124/8114	0.964564	0.998905
							hsa00230	Purine metabolism	1/214	127/8114	0.967336	0.998905
							hsa04650	Natural killer cell mediated cytotoxicity	1/214	131/8114	0.970699	0.998905
							hsa04728	Dopaminergic synapse	1/214	132/8114	0.971485	0.998905
							hsa04936	Alcoholic liver disease	1/214	142/8114	0.978274	0.999924
							hsa04723	Retrograde endocannabinoid signaling	1/214	148/8114	0.981547	0.999924
							hsa05171	Coronavirus disease - COVID-19	2/214	232/8114	0.986168	0.999924
							hsa05168	Herpes simplex virus 1 infection	5/214	495/8114	0.99734	0.999924
							hsa05016	Huntington disease	2/214	306/8114	0.9977	0.999924
							hsa05010	Alzheimer disease	3/214	384/8114	0.998072	0.999924
							hsa04740	Olfactory transduction	2/214	440/8114	0.999924	0.999924

## Sheet: Teratogens - Downregulated PS
1-fold Cmax							20-fold Cmax
ID	Description	GeneRatio	BackgrRatio	pvalue	adj.pvalue		ID	Description	GeneRatio	BackgrRatio	pvalue	adj.pvalue
hsa05224	Breast cancer	46/1070	147/8114	7.0451e-09	1.64714e-06		hsa04115	p53 signaling pathway	24/921	73/8114	7.74351e-07	9.52912e-05
hsa05225	Hepatocellular carcinoma	50/1070	168/8114	1.02307e-08	1.64714e-06		hsa04110	Cell cycle	34/921	126/8114	8.67478e-07	9.52912e-05
hsa04115	p53 signaling pathway	28/1070	73/8114	5.32098e-08	5.71118e-06		hsa04550	Signaling pathways regulating pluripotency of stem cells	37/921	143/8114	8.90572e-07	9.52912e-05
hsa04310	Wnt signaling pathway	46/1070	167/8114	4.991e-07	4.01775e-05		hsa05225	Hepatocellular carcinoma	40/921	168/8114	3.20714e-06	0.000257373
hsa05217	Basal cell carcinoma	23/1070	63/8114	2.26279e-06	0.000141341		hsa04310	Wnt signaling pathway	39/921	167/8114	6.98835e-06	0.000448652
hsa05210	Colorectal cancer	28/1070	86/8114	2.63368e-06	0.000141341		hsa04350	TGF-beta signaling pathway	26/921	94/8114	1.02769e-05	0.000549813
hsa04550	Signaling pathways regulating pluripotency of stem cells	39/1070	143/8114	4.7756e-06	0.000219677		hsa05202	Transcriptional misregulation in cancer	42/921	193/8114	2.01496e-05	0.000924003
hsa05226	Gastric cancer	40/1070	149/8114	5.52273e-06	0.00022229		hsa05224	Breast cancer	34/921	147/8114	3.31958e-05	0.00133198
hsa05202	Transcriptional misregulation in cancer	47/1070	193/8114	1.52631e-05	0.00054608		hsa04390	Hippo signaling pathway	34/921	157/8114	0.000134767	0.00475323
hsa05213	Endometrial cancer	20/1070	58/8114	2.73425e-05	0.000880429		hsa05217	Basal cell carcinoma	18/921	63/8114	0.000148076	0.00475323
hsa05168	Herpes simplex virus 1 infection	96/1070	495/8114	3.98264e-05	0.00116583		hsa05226	Gastric cancer	32/921	149/8114	0.000246829	0.00720293
hsa04350	TGF-beta signaling pathway	27/1070	94/8114	5.09673e-05	0.00136762		hsa05216	Thyroid cancer	12/921	37/8114	0.000528724	0.0141434
hsa05214	Glioma	23/1070	75/8114	5.94107e-05	0.00147156		hsa00670	One carbon pool by folate	8/921	20/8114	0.000962305	0.0237615
hsa05215	Prostate cancer	27/1070	97/8114	9.25509e-05	0.00212867		hsa03015	mRNA surveillance pathway	22/921	97/8114	0.00103903	0.0238235
hsa04150	mTOR signaling pathway	37/1070	156/8114	0.000214397	0.0046024		hsa05210	Colorectal cancer	20/921	86/8114	0.00124631	0.026671
hsa04068	FoxO signaling pathway	32/1070	131/8114	0.000319996	0.00643992		hsa05205	Proteoglycans in cancer	38/921	205/8114	0.00144645	0.0290194
hsa04110	Cell cycle	31/1070	126/8114	0.000344847	0.0065318		hsa04010	MAPK signaling pathway	49/921	294/8114	0.00343636	0.0648865
hsa04916	Melanogenesis	26/1070	101/8114	0.000481679	0.00861671		hsa05215	Prostate cancer	20/921	97/8114	0.005556	0.099082
hsa04010	MAPK signaling pathway	59/1070	294/8114	0.000509601	0.0086364		hsa04934	Cushing syndrome	28/921	155/8114	0.00827406	0.131738
hsa05216	Thyroid cancer	13/1070	37/8114	0.00056402	0.00908072		hsa05207	Chemical carcinogenesis - receptor activation	36/921	212/8114	0.00835666	0.131738
hsa05220	Chronic myeloid leukemia	21/1070	76/8114	0.00060254	0.00910884		hsa05165	Human papillomavirus infection	52/921	331/8114	0.00879983	0.131738
hsa04931	Insulin resistance	27/1070	108/8114	0.000622343	0.00910884		hsa04218	Cellular senescence	28/921	156/8114	0.00902876	0.131738
hsa04151	PI3K-Akt signaling pathway	68/1070	354/8114	0.000707774	0.00990884		hsa01522	Endocrine resistance	19/921	98/8114	0.0131284	0.18184
hsa05218	Melanoma	20/1070	72/8114	0.000749327	0.0100535		hsa04151	PI3K-Akt signaling pathway	54/921	354/8114	0.0135955	0.18184
hsa04934	Cushing syndrome	35/1070	155/8114	0.000828711	0.0106738		hsa01521	EGFR tyrosine kinase inhibitor resistance	16/921	79/8114	0.0146226	0.187755
hsa04390	Hippo signaling pathway	35/1070	157/8114	0.00105651	0.0130845		hsa04724	Glutamatergic synapse	21/921	114/8114	0.0165836	0.198215
hsa04917	Prolactin signaling pathway	19/1070	70/8114	0.00136331	0.0152834		hsa04919	Thyroid hormone signaling pathway	22/921	121/8114	0.0166723	0.198215
hsa05230	Central carbon metabolism in cancer	19/1070	70/8114	0.00136331	0.0152834		hsa04916	Melanogenesis	19/921	101/8114	0.0178471	0.200563
hsa04935	Growth hormone synthesis, secretion and action	28/1070	119/8114	0.00137645	0.0152834		hsa04210	Apoptosis	24/921	136/8114	0.0181194	0.200563
hsa04912	GnRH signaling pathway	23/1070	93/8114	0.00178566	0.019166		hsa01230	Biosynthesis of amino acids	15/921	75/8114	0.019776	0.202291
hsa04015	Rap1 signaling pathway	43/1070	210/8114	0.00187815	0.0195085		hsa00250	Alanine, aspartate and glutamate metabolism	9/921	37/8114	0.0199092	0.202291
hsa05223	Non-small cell lung cancer	19/1070	72/8114	0.00195437	0.0196659		hsa00603	Glycosphingolipid biosynthesis - globo and isoglobo series	5/921	15/8114	0.0211488	0.202291
hsa04960	Aldosterone-regulated sodium reabsorption	12/1070	37/8114	0.00202433	0.0197526		hsa04068	FoxO signaling pathway	23/921	131/8114	0.0215709	0.202291
hsa05207	Chemical carcinogenesis - receptor activation	43/1070	212/8114	0.00227199	0.0215171		hsa05220	Chronic myeloid leukemia	15/921	76/8114	0.0221457	0.202291
hsa04012	ErbB signaling pathway	21/1070	85/8114	0.0028093	0.0258455		hsa00790	Folate biosynthesis	7/921	26/8114	0.0225066	0.202291
hsa01522	Endocrine resistance	23/1070	98/8114	0.0036743	0.0321994		hsa00310	Lysine degradation	13/921	63/8114	0.0226869	0.202291
hsa05205	Proteoglycans in cancer	41/1070	205/8114	0.00369993	0.0321994		hsa04913	Ovarian steroidogenesis	11/921	51/8114	0.0255141	0.221352
hsa04340	Hedgehog signaling pathway	15/1070	56/8114	0.0048354	0.0409736		hsa00900	Terpenoid backbone biosynthesis	6/921	22/8114	0.0318295	0.26494
hsa05221	Acute myeloid leukemia	17/1070	67/8114	0.00511645	0.0422435		hsa00260	Glycine, serine and threonine metabolism	9/921	40/8114	0.032189	0.26494
hsa05165	Human papillomavirus infection	60/1070	331/8114	0.00562644	0.0452928		hsa05206	MicroRNAs in cancer	46/921	310/8114	0.0332667	0.266965
hsa01521	EGFR tyrosine kinase inhibitor resistance	19/1070	79/8114	0.00596962	0.0468833		hsa00450	Selenocompound metabolism	5/921	17/8114	0.0360088	0.281923
hsa05142	Chagas disease	23/1070	102/8114	0.00619475	0.0474931		hsa05142	Chagas disease	18/921	102/8114	0.0372339	0.284574
hsa00310	Lysine degradation	16/1070	63/8114	0.00644246	0.0482435		hsa05418	Fluid shear stress and atherosclerosis	23/921	139/8114	0.0400133	0.293471
hsa03015	mRNA surveillance pathway	22/1070	97/8114	0.00682301	0.049932		hsa00280	Valine, leucine and isoleucine degradation	10/921	48/8114	0.0402266	0.293471
hsa05160	Hepatitis C	32/1070	157/8114	0.00724683	0.0514459		hsa05212	Pancreatic cancer	14/921	76/8114	0.0449867	0.314849
hsa05418	Fluid shear stress and atherosclerosis	29/1070	139/8114	0.00738495	0.0514459		hsa03030	DNA replication	8/921	36/8114	0.0451186	0.314849
hsa05222	Small cell lung cancer	21/1070	92/8114	0.00750918	0.0514459		hsa04340	Hedgehog signaling pathway	11/921	56/8114	0.0474825	0.324295
hsa05206	MicroRNAs in cancer	56/1070	310/8114	0.00786387	0.0527535		hsa05230	Central carbon metabolism in cancer	13/921	70/8114	0.0492784	0.325394
hsa04926	Relaxin signaling pathway	27/1070	129/8114	0.00911927	0.0599267		hsa05160	Hepatitis C	25/921	157/8114	0.0496707	0.325394
hsa04722	Neurotrophin signaling pathway	25/1070	119/8114	0.011268	0.0725657		hsa03450	Non-homologous end-joining	4/921	13/8114	0.0510394	0.327673
hsa01524	Platinum drug resistance	17/1070	73/8114	0.0125083	0.078974		hsa05222	Small cell lung cancer	16/921	92/8114	0.0533622	0.333025
hsa05169	Epstein-Barr virus infection	38/1070	202/8114	0.0138807	0.0859534		hsa04012	ErbB signaling pathway	15/921	85/8114	0.053948	0.333025
hsa05219	Bladder cancer	11/1070	41/8114	0.0146404	0.0878741		hsa04360	Axon guidance	28/921	182/8114	0.057331	0.345262
hsa05166	Human T-cell leukemia virus 1 infection	41/1070	222/8114	0.0147367	0.0878741		hsa05213	Endometrial cancer	11/921	58/8114	0.0590705	0.345262
hsa04064	NF-kappa B signaling pathway	22/1070	104/8114	0.0154983	0.0891155		hsa03013	Nucleocytoplasmic transport	18/921	108/8114	0.0602325	0.345262
hsa04660	T cell receptor signaling pathway	22/1070	104/8114	0.0154983	0.0891155		hsa04931	Insulin resistance	18/921	108/8114	0.0602325	0.345262
hsa00480	Glutathione metabolism	14/1070	58/8114	0.0164028	0.0926616		hsa04915	Estrogen signaling pathway	22/921	138/8114	0.061976	0.345977
hsa05212	Pancreatic cancer	17/1070	76/8114	0.0185001	0.100902		hsa05166	Human T-cell leukemia virus 1 infection	33/921	222/8114	0.0625129	0.345977
hsa04662	B cell receptor signaling pathway	18/1070	82/8114	0.0188543	0.100902		hsa04530	Tight junction	26/921	169/8114	0.0651521	0.353666
hsa04928	Parathyroid hormone synthesis, secretion and action	22/1070	106/8114	0.0191459	0.100902		hsa05162	Measles	22/921	139/8114	0.0661057	0.353666
hsa04933	AGE-RAGE signaling pathway in diabetic complications	21/1070	100/8114	0.0192071	0.100902		hsa00100	Steroid biosynthesis	5/921	20/8114	0.0679539	0.357594
hsa05161	Hepatitis B	31/1070	162/8114	0.0196416	0.100902		hsa04730	Long-term depression	11/921	60/8114	0.0723826	0.374755
hsa04910	Insulin signaling pathway	27/1070	137/8114	0.0197417	0.100902		hsa04150	mTOR signaling pathway	24/921	156/8114	0.0741432	0.377777
hsa04152	AMPK signaling pathway	24/1070	120/8114	0.0228063	0.114744		hsa04064	NF-kappa B signaling pathway	17/921	104/8114	0.0769712	0.378433
hsa04066	HIF-1 signaling pathway	22/1070	109/8114	0.0258322	0.127969		hsa00601	Glycosphingolipid biosynthesis - lacto and neolacto series	6/921	27/8114	0.0778087	0.378433
hsa04014	Ras signaling pathway	41/1070	232/8114	0.0290124	0.141545		hsa01040	Biosynthesis of unsaturated fatty acids	6/921	27/8114	0.0778087	0.378433
hsa04392	Hippo signaling pathway - multiple species	8/1070	29/8114	0.0299329	0.143857		hsa04216	Ferroptosis	8/921	41/8114	0.0865038	0.408349
hsa04210	Apoptosis	26/1070	136/8114	0.0310567	0.147063		hsa05219	Bladder cancer	8/921	41/8114	0.0865038	0.408349
hsa04920	Adipocytokine signaling pathway	15/1070	69/8114	0.0328814	0.153342		hsa04922	Glucagon signaling pathway	17/921	107/8114	0.0946954	0.439022
hsa04930	Type II diabetes mellitus	11/1070	46/8114	0.0335033	0.153342		hsa00220	Arginine biosynthesis	5/921	22/8114	0.0957368	0.439022
hsa04360	Axon guidance	33/1070	182/8114	0.0338114	0.153342		hsa04933	AGE-RAGE signaling pathway in diabetic complications	16/921	100/8114	0.0978893	0.44257
hsa05235	PD-L1 expression and PD-1 checkpoint pathway in cancer	18/1070	89/8114	0.0403295	0.180363		hsa04520	Adherens junction	12/921	71/8114	0.102085	0.453423
hsa05163	Human cytomegalovirus infection	39/1070	225/8114	0.0425204	0.187556		hsa04392	Hippo signaling pathway - multiple species	6/921	29/8114	0.103115	0.453423
hsa04380	Osteoclast differentiation	24/1070	128/8114	0.0454348	0.197703		hsa04066	HIF-1 signaling pathway	17/921	109/8114	0.107838	0.467783
hsa04932	Non-alcoholic fatty liver disease	28/1070	155/8114	0.0496674	0.213239		hsa05218	Melanoma	12/921	72/8114	0.110555	0.473177
hsa04630	JAK-STAT signaling pathway	29/1070	162/8114	0.0513228	0.217447		hsa04927	Cortisol synthesis and secretion	11/921	65/8114	0.113431	0.479098
hsa04668	TNF signaling pathway	21/1070	112/8114	0.0584554	0.24445		hsa01523	Antifolate resistance	6/921	30/8114	0.117193	0.488167
hsa05203	Viral carcinogenesis	35/1070	204/8114	0.0593446	0.244987		hsa05143	African trypanosomiasis	7/921	37/8114	0.1193	0.488167
hsa00450	Selenocompound metabolism	5/1070	17/8114	0.0627639	0.255823		hsa04512	ECM-receptor interaction	14/921	88/8114	0.120141	0.488167
hsa05211	Renal cell carcinoma	14/1070	69/8114	0.0638183	0.256869		hsa04935	Growth hormone synthesis, secretion and action	18/921	119/8114	0.124422	0.499242
hsa04540	Gap junction	17/1070	88/8114	0.0657351	0.261317		hsa04211	Longevity regulating pathway	14/921	89/8114	0.128545	0.502046
hsa04964	Proximal tubule bicarbonate reclamation	6/1070	23/8114	0.0724632	0.284551		hsa04727	GABAergic synapse	14/921	89/8114	0.128545	0.502046
hsa04072	Phospholipase D signaling pathway	26/1070	148/8114	0.0750547	0.291176		hsa04217	Necroptosis	23/921	159/8114	0.131722	0.502046
hsa00061	Fatty acid biosynthesis	5/1070	18/8114	0.0778382	0.295779		hsa04666	Fc gamma R-mediated phagocytosis	15/921	97/8114	0.132006	0.502046
hsa04120	Ubiquitin mediated proteolysis	25/1070	142/8114	0.0780783	0.295779		hsa05221	Acute myeloid leukemia	11/921	67/8114	0.132941	0.502046
hsa04927	Cortisol synthesis and secretion	13/1070	65/8114	0.0794246	0.297381		hsa04020	Calcium signaling pathway	33/921	240/8114	0.139401	0.520091
hsa04218	Cellular senescence	27/1070	156/8114	0.081846	0.302924		hsa04926	Relaxin signaling pathway	19/921	129/8114	0.140959	0.520091
hsa04750	Inflammatory mediator regulation of TRP channels	18/1070	98/8114	0.0886234	0.320638		hsa05032	Morphine addiction	14/921	91/8114	0.146325	0.532045
hsa04925	Aldosterone synthesis and secretion	18/1070	98/8114	0.0886234	0.320638		hsa05161	Hepatitis B	23/921	162/8114	0.151851	0.532045
hsa05030	Cocaine addiction	10/1070	49/8114	0.103285	0.36953		hsa03460	Fanconi anemia pathway	9/921	54/8114	0.15321	0.532045
hsa04919	Thyroid hormone signaling pathway	21/1070	121/8114	0.111791	0.395566		hsa01200	Carbon metabolism	17/921	115/8114	0.153598	0.532045
hsa00670	One carbon pool by folate	5/1070	20/8114	0.113185	0.396148		hsa04920	Adipocytokine signaling pathway	11/921	69/8114	0.154144	0.532045
hsa05031	Amphetamine addiction	13/1070	69/8114	0.114958	0.398026		hsa05211	Renal cell carcinoma	11/921	69/8114	0.154144	0.532045
hsa04215	Apoptosis - multiple species	7/1070	32/8114	0.119426	0.407108		hsa04371	Apelin signaling pathway	20/921	139/8114	0.157353	0.537343
hsa04211	Longevity regulating pathway	16/1070	89/8114	0.12011	0.407108		hsa04213	Longevity regulating pathway - multiple species	10/921	62/8114	0.160035	0.540269
hsa04913	Ovarian steroidogenesis	10/1070	51/8114	0.126752	0.425147		hsa00531	Glycosaminoglycan degradation	4/921	19/8114	0.161576	0.540269
hsa00920	Sulfur metabolism	3/1070	10/8114	0.134971	0.448047		hsa04912	GnRH signaling pathway	14/921	93/8114	0.165362	0.547229
hsa04915	Estrogen signaling pathway	23/1070	138/8114	0.138337	0.454537		hsa04911	Insulin secretion	13/921	86/8114	0.172787	0.565965
hsa04911	Insulin secretion	15/1070	86/8114	0.155402	0.505449		hsa03440	Homologous recombination	7/921	41/8114	0.177301	0.574884
hsa03440	Homologous recombination	8/1070	41/8114	0.164517	0.524095		hsa04120	Ubiquitin mediated proteolysis	20/921	142/8114	0.181473	0.582528
hsa04530	Tight junction	27/1070	169/8114	0.165833	0.524095		hsa05223	Non-small cell lung cancer	11/921	72/8114	0.188927	0.600452
hsa04724	Glutamatergic synapse	19/1070	114/8114	0.166018	0.524095		hsa01212	Fatty acid metabolism	9/921	57/8114	0.192882	0.607011
hsa04020	Calcium signaling pathway	37/1070	240/8114	0.172934	0.54063		hsa00270	Cysteine and methionine metabolism	8/921	50/8114	0.201347	0.624357
hsa00910	Nitrogen metabolism	4/1070	17/8114	0.177263	0.547694		hsa00650	Butanoate metabolism	5/921	28/8114	0.20595	0.624357
hsa04664	Fc epsilon RI signaling pathway	12/1070	68/8114	0.178596	0.547694		hsa04713	Circadian entrainment	14/921	97/8114	0.206966	0.624357
hsa05132	Salmonella infection	38/1070	249/8114	0.186103	0.558988		hsa00240	Pyrimidine metabolism	9/921	58/8114	0.207005	0.624357
hsa04213	Longevity regulating pathway - multiple species	11/1070	62/8114	0.187298	0.558988		hsa05169	Epstein-Barr virus infection	27/921	202/8114	0.208293	0.624357
hsa03030	DNA replication	7/1070	36/8114	0.188615	0.558988		hsa04975	Fat digestion and absorption	7/921	43/8114	0.210064	0.624357
hsa04727	GABAergic synapse	15/1070	89/8114	0.189223	0.558988		hsa04146	Peroxisome	12/921	82/8114	0.215927	0.62602
hsa01523	Antifolate resistance	6/1070	30/8114	0.19564	0.559104		hsa04925	Aldosterone synthesis and secretion	14/921	98/8114	0.218046	0.62602
hsa05417	Lipid and atherosclerosis	33/1070	215/8114	0.196448	0.559104		hsa05231	Choline metabolism in cancer	14/921	98/8114	0.218046	0.62602
hsa04923	Regulation of lipolysis in adipocytes	10/1070	56/8114	0.196558	0.559104		hsa04928	Parathyroid hormone synthesis, secretion and action	15/921	106/8114	0.218425	0.62602
hsa04611	Platelet activation	20/1070	124/8114	0.197148	0.559104		hsa04330	Notch signaling pathway	9/921	59/8114	0.221532	0.629308
hsa05167	Kaposi sarcoma-associated herpesvirus infection	30/1070	194/8114	0.197944	0.559104		hsa03040	Spliceosome	20/921	147/8114	0.225557	0.633412
hsa05208	Chemical carcinogenesis - reactive oxygen species	34/1070	223/8114	0.203488	0.568168		hsa05214	Glioma	11/921	75/8114	0.226923	0.633412
hsa00250	Alanine, aspartate and glutamate metabolism	7/1070	37/8114	0.208042	0.568168		hsa04728	Dopaminergic synapse	18/921	132/8114	0.23754	0.653353
hsa05143	African trypanosomiasis	7/1070	37/8114	0.208042	0.568168		hsa04960	Aldosterone-regulated sodium reabsorption	6/921	37/8114	0.238138	0.653353
hsa05162	Measles	22/1070	139/8114	0.208211	0.568168		hsa04014	Ras signaling pathway	30/921	232/8114	0.248529	0.672778
hsa01212	Fatty acid metabolism	10/1070	57/8114	0.212221	0.569909		hsa00630	Glyoxylate and dicarboxylate metabolism	5/921	30/8114	0.24941	0.672778
hsa05032	Morphine addiction	15/1070	91/8114	0.213576	0.569909		hsa05031	Amphetamine addiction	10/921	69/8114	0.253144	0.677161
hsa05231	Choline metabolism in cancer	16/1070	98/8114	0.215107	0.569909		hsa04270	Vascular smooth muscle contraction	18/921	134/8114	0.258003	0.684455
hsa04962	Vasopressin-regulated water reabsorption	8/1070	44/8114	0.21695	0.569909		hsa04964	Proximal tubule bicarbonate reclamation	4/921	23/8114	0.260587	0.685644
hsa04071	Sphingolipid signaling pathway	19/1070	119/8114	0.217698	0.569909		hsa04917	Prolactin signaling pathway	10/921	70/8114	0.267776	0.69883
hsa05130	Pathogenic Escherichia coli infection	30/1070	197/8114	0.223125	0.579405		hsa00514	Other types of O-glycan biosynthesis	7/921	47/8114	0.28129	0.728178
hsa04936	Alcoholic liver disease	22/1070	142/8114	0.238972	0.614376		hsa05203	Viral carcinogenesis	26/921	204/8114	0.293296	0.740365
hsa03450	Non-homologous end-joining	3/1070	13/8114	0.240408	0.614376		hsa00640	Propanoate metabolism	5/921	32/8114	0.294907	0.740365
hsa04370	VEGF signaling pathway	10/1070	59/8114	0.24498	0.62113		hsa04215	Apoptosis - multiple species	5/921	32/8114	0.294907	0.740365
hsa00983	Drug metabolism - other enzymes	13/1070	80/8114	0.251147	0.630922		hsa04024	cAMP signaling pathway	28/921	221/8114	0.295223	0.740365
hsa00790	Folate biosynthesis	5/1070	26/8114	0.252761	0.630922		hsa05235	PD-L1 expression and PD-1 checkpoint pathway in cancer	12/921	89/8114	0.307682	0.752803
hsa05135	Yersinia infection	21/1070	137/8114	0.26164	0.648062		hsa01524	Platinum drug resistance	10/921	73/8114	0.313105	0.752803
hsa00100	Steroid biosynthesis	4/1070	20/8114	0.265792	0.653321		hsa00592	alpha-Linolenic acid metabolism	4/921	25/8114	0.313823	0.752803
hsa04217	Necroptosis	24/1070	159/8114	0.268527	0.655044		hsa00920	Sulfur metabolism	2/921	10/8114	0.316465	0.752803
hsa03460	Fanconi anemia pathway	9/1070	54/8114	0.277586	0.669796		hsa00564	Glycerophospholipid metabolism	13/921	98/8114	0.318061	0.752803
hsa00601	Glycosphingolipid biosynthesis - lacto and neolacto series	5/1070	27/8114	0.279351	0.669796		hsa03410	Base excision repair	5/921	33/8114	0.318165	0.752803
hsa01230	Biosynthesis of amino acids	12/1070	75/8114	0.280815	0.669796		hsa05030	Cocaine addiction	7/921	49/8114	0.318929	0.752803
hsa04620	Toll-like receptor signaling pathway	16/1070	104/8114	0.292537	0.690704		hsa04072	Phospholipase D signaling pathway	19/921	148/8114	0.318945	0.752803
hsa04070	Phosphatidylinositol signaling system	15/1070	97/8114	0.293871	0.690704		hsa04662	B cell receptor signaling pathway	11/921	82/8114	0.32512	0.761777
hsa05204	Chemical carcinogenesis - DNA adducts	11/1070	69/8114	0.297151	0.693352		hsa05163	Human cytomegalovirus infection	28/921	225/8114	0.330272	0.762085
hsa04140	Autophagy - animal	21/1070	141/8114	0.308063	0.710485		hsa00970	Aminoacyl-tRNA biosynthesis	9/921	66/8114	0.331986	0.762085
hsa04024	cAMP signaling pathway	32/1070	221/8114	0.311017	0.710485		hsa00480	Glutathione metabolism	8/921	58/8114	0.33519	0.762085
hsa00230	Purine metabolism	19/1070	127/8114	0.31289	0.710485		hsa04979	Cholesterol metabolism	7/921	50/8114	0.338071	0.762085
hsa00603	Glycosphingolipid biosynthesis - globo and isoglobo series	3/1070	15/8114	0.316453	0.710485		hsa05144	Malaria	7/921	50/8114	0.338071	0.762085
hsa00730	Thiamine metabolism	3/1070	15/8114	0.316453	0.710485		hsa04659	Th17 cell differentiation	14/921	108/8114	0.340319	0.762085
hsa04725	Cholinergic synapse	17/1070	113/8114	0.317733	0.710485		hsa03320	PPAR signaling pathway	10/921	75/8114	0.344244	0.762085
hsa05164	Influenza A	25/1070	171/8114	0.320324	0.71134		hsa04918	Thyroid hormone synthesis	10/921	75/8114	0.344244	0.762085
hsa00980	Metabolism of xenobiotics by cytochrome P450	12/1070	78/8114	0.329358	0.716635		hsa04015	Rap1 signaling pathway	26/921	210/8114	0.348352	0.765898
hsa04670	Leukocyte transendothelial migration	17/1070	114/8114	0.3313	0.716635		hsa04071	Sphingolipid signaling pathway	15/921	119/8114	0.37366	0.815176
hsa04929	GnRH secretion	10/1070	64/8114	0.333297	0.716635		hsa04924	Renin secretion	9/921	69/8114	0.382214	0.815176
hsa04922	Glucagon signaling pathway	16/1070	107/8114	0.334193	0.716635		hsa04974	Protein digestion and absorption	13/921	103/8114	0.386121	0.815176
hsa05034	Alcoholism	27/1070	187/8114	0.335913	0.716635		hsa04152	AMPK signaling pathway	15/921	120/8114	0.386426	0.815176
hsa04979	Cholesterol metabolism	8/1070	50/8114	0.336062	0.716635		hsa05130	Pathogenic Escherichia coli infection	24/921	197/8114	0.387871	0.815176
hsa03018	RNA degradation	12/1070	79/8114	0.34594	0.732847		hsa00500	Starch and sucrose metabolism	5/921	36/8114	0.388814	0.815176
hsa03430	Mismatch repair	4/1070	23/8114	0.360307	0.756002		hsa00590	Arachidonic acid metabolism	8/921	61/8114	0.388958	0.815176
hsa00020	Citrate cycle (TCA cycle)	5/1070	30/8114	0.361566	0.756002		hsa04668	TNF signaling pathway	14/921	112/8114	0.393003	0.815176
hsa00562	Inositol phosphate metabolism	11/1070	73/8114	0.366432	0.756877		hsa05417	Lipid and atherosclerosis	26/921	215/8114	0.395981	0.815176
hsa05146	Amoebiasis	15/1070	102/8114	0.366686	0.756877		hsa04961	Endocrine and other factor-regulated calcium reabsorption	7/921	53/8114	0.39616	0.815176
hsa04330	Notch signaling pathway	9/1070	59/8114	0.374158	0.76738		hsa00532	Glycosaminoglycan biosynthesis - chondroitin sulfate / dermatan sulfate	3/921	20/8114	0.400259	0.818364
hsa04728	Dopaminergic synapse	19/1070	132/8114	0.377653	0.769646		hsa05414	Dilated cardiomyopathy	12/921	96/8114	0.40733	0.823144
hsa03040	Spliceosome	21/1070	147/8114	0.381688	0.772978		hsa03018	RNA degradation	10/921	79/8114	0.407726	0.823144
hsa04720	Long-term potentiation	10/1070	67/8114	0.388924	0.778543		hsa04540	Gap junction	11/921	88/8114	0.41521	0.833016
hsa04710	Circadian rhythm	5/1070	31/8114	0.389271	0.778543		hsa00591	Linoleic acid metabolism	4/921	29/8114	0.421662	0.839529
hsa00534	Glycosaminoglycan biosynthesis - heparan sulfate / heparin	4/1070	24/8114	0.392011	0.779183		hsa00983	Drug metabolism - other enzymes	10/921	80/8114	0.423688	0.839529
hsa04625	C-type lectin receptor signaling pathway	15/1070	104/8114	0.396643	0.783553		hsa04142	Lysosome	16/921	132/8114	0.429817	0.842164
hsa04713	Circadian entrainment	14/1070	97/8114	0.401937	0.788738		hsa00770	Pantothenate and CoA biosynthesis	3/921	21/8114	0.432069	0.842164
hsa04270	Vascular smooth muscle contraction	19/1070	134/8114	0.404167	0.788738		hsa04137	Mitophagy - animal	9/921	72/8114	0.432888	0.842164
hsa04510	Focal adhesion	28/1070	201/8114	0.407773	0.79098		hsa04750	Inflammatory mediator regulation of TRP channels	12/921	98/8114	0.436282	0.842763
hsa04971	Gastric acid secretion	11/1070	76/8114	0.419661	0.809166		hsa04261	Adrenergic signaling in cardiomyocytes	18/921	150/8114	0.438447	0.842763
hsa05017	Spinocerebellar ataxia	20/1070	143/8114	0.425068	0.814623		hsa04929	GnRH secretion	8/921	64/8114	0.442985	0.846418
hsa00514	Other types of O-glycan biosynthesis	7/1070	47/8114	0.427551	0.814623		hsa00030	Pentose phosphate pathway	4/921	30/8114	0.448162	0.851243
hsa03410	Base excision repair	5/1070	33/8114	0.444294	0.840118		hsa05170	Human immunodeficiency virus 1 infection	25/921	212/8114	0.451321	0.8522
hsa05170	Human immunodeficiency virus 1 infection	29/1070	212/8114	0.446149	0.840118		hsa04923	Regulation of lipolysis in adipocytes	7/921	56/8114	0.454227	0.852671
hsa04216	Ferroptosis	6/1070	41/8114	0.460028	0.861215		hsa05034	Alcoholism	22/921	187/8114	0.463124	0.864318
hsa04650	Natural killer cell mediated cytotoxicity	18/1070	131/8114	0.464341	0.863898		hsa00410	beta-Alanine metabolism	4/921	31/8114	0.474267	0.870538
hsa00531	Glycosaminoglycan degradation	3/1070	19/8114	0.466827	0.863898		hsa00230	Purine metabolism	15/921	127/8114	0.476366	0.870538
hsa04657	IL-17 signaling pathway	13/1070	94/8114	0.472509	0.869417		hsa00533	Glycosaminoglycan biosynthesis - keratan sulfate	2/921	14/8114	0.483184	0.870538
hsa05144	Malaria	7/1070	50/8114	0.494931	0.905498		hsa04722	Neurotrophin signaling pathway	14/921	119/8114	0.486195	0.870538
hsa00532	Glycosaminoglycan biosynthesis - chondroitin sulfate / dermatan sulfate	3/1070	20/8114	0.502304	0.913795		hsa00565	Ether lipid metabolism	6/921	49/8114	0.487645	0.870538
hsa00970	Aminoacyl-tRNA biosynthesis	9/1070	66/8114	0.511786	0.925816		hsa00600	Sphingolipid metabolism	6/921	49/8114	0.487645	0.870538
hsa04146	Peroxisome	11/1070	82/8114	0.525125	0.944639		hsa04970	Salivary secretion	11/921	93/8114	0.490643	0.870538
hsa04918	Thyroid hormone synthesis	10/1070	75/8114	0.536776	0.960232		hsa00515	Mannose type O-glycan biosynthesis	3/921	23/8114	0.493638	0.870538
hsa04730	Long-term depression	8/1070	60/8114	0.544337	0.968378		hsa04972	Pancreatic secretion	12/921	102/8114	0.493814	0.870538
hsa05133	Pertussis	10/1070	76/8114	0.55452	0.96938		hsa05146	Amoebiasis	12/921	102/8114	0.493814	0.870538
hsa00590	Arachidonic acid metabolism	8/1070	61/8114	0.564043	0.96938		hsa04720	Long-term potentiation	8/921	67/8114	0.496288	0.870538
hsa04924	Renin secretion	9/1070	69/8114	0.568139	0.96938		hsa04971	Gastric acid secretion	9/921	76/8114	0.499722	0.871797
hsa00533	Glycosaminoglycan biosynthesis - keratan sulfate	2/1070	14/8114	0.568419	0.96938		hsa05145	Toxoplasmosis	13/921	112/8114	0.510326	0.885484
hsa00220	Arginine biosynthesis	3/1070	22/8114	0.569364	0.96938		hsa05412	Arrhythmogenic right ventricular cardiomyopathy	9/921	77/8114	0.516116	0.890716
hsa04659	Th17 cell differentiation	14/1070	108/8114	0.571057	0.96938		hsa00730	Thiamine metabolism	2/921	15/8114	0.520889	0.894146
hsa04371	Apelin signaling pathway	18/1070	139/8114	0.571701	0.96938		hsa00051	Fructose and mannose metabolism	4/921	33/8114	0.524955	0.896333
hsa05100	Bacterial invasion of epithelial cells	10/1070	77/8114	0.571994	0.96938		hsa05204	Chemical carcinogenesis - DNA adducts	8/921	69/8114	0.530992	0.899873
hsa05412	Arrhythmogenic right ventricular cardiomyopathy	10/1070	77/8114	0.571994	0.96938		hsa04022	cGMP-PKG signaling pathway	19/921	167/8114	0.532635	0.899873
hsa05171	Coronavirus disease - COVID-19	30/1070	232/8114	0.576669	0.972186		hsa00561	Glycerolipid metabolism	7/921	61/8114	0.547825	0.92069
hsa05120	Epithelial cell signaling in Helicobacter pylori infection	9/1070	70/8114	0.586299	0.983271		hsa04144	Endocytosis	28/921	251/8114	0.570025	0.95301
hsa04914	Progesterone-mediated oocyte maturation	13/1070	102/8114	0.597411	0.989665		hsa01240	Biosynthesis of cofactors	17/921	153/8114	0.576164	0.958282
hsa03420	Nucleotide excision repair	6/1070	47/8114	0.599332	0.989665		hsa02010	ABC transporters	5/921	45/8114	0.590251	0.976653
hsa04973	Carbohydrate digestion and absorption	6/1070	47/8114	0.599332	0.989665		hsa00760	Nicotinate and nicotinamide metabolism	4/921	36/8114	0.596209	0.981451
hsa04520	Adherens junction	9/1070	71/8114	0.604097	0.992444		hsa04910	Insulin signaling pathway	15/921	137/8114	0.600077	0.98278
hsa04137	Mitophagy - animal	9/1070	72/8114	0.621509	1		hsa00062	Fatty acid elongation	3/921	27/8114	0.60562	0.984105
hsa00260	Glycine, serine and threonine metabolism	5/1070	40/8114	0.621836	1		hsa04062	Chemokine signaling pathway	21/921	192/8114	0.607018	0.984105
hsa04976	Bile secretion	11/1070	89/8114	0.639178	1		hsa04930	Type II diabetes mellitus	5/921	46/8114	0.610395	0.984607
hsa05134	Legionellosis	7/1070	57/8114	0.639581	1		hsa05131	Shigellosis	27/921	247/8114	0.614229	0.985838
hsa05131	Shigellosis	31/1070	247/8114	0.646851	1		hsa00061	Fatty acid biosynthesis	2/921	18/8114	0.622467	0.989167
hsa00270	Cysteine and methionine metabolism	6/1070	50/8114	0.661235	1		hsa00511	Other glycan degradation	2/921	18/8114	0.622467	0.989167
hsa00510	N-Glycan biosynthesis	6/1070	50/8114	0.661235	1		hsa05167	Kaposi sarcoma-associated herpesvirus infection	21/921	194/8114	0.626689	0.990971
hsa04810	Regulation of actin cytoskeleton	27/1070	218/8114	0.668968	1		hsa04514	Cell adhesion molecules	16/921	149/8114	0.632889	0.992222
hsa05022	Pathways of neurodegeneration - multiple diseases	60/1070	476/8114	0.671663	1		hsa04657	IL-17 signaling pathway	10/921	94/8114	0.635363	0.992222
hsa03020	RNA polymerase	4/1070	34/8114	0.673295	1		hsa04114	Oocyte meiosis	14/921	131/8114	0.636753	0.992222
hsa05415	Diabetic cardiomyopathy	25/1070	203/8114	0.676339	1		hsa04660	T cell receptor signaling pathway	11/921	104/8114	0.64511	1
hsa04142	Lysosome	16/1070	132/8114	0.681042	1		hsa01210	2-Oxocarboxylic acid metabolism	2/921	19/8114	0.652408	1
hsa05010	Alzheimer disease	48/1070	384/8114	0.681403	1		hsa04726	Serotonergic synapse	12/921	115/8114	0.666276	1
hsa04144	Endocytosis	31/1070	251/8114	0.682884	1		hsa00520	Amino sugar and nucleotide sugar metabolism	5/921	49/8114	0.667227	1
hsa04658	Th1 and Th2 cell differentiation	11/1070	92/8114	0.683322	1		hsa04630	JAK-STAT signaling pathway	17/921	162/8114	0.672816	1
hsa04950	Maturity onset diabetes of the young	3/1070	26/8114	0.685417	1		hsa00980	Metabolism of xenobiotics by cytochrome P450	8/921	78/8114	0.673348	1
hsa00071	Fatty acid degradation	5/1070	43/8114	0.686669	1		hsa04370	VEGF signaling pathway	6/921	59/8114	0.674017	1
hsa04975	Fat digestion and absorption	5/1070	43/8114	0.686669	1		hsa04510	Focal adhesion	21/921	201/8114	0.691704	1
hsa05416	Viral myocarditis	7/1070	60/8114	0.693647	1		hsa04976	Bile secretion	9/921	89/8114	0.693897	1
hsa03008	Ribosome biogenesis in eukaryotes	13/1070	109/8114	0.694582	1		hsa00052	Galactose metabolism	3/921	31/8114	0.699876	1
hsa05323	Rheumatoid arthritis	11/1070	93/8114	0.6973	1		hsa04710	Circadian rhythm	3/921	31/8114	0.699876	1
hsa00511	Other glycan degradation	2/1070	18/8114	0.707421	1		hsa03008	Ribosome biogenesis in eukaryotes	11/921	109/8114	0.706243	1
hsa04972	Pancreatic secretion	12/1070	102/8114	0.708847	1		hsa04380	Osteoclast differentiation	13/921	128/8114	0.707264	1
hsa00062	Fatty acid elongation	3/1070	27/8114	0.710473	1		hsa04714	Thermogenesis	24/921	232/8114	0.71845	1
hsa01040	Biosynthesis of unsaturated fatty acids	3/1070	27/8114	0.710473	1		hsa04658	Th1 and Th2 cell differentiation	9/921	92/8114	0.731286	1
hsa04961	Endocrine and other factor-regulated calcium reabsorption	6/1070	53/8114	0.716798	1		hsa00130	Ubiquinone and other terpenoid-quinone biosynthesis	1/921	11/8114	0.73451	1
hsa00500	Starch and sucrose metabolism	4/1070	36/8114	0.717386	1		hsa00430	Taurine and hypotaurine metabolism	1/921	11/8114	0.73451	1
hsa00512	Mucin type O-glycan biosynthesis	4/1070	36/8114	0.717386	1		hsa00071	Fatty acid degradation	4/921	43/8114	0.735186	1
hsa04062	Chemokine signaling pathway	23/1070	192/8114	0.72318	1		hsa04914	Progesterone-mediated oocyte maturation	10/921	102/8114	0.735395	1
hsa04714	Thermogenesis	28/1070	232/8114	0.723918	1		hsa04130	SNARE interactions in vesicular transport	3/921	33/8114	0.740126	1
hsa03022	Basal transcription factors	5/1070	45/8114	0.725473	1		hsa04725	Cholinergic synapse	11/921	113/8114	0.75012	1
hsa01210	2-Oxocarboxylic acid metabolism	2/1070	19/8114	0.735726	1		hsa04962	Vasopressin-regulated water reabsorption	4/921	44/8114	0.75175	1
hsa01250	Biosynthesis of nucleotide sugars	4/1070	37/8114	0.737721	1		hsa04936	Alcoholic liver disease	14/921	142/8114	0.75219	1
hsa04512	ECM-receptor interaction	10/1070	88/8114	0.740467	1		hsa03430	Mismatch repair	2/921	23/8114	0.753496	1
hsa04921	Oxytocin signaling pathway	18/1070	154/8114	0.745189	1		hsa03020	RNA polymerase	3/921	34/8114	0.758583	1
hsa00982	Drug metabolism - cytochrome P450	8/1070	72/8114	0.750273	1		hsa00534	Glycosaminoglycan biosynthesis - heparan sulfate / heparin	2/921	24/8114	0.774436	1
hsa00591	Linoleic acid metabolism	3/1070	29/8114	0.755922	1		hsa04260	Cardiac muscle contraction	8/921	87/8114	0.785878	1
hsa05340	Primary immunodeficiency	4/1070	38/8114	0.756929	1		hsa00512	Mucin type O-glycan biosynthesis	3/921	36/8114	0.792308	1
hsa05014	Amyotrophic lateral sclerosis	44/1070	364/8114	0.75949	1		hsa05135	Yersinia infection	13/921	137/8114	0.793401	1
hsa04114	Oocyte meiosis	15/1070	131/8114	0.760335	1		hsa03420	Nucleotide excision repair	4/921	47/8114	0.796656	1
hsa04613	Neutrophil extracellular trap formation	22/1070	190/8114	0.776705	1		hsa04973	Carbohydrate digestion and absorption	4/921	47/8114	0.796656	1
hsa03013	Nucleocytoplasmic transport	12/1070	108/8114	0.779901	1		hsa04721	Synaptic vesicle cycle	7/921	78/8114	0.797173	1
hsa04061	Viral protein interaction with cytokine and cytokine receptor	11/1070	100/8114	0.784132	1		hsa01250	Biosynthesis of nucleotide sugars	3/921	37/8114	0.807644	1
hsa04261	Adrenergic signaling in cardiomyocytes	17/1070	150/8114	0.784862	1		hsa00563	Glycosylphosphatidylinositol (GPI)-anchor biosynthesis	2/921	26/8114	0.811688	1
hsa00770	Pantothenate and CoA biosynthesis	2/1070	21/8114	0.78536	1		hsa04061	Viral protein interaction with cytokine and cytokine receptor	9/921	100/8114	0.815414	1
hsa00130	Ubiquinone and other terpenoid-quinone biosynthesis	1/1070	11/8114	0.789147	1		hsa05410	Hypertrophic cardiomyopathy	8/921	90/8114	0.816252	1
hsa00430	Taurine and hypotaurine metabolism	1/1070	11/8114	0.789147	1		hsa04622	RIG-I-like receptor signaling pathway	6/921	70/8114	0.821281	1
hsa04022	cGMP-PKG signaling pathway	19/1070	167/8114	0.789572	1		hsa05120	Epithelial cell signaling in Helicobacter pylori infection	6/921	70/8114	0.821281	1
hsa03320	PPAR signaling pathway	8/1070	75/8114	0.78989	1		hsa05340	Primary immunodeficiency	3/921	38/8114	0.822014	1
hsa05033	Nicotine addiction	4/1070	40/8114	0.792053	1		hsa04140	Autophagy - animal	13/921	141/8114	0.825278	1
hsa00565	Ether lipid metabolism	5/1070	49/8114	0.792405	1		hsa05164	Influenza A	16/921	171/8114	0.829151	1
hsa00240	Pyrimidine metabolism	6/1070	58/8114	0.794691	1		hsa00510	N-Glycan biosynthesis	4/921	50/8114	0.834776	1
hsa00410	beta-Alanine metabolism	3/1070	31/8114	0.795434	1		hsa00604	Glycosphingolipid biosynthesis - ganglio series	1/921	15/8114	0.836166	1
hsa00010	Glycolysis / Gluconeogenesis	7/1070	67/8114	0.798045	1		hsa00140	Steroid hormone biosynthesis	5/921	61/8114	0.837294	1
hsa04970	Salivary secretion	10/1070	93/8114	0.800165	1		hsa05323	Rheumatoid arthritis	8/921	93/8114	0.843209	1
hsa00340	Histidine metabolism	2/1070	22/8114	0.80696	1		hsa04611	Platelet activation	11/921	124/8114	0.846935	1
hsa00900	Terpenoid backbone biosynthesis	2/1070	22/8114	0.80696	1		hsa04670	Leukocyte transendothelial migration	10/921	114/8114	0.847755	1
hsa05140	Leishmaniasis	8/1070	77/8114	0.813589	1		hsa05033	Nicotine addiction	3/921	40/8114	0.848019	1
hsa04974	Protein digestion and absorption	11/1070	103/8114	0.815354	1		hsa04620	Toll-like receptor signaling pathway	9/921	104/8114	0.849203	1
hsa05145	Toxoplasmosis	12/1070	112/8114	0.819931	1		hsa00360	Phenylalanine metabolism	1/921	16/8114	0.854796	1
hsa00515	Mannose type O-glycan biosynthesis	2/1070	23/8114	0.826602	1		hsa00380	Tryptophan metabolism	3/921	42/8114	0.870655	1
hsa00051	Fructose and mannose metabolism	3/1070	33/8114	0.829457	1		hsa00120	Primary bile acid biosynthesis	1/921	17/8114	0.871311	1
hsa00140	Steroid hormone biosynthesis	6/1070	61/8114	0.832859	1		hsa00910	Nitrogen metabolism	1/921	17/8114	0.871311	1
hsa04666	Fc gamma R-mediated phagocytosis	10/1070	97/8114	0.840132	1		hsa05321	Inflammatory bowel disease	5/921	65/8114	0.875092	1
hsa04726	Serotonergic synapse	12/1070	115/8114	0.846198	1		hsa05132	Salmonella infection	23/921	249/8114	0.881099	1
hsa03010	Ribosome	17/1070	158/8114	0.849086	1		hsa05100	Bacterial invasion of epithelial cells	6/921	77/8114	0.883668	1
hsa00564	Glycerophospholipid metabolism	10/1070	98/8114	0.849087	1		hsa05140	Leishmaniasis	6/921	77/8114	0.883668	1
hsa00592	alpha-Linolenic acid metabolism	2/1070	25/8114	0.860569	1		hsa04141	Protein processing in endoplasmic reticulum	15/921	171/8114	0.887361	1
hsa02010	ABC transporters	4/1070	45/8114	0.862158	1		hsa04612	Antigen processing and presentation	6/921	78/8114	0.890876	1
hsa00760	Nicotinate and nicotinamide metabolism	3/1070	36/8114	0.871335	1		hsa05171	Coronavirus disease - COVID-19	21/921	232/8114	0.8926	1
hsa01240	Biosynthesis of cofactors	16/1070	153/8114	0.872456	1		hsa05208	Chemical carcinogenesis - reactive oxygen species	20/921	223/8114	0.896427	1
hsa05322	Systemic lupus erythematosus	14/1070	136/8114	0.873826	1		hsa03022	Basal transcription factors	3/921	45/8114	0.899027	1
hsa05321	Inflammatory bowel disease	6/1070	65/8114	0.874651	1		hsa05017	Spinocerebellar ataxia	12/921	143/8114	0.900239	1
hsa00563	Glycosylphosphatidylinositol (GPI)-anchor biosynthesis	2/1070	26/8114	0.875165	1		hsa05134	Legionellosis	4/921	57/8114	0.900983	1
hsa00604	Glycosphingolipid biosynthesis - ganglio series	1/1070	15/8114	0.880351	1		hsa04921	Oxytocin signaling pathway	13/921	154/8114	0.903613	1
hsa05152	Tuberculosis	19/1070	180/8114	0.880666	1		hsa03050	Proteasome	3/921	46/8114	0.907158	1
hsa00620	Pyruvate metabolism	4/1070	47/8114	0.883945	1		hsa00620	Pyruvate metabolism	3/921	47/8114	0.914693	1
hsa04966	Collecting duct acid secretion	2/1070	27/8114	0.888341	1		hsa04810	Regulation of actin cytoskeleton	19/921	218/8114	0.915856	1
hsa05012	Parkinson disease	29/1070	266/8114	0.889459	1		hsa00982	Drug metabolism - cytochrome P450	5/921	72/8114	0.923371	1
hsa00520	Amino sugar and nucleotide sugar metabolism	4/1070	49/8114	0.90267	1		hsa00562	Inositol phosphate metabolism	5/921	73/8114	0.928714	1
hsa00513	Various types of N-glycan biosynthesis	3/1070	39/8114	0.90385	1		hsa00340	Histidine metabolism	1/921	22/8114	0.92965	1
hsa04060	Cytokine-cytokine receptor interaction	32/1070	295/8114	0.905448	1		hsa04742	Taste transduction	6/921	86/8114	0.935966	1
hsa04622	RIG-I-like receptor signaling pathway	6/1070	70/8114	0.914233	1		hsa04614	Renin-angiotensin system	1/921	23/8114	0.937657	1
hsa00561	Glycerolipid metabolism	5/1070	61/8114	0.918929	1		hsa04623	Cytosolic DNA-sensing pathway	4/921	63/8114	0.93783	1
hsa00030	Pentose phosphate pathway	2/1070	30/8114	0.920512	1		hsa04621	NOD-like receptor signaling pathway	15/921	184/8114	0.938866	1
hsa00380	Tryptophan metabolism	3/1070	42/8114	0.92875	1		hsa05133	Pertussis	5/921	76/8114	0.942804	1
hsa00052	Galactose metabolism	2/1070	31/8114	0.929138	1		hsa00513	Various types of N-glycan biosynthesis	2/921	39/8114	0.94582	1
hsa04130	SNARE interactions in vesicular transport	2/1070	33/8114	0.943804	1		hsa04080	Neuroactive ligand-receptor interaction	31/921	353/8114	0.953619	1
hsa05414	Dilated cardiomyopathy	8/1070	96/8114	0.948925	1		hsa05322	Systemic lupus erythematosus	10/921	136/8114	0.954361	1
hsa01200	Carbon metabolism	10/1070	115/8114	0.948927	1		hsa00010	Glycolysis / Gluconeogenesis	4/921	67/8114	0.954946	1
hsa04141	Protein processing in endoplasmic reticulum	16/1070	171/8114	0.951788	1		hsa04950	Maturity onset diabetes of the young	1/921	26/8114	0.956617	1
hsa03050	Proteasome	3/1070	46/8114	0.952768	1		hsa04060	Cytokine-cytokine receptor interaction	25/921	295/8114	0.957979	1
hsa00830	Retinol metabolism	5/1070	68/8114	0.955776	1		hsa04664	Fc epsilon RI signaling pathway	4/921	68/8114	0.958486	1
hsa04640	Hematopoietic cell lineage	8/1070	99/8114	0.959307	1		hsa04625	C-type lectin receptor signaling pathway	7/921	104/8114	0.959096	1
hsa04614	Renin-angiotensin system	1/1070	23/8114	0.961507	1		hsa05415	Diabetic cardiomyopathy	16/921	203/8114	0.960125	1
hsa00600	Sphingolipid metabolism	3/1070	49/8114	0.965564	1		hsa05416	Viral myocarditis	3/921	60/8114	0.973054	1
hsa04672	Intestinal immune network for IgA production	3/1070	49/8114	0.965564	1		hsa00020	Citrate cycle (TCA cycle)	1/921	30/8114	0.973254	1
hsa04977	Vitamin digestion and absorption	1/1070	24/8114	0.966598	1		hsa05016	Huntington disease	25/921	306/8114	0.974152	1
hsa05110	Vibrio cholerae infection	3/1070	50/8114	0.969047	1		hsa05012	Parkinson disease	21/921	266/8114	0.976143	1
hsa04145	Phagosome	13/1070	152/8114	0.971894	1		hsa03010	Ribosome	11/921	158/8114	0.976441	1
hsa00330	Arginine and proline metabolism	3/1070	51/8114	0.972196	1		hsa04723	Retrograde endocannabinoid signaling	10/921	148/8114	0.97833	1
hsa04623	Cytosolic DNA-sensing pathway	4/1070	63/8114	0.974084	1		hsa04145	Phagosome	10/921	152/8114	0.983294	1
hsa04742	Taste transduction	6/1070	86/8114	0.977502	1		hsa00040	Pentose and glucuronate interconversions	1/921	34/8114	0.983515	1
hsa04723	Retrograde endocannabinoid signaling	12/1070	148/8114	0.98085	1		hsa04932	Non-alcoholic fatty liver disease	10/921	155/8114	0.986306	1
hsa00650	Butanoate metabolism	1/1070	28/8114	0.981064	1		hsa04613	Neutrophil extracellular trap formation	13/921	190/8114	0.986851	1
hsa00860	Porphyrin metabolism	2/1070	43/8114	0.982982	1		hsa00830	Retinol metabolism	3/921	68/8114	0.987248	1
hsa04080	Neuroactive ligand-receptor interaction	34/1070	353/8114	0.985027	1		hsa04070	Phosphatidylinositol signaling system	5/921	97/8114	0.989165	1
hsa00053	Ascorbate and aldarate metabolism	1/1070	30/8114	0.985744	1		hsa04640	Hematopoietic cell lineage	5/921	99/8114	0.99084	1
hsa00630	Glyoxylate and dicarboxylate metabolism	1/1070	30/8114	0.985744	1		hsa05022	Pathways of neurodegeneration - multiple diseases	39/921	476/8114	0.991776	1
hsa00190	Oxidative phosphorylation	10/1070	134/8114	0.987502	1		hsa05010	Alzheimer disease	30/921	384/8114	0.992295	1
hsa04621	NOD-like receptor signaling pathway	15/1070	184/8114	0.988407	1		hsa05014	Amyotrophic lateral sclerosis	28/921	364/8114	0.992701	1
hsa00640	Propanoate metabolism	1/1070	32/8114	0.989269	1		hsa04978	Mineral absorption	2/921	60/8114	0.993832	1
hsa05016	Huntington disease	28/1070	306/8114	0.989407	1		hsa04650	Natural killer cell mediated cytotoxicity	7/921	131/8114	0.994439	1
hsa04978	Mineral absorption	3/1070	60/8114	0.989674	1		hsa00860	Porphyrin metabolism	1/921	43/8114	0.994456	1
hsa04610	Complement and coagulation cascades	5/1070	85/8114	0.991107	1		hsa04940	Type I diabetes mellitus	1/921	43/8114	0.994456	1
hsa04514	Cell adhesion molecules	11/1070	149/8114	0.991525	1		hsa05150	Staphylococcus aureus infection	4/921	96/8114	0.996464	1
hsa00040	Pentose and glucuronate interconversions	1/1070	34/8114	0.991922	1		hsa05168	Herpes simplex virus 1 infection	39/921	495/8114	0.996507	1
hsa04612	Antigen processing and presentation	4/1070	78/8114	0.994512	1		hsa04672	Intestinal immune network for IgA production	1/921	49/8114	0.997321	1
hsa04721	Synaptic vesicle cycle	4/1070	78/8114	0.994512	1		hsa04610	Complement and coagulation cascades	3/921	85/8114	0.997578	1
hsa05410	Hypertrophic cardiomyopathy	5/1070	90/8114	0.99461	1		hsa05110	Vibrio cholerae infection	1/921	50/8114	0.997627	1
hsa05020	Prion disease	23/1070	273/8114	0.995144	1		hsa00330	Arginine and proline metabolism	1/921	51/8114	0.997898	1
hsa04940	Type I diabetes mellitus	1/1070	43/8114	0.997752	1		hsa05020	Prion disease	15/921	273/8114	0.999761	1
hsa04260	Cardiac muscle contraction	4/1070	87/8114	0.997941	1		hsa05152	Tuberculosis	7/921	180/8114	0.999914	1
hsa00280	Valine, leucine and isoleucine degradation	1/1070	48/8114	0.998896	1		hsa00190	Oxidative phosphorylation	3/921	134/8114	0.999986	1
hsa05150	Staphylococcus aureus infection	3/1070	96/8114	0.999856	1		hsa04740	Olfactory transduction	6/921	440/8114	1	1
hsa04740	Olfactory transduction	5/1070	440/8114	1	1

## Sheet: Non-teratogens-Downregulated PS
1-fold Cmax							20-fold Cmax
ID	Description	GeneRatio	BackgrRatio	pvalue	adj.pvalue		ID	Description	GeneRatio	BackgrRatio	pvalue	adj.pvalue
hsa03010	Ribosome	9/73	158/8114	1.07246e-05	0.00175884		hsa03010	Ribosome	9/88	158/8114	4.92109e-05	0.00654504
hsa05171	Coronavirus disease - COVID-19	9/73	232/8114	0.000215744	0.017691		hsa05171	Coronavirus disease - COVID-19	8/88	232/8114	0.0035561	0.236481
hsa04350	TGF-beta signaling pathway	4/73	94/8114	0.0100012	0.511806		hsa03450	Non-homologous end-joining	2/88	13/8114	0.00839329	0.372103
hsa03460	Fanconi anemia pathway	3/73	54/8114	0.0124831	0.511806		hsa04613	Neutrophil extracellular trap formation	6/88	190/8114	0.0168992	0.476198
hsa05132	Salmonella infection	6/73	249/8114	0.0241522	0.758581		hsa05202	Transcriptional misregulation in cancer	6/88	193/8114	0.0181188	0.476198
hsa05202	Transcriptional misregulation in cancer	5/73	193/8114	0.0295158	0.758581		hsa03040	Spliceosome	5/88	147/8114	0.0214826	0.476198
hsa05203	Viral carcinogenesis	5/73	204/8114	0.0362266	0.758581		hsa05168	Herpes simplex virus 1 infection	10/88	495/8114	0.0409985	0.778972
hsa04550	Signaling pathways regulating pluripotency of stem cells	4/73	143/8114	0.0395219	0.758581		hsa01230	Biosynthesis of amino acids	3/88	75/8114	0.0476107	0.791527
hsa03440	Homologous recombination	2/73	41/8114	0.0522603	0.758581		hsa05322	Systemic lupus erythematosus	4/88	136/8114	0.0599447	0.885849
hsa04390	Hippo signaling pathway	4/73	157/8114	0.0525513	0.758581		hsa04120	Ubiquitin mediated proteolysis	4/88	142/8114	0.0680414	0.90495
hsa05131	Shigellosis	5/73	247/8114	0.0709998	0.758581		hsa04350	TGF-beta signaling pathway	3/88	94/8114	0.0818283	0.911575
hsa03013	Nucleocytoplasmic transport	3/73	108/8114	0.0730875	0.758581		hsa03015	mRNA surveillance pathway	3/88	97/8114	0.0879934	0.911575
hsa00510	N-Glycan biosynthesis	2/73	50/8114	0.0741783	0.758581		hsa00270	Cysteine and methionine metabolism	2/88	50/8114	0.102031	0.911575
hsa04979	Cholesterol metabolism	2/73	50/8114	0.0741783	0.758581		hsa04979	Cholesterol metabolism	2/88	50/8114	0.102031	0.911575
hsa05134	Legionellosis	2/73	57/8114	0.092895	0.758581		hsa04141	Protein processing in endoplasmic reticulum	4/88	171/8114	0.11453	0.911575
hsa04114	Oocyte meiosis	3/73	131/8114	0.11365	0.758581		hsa04340	Hedgehog signaling pathway	2/88	56/8114	0.123145	0.911575
hsa05321	Inflammatory bowel disease	2/73	65/8114	0.115743	0.758581		hsa05034	Alcoholism	4/88	187/8114	0.144892	0.911575
hsa00190	Oxidative phosphorylation	3/73	134/8114	0.119471	0.758581		hsa00310	Lysine degradation	2/88	63/8114	0.148961	0.911575
hsa05322	Systemic lupus erythematosus	3/73	136/8114	0.123413	0.758581		hsa00910	Nitrogen metabolism	1/88	17/8114	0.169364	0.911575
hsa05418	Fluid shear stress and atherosclerosis	3/73	139/8114	0.129414	0.758581		hsa00190	Oxidative phosphorylation	3/88	134/8114	0.177621	0.911575
hsa05010	Alzheimer disease	6/73	384/8114	0.13062	0.758581		hsa04520	Adherens junction	2/88	71/8114	0.179641	0.911575
hsa05208	Chemical carcinogenesis - reactive oxygen species	4/73	223/8114	0.140639	0.758581		hsa05203	Viral carcinogenesis	4/88	204/8114	0.180217	0.911575
hsa01230	Biosynthesis of amino acids	2/73	75/8114	0.146032	0.758581		hsa04918	Thyroid hormone synthesis	2/88	75/8114	0.195328	0.911575
hsa04918	Thyroid hormone synthesis	2/73	75/8114	0.146032	0.758581		hsa00770	Pantothenate and CoA biosynthesis	1/88	21/8114	0.204896	0.911575
hsa04932	Non-alcoholic fatty liver disease	3/73	155/8114	0.163065	0.758581		hsa04964	Proximal tubule bicarbonate reclamation	1/88	23/8114	0.222095	0.911575
hsa00770	Pantothenate and CoA biosynthesis	1/73	21/8114	0.17306	0.758581		hsa05208	Chemical carcinogenesis - reactive oxygen species	4/88	223/8114	0.222724	0.911575
hsa04260	Cardiac muscle contraction	2/73	87/8114	0.184212	0.758581		hsa01240	Biosynthesis of cofactors	3/88	153/8114	0.230703	0.911575
hsa04964	Proximal tubule bicarbonate reclamation	1/73	23/8114	0.187912	0.758581		hsa04260	Cardiac muscle contraction	2/88	87/8114	0.243232	0.911575
hsa04141	Protein processing in endoplasmic reticulum	3/73	171/8114	0.199037	0.758581		hsa04966	Collecting duct acid secretion	1/88	27/8114	0.255395	0.911575
hsa05323	Rheumatoid arthritis	2/73	93/8114	0.203819	0.758581		hsa05132	Salmonella infection	4/88	249/8114	0.284559	0.911575
hsa04657	IL-17 signaling pathway	2/73	94/8114	0.207111	0.758581		hsa00564	Glycerophospholipid metabolism	2/88	98/8114	0.287585	0.911575
hsa04966	Collecting duct acid secretion	1/73	27/8114	0.216831	0.758581		hsa00051	Fructose and mannose metabolism	1/88	33/8114	0.302721	0.911575
hsa03015	mRNA surveillance pathway	2/73	97/8114	0.217022	0.758581		hsa04914	Progesterone-mediated oocyte maturation	2/88	102/8114	0.303681	0.911575
hsa05012	Parkinson disease	4/73	266/8114	0.217083	0.758581		hsa05012	Parkinson disease	4/88	266/8114	0.326358	0.911575
hsa04621	NOD-like receptor signaling pathway	3/73	184/8114	0.22956	0.758581		hsa03013	Nucleocytoplasmic transport	2/88	108/8114	0.327705	0.911575
hsa05020	Prion disease	4/73	273/8114	0.230513	0.758581		hsa01250	Biosynthesis of nucleotide sugars	1/88	37/8114	0.332607	0.911575
hsa04392	Hippo signaling pathway - multiple species	1/73	29/8114	0.230907	0.758581		hsa04960	Aldosterone-regulated sodium reabsorption	1/88	37/8114	0.332607	0.911575
hsa04914	Progesterone-mediated oocyte maturation	2/73	102/8114	0.233632	0.758581		hsa05340	Primary immunodeficiency	1/88	38/8114	0.339878	0.911575
hsa05146	Amoebiasis	2/73	102/8114	0.233632	0.758581		hsa05014	Amyotrophic lateral sclerosis	5/88	364/8114	0.360576	0.911575
hsa05034	Alcoholism	3/73	187/8114	0.236733	0.758581		hsa03440	Homologous recombination	1/88	41/8114	0.361226	0.911575
hsa01523	Antifolate resistance	1/73	30/8114	0.237851	0.758581		hsa04216	Ferroptosis	1/88	41/8114	0.361226	0.911575
hsa04613	Neutrophil extracellular trap formation	3/73	190/8114	0.243946	0.758581		hsa05415	Diabetic cardiomyopathy	3/88	203/8114	0.378658	0.911575
hsa05310	Asthma	1/73	31/8114	0.244733	0.758581		hsa04973	Carbohydrate digestion and absorption	1/88	47/8114	0.401894	0.911575
hsa05130	Pathogenic Escherichia coli infection	3/73	197/8114	0.260916	0.758581		hsa00520	Amino sugar and nucleotide sugar metabolism	1/88	49/8114	0.414872	0.911575
hsa05415	Diabetic cardiomyopathy	3/73	203/8114	0.275588	0.758581		hsa00565	Ether lipid metabolism	1/88	49/8114	0.414872	0.911575
hsa04960	Aldosterone-regulated sodium reabsorption	1/73	37/8114	0.284759	0.758581		hsa04114	Oocyte meiosis	2/88	131/8114	0.417248	0.911575
hsa05143	African trypanosomiasis	1/73	37/8114	0.284759	0.758581		hsa00510	N-Glycan biosynthesis	1/88	50/8114	0.421257	0.911575
hsa05216	Thyroid cancer	1/73	37/8114	0.284759	0.758581		hsa05110	Vibrio cholerae infection	1/88	50/8114	0.421257	0.911575
hsa05168	Herpes simplex virus 1 infection	6/73	495/8114	0.285621	0.758581		hsa05016	Huntington disease	4/88	306/8114	0.425474	0.911575
hsa05330	Allograft rejection	1/73	38/8114	0.291223	0.758581		hsa00330	Arginine and proline metabolism	1/88	51/8114	0.427573	0.911575
hsa05016	Huntington disease	4/73	306/8114	0.296245	0.758581		hsa04961	Endocrine and other factor-regulated calcium reabsorption	1/88	53/8114	0.44	0.911575
hsa05417	Lipid and atherosclerosis	3/73	215/8114	0.305177	0.758581		hsa03460	Fanconi anemia pathway	1/88	54/8114	0.446114	0.911575
hsa04216	Ferroptosis	1/73	41/8114	0.310272	0.758581		hsa05418	Fluid shear stress and atherosclerosis	2/88	139/8114	0.447052	0.911575
hsa04110	Cell cycle	2/73	126/8114	0.313823	0.758581		hsa05017	Spinocerebellar ataxia	2/88	143/8114	0.46164	0.911575
hsa05332	Graft-versus-host disease	1/73	42/8114	0.316509	0.758581		hsa04714	Thermogenesis	3/88	232/8114	0.462923	0.911575
hsa05166	Human T-cell leukemia virus 1 infection	3/73	222/8114	0.322523	0.758581		hsa00480	Glutathione metabolism	1/88	58/8114	0.469914	0.911575
hsa04940	Type I diabetes mellitus	1/73	43/8114	0.32269	0.758581		hsa04978	Mineral absorption	1/88	60/8114	0.481433	0.911575
hsa04930	Type II diabetes mellitus	1/73	46/8114	0.340905	0.758581		hsa00561	Glycerolipid metabolism	1/88	61/8114	0.487099	0.911575
hsa04973	Carbohydrate digestion and absorption	1/73	47/8114	0.346869	0.758581		hsa04213	Longevity regulating pathway - multiple species	1/88	62/8114	0.492703	0.911575
hsa04210	Apoptosis	2/73	136/8114	0.346886	0.758581		hsa04932	Non-alcoholic fatty liver disease	2/88	155/8114	0.504043	0.911575
hsa04714	Thermogenesis	3/73	232/8114	0.347324	0.758581		hsa05131	Shigellosis	3/88	247/8114	0.504645	0.911575
hsa00270	Cysteine and methionine metabolism	1/73	50/8114	0.364442	0.758581		hsa04218	Cellular senescence	2/88	156/8114	0.50748	0.911575
hsa05110	Vibrio cholerae infection	1/73	50/8114	0.364442	0.758581		hsa04390	Hippo signaling pathway	2/88	157/8114	0.510902	0.911575
hsa05144	Malaria	1/73	50/8114	0.364442	0.758581		hsa00010	Glycolysis / Gluconeogenesis	1/88	67/8114	0.519832	0.911575
hsa04120	Ubiquitin mediated proteolysis	2/73	142/8114	0.366491	0.758581		hsa00830	Retinol metabolism	1/88	68/8114	0.525083	0.911575
hsa04961	Endocrine and other factor-regulated calcium reabsorption	1/73	53/8114	0.381549	0.758581		hsa05120	Epithelial cell signaling in Helicobacter pylori infection	1/88	70/8114	0.535415	0.911575
hsa03040	Spliceosome	2/73	147/8114	0.382662	0.758581		hsa05230	Central carbon metabolism in cancer	1/88	70/8114	0.535415	0.911575
hsa05224	Breast cancer	2/73	147/8114	0.382662	0.758581		hsa04022	cGMP-PKG signaling pathway	2/88	167/8114	0.544273	0.911575
hsa04145	Phagosome	2/73	152/8114	0.398662	0.758581		hsa00562	Inositol phosphate metabolism	1/88	73/8114	0.550498	0.911575
hsa01240	Biosynthesis of cofactors	2/73	153/8114	0.401841	0.758581		hsa04115	p53 signaling pathway	1/88	73/8114	0.550498	0.911575
hsa04934	Cushing syndrome	2/73	155/8114	0.408174	0.758581		hsa04530	Tight junction	2/88	169/8114	0.550758	0.911575
hsa04150	mTOR signaling pathway	2/73	156/8114	0.411329	0.758581		hsa04971	Gastric acid secretion	1/88	76/8114	0.565097	0.911575
hsa04218	Cellular senescence	2/73	156/8114	0.411329	0.758581		hsa05020	Prion disease	3/88	273/8114	0.572875	0.911575
hsa05014	Amyotrophic lateral sclerosis	4/73	364/8114	0.415707	0.758581		hsa04612	Antigen processing and presentation	1/88	78/8114	0.574568	0.911575
hsa04730	Long-term depression	1/73	60/8114	0.419718	0.758581		hsa04721	Synaptic vesicle cycle	1/88	78/8114	0.574568	0.911575
hsa04978	Mineral absorption	1/73	60/8114	0.419718	0.758581		hsa03018	RNA degradation	1/88	79/8114	0.579227	0.911575
hsa04217	Necroptosis	2/73	159/8114	0.420745	0.758581		hsa04146	Peroxisome	1/88	82/8114	0.592903	0.911575
hsa05022	Pathways of neurodegeneration - multiple diseases	5/73	476/8114	0.427995	0.758581		hsa04621	NOD-like receptor signaling pathway	2/88	184/8114	0.597345	0.911575
hsa05161	Hepatitis B	2/73	162/8114	0.430086	0.758581		hsa05010	Alzheimer disease	4/88	384/8114	0.604476	0.911575
hsa04213	Longevity regulating pathway - multiple species	1/73	62/8114	0.43019	0.758581		hsa04911	Insulin secretion	1/88	86/8114	0.610456	0.911575
hsa05217	Basal cell carcinoma	1/73	63/8114	0.435356	0.758581		hsa04540	Gap junction	1/88	88/8114	0.61895	0.911575
hsa04022	cGMP-PKG signaling pathway	2/73	167/8114	0.445482	0.758581		hsa04211	Longevity regulating pathway	1/88	89/8114	0.623127	0.911575
hsa04310	Wnt signaling pathway	2/73	167/8114	0.445482	0.758581		hsa04976	Bile secretion	1/88	89/8114	0.623127	0.911575
hsa00010	Glycolysis / Gluconeogenesis	1/73	67/8114	0.455562	0.758581		hsa05410	Hypertrophic cardiomyopathy	1/88	90/8114	0.62726	0.911575
hsa05164	Influenza A	2/73	171/8114	0.457636	0.758581		hsa05130	Pathogenic Escherichia coli infection	2/88	197/8114	0.634764	0.911575
hsa04664	Fc epsilon RI signaling pathway	1/73	68/8114	0.460501	0.758581		hsa04970	Salivary secretion	1/88	93/8114	0.639391	0.911575
hsa04920	Adipocytokine signaling pathway	1/73	69/8114	0.465396	0.758581		hsa05323	Rheumatoid arthritis	1/88	93/8114	0.639391	0.911575
hsa04622	RIG-I-like receptor signaling pathway	1/73	70/8114	0.470246	0.758581		hsa04657	IL-17 signaling pathway	1/88	94/8114	0.643348	0.911575
hsa05120	Epithelial cell signaling in Helicobacter pylori infection	1/73	70/8114	0.470246	0.758581		hsa05414	Dilated cardiomyopathy	1/88	96/8114	0.651132	0.911575
hsa05152	Tuberculosis	2/73	180/8114	0.484425	0.758581		hsa04070	Phosphatidylinositol signaling system	1/88	97/8114	0.654961	0.911575
hsa00562	Inositol phosphate metabolism	1/73	73/8114	0.48454	0.758581		hsa05215	Prostate cancer	1/88	97/8114	0.654961	0.911575
hsa01524	Platinum drug resistance	1/73	73/8114	0.48454	0.758581		hsa04925	Aldosterone synthesis and secretion	1/88	98/8114	0.658748	0.911575
hsa04115	p53 signaling pathway	1/73	73/8114	0.48454	0.758581		hsa05231	Choline metabolism in cancer	1/88	98/8114	0.658748	0.911575
hsa04971	Gastric acid secretion	1/73	76/8114	0.498454	0.758581		hsa04015	Rap1 signaling pathway	2/88	210/8114	0.669454	0.911575
hsa05133	Pertussis	1/73	76/8114	0.498454	0.758581		hsa04972	Pancreatic secretion	1/88	102/8114	0.673491	0.911575
hsa05212	Pancreatic cancer	1/73	76/8114	0.498454	0.758581		hsa04974	Protein digestion and absorption	1/88	103/8114	0.677077	0.911575
hsa04060	Cytokine-cytokine receptor interaction	3/73	295/8114	0.498761	0.758581		hsa05417	Lipid and atherosclerosis	2/88	215/8114	0.682081	0.911575
hsa05140	Leishmaniasis	1/73	77/8114	0.503009	0.758581		hsa04810	Regulation of actin cytoskeleton	2/88	218/8114	0.689469	0.911575
hsa04612	Antigen processing and presentation	1/73	78/8114	0.507523	0.758581		hsa04024	cAMP signaling pathway	2/88	221/8114	0.696717	0.911575
hsa04721	Synaptic vesicle cycle	1/73	78/8114	0.507523	0.758581		hsa03008	Ribosome biogenesis in eukaryotes	1/88	109/8114	0.697791	0.911575
hsa03018	RNA degradation	1/73	79/8114	0.511997	0.758581		hsa04066	HIF-1 signaling pathway	1/88	109/8114	0.697791	0.911575
hsa04146	Peroxisome	1/73	82/8114	0.525179	0.758581		hsa05166	Human T-cell leukemia virus 1 infection	2/88	222/8114	0.699103	0.911575
hsa05206	MicroRNAs in cancer	3/73	310/8114	0.532428	0.758581		hsa04670	Leukocyte transendothelial migration	1/88	114/8114	0.714045	0.917176
hsa04911	Insulin secretion	1/73	86/8114	0.54221	0.758581		hsa01200	Carbon metabolism	1/88	115/8114	0.717191	0.917176
hsa04540	Gap junction	1/73	88/8114	0.550498	0.758581		hsa04152	AMPK signaling pathway	1/88	120/8114	0.732412	0.922251
hsa05205	Proteoglycans in cancer	2/73	205/8114	0.554472	0.758581		hsa04919	Thyroid hormone signaling pathway	1/88	121/8114	0.735358	0.922251
hsa04211	Longevity regulating pathway	1/73	89/8114	0.554587	0.758581		hsa04110	Cell cycle	1/88	126/8114	0.749612	0.922251
hsa04976	Bile secretion	1/73	89/8114	0.554587	0.758581		hsa04144	Endocytosis	2/88	251/8114	0.761828	0.922251
hsa05410	Hypertrophic cardiomyopathy	1/73	90/8114	0.558638	0.758581		hsa04068	FoxO signaling pathway	1/88	131/8114	0.763107	0.922251
hsa04658	Th1 and Th2 cell differentiation	1/73	92/8114	0.566633	0.758581		hsa05022	Pathways of neurodegeneration - multiple diseases	4/88	476/8114	0.767123	0.922251
hsa04970	Salivary secretion	1/73	93/8114	0.570577	0.758581		hsa04210	Apoptosis	1/88	136/8114	0.775882	0.922251
hsa05170	Human immunodeficiency virus 1 infection	2/73	212/8114	0.572873	0.758581		hsa04915	Estrogen signaling pathway	1/88	138/8114	0.780799	0.922251
hsa05207	Chemical carcinogenesis - receptor activation	2/73	212/8114	0.572873	0.758581		hsa04550	Signaling pathways regulating pluripotency of stem cells	1/88	143/8114	0.792631	0.922251
hsa05165	Human papillomavirus infection	3/73	331/8114	0.577427	0.758581		hsa04072	Phospholipase D signaling pathway	1/88	148/8114	0.80383	0.922251
hsa05414	Dilated cardiomyopathy	1/73	96/8114	0.582196	0.758581		hsa04723	Retrograde endocannabinoid signaling	1/88	148/8114	0.80383	0.922251
hsa04070	Phosphatidylinositol signaling system	1/73	97/8114	0.586	0.758581		hsa04261	Adrenergic signaling in cardiomyocytes	1/88	150/8114	0.808141	0.922251
hsa05215	Prostate cancer	1/73	97/8114	0.586	0.758581		hsa04145	Phagosome	1/88	152/8114	0.812358	0.922251
hsa04810	Regulation of actin cytoskeleton	2/73	218/8114	0.588212	0.758581		hsa04217	Necroptosis	1/88	159/8114	0.826408	0.922251
hsa04925	Aldosterone synthesis and secretion	1/73	98/8114	0.58977	0.758581		hsa04630	JAK-STAT signaling pathway	1/88	162/8114	0.832106	0.922251
hsa04640	Hematopoietic cell lineage	1/73	99/8114	0.593506	0.758581		hsa05161	Hepatitis B	1/88	162/8114	0.832106	0.922251
hsa04024	cAMP signaling pathway	2/73	221/8114	0.59573	0.758581		hsa04310	Wnt signaling pathway	1/88	167/8114	0.841195	0.924583
hsa04061	Viral protein interaction with cytokine and cytokine receptor	1/73	100/8114	0.597208	0.758581		hsa05164	Influenza A	1/88	171/8114	0.848114	0.924583
hsa04933	AGE-RAGE signaling pathway in diabetic complications	1/73	100/8114	0.597208	0.758581		hsa05152	Tuberculosis	1/88	180/8114	0.862611	0.932742
hsa04916	Melanogenesis	1/73	101/8114	0.600877	0.758581		hsa04151	PI3K-Akt signaling pathway	2/88	354/8114	0.902303	0.954136
hsa04972	Pancreatic secretion	1/73	102/8114	0.604513	0.758581		hsa05170	Human immunodeficiency virus 1 infection	1/88	212/8114	0.903918	0.954136
hsa05142	Chagas disease	1/73	102/8114	0.604513	0.758581		hsa05207	Chemical carcinogenesis - receptor activation	1/88	212/8114	0.903918	0.954136
hsa04974	Protein digestion and absorption	1/73	103/8114	0.608117	0.758581		hsa04014	Ras signaling pathway	1/88	232/8114	0.92322	0.966139
hsa04064	NF-kappa B signaling pathway	1/73	104/8114	0.611688	0.758581		hsa04020	Calcium signaling pathway	1/88	240/8114	0.929818	0.966139
hsa04620	Toll-like receptor signaling pathway	1/73	104/8114	0.611688	0.758581		hsa04060	Cytokine-cytokine receptor interaction	1/88	295/8114	0.962257	0.987898
hsa04625	C-type lectin receptor signaling pathway	1/73	104/8114	0.611688	0.758581		hsa05206	MicroRNAs in cancer	1/88	310/8114	0.968155	0.987898
hsa04660	T cell receptor signaling pathway	1/73	104/8114	0.611688	0.758581		hsa05165	Human papillomavirus infection	1/88	331/8114	0.974911	0.987898
hsa04928	Parathyroid hormone synthesis, secretion and action	1/73	106/8114	0.618734	0.758581		hsa04080	Neuroactive ligand-receptor interaction	1/88	353/8114	0.980471	0.987898
hsa04080	Neuroactive ligand-receptor interaction	3/73	353/8114	0.62165	0.758581		hsa04740	Olfactory transduction	1/88	440/8114	0.992799	0.992799
hsa04014	Ras signaling pathway	2/73	232/8114	0.622434	0.758581
hsa04931	Insulin resistance	1/73	108/8114	0.625654	0.758581
hsa04066	HIF-1 signaling pathway	1/73	109/8114	0.629067	0.758581
hsa04668	TNF signaling pathway	1/73	112/8114	0.639124	0.759539
hsa05145	Toxoplasmosis	1/73	112/8114	0.639124	0.759539
hsa01200	Carbon metabolism	1/73	115/8114	0.648912	0.765623
hsa04071	Sphingolipid signaling pathway	1/73	119/8114	0.661556	0.765764
hsa04152	AMPK signaling pathway	1/73	120/8114	0.664646	0.765764
hsa04144	Endocytosis	2/73	251/8114	0.66538	0.765764
hsa04919	Thyroid hormone signaling pathway	1/73	121/8114	0.667709	0.765764
hsa04380	Osteoclast differentiation	1/73	128/8114	0.688387	0.782769
hsa04068	FoxO signaling pathway	1/73	131/8114	0.696855	0.782769
hsa04650	Natural killer cell mediated cytotoxicity	1/73	131/8114	0.696855	0.782769
hsa05135	Yersinia infection	1/73	137/8114	0.713117	0.79312
hsa04915	Estrogen signaling pathway	1/73	138/8114	0.715743	0.79312
hsa04936	Alcoholic liver disease	1/73	142/8114	0.726009	0.796513
hsa05017	Spinocerebellar ataxia	1/73	143/8114	0.728518	0.796513
hsa04723	Retrograde endocannabinoid signaling	1/73	148/8114	0.740727	0.796844
hsa05226	Gastric cancer	1/73	149/8114	0.743103	0.796844
hsa04261	Adrenergic signaling in cardiomyocytes	1/73	150/8114	0.745457	0.796844
hsa04010	MAPK signaling pathway	2/73	294/8114	0.748256	0.796844
hsa05160	Hepatitis C	1/73	157/8114	0.761353	0.805561
hsa04630	JAK-STAT signaling pathway	1/73	162/8114	0.772104	0.811699
hsa05225	Hepatocellular carcinoma	1/73	168/8114	0.784376	0.816218
hsa04530	Tight junction	1/73	169/8114	0.786357	0.816218
hsa04360	Axon guidance	1/73	182/8114	0.810532	0.836021
hsa04151	PI3K-Akt signaling pathway	2/73	354/8114	0.834456	0.855317
hsa05169	Epstein-Barr virus infection	1/73	202/8114	0.842555	0.858254
hsa04015	Rap1 signaling pathway	1/73	210/8114	0.853812	0.864353
hsa05163	Human cytomegalovirus infection	1/73	225/8114	0.872822	0.878177
hsa04020	Calcium signaling pathway	1/73	240/8114	0.88939	0.88939

## Sheet: Overlap - Downregulated PS
1-fold Cmax							20-fold Cmax
ID	Description	GeneRatio	BackgrRatio	pvalue	adj.pvalue		ID	Description	GeneRatio	BackgrRatio	pvalue	adj.pvalue
hsa04550	Signaling pathways regulating pluripotency of stem cells	8/57	143/8114	6.09723e-06	0.000621918		hsa04550	Signaling pathways regulating pluripotency of stem cells	10/83	143/8114	1.71176e-06	0.000304693
hsa05217	Basal cell carcinoma	5/57	63/8114	7.3718e-05	0.00375962		hsa05202	Transcriptional misregulation in cancer	8/83	193/8114	0.000760282	0.0464118
hsa04310	Wnt signaling pathway	7/57	167/8114	0.000153415	0.00521612		hsa04010	MAPK signaling pathway	10/83	294/8114	0.000782222	0.0464118
hsa05202	Transcriptional misregulation in cancer	7/57	193/8114	0.000373296	0.00951904		hsa04390	Hippo signaling pathway	7/83	157/8114	0.00107631	0.0478957
hsa05226	Gastric cancer	6/57	149/8114	0.000581532	0.0118633		hsa04310	Wnt signaling pathway	7/83	167/8114	0.00154061	0.0513318
hsa04390	Hippo signaling pathway	6/57	157/8114	0.000766305	0.0130272		hsa05010	Alzheimer disease	11/83	384/8114	0.00173028	0.0513318
hsa05224	Breast cancer	5/57	147/8114	0.00358058	0.0521741		hsa04350	TGF-beta signaling pathway	5/83	94/8114	0.00267178	0.0662859
hsa05225	Hepatocellular carcinoma	5/57	168/8114	0.00629948	0.0803184		hsa05022	Pathways of neurodegeneration - multiple diseases	12/83	476/8114	0.00310291	0.0662859
hsa05010	Alzheimer disease	7/57	384/8114	0.0172942	0.196001		hsa05224	Breast cancer	6/83	147/8114	0.00383336	0.0662859
hsa03040	Spliceosome	4/57	147/8114	0.0194507	0.198397		hsa05217	Basal cell carcinoma	4/83	63/8114	0.00383513	0.0662859
hsa04934	Cushing syndrome	4/57	155/8114	0.0231255	0.214436		hsa05226	Gastric cancer	6/83	149/8114	0.00409632	0.0662859
hsa05216	Thyroid cancer	2/57	37/8114	0.0275947	0.234555		hsa04150	mTOR signaling pathway	6/83	156/8114	0.00512288	0.0759894
hsa04916	Melanogenesis	3/57	101/8114	0.0337488	0.264798		hsa05322	Systemic lupus erythematosus	5/83	136/8114	0.012566	0.172058
hsa05134	Legionellosis	2/57	57/8114	0.0605198	0.424358		hsa05205	Proteoglycans in cancer	6/83	205/8114	0.0182166	0.210698
hsa05213	Endometrial cancer	2/57	58/8114	0.0624057	0.424358		hsa04916	Melanogenesis	4/83	101/8114	0.0196418	0.210698
hsa04213	Longevity regulating pathway - multiple species	2/57	62/8114	0.0701452	0.447175		hsa04015	Rap1 signaling pathway	6/83	210/8114	0.0202603	0.210698
hsa05221	Acute myeloid leukemia	2/57	67/8114	0.0802346	0.481408		hsa05134	Legionellosis	3/83	57/8114	0.0203193	0.210698
hsa04144	Endocytosis	4/57	251/8114	0.0991068	0.48174		hsa05020	Prion disease	7/83	273/8114	0.0213065	0.210698
hsa00603	Glycosphingolipid biosynthesis - globo and isoglobo series	1/57	15/8114	0.100429	0.48174		hsa04213	Longevity regulating pathway - multiple species	3/83	62/8114	0.0253292	0.237295
hsa04612	Antigen processing and presentation	2/57	78/8114	0.103859	0.48174		hsa04950	Maturity onset diabetes of the young	2/83	26/8114	0.0286649	0.255117
hsa05022	Pathways of neurodegeneration - multiple diseases	6/57	476/8114	0.115478	0.48174		hsa05412	Arrhythmogenic right ventricular cardiomyopathy	3/83	77/8114	0.0439676	0.367319
hsa05210	Colorectal cancer	2/57	86/8114	0.122087	0.48174		hsa04612	Antigen processing and presentation	3/83	78/8114	0.045399	0.367319
hsa05020	Prion disease	4/57	273/8114	0.124437	0.48174		hsa05418	Fluid shear stress and atherosclerosis	4/83	139/8114	0.053709	0.405465
hsa04727	GABAergic synapse	2/57	89/8114	0.129115	0.48174		hsa05216	Thyroid cancer	2/83	37/8114	0.0546694	0.405465
hsa04360	Axon guidance	3/57	182/8114	0.135487	0.48174		hsa05417	Lipid and atherosclerosis	5/83	215/8114	0.0687997	0.487681
hsa04350	TGF-beta signaling pathway	2/57	94/8114	0.141034	0.48174		hsa00071	Fatty acid degradation	2/83	43/8114	0.071295	0.487681
hsa00220	Arginine biosynthesis	1/57	22/8114	0.143837	0.48174		hsa04934	Cushing syndrome	4/83	155/8114	0.0739741	0.487681
hsa05215	Prostate cancer	2/57	97/8114	0.148297	0.48174		hsa04060	Cytokine-cytokine receptor interaction	6/83	295/8114	0.0809057	0.514329
hsa00515	Mannose type O-glycan biosynthesis	1/57	23/8114	0.149868	0.48174		hsa00280	Valine, leucine and isoleucine degradation	2/83	48/8114	0.0862308	0.529279
hsa04964	Proximal tubule bicarbonate reclamation	1/57	23/8114	0.149868	0.48174		hsa04979	Cholesterol metabolism	2/83	50/8114	0.0924483	0.531803
hsa04010	MAPK signaling pathway	4/57	294/8114	0.150949	0.48174		hsa05225	Hepatocellular carcinoma	4/83	168/8114	0.0929212	0.531803
hsa04060	Cytokine-cytokine receptor interaction	4/57	295/8114	0.152263	0.48174		hsa00330	Arginine and proline metabolism	2/83	51/8114	0.0956051	0.531803
hsa04977	Vitamin digestion and absorption	1/57	24/8114	0.155857	0.48174		hsa04020	Calcium signaling pathway	5/83	240/8114	0.0988144	0.532999
hsa04950	Maturity onset diabetes of the young	1/57	26/8114	0.167711	0.503134		hsa05145	Toxoplasmosis	3/83	112/8114	0.10677	0.55897
hsa00601	Glycosphingolipid biosynthesis - lacto and neolacto series	1/57	27/8114	0.173577	0.505852		hsa05165	Human papillomavirus infection	6/83	331/8114	0.122353	0.605089
hsa05145	Toxoplasmosis	2/57	112/8114	0.185636	0.52597		hsa05034	Alcoholism	4/83	187/8114	0.124319	0.605089
hsa05417	Lipid and atherosclerosis	3/57	215/8114	0.191606	0.528212		hsa00561	Glycerolipid metabolism	2/83	61/8114	0.128716	0.605089
hsa04810	Regulation of actin cytoskeleton	3/57	218/8114	0.196985	0.52875		hsa04613	Neutrophil extracellular trap formation	4/83	190/8114	0.129649	0.605089
hsa00250	Alanine, aspartate and glutamate metabolism	1/57	37/8114	0.230043	0.566417		hsa00310	Lysine degradation	2/83	63/8114	0.13563	0.605089
hsa04080	Neuroactive ligand-receptor interaction	4/57	353/8114	0.235149	0.566417		hsa05012	Parkinson disease	5/83	266/8114	0.135975	0.605089
hsa05033	Nicotine addiction	1/57	40/8114	0.246231	0.566417		hsa05321	Inflammatory bowel disease	2/83	65/8114	0.142626	0.605692
hsa05322	Systemic lupus erythematosus	2/57	136/8114	0.247604	0.566417		hsa04380	Osteoclast differentiation	3/83	128/8114	0.142916	0.605692
hsa03440	Homologous recombination	1/57	41/8114	0.251553	0.566417		hsa04080	Neuroactive ligand-receptor interaction	6/83	353/8114	0.152035	0.629353
hsa04216	Ferroptosis	1/57	41/8114	0.251553	0.566417		hsa05230	Central carbon metabolism in cancer	2/83	70/8114	0.160434	0.636264
hsa04915	Estrogen signaling pathway	2/57	138/8114	0.252829	0.566417		hsa04520	Adherens junction	2/83	71/8114	0.164045	0.636264
hsa05162	Measles	2/57	139/8114	0.255443	0.566417		hsa05218	Melanoma	2/83	72/8114	0.16767	0.636264
hsa04072	Phospholipase D signaling pathway	2/57	148/8114	0.278988	0.605463		hsa05014	Amyotrophic lateral sclerosis	6/83	364/8114	0.168002	0.636264
hsa04150	mTOR signaling pathway	2/57	156/8114	0.299894	0.630271		hsa04936	Alcoholic liver disease	3/83	142/8114	0.17741	0.640853
hsa00330	Arginine and proline metabolism	1/57	51/8114	0.302777	0.630271		hsa05133	Pertussis	2/83	76/8114	0.182305	0.640853
hsa04141	Protein processing in endoplasmic reticulum	2/57	171/8114	0.338825	0.691204		hsa00100	Steroid biosynthesis	1/83	20/8114	0.18607	0.640853
hsa05034	Alcoholism	2/57	187/8114	0.379659	0.721404		hsa03040	Spliceosome	3/83	147/8114	0.190255	0.640853
hsa00830	Retinol metabolism	1/57	68/8114	0.382067	0.721404		hsa05166	Human T-cell leukemia virus 1 infection	4/83	222/8114	0.191902	0.640853
hsa04613	Neutrophil extracellular trap formation	2/57	190/8114	0.387209	0.721404		hsa03018	RNA degradation	2/83	79/8114	0.193404	0.640853
hsa05230	Central carbon metabolism in cancer	1/57	70/8114	0.390792	0.721404		hsa00770	Pantothenate and CoA biosynthesis	1/83	21/8114	0.194416	0.640853
hsa04520	Adherens junction	1/57	71/8114	0.395109	0.721404		hsa00340	Histidine metabolism	1/83	22/8114	0.202678	0.65594
hsa05218	Melanoma	1/57	72/8114	0.399396	0.721404		hsa04014	Ras signaling pathway	4/83	232/8114	0.213064	0.669729
hsa04115	p53 signaling pathway	1/57	73/8114	0.403653	0.721404		hsa05160	Hepatitis C	3/83	157/8114	0.216622	0.669729
hsa05165	Human papillomavirus infection	3/57	331/8114	0.412688	0.721404		hsa04977	Vitamin digestion and absorption	1/83	24/8114	0.218952	0.669729
hsa05412	Arrhythmogenic right ventricular cardiomyopathy	1/57	77/8114	0.420386	0.721404		hsa04217	Necroptosis	3/83	159/8114	0.221989	0.669729
hsa05205	Proteoglycans in cancer	2/57	205/8114	0.424355	0.721404		hsa05410	Hypertrophic cardiomyopathy	2/83	90/8114	0.234733	0.67435
hsa04015	Rap1 signaling pathway	2/57	210/8114	0.436492	0.729871		hsa05032	Morphine addiction	2/83	91/8114	0.238523	0.67435
hsa04151	PI3K-Akt signaling pathway	3/57	354/8114	0.455996	0.750187		hsa05323	Rheumatoid arthritis	2/83	93/8114	0.246114	0.67435
hsa05166	Human T-cell leukemia virus 1 infection	2/57	222/8114	0.465065	0.752962		hsa04141	Protein processing in endoplasmic reticulum	3/83	171/8114	0.254712	0.67435
hsa05032	Morphine addiction	1/57	91/8114	0.4754	0.757668		hsa05414	Dilated cardiomyopathy	2/83	96/8114	0.257518	0.67435
hsa04912	GnRH signaling pathway	1/57	93/8114	0.482828	0.757668		hsa04392	Hippo signaling pathway - multiple species	1/83	29/8114	0.258213	0.67435
hsa04933	AGE-RAGE signaling pathway in diabetic complications	1/57	100/8114	0.508021	0.76474		hsa05215	Prostate cancer	2/83	97/8114	0.261322	0.67435
hsa05146	Amoebiasis	1/57	102/8114	0.514995	0.76474		hsa00053	Ascorbate and aldarate metabolism	1/83	30/8114	0.265829	0.67435
hsa04064	NF-kappa B signaling pathway	1/57	104/8114	0.521872	0.76474		hsa01523	Antifolate resistance	1/83	30/8114	0.265829	0.67435
hsa05132	Salmonella infection	2/57	249/8114	0.526215	0.76474		hsa04933	AGE-RAGE signaling pathway in diabetic complications	2/83	100/8114	0.272738	0.67435
hsa04928	Parathyroid hormone synthesis, secretion and action	1/57	106/8114	0.528653	0.76474		hsa00410	beta-Alanine metabolism	1/83	31/8114	0.273366	0.67435
hsa03013	Nucleocytoplasmic transport	1/57	108/8114	0.53534	0.76474		hsa05310	Asthma	1/83	31/8114	0.273366	0.67435
hsa04670	Leukocyte transendothelial migration	1/57	114/8114	0.554845	0.76474		hsa04914	Progesterone-mediated oocyte maturation	2/83	102/8114	0.280348	0.67435
hsa04724	Glutamatergic synapse	1/57	114/8114	0.554845	0.76474		hsa05142	Chagas disease	2/83	102/8114	0.280348	0.67435
hsa04726	Serotonergic synapse	1/57	115/8114	0.558017	0.76474		hsa05146	Amoebiasis	2/83	102/8114	0.280348	0.67435
hsa05012	Parkinson disease	2/57	266/8114	0.562309	0.76474		hsa04064	NF-kappa B signaling pathway	2/83	104/8114	0.287952	0.674415
hsa04935	Growth hormone synthesis, secretion and action	1/57	119/8114	0.570483	0.765649		hsa04625	C-type lectin receptor signaling pathway	2/83	104/8114	0.287952	0.674415
hsa00190	Oxidative phosphorylation	1/57	134/8114	0.61423	0.793482		hsa04928	Parathyroid hormone synthesis, secretion and action	2/83	106/8114	0.295549	0.683218
hsa04371	Apelin signaling pathway	1/57	139/8114	0.627815	0.793482		hsa04931	Insulin resistance	2/83	108/8114	0.303136	0.691772
hsa04120	Ubiquitin mediated proteolysis	1/57	142/8114	0.63574	0.793482		hsa05143	African trypanosomiasis	1/83	37/8114	0.317014	0.714286
hsa04936	Alcoholic liver disease	1/57	142/8114	0.63574	0.793482		hsa05330	Allograft rejection	1/83	38/8114	0.324033	0.720973
hsa05017	Spinocerebellar ataxia	1/57	143/8114	0.638344	0.793482		hsa05033	Nicotine addiction	1/83	40/8114	0.337857	0.72858
hsa05206	MicroRNAs in cancer	2/57	310/8114	0.646629	0.793482		hsa04071	Sphingolipid signaling pathway	2/83	119/8114	0.34456	0.72858
hsa04723	Retrograde endocannabinoid signaling	1/57	148/8114	0.651095	0.793482		hsa04216	Ferroptosis	1/83	41/8114	0.344663	0.72858
hsa04145	Phagosome	1/57	152/8114	0.660976	0.793482		hsa00380	Tryptophan metabolism	1/83	42/8114	0.351401	0.72858
hsa04218	Cellular senescence	1/57	156/8114	0.670583	0.793482		hsa05332	Graft-versus-host disease	1/83	42/8114	0.351401	0.72858
hsa04217	Necroptosis	1/57	159/8114	0.677611	0.793482		hsa04940	Type I diabetes mellitus	1/83	43/8114	0.35807	0.72858
hsa04630	JAK-STAT signaling pathway	1/57	162/8114	0.684493	0.793482		hsa05207	Chemical carcinogenesis - receptor activation	3/83	212/8114	0.369642	0.72858
hsa05168	Herpes simplex virus 1 infection	3/57	495/8114	0.684573	0.793482		hsa04110	Cell cycle	2/83	126/8114	0.370536	0.72858
hsa05152	Tuberculosis	1/57	180/8114	0.722851	0.820868		hsa03050	Proteasome	1/83	46/8114	0.377674	0.72858
hsa04621	NOD-like receptor signaling pathway	1/57	184/8114	0.730732	0.820868		hsa04930	Type II diabetes mellitus	1/83	46/8114	0.377674	0.72858
hsa05014	Amyotrophic lateral sclerosis	2/57	364/8114	0.732343	0.820868		hsa00514	Other types of O-glycan biosynthesis	1/83	47/8114	0.384076	0.72858
hsa05167	Kaposi sarcoma-associated herpesvirus infection	1/57	194/8114	0.749483	0.821645		hsa00620	Pyruvate metabolism	1/83	47/8114	0.384076	0.72858
hsa05130	Pathogenic Escherichia coli infection	1/57	197/8114	0.754853	0.821645		hsa04810	Regulation of actin cytoskeleton	3/83	218/8114	0.386422	0.72858
hsa04510	Focal adhesion	1/57	201/8114	0.761839	0.821645		hsa04114	Oocyte meiosis	2/83	131/8114	0.388849	0.72858
hsa05415	Diabetic cardiomyopathy	1/57	203/8114	0.765258	0.821645		hsa04650	Natural killer cell mediated cytotoxicity	2/83	131/8114	0.388849	0.72858
hsa05207	Chemical carcinogenesis - receptor activation	1/57	212/8114	0.780056	0.828809		hsa00510	N-Glycan biosynthesis	1/83	50/8114	0.402895	0.73907
hsa05208	Chemical carcinogenesis - reactive oxygen species	1/57	223/8114	0.796902	0.834274		hsa05144	Malaria	1/83	50/8114	0.402895	0.73907
hsa04014	Ras signaling pathway	1/57	232/8114	0.809737	0.834274		hsa04210	Apoptosis	2/83	136/8114	0.406931	0.73907
hsa04714	Thermogenesis	1/57	232/8114	0.809737	0.834274		hsa04915	Estrogen signaling pathway	2/83	138/8114	0.414094	0.73907
hsa04020	Calcium signaling pathway	1/57	240/8114	0.820474	0.836884		hsa05162	Measles	2/83	139/8114	0.41766	0.73907
hsa05131	Shigellosis	1/57	247/8114	0.829379	0.837591		hsa04961	Endocrine and other factor-regulated calcium reabsorption	1/83	53/8114	0.421146	0.73907
hsa05016	Huntington disease	1/57	306/8114	0.88908	0.88908		hsa03460	Fanconi anemia pathway	1/83	54/8114	0.427106	0.73907
							hsa04120	Ubiquitin mediated proteolysis	2/83	142/8114	0.428294	0.73907
							hsa05017	Spinocerebellar ataxia	2/83	143/8114	0.431816	0.73907
							hsa04340	Hedgehog signaling pathway	1/83	56/8114	0.438845	0.742237
							hsa01212	Fatty acid metabolism	1/83	57/8114	0.444625	0.742237
							hsa04723	Retrograde endocannabinoid signaling	2/83	148/8114	0.449257	0.742237
							hsa05213	Endometrial cancer	1/83	58/8114	0.450346	0.742237
							hsa04370	VEGF signaling pathway	1/83	59/8114	0.456009	0.744675
							hsa05416	Viral myocarditis	1/83	60/8114	0.461614	0.746851
							hsa05131	Shigellosis	3/83	247/8114	0.465733	0.746851
							hsa04932	Non-alcoholic fatty liver disease	2/83	155/8114	0.473172	0.750362
							hsa04144	Endocytosis	3/83	251/8114	0.476353	0.750362
							hsa04929	GnRH secretion	1/83	64/8114	0.483471	0.754556
							hsa04151	PI3K-Akt signaling pathway	4/83	354/8114	0.492845	0.754556
							hsa00010	Glycolysis / Gluconeogenesis	1/83	67/8114	0.499286	0.754556
							hsa05221	Acute myeloid leukemia	1/83	67/8114	0.499286	0.754556
							hsa00830	Retinol metabolism	1/83	68/8114	0.50445	0.754556
							hsa04664	Fc epsilon RI signaling pathway	1/83	68/8114	0.50445	0.754556
							hsa04920	Adipocytokine signaling pathway	1/83	69/8114	0.509562	0.755851
							hsa04622	RIG-I-like receptor signaling pathway	1/83	70/8114	0.514622	0.757047
							hsa05100	Bacterial invasion of epithelial cells	1/83	77/8114	0.548625	0.793946
							hsa05140	Leishmaniasis	1/83	77/8114	0.548625	0.793946
							hsa05152	Tuberculosis	2/83	180/8114	0.553328	0.794294
							hsa01521	EGFR tyrosine kinase inhibitor resistance	1/83	79/8114	0.557901	0.794451
							hsa04621	NOD-like receptor signaling pathway	2/83	184/8114	0.565347	0.798665
							hsa04610	Complement and coagulation cascades	1/83	85/8114	0.584612	0.812599
							hsa04742	Taste transduction	1/83	86/8114	0.588906	0.812599
							hsa05210	Colorectal cancer	1/83	86/8114	0.588906	0.812599
							hsa04727	GABAergic synapse	1/83	89/8114	0.601527	0.823629
							hsa04510	Focal adhesion	2/83	201/8114	0.613856	0.825476
							hsa04912	GnRH signaling pathway	1/83	93/8114	0.617761	0.825476
							hsa05206	MicroRNAs in cancer	3/83	310/8114	0.620092	0.825476
							hsa04657	IL-17 signaling pathway	1/83	94/8114	0.621716	0.825476
							hsa03015	mRNA surveillance pathway	1/83	97/8114	0.633341	0.825476
							hsa00564	Glycerophospholipid metabolism	1/83	98/8114	0.637137	0.825476
							hsa04750	Inflammatory mediator regulation of TRP channels	1/83	98/8114	0.637137	0.825476
							hsa04640	Hematopoietic cell lineage	1/83	99/8114	0.640894	0.825476
							hsa04061	Viral protein interaction with cytokine and cytokine receptor	1/83	100/8114	0.644613	0.825476
							hsa04620	Toll-like receptor signaling pathway	1/83	104/8114	0.659111	0.830358
							hsa04660	T cell receptor signaling pathway	1/83	104/8114	0.659111	0.830358
							hsa03013	Nucleocytoplasmic transport	1/83	108/8114	0.673025	0.830358
							hsa04659	Th17 cell differentiation	1/83	108/8114	0.673025	0.830358
							hsa05163	Human cytomegalovirus infection	2/83	225/8114	0.675247	0.830358
							hsa04066	HIF-1 signaling pathway	1/83	109/8114	0.676415	0.830358
							hsa04668	TNF signaling pathway	1/83	112/8114	0.686377	0.836816
							hsa04670	Leukocyte transendothelial migration	1/83	114/8114	0.69285	0.837125
							hsa04726	Serotonergic synapse	1/83	115/8114	0.696037	0.837125
							hsa04919	Thyroid hormone signaling pathway	1/83	121/8114	0.714482	0.853543
							hsa04611	Platelet activation	1/83	124/8114	0.723286	0.857001
							hsa05132	Salmonella infection	2/83	249/8114	0.728595	0.857001
							hsa00230	Purine metabolism	1/83	127/8114	0.731821	0.857001
							hsa04926	Relaxin signaling pathway	1/83	129/8114	0.737366	0.857851
							hsa04728	Dopaminergic synapse	1/83	132/8114	0.745472	0.86165
							hsa00190	Oxidative phosphorylation	1/83	134/8114	0.750739	0.862138
							hsa05135	Yersinia infection	1/83	137/8114	0.758437	0.865396
							hsa04371	Apelin signaling pathway	1/83	139/8114	0.763438	0.865554
							hsa04140	Autophagy - animal	1/83	141/8114	0.768336	0.865594
							hsa01240	Biosynthesis of cofactors	1/83	153/8114	0.795693	0.890776
							hsa04630	JAK-STAT signaling pathway	1/83	162/8114	0.814092	0.896314
							hsa05161	Hepatitis B	1/83	162/8114	0.814092	0.896314
							hsa04022	cGMP-PKG signaling pathway	1/83	167/8114	0.823596	0.896314
							hsa05016	Huntington disease	2/83	306/8114	0.8265	0.896314
							hsa04530	Tight junction	1/83	169/8114	0.827262	0.896314
							hsa05164	Influenza A	1/83	171/8114	0.830853	0.896314
							hsa04360	Axon guidance	1/83	182/8114	0.849322	0.910627
							hsa04062	Chemokine signaling pathway	1/83	192/8114	0.864375	0.910627
							hsa05167	Kaposi sarcoma-associated herpesvirus infection	1/83	194/8114	0.867202	0.910627
							hsa05130	Pathogenic Escherichia coli infection	1/83	197/8114	0.871334	0.910627
							hsa05169	Epstein-Barr virus infection	1/83	202/8114	0.87794	0.910627
							hsa05415	Diabetic cardiomyopathy	1/83	203/8114	0.87922	0.910627
							hsa05203	Viral carcinogenesis	1/83	204/8114	0.880488	0.910627
							hsa05168	Herpes simplex virus 1 infection	3/83	495/8114	0.889504	0.910627
							hsa05170	Human immunodeficiency virus 1 infection	1/83	212/8114	0.890163	0.910627
							hsa05208	Chemical carcinogenesis - reactive oxygen species	1/83	223/8114	0.902215	0.916244
							hsa04714	Thermogenesis	1/83	232/8114	0.911096	0.916244
							hsa05171	Coronavirus disease - COVID-19	1/83	232/8114	0.911096	0.916244
							hsa04740	Olfactory transduction	1/83	440/8114	0.990455	0.990455
